# Supplementary material for: Analysis of the Transcriptome of Blowfly Chrysomya megacephala (Fabricius) Larvae in Responses to Different Edible Oils
Source: PLoS One. 2013 May 14;8(5):e63168. doi: 10.1371/journal.pone.0063168 (PMC3653882; doi:10.1371/journal.pone.0063168)
Supplement: Table S1 — The primers and BLAST results of experiment validation. (XLS) [file pone.0063168.s003.xls]

## Sheet: Sheet1
the primers for RT-PCR				length	Identities	Gaps	score	e-value
SCAR-F	CCATTTTTGGCAGCATCTTT			524	0.99	0	939 bits	0
SCAR-R	TTTTCATCGGGGTTTGAGAA
RDX-F	AAACTACCACCGGCAAACAG			610	1	0	1125bits	0
RDX-R	AAACCGAGAGCATCAACACC
SRP72-F	GTGCCAGCGAAGAGGAGAT			644	0.99	0	1162 bits	0
SRP72-R	CGAGGCTGCAGGTTTGTTA
CBBP-F	AGGTGACGAAATTCCCACTG			488	0.99	0	872 bits	0
CBBP-R	TTTCCATTTCTTCGCCATTC
XDH-F	CGAATTTTAAGGGAACGCATAG			621	0.99	0	1133bits	0
XDH-R	TACCAGAGAACGACGATAAGCA
CRYAB-F	TGAATTTCCAACACGCACAT			459	1	0	846 bits	0
CRYAB-R	ATGGGGACTACACGCTCTGT
the primers for qPCR
Actin-F	GCACCCCGTCTTGTTGACTGA			100bp	1	0		0
Actin-R	ATACATGGCGGGAGCGTTGA
SCAR-F	CCCCGATGAAAATCCCGATAA			96bp	1	0		0
SCAR-R	GCATCATCATAGCAGCGAGTGG
RDX-F	TCCGTCGTCTCGAAGAGCAA			129bp	1	0		0
RDX-R	CCTTTTCGGCGGCTTCCATA
SRP72-F	AAACCTGCAGCCTCGGACCT			101bp	1	0		0
SRP72-R	TCAGCAGCTTGACGCCACAT
CBBP-F	CGAGAAGGCCAGCGATACCA			122bp	1	0		0
CBBP-R	CTTCGCCGCCTTCACCATT
XDH-F	CACAGCTGCTAGTTCGGGTTCC			121bp	1	0		0
XDH-R	CCATTCCTGCCAAGTGCCATT
CRYAB-F	CGTGCAACAGTTCACACCCAAC			97bp	1	0		0
CRYAB-R	TGTTCGTCTTGCCTTTCTTCGTG
