# Supplementary material for: Analysis of the Transcriptome of Blowfly Chrysomya megacephala (Fabricius) Larvae in Responses to Different Edible Oils
Source: PLoS One. 2013 May 14;8(5):e63168. doi: 10.1371/journal.pone.0063168 (PMC3653882; doi:10.1371/journal.pone.0063168)
Supplement: Table S2 — The KEGG pathways of all unigenes. (XLSX) [file pone.0063168.s004.xlsx]

## Sheet: Sheet1
#	Pathway	All genes with pathway annotation (14099)	Pathway ID	Differentially expressed genes
1	Metabolic pathways	1797 (12.75%)	ko01100	CL1057.Contig1, CL106.Contig1, CL108.Contig1, CL1111.Contig1, CL116.Contig1, CL14.Contig1, CL142.Contig1, CL158.Contig1, CL164.Contig1, CL170.Contig1, CL182.Contig1, CL193.Contig1, CL196.Contig1, CL211.Contig1, CL22.Contig1, CL220.Contig1, CL221.Contig1, CL233.Contig1, CL233.Contig2, CL243.Contig1, CL249.Contig1, CL272.Contig1, CL30.Contig1, CL30.Contig2, CL31.Contig1, CL350.Contig1, CL377.Contig…
2	Pathways in cancer	552 (3.92%)	ko05200	CL1027.Contig1, CL1073.Contig1, CL1098.Contig1, CL226.Contig1, CL31.Contig1, CL52.Contig1, CL56.Contig2, CL746.Contig1, CL793.Contig1, CL913.Contig1, Unigene10086, Unigene10204, Unigene10206, Unigene10224, Unigene10301, Unigene10335, Unigene10336, Unigene10339, Unigene10353, Unigene10374, Unigene10387, Unigene10388, Unigene10434, Unigene10436, Unigene10444, Unigene10459, Unigene10477, Unigene1047…
3	Focal adhesion	501 (3.55%)	ko04510	CL1058.Contig1, CL12.Contig1, CL12.Contig2, CL12.Contig3, CL12.Contig4, CL120.Contig1, CL163.Contig1, CL170.Contig1, CL171.Contig1, CL200.Contig1, CL226.Contig1, CL229.Contig1, CL234.Contig1, CL26.Contig1, CL26.Contig3, CL293.Contig1, CL3.Contig3, CL34.Contig1, CL56.Contig2, CL729.Contig1, CL746.Contig1, CL793.Contig1, CL797.Contig1, CL80.Contig1, CL801.Contig1, CL803.Contig1, CL851.Contig1, CL90…
4	Regulation of actin cytoskeleton	454 (3.22%)	ko04810	CL1058.Contig1, CL1155.Contig1, CL120.Contig1, CL163.Contig1, CL171.Contig1, CL186.Contig1, CL226.Contig1, CL229.Contig1, CL234.Contig1, CL26.Contig1, CL26.Contig3, CL276.Contig1, CL293.Contig1, CL52.Contig1, CL699.Contig1, CL729.Contig1, CL821.Contig1, CL836.Contig1, CL851.Contig1, CL913.Contig1, Unigene10031, Unigene10086, Unigene10097, Unigene10103, Unigene10152, Unigene10240, Unigene10241, Un…
5	RNA transport	438 (3.11%)	ko03013	CL1144.Contig1, CL122.Contig1, CL241.Contig1, CL248.Contig1, CL3.Contig1, CL3.Contig2, CL47.Contig1, CL49.Contig1, CL649.Contig1, CL717.Contig1, CL755.Contig1, CL761.Contig1, CL814.Contig1, CL83.Contig1, CL841.Contig1, CL879.Contig1, CL893.Contig1, Unigene10000, Unigene10001, Unigene10046, Unigene10082, Unigene10191, Unigene10212, Unigene10213, Unigene10214, Unigene10253, Unigene10276, Unigene103…
6	Purine metabolism	428 (3.04%)	ko00230	CL1.Contig1, CL1.Contig2, CL1.Contig3, CL1.Contig4, CL1.Contig5, CL1.Contig6, CL1.Contig7, CL1.Contig8, CL10.Contig1, CL16.Contig1, CL16.Contig2, CL16.Contig3, CL184.Contig1, CL189.Contig1, CL233.Contig1, CL233.Contig2, CL236.Contig1, CL237.Contig1, CL243.Contig1, CL246.Contig1, CL31.Contig1, CL36.Contig1, CL4.Contig1, CL4.Contig2, CL4.Contig3, CL53.Contig1, CL63.Contig1, CL646.Contig1, CL669.Con…
7	RNA degradation	409 (2.9%)	ko03018	CL1050.Contig1, CL129.Contig1, CL162.Contig1, CL216.Contig1, CL690.Contig1, CL694.Contig1, CL721.Contig1, CL725.Contig1, CL793.Contig1, CL876.Contig1, CL882.Contig1, Unigene10062, Unigene10141, Unigene10142, Unigene10210, Unigene10211, Unigene10254, Unigene10255, Unigene10341, Unigene10357, Unigene10452, Unigene10543, Unigene10549, Unigene10592, Unigene10593, Unigene1065, Unigene10663, Unigene106…
8	Amoebiasis	397 (2.82%)	ko05146	CL231.Contig1, CL24.Contig1, CL28.Contig1, CL3.Contig3, CL47.Contig2, CL49.Contig1, CL56.Contig2, CL579.Contig1, CL670.Contig1, CL677.Contig1, CL704.Contig1, CL739.Contig1, CL746.Contig1, CL802.Contig1, CL803.Contig1, CL83.Contig1, CL887.Contig1, CL898.Contig1, Unigene10016, Unigene10019, Unigene10028, Unigene10038, Unigene10039, Unigene10040, Unigene10041, Unigene10042, Unigene10043, Unigene1011…
9	Spliceosome	396 (2.81%)	ko03040	CL1144.Contig1, CL201.Contig1, CL206.Contig1, CL33.Contig1, CL543.Contig1, CL760.Contig1, CL817.Contig1, CL839.Contig1, CL848.Contig1, CL891.Contig1, CL895.Contig1, Unigene1011, Unigene10221, Unigene10222, Unigene10223, Unigene10294, Unigene10295, Unigene10296, Unigene10340, Unigene1044, Unigene10472, Unigene10594, Unigene10595, Unigene10635, Unigene10659, Unigene10838, Unigene11006, Unigene1101,…
10	Vibrio cholerae infection	355 (2.52%)	ko05110	CL158.Contig1, CL231.Contig1, CL24.Contig1, CL28.Contig1, CL47.Contig2, CL49.Contig1, CL579.Contig1, CL670.Contig1, CL677.Contig1, CL704.Contig1, CL715.Contig1, CL739.Contig1, CL802.Contig1, CL803.Contig1, CL83.Contig1, CL868.Contig1, CL887.Contig1, CL898.Contig1, Unigene10016, Unigene10027, Unigene10038, Unigene10039, Unigene10040, Unigene10041, Unigene10042, Unigene10043, Unigene10058, Unigene1…
11	MAPK signaling pathway	341 (2.42%)	ko04010	CL1065.Contig1, CL12.Contig1, CL12.Contig2, CL12.Contig3, CL12.Contig4, CL226.Contig1, CL52.Contig1, CL708.Contig1, CL821.Contig1, Unigene10055, Unigene10092, Unigene10093, Unigene10095, Unigene10103, Unigene10179, Unigene10248, Unigene10321, Unigene10330, Unigene10444, Unigene10533, Unigene1054, Unigene1064, Unigene10765, Unigene10766, Unigene10767, Unigene10768, Unigene10769, Unigene10785, Unig…
12	Vascular smooth muscle contraction	331 (2.35%)	ko04270	CL1058.Contig1, CL120.Contig1, CL163.Contig1, CL171.Contig1, CL186.Contig1, CL234.Contig1, CL276.Contig1, CL293.Contig1, CL699.Contig1, CL729.Contig1, CL811.Contig1, CL816.Contig1, CL821.Contig1, CL851.Contig1, CL885.Contig1, Unigene1001, Unigene1002, Unigene10103, Unigene10152, Unigene10157, Unigene10195, Unigene10240, Unigene10317, Unigene10335, Unigene10336, Unigene10517, Unigene10580, Unigene…
13	Huntington's disease	331 (2.35%)	ko05016	CL63.Contig1, CL846.Contig1, CL849.Contig1, CL97.Contig1, Unigene10012, Unigene10045, Unigene10077, Unigene10081, Unigene10087, Unigene10101, Unigene10130, Unigene10139, Unigene10140, Unigene10199, Unigene10200, Unigene10205, Unigene10226, Unigene10301, Unigene10311, Unigene1031, Unigene10329, Unigene1040, Unigene10453, Unigene10476, Unigene10483, Unigene10497, Unigene10510, Unigene10530, Unigene…
14	Ubiquitin mediated proteolysis	330 (2.34%)	ko04120	CL721.Contig1, CL793.Contig1, Unigene10075, Unigene1019, Unigene1046, Unigene10541, Unigene10649, Unigene10650, Unigene10654, Unigene106, Unigene10806, Unigene10819, Unigene1083, Unigene10931, Unigene10932, Unigene10933, Unigene10934, Unigene10935, Unigene10936, Unigene10937, Unigene10938, Unigene10939, Unigene10940, Unigene10941, Unigene10942, Unigene10943, Unigene10944, Unigene10945, Unigene109…
15	Lysine degradation	314 (2.23%)	ko00310	CL1054.Contig1, CL1126.Contig1, CL221.Contig1, CL228.Contig1, CL838.Contig1, CL905.Contig1, Unigene10092, Unigene10093, Unigene10094, Unigene10095, Unigene10114, Unigene10115, Unigene10198, Unigene10226, Unigene10258, Unigene10307, Unigene10318, Unigene10444, Unigene10468, Unigene1048, Unigene10537, Unigene10538, Unigene10679, Unigene10843, Unigene10879, Unigene10965, Unigene10966, Unigene10967, …
16	Wnt signaling pathway	297 (2.11%)	ko04310	CL1094.Contig1, CL134.Contig1, CL241.Contig1, CL39.Contig1, CL393.Contig1, CL721.Contig1, CL84.Contig1, CL84.Contig2, Unigene10092, Unigene10093, Unigene10095, Unigene10301, Unigene10330, Unigene10335, Unigene10336, Unigene10387, Unigene10388, Unigene10436, Unigene10541, Unigene10630, Unigene10719, Unigene10757, Unigene10826, Unigene1083, Unigene10853, Unigene10854, Unigene10855, Unigene10856, Un…
17	Influenza A	275 (1.95%)	ko05164	CL1129.Contig1, CL1144.Contig1, CL238.Contig1, CL33.Contig1, CL41.Contig1, CL678.Contig1, CL807.Contig1, CL879.Contig1, CL883.Contig1, CL892.Contig1, CL893.Contig1, Unigene10000, Unigene10001, Unigene10128, Unigene10301, Unigene10366, Unigene10379, Unigene10444, Unigene1056, Unigene10576, Unigene10599, Unigene10664, Unigene10736, Unigene10737, Unigene10739, Unigene10740, Unigene10838, Unigene1083…
18	Endocytosis	272 (1.93%)	ko04144	CL170.Contig1, CL276.Contig1, CL52.Contig1, CL6.Contig1, CL6.Contig2, CL6.Contig3, CL699.Contig1, CL714.Contig1, CL793.Contig1, CL846.Contig1, CL849.Contig1, Unigene1019, Unigene10319, Unigene10320, Unigene10324, Unigene10335, Unigene10336, Unigene10491, Unigene10598, Unigene10649, Unigene10650, Unigene10806, Unigene10807, Unigene10808, Unigene10838, Unigene10916, Unigene11092, Unigene1113, Unige…
19	Dorso-ventral axis formation	272 (1.93%)	ko04320	CL914.Contig1, CL93.Contig1, Unigene1033, Unigene10374, Unigene10459, Unigene10528, Unigene10529, Unigene10676, Unigene10825, Unigene10828, Unigene10829, Unigene10843, Unigene10924, Unigene10957, Unigene11023, Unigene11149, Unigene11169, Unigene11170, Unigene11171, Unigene11248, Unigene11250, Unigene11252, Unigene11270, Unigene11320, Unigene11387, Unigene11592, Unigene11627, Unigene11628, Unigene…
20	Protein processing in endoplasmic reticulum	267 (1.89%)	ko04141	CL232.Contig1, CL690.Contig1, CL883.Contig1, CL892.Contig1, CL906.Contig1, Unigene10000, Unigene10001, Unigene10012, Unigene10037, Unigene10075, Unigene10096, Unigene10182, Unigene10185, Unigene10238, Unigene10269, Unigene10409, Unigene10427, Unigene10465, Unigene10503, Unigene10527, Unigene10534, Unigene10539, Unigene10541, Unigene10603, Unigene10619, Unigene10641, Unigene10652, Unigene10653, Un…
21	Pyrimidine metabolism	266 (1.89%)	ko00240	CL1.Contig1, CL1.Contig2, CL1.Contig3, CL1.Contig4, CL1.Contig5, CL1.Contig6, CL1.Contig7, CL1.Contig8, CL10.Contig1, CL1111.Contig1, CL14.Contig1, CL16.Contig1, CL16.Contig2, CL16.Contig3, CL184.Contig1, CL189.Contig1, CL236.Contig1, CL237.Contig1, CL246.Contig1, CL31.Contig1, CL36.Contig1, CL4.Contig1, CL4.Contig2, CL4.Contig3, CL53.Contig1, CL63.Contig1, CL646.Contig1, CL669.Contig1, CL67.Cont…
22	Cell cycle	266 (1.89%)	ko04110	CL898.Contig1, Unigene1019, Unigene10204, Unigene10206, Unigene10292, Unigene10293, Unigene10301, Unigene10541, Unigene10826, Unigene1083, Unigene10853, Unigene10854, Unigene10855, Unigene10856, Unigene10882, Unigene11011, Unigene11023, Unigene11024, Unigene11156, Unigene11184, Unigene11723, Unigene11768, Unigene11821, Unigene11946, Unigene11948, Unigene12085, Unigene12103, Unigene1234, Unigene12…
23	mRNA surveillance pathway	263 (1.87%)	ko03015	CL721.Contig1, CL879.Contig1, Unigene10012, Unigene1004, Unigene10351, Unigene10374, Unigene10394, Unigene10594, Unigene10595, Unigene10630, Unigene10671, Unigene11046, Unigene11261, Unigene11280, Unigene11536, Unigene11580, Unigene11604, Unigene11718, Unigene11888, Unigene11978, Unigene11990, Unigene11991, Unigene11992, Unigene11993, Unigene12128, Unigene12139, Unigene12169, Unigene12296, Unigen…
24	Alzheimer's disease	258 (1.83%)	ko05010	CL51.Contig1, CL51.Contig2, CL811.Contig1, CL88.Contig1, CL883.Contig1, CL885.Contig1, CL892.Contig1, Unigene10045, Unigene10077, Unigene10081, Unigene10087, Unigene10130, Unigene10139, Unigene10140, Unigene10162, Unigene10311, Unigene10329, Unigene10330, Unigene10476, Unigene10497, Unigene10510, Unigene10530, Unigene10554, Unigene10586, Unigene10587, Unigene10690, Unigene10746, Unigene10772, Uni…
25	Dilated cardiomyopathy	254 (1.8%)	ko05414	CL1104.Contig1, CL157.Contig1, CL186.Contig1, CL229.Contig1, CL236.Contig1, CL248.Contig1, CL276.Contig1, CL670.Contig1, CL699.Contig1, CL860.Contig1, CL913.Contig1, Unigene10086, Unigene10152, Unigene10162, Unigene10196, Unigene10332, Unigene10379, Unigene10433, Unigene10489, Unigene10707, Unigene10725, Unigene10779, Unigene10840, Unigene11086, Unigene11192, Unigene11221, Unigene11249, Unigene11…
26	Lysosome	252 (1.79%)	ko04142	CL158.Contig1, CL159.Contig1, CL159.Contig2, CL181.Contig1, CL213.Contig1, CL810.Contig1, Unigene10033, Unigene10085, Unigene10149, Unigene10150, Unigene10160, Unigene10161, Unigene10218, Unigene10232, Unigene10263, Unigene10285, Unigene10286, Unigene10368, Unigene10484, Unigene10513, Unigene10568, Unigene10569, Unigene10623, Unigene10625, Unigene10655, Unigene10728, Unigene1078, Unigene10807, Un…
27	Ribosome biogenesis in eukaryotes	246 (1.74%)	ko03008	CL120.Contig1, CL121.Contig1, CL201.Contig1, CL216.Contig1, CL303.Contig1, CL725.Contig1, CL73.Contig1, CL808.Contig1, CL867.Contig1, CL879.Contig1, Unigene10047, Unigene10082, Unigene10094, Unigene10116, Unigene10366, Unigene10471, Unigene10543, Unigene10699, Unigene10742, Unigene10825, Unigene10869, Unigene10903, Unigene10974, Unigene11033, Unigene1109, Unigene110, Unigene11203, Unigene11401, U…
28	Phagosome	246 (1.74%)	ko04145	CL108.Contig1, CL158.Contig1, CL229.Contig1, CL254.Contig1, CL276.Contig1, CL6.Contig1, CL6.Contig2, CL6.Contig3, CL699.Contig1, CL797.Contig1, CL801.Contig1, CL913.Contig1, Unigene10027, Unigene10058, Unigene10086, Unigene10166, Unigene10167, Unigene10168, Unigene10185, Unigene10218, Unigene10237, Unigene10323, Unigene10362, Unigene10379, Unigene10501, Unigene10503, Unigene10527, Unigene10568, U…
29	Pancreatic secretion	244 (1.73%)	ko04972	CL1129.Contig1, CL238.Contig1, CL41.Contig1, CL51.Contig1, CL51.Contig2, CL678.Contig1, CL715.Contig1, CL807.Contig1, CL821.Contig1, Unigene1001, Unigene1002, Unigene10103, Unigene10106, Unigene10128, Unigene10131, Unigene10132, Unigene10133, Unigene10134, Unigene10162, Unigene10181, Unigene10248, Unigene10335, Unigene10336, Unigene10545, Unigene10576, Unigene10599, Unigene10624, Unigene10664, Un…
30	Calcium signaling pathway	239 (1.7%)	ko04020	CL1058.Contig1, CL120.Contig1, CL163.Contig1, CL171.Contig1, CL209.Contig1, CL209.Contig2, CL234.Contig1, CL293.Contig1, CL690.Contig1, CL729.Contig1, CL811.Contig1, CL851.Contig1, CL885.Contig1, Unigene10045, Unigene10101, Unigene10162, Unigene10240, Unigene10317, Unigene10330, Unigene10517, Unigene10580, Unigene10581, Unigene10622, Unigene10840, Unigene1096, Unigene11017, Unigene11165, Unigene1…
31	Hypertrophic cardiomyopathy (HCM)	235 (1.67%)	ko05410	CL1104.Contig1, CL157.Contig1, CL186.Contig1, CL229.Contig1, CL236.Contig1, CL248.Contig1, CL276.Contig1, CL447.Contig1, CL670.Contig1, CL699.Contig1, CL860.Contig1, CL907.Contig1, CL913.Contig1, Unigene10086, Unigene10148, Unigene10152, Unigene10162, Unigene10184, Unigene10196, Unigene10332, Unigene10379, Unigene10433, Unigene10489, Unigene10707, Unigene10725, Unigene10779, Unigene10840, Unigene…
32	Insulin signaling pathway	231 (1.64%)	ko04910	CL106.Contig1, CL209.Contig1, CL209.Contig2, CL226.Contig1, CL27.Contig1, CL27.Contig2, CL793.Contig1, CL811.Contig1, CL885.Contig1, Unigene10092, Unigene10093, Unigene10095, Unigene10184, Unigene10229, Unigene10230, Unigene10324, Unigene10359, Unigene10612, Unigene10719, Unigene10769, Unigene10785, Unigene10786, Unigene10787, Unigene10827, Unigene1083, Unigene10853, Unigene10854, Unigene10855, U…
33	Tight junction	231 (1.64%)	ko04530	CL186.Contig1, CL276.Contig1, CL699.Contig1, CL868.Contig1, Unigene10152, Unigene10169, Unigene10242, Unigene10244, Unigene10245, Unigene10246, Unigene10247, Unigene10324, Unigene10335, Unigene10336, Unigene10348, Unigene10379, Unigene1040, Unigene10429, Unigene10430, Unigene10436, Unigene10630, Unigene10672, Unigene10673, Unigene10757, Unigene10808, Unigene10840, Unigene10843, Unigene11149, Unig…
34	ECM-receptor interaction	230 (1.63%)	ko04512	CL1094.Contig1, CL170.Contig1, CL200.Contig1, CL229.Contig1, CL3.Contig3, CL34.Contig1, CL56.Contig2, CL670.Contig1, CL746.Contig1, CL797.Contig1, CL80.Contig1, CL801.Contig1, CL803.Contig1, CL913.Contig1, Unigene10086, Unigene100, Unigene10353, Unigene10639, Unigene10756, Unigene108, Unigene11031, Unigene11119, Unigene11161, Unigene11276, Unigene11348, Unigene11421, Unigene11521, Unigene11530, U…
35	Axon guidance	225 (1.6%)	ko04360	CL561.Contig1, CL599.Contig1, CL913.Contig1, Unigene10086, Unigene10092, Unigene10093, Unigene10095, Unigene10321, Unigene10330, Unigene10335, Unigene10336, Unigene10533, Unigene1060, Unigene10736, Unigene10737, Unigene10739, Unigene10740, Unigene10765, Unigene10766, Unigene10767, Unigene10768, Unigene10808, Unigene10826, Unigene1083, Unigene10853, Unigene10854, Unigene10855, Unigene10856, Unigen…
36	Neuroactive ligand-receptor interaction	207 (1.47%)	ko04080	CL1129.Contig1, CL217.Contig1, CL238.Contig1, CL41.Contig1, CL678.Contig1, CL69.Contig1, CL807.Contig1, Unigene10045, Unigene10128, Unigene1019, Unigene10271, Unigene10375, Unigene10576, Unigene10599, Unigene10664, Unigene10999, Unigene11013, Unigene11143, Unigene11174, Unigene11306, Unigene11518, Unigene11520, Unigene11595, Unigene11646, Unigene11934, Unigene12222, Unigene12384, Unigene12613, Un…
37	Protein digestion and absorption	204 (1.45%)	ko04974	CL1129.Contig1, CL238.Contig1, CL3.Contig3, CL41.Contig1, CL678.Contig1, CL746.Contig1, CL807.Contig1, CL821.Contig1, CL966.Contig1, Unigene10103, Unigene10128, Unigene10131, Unigene10132, Unigene10133, Unigene10134, Unigene10353, Unigene10545, Unigene10576, Unigene10599, Unigene10639, Unigene10664, Unigene10839, Unigene108, Unigene10960, Unigene10999, Unigene11013, Unigene11098, Unigene11119, Un…
38	Circadian rhythm - fly	202 (1.43%)	ko04711	CL690.Contig1, CL719.Contig1, CL793.Contig1, CL846.Contig1, CL849.Contig1, CL854.Contig1, CL889.Contig1, Unigene10056, Unigene10350, Unigene10458, Unigene10462, Unigene10692, Unigene10738, Unigene1083, Unigene10853, Unigene10854, Unigene10855, Unigene10856, Unigene10980, Unigene10981, Unigene11006, Unigene11008, Unigene11022, Unigene11078, Unigene11128, Unigene11129, Unigene11203, Unigene11438, U…
39	Chemokine signaling pathway	200 (1.42%)	ko04062	CL226.Contig1, Unigene10248, Unigene10324, Unigene10335, Unigene10336, Unigene1056, Unigene10710, Unigene10808, Unigene1083, Unigene10853, Unigene10854, Unigene10855, Unigene10856, Unigene11149, Unigene1147, Unigene1150, Unigene11687, Unigene11821, Unigene11822, Unigene11971, Unigene11972, Unigene11973, Unigene11974, Unigene12063, Unigene12079, Unigene12285, Unigene12333, Unigene12531, Unigene125…
40	Tuberculosis	199 (1.41%)	ko05152	CL158.Contig1, CL276.Contig1, CL6.Contig1, CL6.Contig2, CL6.Contig3, CL699.Contig1, CL810.Contig1, CL811.Contig1, CL885.Contig1, Unigene10218, Unigene10263, Unigene10301, Unigene10330, Unigene10335, Unigene10336, Unigene10357, Unigene10568, Unigene10569, Unigene1056, Unigene10655, Unigene10885, Unigene11017, Unigene11023, Unigene11024, Unigene11036, Unigene11156, Unigene11165, Unigene11178, Unige…
41	Oocyte meiosis	197 (1.4%)	ko04114	CL721.Contig1, CL811.Contig1, CL885.Contig1, Unigene10292, Unigene10293, Unigene10330, Unigene10541, Unigene10630, Unigene10828, Unigene10829, Unigene10957, Unigene10961, Unigene10962, Unigene11017, Unigene11165, Unigene1150, Unigene11604, Unigene11718, Unigene11723, Unigene11768, Unigene11772, Unigene11965, Unigene11978, Unigene12285, Unigene12333, Unigene12410, Unigene13000, Unigene13007, Unige…
42	Bile secretion	190 (1.35%)	ko04976	CL1073.Contig1, CL170.Contig1, CL212.Contig1, CL220.Contig1, CL230.Contig1, CL377.Contig1, CL74.Contig1, Unigene10106, Unigene10494, Unigene10582, Unigene10839, Unigene1108, Unigene11098, Unigene11145, Unigene11146, Unigene11147, Unigene11148, Unigene1132, Unigene11344, Unigene11416, Unigene11461, Unigene1150, Unigene1196, Unigene12285, Unigene12333, Unigene12393, Unigene12490, Unigene12538, Unig…
43	Gastric acid secretion	190 (1.35%)	ko04971	CL1058.Contig1, CL120.Contig1, CL163.Contig1, CL171.Contig1, CL234.Contig1, CL293.Contig1, CL729.Contig1, CL811.Contig1, CL851.Contig1, CL885.Contig1, Unigene10106, Unigene10240, Unigene10317, Unigene10379, Unigene10517, Unigene10580, Unigene10581, Unigene10622, Unigene10839, Unigene10840, Unigene11017, Unigene11098, Unigene11165, Unigene11362, Unigene11363, Unigene11416, Unigene11465, Unigene115…
44	Notch signaling pathway	170 (1.21%)	ko04330	CL39.Contig1, CL696.Contig1, CL914.Contig1, CL93.Contig1, Unigene10301, Unigene1033, Unigene10387, Unigene10388, Unigene11023, Unigene11024, Unigene11156, Unigene11169, Unigene11170, Unigene11171, Unigene11184, Unigene11592, Unigene12085, Unigene12264, Unigene1231, Unigene12357, Unigene1243, Unigene12707, Unigene1274, Unigene12818, Unigene12819, Unigene12836, Unigene12970, Unigene13143, Unigene13…
45	Adherens junction	170 (1.21%)	ko04520	CL1143.Contig1, CL27.Contig1, CL27.Contig2, CL674.Contig1, CL696.Contig1, CL868.Contig1, Unigene10034, Unigene10092, Unigene10093, Unigene10095, Unigene10242, Unigene10244, Unigene10245, Unigene10246, Unigene10247, Unigene10301, Unigene10313, Unigene10335, Unigene10336, Unigene10348, Unigene10379, Unigene10436, Unigene10672, Unigene10673, Unigene10710, Unigene10757, Unigene10808, Unigene10874, Un…
46	Progesterone-mediated oocyte maturation	169 (1.2%)	ko04914	Unigene1019, Unigene10828, Unigene10829, Unigene10957, Unigene11149, Unigene1150, Unigene11686, Unigene12285, Unigene12333, Unigene12410, Unigene13007, Unigene13173, Unigene13252, Unigene13284, Unigene13547, Unigene13566, Unigene13573, Unigene13735, Unigene13810, Unigene13833, Unigene14338, Unigene14343, Unigene14353, Unigene14430, Unigene14741, Unigene1475, Unigene14842, Unigene14962, Unigene151…
47	Salivary secretion	168 (1.19%)	ko04970	CL169.Contig1, CL2.Contig1, CL2.Contig2, CL2.Contig3, CL715.Contig1, CL811.Contig1, CL885.Contig1, Unigene10012, Unigene1001, Unigene1002, Unigene10036, Unigene10380, Unigene10501, Unigene10624, Unigene10806, Unigene10809, Unigene10839, Unigene11017, Unigene11019, Unigene11098, Unigene11165, Unigene11225, Unigene1150, Unigene11521, Unigene11593, Unigene11652, Unigene11654, Unigene11772, Unigene11…
48	Renal cell carcinoma	167 (1.18%)	ko05211	CL1073.Contig1, CL1098.Contig1, CL226.Contig1, Unigene10248, Unigene10301, Unigene10374, Unigene10459, Unigene10808, Unigene11023, Unigene11024, Unigene11026, Unigene11149, Unigene11156, Unigene11177, Unigene11184, Unigene11195, Unigene11248, Unigene11250, Unigene11252, Unigene11270, Unigene11344, Unigene11821, Unigene11822, Unigene11842, Unigene11937, Unigene12085, Unigene12234, Unigene12518, Un…
49	Viral myocarditis	166 (1.18%)	ko05416	CL186.Contig1, CL248.Contig1, CL276.Contig1, CL3.Contig1, CL3.Contig2, CL47.Contig1, CL670.Contig1, CL699.Contig1, CL860.Contig1, Unigene10046, Unigene10152, Unigene10212, Unigene10213, Unigene10276, Unigene10376, Unigene10379, Unigene10677, Unigene10840, Unigene10866, Unigene10867, Unigene11006, Unigene11036, Unigene11192, Unigene11249, Unigene11348, Unigene11379, Unigene11383, Unigene11945, Uni…
50	Pathogenic Escherichia coli infection	166 (1.18%)	ko05130	CL1142.Contig1, CL712.Contig1, CL792.Contig1, CL828.Contig1, CL847.Contig1, CL913.Contig1, Unigene10086, Unigene10166, Unigene10167, Unigene10168, Unigene10292, Unigene10293, Unigene10335, Unigene10336, Unigene10379, Unigene10432, Unigene10436, Unigene10620, Unigene10635, Unigene10710, Unigene10719, Unigene10757, Unigene10808, Unigene10895, Unigene10974, Unigene11100, Unigene11164, Unigene11191, …
51	Oxidative phosphorylation	162 (1.15%)	ko00190	CL158.Contig1, CL170.Contig1, Unigene10027, Unigene10058, Unigene10077, Unigene10081, Unigene10087, Unigene10130, Unigene10139, Unigene10140, Unigene10218, Unigene10311, Unigene10323, Unigene10329, Unigene10476, Unigene10497, Unigene10510, Unigene10530, Unigene10554, Unigene10568, Unigene10569, Unigene10586, Unigene10587, Unigene10690, Unigene10716, Unigene10746, Unigene10772, Unigene10820, Unige…
52	Prostate cancer	160 (1.13%)	ko05215	CL52.Contig1, CL793.Contig1, Unigene10204, Unigene10206, Unigene10224, Unigene10301, Unigene10339, Unigene10434, Unigene10436, Unigene10477, Unigene10478, Unigene10744, Unigene10757, Unigene1083, Unigene10853, Unigene10854, Unigene10855, Unigene10856, Unigene10958, Unigene10959, Unigene10976, Unigene10977, Unigene10978, Unigene11023, Unigene11024, Unigene11149, Unigene11156, Unigene11184, Unigene…
53	Amino sugar and nucleotide sugar metabolism	157 (1.11%)	ko00520	CL133.Contig1, CL143.Contig1, CL161.Contig1, CL2.Contig1, CL2.Contig2, CL2.Contig3, CL215.Contig1, CL24.Contig2, CL563.Contig1, CL680.Contig1, Unigene10036, Unigene10181, Unigene10314, Unigene10315, Unigene10413, Unigene10555, Unigene10556, Unigene10644, Unigene10678, Unigene10752, Unigene10753, Unigene10809, Unigene10813, Unigene11019, Unigene11142, Unigene11158, Unigene11176, Unigene11276, Unig…
54	Melanogenesis	157 (1.11%)	ko04916	CL59.Contig1, CL8.Contig1, CL8.Contig2, CL811.Contig1, CL885.Contig1, Unigene10301, Unigene10436, Unigene10757, Unigene1083, Unigene10853, Unigene10854, Unigene10855, Unigene10856, Unigene11017, Unigene11023, Unigene11024, Unigene11149, Unigene11156, Unigene11165, Unigene11184, Unigene11476, Unigene1150, Unigene11772, Unigene12079, Unigene12085, Unigene12099, Unigene12138, Unigene12285, Unigene12…
55	Basal transcription factors	157 (1.11%)	ko03022	CL1048.Contig1, CL846.Contig1, CL849.Contig1, Unigene10141, Unigene10142, Unigene10226, Unigene1040, Unigene10453, Unigene10660, Unigene10789, Unigene11871, Unigene12067, Unigene12285, Unigene12510, Unigene12659, Unigene12725, Unigene12780, Unigene127, Unigene12815, Unigene13105, Unigene1310, Unigene13269, Unigene13306, Unigene13588, Unigene13724, Unigene13813, Unigene13847, Unigene14176, Unigene…
56	RNA polymerase	157 (1.11%)	ko03020	CL1.Contig1, CL1.Contig2, CL1.Contig3, CL1.Contig4, CL1.Contig5, CL1.Contig6, CL1.Contig7, CL1.Contig8, CL10.Contig1, CL16.Contig1, CL16.Contig2, CL16.Contig3, CL184.Contig1, CL189.Contig1, CL236.Contig1, CL237.Contig1, CL246.Contig1, CL31.Contig1, CL36.Contig1, CL4.Contig1, CL4.Contig2, CL4.Contig3, CL53.Contig1, CL63.Contig1, CL646.Contig1, CL669.Contig1, CL67.Contig1, CL67.Contig2, CL698.Conti…
57	Peroxisome	153 (1.09%)	ko04146	CL1057.Contig1, CL196.Contig1, CL211.Contig1, CL22.Contig1, CL243.Contig1, CL52.Contig1, CL95.Contig1, CL973.Contig1, Unigene10007, Unigene10272, Unigene10304, Unigene10440, Unigene10483, Unigene10516, Unigene10585, Unigene10591, Unigene10759, Unigene10914, Unigene10998, Unigene11037, Unigene11150, Unigene11200, Unigene11287, Unigene1133, Unigene11455, Unigene11698, Unigene11758, Unigene11767, Un…
58	Glycerophospholipid metabolism	153 (1.09%)	ko00564	CL1134.Contig1, CL425.Contig1, CL51.Contig1, CL51.Contig2, Unigene10232, Unigene10355, Unigene10356, Unigene10373, Unigene1041, Unigene1051, Unigene10803, Unigene10920, Unigene10921, Unigene10922, Unigene11045, Unigene11205, Unigene11246, Unigene11247, Unigene11269, Unigene11271, Unigene11408, Unigene11550, Unigene11551, Unigene11552, Unigene11553, Unigene11554, Unigene11578, Unigene11607, Unigen…
59	Neurotrophin signaling pathway	153 (1.09%)	ko04722	CL226.Contig1, CL811.Contig1, CL885.Contig1, Unigene10248, Unigene10292, Unigene10293, Unigene10335, Unigene10336, Unigene10420, Unigene10444, Unigene10808, Unigene1083, Unigene10853, Unigene10854, Unigene10855, Unigene10856, Unigene1094, Unigene10958, Unigene10959, Unigene1096, Unigene10979, Unigene11017, Unigene11149, Unigene11165, Unigene11723, Unigene11772, Unigene11821, Unigene11822, Unigene…
60	Parkinson's disease	148 (1.05%)	ko05012	CL170.Contig1, Unigene10077, Unigene10081, Unigene10087, Unigene10101, Unigene10130, Unigene10139, Unigene10140, Unigene10311, Unigene10329, Unigene10476, Unigene10497, Unigene10510, Unigene10530, Unigene10554, Unigene10586, Unigene10587, Unigene10665, Unigene10690, Unigene10716, Unigene10746, Unigene10772, Unigene10819, Unigene10820, Unigene10830, Unigene10831, Unigene10872, Unigene10899, Unigen…
61	Toxoplasmosis	146 (1.04%)	ko05145	CL170.Contig1, CL56.Contig2, CL913.Contig1, Unigene10086, Unigene1052, Unigene1056, Unigene10756, Unigene10838, Unigene10931, Unigene10932, Unigene10933, Unigene10934, Unigene10935, Unigene10936, Unigene10937, Unigene10938, Unigene10939, Unigene10940, Unigene10941, Unigene10942, Unigene10943, Unigene10944, Unigene10945, Unigene10946, Unigene10947, Unigene10948, Unigene10949, Unigene10950, Unigene…
62	Leukocyte transendothelial migration	145 (1.03%)	ko04670	CL901.Contig1, CL913.Contig1, Unigene10086, Unigene10242, Unigene10244, Unigene10245, Unigene10246, Unigene10247, Unigene10248, Unigene10313, Unigene10335, Unigene10336, Unigene10348, Unigene10379, Unigene10436, Unigene10672, Unigene10673, Unigene10757, Unigene10808, Unigene1096, Unigene1147, Unigene11687, Unigene11971, Unigene11972, Unigene11973, Unigene11974, Unigene12420, Unigene12531, Unigene…
63	GnRH signaling pathway	144 (1.02%)	ko04912	CL811.Contig1, CL885.Contig1, Unigene10808, Unigene1094, Unigene10958, Unigene10959, Unigene11017, Unigene11149, Unigene11165, Unigene11496, Unigene1150, Unigene11772, Unigene11937, Unigene12079, Unigene12285, Unigene12333, Unigene12536, Unigene12542, Unigene12611, Unigene12621, Unigene12676, Unigene12687, Unigene13559, Unigene13573, Unigene13647, Unigene13810, Unigene13833, Unigene14578, Unigene…
64	Phosphatidylinositol signaling system	143 (1.01%)	ko04070	CL44.Contig1, CL690.Contig1, CL811.Contig1, CL885.Contig1, CL955.Contig1, Unigene10096, Unigene10373, Unigene1096, Unigene11017, Unigene11165, Unigene1149, Unigene11772, Unigene11837, Unigene12079, Unigene12449, Unigene12470, Unigene12720, Unigene12825, Unigene12937, Unigene13017, Unigene13253, Unigene13460, Unigene13691, Unigene13814, Unigene1426, Unigene14450, Unigene14659, Unigene15059, Unigen…
65	Cardiac muscle contraction	138 (0.98%)	ko04260	CL186.Contig1, CL276.Contig1, CL699.Contig1, CL829.Contig1, Unigene10130, Unigene10152, Unigene10162, Unigene10489, Unigene10690, Unigene10707, Unigene10839, Unigene10840, Unigene10872, Unigene10899, Unigene11000, Unigene11002, Unigene11087, Unigene11098, Unigene11166, Unigene11180, Unigene11192, Unigene11249, Unigene11379, Unigene11429, Unigene11514, Unigene11547, Unigene11558, Unigene11606, Uni…
66	Glutamatergic synapse	138 (0.98%)	ko04724	Unigene10045, Unigene10330, Unigene10609, Unigene11117, Unigene1150, Unigene11518, Unigene11705, Unigene11706, Unigene11707, Unigene11708, Unigene11920, Unigene12063, Unigene12079, Unigene12285, Unigene12333, Unigene12384, Unigene1241, Unigene12621, Unigene12676, Unigene12680, Unigene13573, Unigene13598, Unigene13810, Unigene13833, Unigene13867, Unigene14578, Unigene14659, Unigene1475, Unigene148…
67	Fc gamma R-mediated phagocytosis	136 (0.96%)	ko04666	CL226.Contig1, CL901.Contig1, Unigene10620, Unigene10634, Unigene10692, Unigene10710, Unigene10808, Unigene10895, Unigene1096, Unigene1105, Unigene11269, Unigene11271, Unigene11295, Unigene11319, Unigene1147, Unigene11821, Unigene11822, Unigene11835, Unigene11878, Unigene11930, Unigene12276, Unigene12810, Unigene12979, Unigene13375, Unigene1426, Unigene14450, Unigene14578, Unigene15188, Unigene15…
68	ErbB signaling pathway	134 (0.95%)	ko04012	CL226.Contig1, CL793.Contig1, Unigene1083, Unigene10853, Unigene10854, Unigene10855, Unigene10856, Unigene1094, Unigene1096, Unigene11011, Unigene11149, Unigene11821, Unigene11822, Unigene11835, Unigene11886, Unigene11937, Unigene12536, Unigene12542, Unigene12687, Unigene13068, Unigene13559, Unigene13647, Unigene14109, Unigene1426, Unigene14450, Unigene15283, Unigene15514, Unigene1562, Unigene167…
69	ABC transporters	132 (0.94%)	ko02010	CL212.Contig1, CL230.Contig1, CL74.Contig1, Unigene1108, Unigene11600, Unigene1178, Unigene1196, Unigene12393, Unigene12538, Unigene12622, Unigene12651, Unigene12663, Unigene12845, Unigene13256, Unigene13364, Unigene13601, Unigene1393, Unigene14179, Unigene14527, Unigene14656, Unigene14748, Unigene14753, Unigene15067, Unigene15663, Unigene156, Unigene15704, Unigene16114, Unigene16168, Unigene1685…
70	Small cell lung cancer	132 (0.94%)	ko05222	CL56.Contig2, CL746.Contig1, CL913.Contig1, Unigene10086, Unigene10204, Unigene10206, Unigene10353, Unigene10639, Unigene10756, Unigene108, Unigene10931, Unigene10932, Unigene10933, Unigene10934, Unigene10935, Unigene10936, Unigene10937, Unigene10938, Unigene10939, Unigene10940, Unigene10941, Unigene10942, Unigene10943, Unigene10944, Unigene10945, Unigene10946, Unigene10947, Unigene10948, Unigene…
71	Bacterial invasion of epithelial cells	129 (0.91%)	ko05100	CL226.Contig1, CL229.Contig1, CL793.Contig1, CL913.Contig1, Unigene10086, Unigene10313, Unigene10335, Unigene10336, Unigene10379, Unigene10436, Unigene10710, Unigene10757, Unigene10807, Unigene10808, Unigene10895, Unigene11157, Unigene1125, Unigene11821, Unigene11822, Unigene11878, Unigene11971, Unigene11972, Unigene11973, Unigene11974, Unigene12420, Unigene12542, Unigene12620, Unigene12624, Unig…
72	Amyotrophic lateral sclerosis (ALS)	128 (0.91%)	ko05014	CL1104.Contig1, CL1143.Contig1, CL145.Contig1, CL157.Contig1, CL287.Contig1, CL70.Contig1, CL764.Contig1, CL813.Contig1, CL826.Contig1, CL902.Contig1, Unigene10045, Unigene10197, Unigene10330, Unigene10440, Unigene10483, Unigene10719, Unigene10992, Unigene11036, Unigene11119, Unigene11496, Unigene11626, Unigene11767, Unigene11922, Unigene11923, Unigene12042, Unigene12159, Unigene12173, Unigene124…
73	Long-term potentiation	127 (0.9%)	ko04720	CL811.Contig1, CL885.Contig1, Unigene10045, Unigene10248, Unigene10301, Unigene10330, Unigene10958, Unigene10959, Unigene11017, Unigene11023, Unigene11024, Unigene11149, Unigene11156, Unigene11165, Unigene11184, Unigene11566, Unigene11567, Unigene11568, Unigene11569, Unigene11570, Unigene11571, Unigene11772, Unigene11965, Unigene12079, Unigene12085, Unigene12621, Unigene12676, Unigene1274, Unigen…
74	Shigellosis	125 (0.89%)	ko05131	CL226.Contig1, CL229.Contig1, CL26.Contig1, CL26.Contig3, CL913.Contig1, Unigene10031, Unigene10086, Unigene10313, Unigene10379, Unigene10710, Unigene10808, Unigene10895, Unigene11126, Unigene11127, Unigene11255, Unigene1125, Unigene11422, Unigene11687, Unigene11821, Unigene11822, Unigene12420, Unigene12531, Unigene12620, Unigene12624, Unigene12810, Unigene12963, Unigene13199, Unigene14372, Unige…
75	T cell receptor signaling pathway	124 (0.88%)	ko04660	CL793.Contig1, Unigene10092, Unigene10093, Unigene10095, Unigene10330, Unigene10335, Unigene10336, Unigene10808, Unigene10826, Unigene1083, Unigene10853, Unigene10854, Unigene10855, Unigene10856, Unigene1094, Unigene1096, Unigene11149, Unigene11204, Unigene1147, Unigene11937, Unigene12536, Unigene12687, Unigene13559, Unigene13598, Unigene13647, Unigene14109, Unigene1426, Unigene14450, Unigene1557…
76	PPAR signaling pathway	122 (0.87%)	ko03320	CL106.Contig1, CL119.Contig1, CL138.Contig1, CL196.Contig1, CL22.Contig1, CL251.Contig1, CL27.Contig1, CL27.Contig2, CL51.Contig1, CL51.Contig2, CL720.Contig1, CL793.Contig1, Unigene10092, Unigene10093, Unigene10095, Unigene10231, Unigene10257, Unigene10304, Unigene10521, Unigene10572, Unigene10585, Unigene10591, Unigene10640, Unigene10827, Unigene10837, Unigene10874, Unigene10875, Unigene10876, …
77	Starch and sucrose metabolism	120 (0.85%)	ko00500	CL116.Contig1, CL220.Contig1, CL377.Contig1, CL894.Contig1, Unigene10312, Unigene10377, Unigene10413, Unigene10494, Unigene10540, Unigene10624, Unigene10719, Unigene10846, Unigene12480, Unigene12490, Unigene12697, Unigene13355, Unigene14215, Unigene14336, Unigene14506, Unigene14572, Unigene14824, Unigene14939, Unigene14961, Unigene15429, Unigene15630, Unigene15712, Unigene15901, Unigene15916, Uni…
78	Gap junction	116 (0.82%)	ko04540	CL868.Contig1, Unigene10166, Unigene10167, Unigene10168, Unigene11149, Unigene11191, Unigene11314, Unigene1150, Unigene12079, Unigene12285, Unigene12333, Unigene12536, Unigene12621, Unigene12676, Unigene12687, Unigene13007, Unigene13559, Unigene13573, Unigene13810, Unigene13833, Unigene14659, Unigene1475, Unigene15067, Unigene15128, Unigene15283, Unigene15493, Unigene15514, Unigene1567, Unigene15…
79	Cytosolic DNA-sensing pathway	116 (0.82%)	ko04623	CL1.Contig1, CL1.Contig2, CL1.Contig3, CL1.Contig4, CL1.Contig5, CL1.Contig6, CL1.Contig7, CL1.Contig8, CL10.Contig1, CL16.Contig1, CL16.Contig2, CL16.Contig3, CL184.Contig1, CL189.Contig1, CL236.Contig1, CL237.Contig1, CL246.Contig1, CL36.Contig1, CL4.Contig1, CL4.Contig2, CL4.Contig3, CL53.Contig1, CL669.Contig1, CL67.Contig1, CL67.Contig2, CL698.Contig1, CL71.Contig1, CL729.Contig1, CL735.Cont…
80	TGF-beta signaling pathway	114 (0.81%)	ko04350	CL797.Contig1, CL801.Contig1, Unigene10301, Unigene10335, Unigene10336, Unigene10491, Unigene10541, Unigene10630, Unigene10649, Unigene10806, Unigene10882, Unigene11011, Unigene11023, Unigene11024, Unigene11156, Unigene11184, Unigene11224, Unigene11687, Unigene11835, Unigene11978, Unigene12085, Unigene12507, Unigene12508, Unigene12531, Unigene126, Unigene1274, Unigene12829, Unigene13083, Unigene1…
81	Arrhythmogenic right ventricular cardiomyopathy (ARVC)	113 (0.8%)	ko05412	CL229.Contig1, CL254.Contig1, CL670.Contig1, CL860.Contig1, CL913.Contig1, Unigene10086, Unigene10162, Unigene10242, Unigene10244, Unigene10245, Unigene10246, Unigene10247, Unigene10379, Unigene10436, Unigene10672, Unigene10673, Unigene10757, Unigene11348, Unigene11383, Unigene12344, Unigene12420, Unigene12523, Unigene12620, Unigene12624, Unigene12645, Unigene13096, Unigene13199, Unigene13587, Un…
82	VEGF signaling pathway	111 (0.79%)	ko04370	Unigene10092, Unigene10093, Unigene10095, Unigene1019, Unigene10330, Unigene10808, Unigene10826, Unigene1096, Unigene10979, Unigene11056, Unigene11149, Unigene11204, Unigene11971, Unigene11972, Unigene11973, Unigene11974, Unigene12542, Unigene13068, Unigene13598, Unigene13768, Unigene1426, Unigene14450, Unigene14578, Unigene15188, Unigene15283, Unigene15334, Unigene1562, Unigene16496, Unigene1663…
83	Glycerolipid metabolism	111 (0.79%)	ko00561	CL51.Contig1, CL51.Contig2, CL838.Contig1, Unigene10232, Unigene10373, Unigene10468, Unigene10488, Unigene10679, Unigene10803, Unigene11039, Unigene11246, Unigene11247, Unigene11269, Unigene11271, Unigene11408, Unigene11550, Unigene11551, Unigene11552, Unigene11553, Unigene11554, Unigene11607, Unigene11918, Unigene1208, Unigene12289, Unigene12793, Unigene13017, Unigene13612, Unigene14635, Unigene…
84	Drug metabolism - other enzymes	110 (0.78%)	ko00983	CL1134.Contig1, CL220.Contig1, CL243.Contig1, CL377.Contig1, Unigene10054, Unigene10129, Unigene10275, Unigene10494, Unigene10531, Unigene11294, Unigene12490, Unigene13077, Unigene13248, Unigene13383, Unigene13687, Unigene13907, Unigene14212, Unigene14572, Unigene14824, Unigene14852, Unigene14860, Unigene15089, Unigene15324, Unigene16073, Unigene16584, Unigene16729, Unigene1688, Unigene16974, Uni…
85	Prion diseases	109 (0.77%)	ko05020	CL56.Contig2, CL914.Contig1, CL93.Contig1, Unigene10182, Unigene1033, Unigene10483, Unigene10826, Unigene10838, Unigene11169, Unigene11170, Unigene11171, Unigene11592, Unigene11601, Unigene11736, Unigene11767, Unigene12174, Unigene12264, Unigene12357, Unigene1243, Unigene13298, Unigene13302, Unigene13313, Unigene13331, Unigene13494, Unigene13619, Unigene1420, Unigene14815, Unigene14919, Unigene15…
86	mTOR signaling pathway	107 (0.76%)	ko04150	CL1098.Contig1, CL793.Contig1, Unigene10976, Unigene10977, Unigene10978, Unigene11026, Unigene11376, Unigene11377, Unigene11791, Unigene11835, Unigene11842, Unigene11976, Unigene13252, Unigene1344, Unigene13721, Unigene14004, Unigene15389, Unigene15412, Unigene16952, Unigene16962, Unigene16992, Unigene17497, Unigene17604, Unigene18001, Unigene18093, Unigene18135, Unigene18158, Unigene18383, Unige…
87	Vasopressin-regulated water reabsorption	107 (0.76%)	ko04962	CL254.Contig1, Unigene10070, Unigene1019, Unigene10362, Unigene10420, Unigene10916, Unigene1150, Unigene11697, Unigene12221, Unigene12285, Unigene12333, Unigene12839, Unigene13573, Unigene13833, Unigene13945, Unigene14076, Unigene14145, Unigene14217, Unigene14721, Unigene1475, Unigene14775, Unigene15259, Unigene15336, Unigene15389, Unigene15467, Unigene15683, Unigene15810, Unigene16122, Unigene17…
88	Inositol phosphate metabolism	106 (0.75%)	ko00562	CL44.Contig1, CL690.Contig1, CL955.Contig1, Unigene10096, Unigene10381, Unigene1096, Unigene11116, Unigene1149, Unigene11837, Unigene12079, Unigene12449, Unigene12470, Unigene12720, Unigene12825, Unigene12937, Unigene13253, Unigene13460, Unigene13691, Unigene13814, Unigene1426, Unigene14450, Unigene14659, Unigene1503, Unigene15059, Unigene1516, Unigene15170, Unigene1562, Unigene16467, Unigene1674…
89	Ribosome	104 (0.74%)	ko03010	Unigene10050, Unigene10051, Unigene10076, Unigene10117, Unigene10127, Unigene10155, Unigene10231, Unigene10234, Unigene10261, Unigene10267, Unigene10328, Unigene10354, Unigene10401, Unigene10402, Unigene10412, Unigene10482, Unigene10504, Unigene10509, Unigene10526, Unigene10542, Unigene10544, Unigene10546, Unigene10589, Unigene10626, Unigene10628, Unigene10658, Unigene10662, Unigene10713, Unigene…
90	Aminoacyl-tRNA biosynthesis	104 (0.74%)	ko00970	CL49.Contig1, CL557.Contig1, Unigene10181, Unigene10314, Unigene10315, Unigene10389, Unigene10678, Unigene10889, Unigene11137, Unigene11142, Unigene11690, Unigene11765, Unigene11796, Unigene11797, Unigene11798, Unigene11966, Unigene13317, Unigene13321, Unigene13509, Unigene14034, Unigene14127, Unigene14320, Unigene14956, Unigene14994, Unigene15800, Unigene15804, Unigene15846, Unigene15847, Unigen…
91	Hepatitis C	103 (0.73%)	ko05160	CL170.Contig1, CL883.Contig1, CL892.Contig1, Unigene10000, Unigene10001, Unigene10630, Unigene10736, Unigene10737, Unigene10739, Unigene10740, Unigene10835, Unigene1083, Unigene10853, Unigene10854, Unigene10855, Unigene10856, Unigene11145, Unigene11146, Unigene11147, Unigene11148, Unigene11149, Unigene11461, Unigene11978, Unigene12536, Unigene12687, Unigene1276, Unigene1289, Unigene13094, Unigene…
92	Glutathione metabolism	102 (0.72%)	ko00480	Unigene10224, Unigene10339, Unigene10434, Unigene10477, Unigene10478, Unigene10744, Unigene11168, Unigene11292, Unigene11316, Unigene11317, Unigene11366, Unigene11502, Unigene11516, Unigene11517, Unigene11673, Unigene11712, Unigene12431, Unigene12662, Unigene12884, Unigene13152, Unigene13385, Unigene13588, Unigene13608, Unigene1384, Unigene14333, Unigene14447, Unigene14999, Unigene15112, Unigene1…
93	Nucleotide excision repair	102 (0.72%)	ko03420	CL231.Contig1, CL705.Contig1, Unigene10141, Unigene10142, Unigene10465, Unigene12103, Unigene12510, Unigene12964, Unigene1345, Unigene13724, Unigene13962, Unigene14182, Unigene14728, Unigene14959, Unigene15084, Unigene15273, Unigene15506, Unigene15535, Unigene15616, Unigene15648, Unigene16289, Unigene16815, Unigene17465, Unigene1819, Unigene18391, Unigene19336, Unigene19750, Unigene19837, Unigene…
94	MAPK signaling pathway - fly	102 (0.72%)	ko04013	CL459.Contig1, Unigene10374, Unigene10459, Unigene11023, Unigene11132, Unigene11149, Unigene11248, Unigene11250, Unigene11252, Unigene11270, Unigene12234, Unigene12492, Unigene12518, Unigene12536, Unigene12608, Unigene12687, Unigene12908, Unigene13203, Unigene13353, Unigene13559, Unigene13643, Unigene13844, Unigene13871, Unigene14147, Unigene14361, Unigene1446, Unigene16530, Unigene16590, Unigene…
95	Jak-STAT signaling pathway	101 (0.72%)	ko04630	CL793.Contig1, CL864.Contig1, Unigene10096, Unigene10301, Unigene1056, Unigene11011, Unigene11023, Unigene11024, Unigene11156, Unigene11184, Unigene11946, Unigene11948, Unigene12085, Unigene12287, Unigene12536, Unigene12687, Unigene12690, Unigene1274, Unigene12784, Unigene13089, Unigene13538, Unigene13559, Unigene13582, Unigene13756, Unigene1448, Unigene14608, Unigene1471, Unigene16797, Unigene17…
96	Measles	100 (0.71%)	ko05162	CL793.Contig1, CL883.Contig1, CL892.Contig1, Unigene10000, Unigene10001, Unigene10253, Unigene10444, Unigene1056, Unigene10838, Unigene1083, Unigene10853, Unigene10854, Unigene10855, Unigene10856, Unigene11528, Unigene11529, Unigene11655, Unigene11946, Unigene11948, Unigene12174, Unigene12542, Unigene12861, Unigene13094, Unigene13567, Unigene13671, Unigene14109, Unigene1448, Unigene14660, Unigene…
97	Cell adhesion molecules (CAMs)	99 (0.7%)	ko04514	CL229.Contig1, CL254.Contig1, CL913.Contig1, Unigene10086, Unigene11300, Unigene11601, Unigene1215, Unigene1231, Unigene12411, Unigene12586, Unigene12620, Unigene12624, Unigene13199, Unigene13597, Unigene13652, Unigene13877, Unigene14076, Unigene14453, Unigene14819, Unigene15248, Unigene15324, Unigene15336, Unigene15640, Unigene1616, Unigene16278, Unigene16451, Unigene16524, Unigene17108, Unigene…
98	Cholinergic synapse	97 (0.69%)	ko04725	CL1134.Contig1, Unigene1056, Unigene10958, Unigene10959, Unigene11149, Unigene1150, Unigene11578, Unigene12063, Unigene12079, Unigene12222, Unigene12285, Unigene12333, Unigene12621, Unigene12676, Unigene13573, Unigene13810, Unigene13833, Unigene1448, Unigene14659, Unigene1471, Unigene1475, Unigene15128, Unigene15283, Unigene15493, Unigene15950, Unigene15980, Unigene16109, Unigene1738, Unigene1748…
99	B cell receptor signaling pathway	94 (0.67%)	ko04662	Unigene10092, Unigene10093, Unigene10095, Unigene10330, Unigene10826, Unigene1083, Unigene10853, Unigene10854, Unigene10855, Unigene10856, Unigene1096, Unigene11149, Unigene11204, Unigene1147, Unigene11601, Unigene11937, Unigene12536, Unigene12687, Unigene13559, Unigene13598, Unigene14109, Unigene1426, Unigene14450, Unigene15283, Unigene15364, Unigene15579, Unigene1562, Unigene1616, Unigene16740,…
100	DNA replication	93 (0.66%)	ko03030	CL231.Contig1, CL705.Contig1, Unigene10141, Unigene10142, Unigene1191, Unigene1234, Unigene13484, Unigene13790, Unigene13962, Unigene13988, Unigene14182, Unigene14405, Unigene14461, Unigene14519, Unigene15084, Unigene15271, Unigene15273, Unigene15535, Unigene15616, Unigene15648, Unigene15682, Unigene1588, Unigene16289, Unigene16639, Unigene16778, Unigene16815, Unigene17209, Unigene18391, Unigene1…
101	Galactose metabolism	92 (0.65%)	ko00052	CL116.Contig1, CL894.Contig1, Unigene10413, Unigene10540, Unigene11039, Unigene11659, Unigene11733, Unigene11918, Unigene12697, Unigene12784, Unigene12837, Unigene12929, Unigene13355, Unigene13505, Unigene14215, Unigene14506, Unigene14939, Unigene14961, Unigene15429, Unigene15630, Unigene15712, Unigene15901, Unigene15916, Unigene15931, Unigene16528, Unigene16677, Unigene17095, Unigene17813, Unige…
102	Osteoclast differentiation	91 (0.65%)	ko04380	Unigene10092, Unigene10093, Unigene10095, Unigene10625, Unigene10826, Unigene1094, Unigene1096, Unigene11204, Unigene11527, Unigene11613, Unigene11644, Unigene11937, Unigene13559, Unigene13598, Unigene13647, Unigene13921, Unigene1426, Unigene14450, Unigene14660, Unigene15413, Unigene1562, Unigene16591, Unigene16740, Unigene16802, Unigene16835, Unigene17604, Unigene17874, Unigene18330, Unigene1928…
103	Tyrosine metabolism	91 (0.65%)	ko00350	CL59.Contig1, CL8.Contig1, CL8.Contig2, Unigene10224, Unigene10339, Unigene10434, Unigene10474, Unigene10475, Unigene10477, Unigene10478, Unigene1051, Unigene10665, Unigene10744, Unigene10920, Unigene11292, Unigene11366, Unigene11418, Unigene11423, Unigene11424, Unigene11476, Unigene11502, Unigene11516, Unigene11517, Unigene11675, Unigene11712, Unigene12265, Unigene12481, Unigene12673, Unigene128…
104	Epithelial cell signaling in Helicobacter pylori infection	89 (0.63%)	ko05120	CL158.Contig1, CL868.Contig1, Unigene10027, Unigene10058, Unigene10186, Unigene10218, Unigene10323, Unigene10568, Unigene10569, Unigene1077, Unigene10808, Unigene1096, Unigene11064, Unigene11178, Unigene11179, Unigene11522, Unigene11523, Unigene11535, Unigene11710, Unigene11711, Unigene11823, Unigene11937, Unigene12053, Unigene12487, Unigene12672, Unigene13773, Unigene1426, Unigene14450, Unigene1…
105	Natural killer cell mediated cytotoxicity	88 (0.62%)	ko04650	Unigene10092, Unigene10093, Unigene10095, Unigene10330, Unigene10444, Unigene10826, Unigene1096, Unigene11149, Unigene11204, Unigene1147, Unigene12536, Unigene12542, Unigene12687, Unigene13559, Unigene13598, Unigene1426, Unigene14450, Unigene15283, Unigene15579, Unigene1562, Unigene16740, Unigene16824, Unigene17029, Unigene17285, Unigene17604, Unigene18330, Unigene18986, Unigene19285, Unigene1948…
106	Chronic myeloid leukemia	87 (0.62%)	ko05220	CL226.Contig1, CL793.Contig1, Unigene10204, Unigene10206, Unigene10387, Unigene10388, Unigene10882, Unigene11011, Unigene11149, Unigene11821, Unigene11822, Unigene12536, Unigene12633, Unigene12687, Unigene12753, Unigene12934, Unigene13428, Unigene13559, Unigene13704, Unigene16802, Unigene16902, Unigene17550, Unigene17557, Unigene17604, Unigene18417, Unigene18563, Unigene19446, Unigene19453, Unige…
107	Cysteine and methionine metabolism	86 (0.61%)	ko00270	CL1058.Contig1, CL156.Contig1, CL156.Contig2, CL826.Contig1, CL99.Contig1, Unigene10104, Unigene10105, Unigene10195, Unigene10197, Unigene10338, Unigene10474, Unigene10475, Unigene10605, Unigene10779, Unigene10780, Unigene11168, Unigene11187, Unigene11262, Unigene11355, Unigene11356, Unigene11466, Unigene11675, Unigene11808, Unigene12522, Unigene1274, Unigene1320, Unigene13221, Unigene13588, Unig…
108	Fat digestion and absorption	85 (0.6%)	ko04975	CL1018.Contig1, CL51.Contig1, CL51.Contig2, Unigene10803, Unigene11246, Unigene11247, Unigene11269, Unigene11271, Unigene11392, Unigene11461, Unigene11551, Unigene11607, Unigene11680, Unigene11803, Unigene12297, Unigene13931, Unigene14578, Unigene14753, Unigene1511, Unigene15188, Unigene16496, Unigene16633, Unigene16755, Unigene1722, Unigene17238, Unigene17540, Unigene17622, Unigene17645, Unigene…
109	Hedgehog signaling pathway	84 (0.6%)	ko04340	CL170.Contig1, CL31.Contig1, CL88.Contig1, Unigene1083, Unigene10853, Unigene10854, Unigene10855, Unigene10856, Unigene10980, Unigene10981, Unigene11151, Unigene11755, Unigene11890, Unigene12472, Unigene13010, Unigene13583, Unigene13954, Unigene14109, Unigene14265, Unigene14359, Unigene14516, Unigene14567, Unigene14825, Unigene14849, Unigene15045, Unigene15046, Unigene15783, Unigene15843, Unigene…
110	Fatty acid metabolism	84 (0.6%)	ko00071	CL196.Contig1, CL22.Contig1, CL720.Contig1, CL838.Contig1, Unigene10090, Unigene10304, Unigene10417, Unigene10468, Unigene10521, Unigene10537, Unigene10538, Unigene10585, Unigene10591, Unigene10679, Unigene10790, Unigene10791, Unigene10792, Unigene10793, Unigene11150, Unigene11207, Unigene1133, Unigene11418, Unigene11423, Unigene11424, Unigene11504, Unigene11698, Unigene11741, Unigene11803, Unige…
111	Apoptosis	84 (0.6%)	ko04210	Unigene10229, Unigene10230, Unigene10330, Unigene10444, Unigene10931, Unigene10932, Unigene10933, Unigene10934, Unigene10935, Unigene10936, Unigene10937, Unigene10938, Unigene10939, Unigene10940, Unigene10941, Unigene10942, Unigene10943, Unigene10944, Unigene10945, Unigene10946, Unigene10947, Unigene10948, Unigene10949, Unigene10950, Unigene10951, Unigene10952, Unigene10953, Unigene10954, Unigene…
112	Glioma	84 (0.6%)	ko05214	CL811.Contig1, CL885.Contig1, Unigene10204, Unigene10206, Unigene1096, Unigene11017, Unigene11149, Unigene11165, Unigene11772, Unigene12536, Unigene12687, Unigene13559, Unigene1426, Unigene14450, Unigene15283, Unigene15514, Unigene1562, Unigene16740, Unigene17579, Unigene17580, Unigene17604, Unigene18001, Unigene18365, Unigene19555, Unigene1971, Unigene19750, Unigene19752, Unigene19819, Unigene20…
113	N-Glycan biosynthesis	83 (0.59%)	ko00510	Unigene10238, Unigene10641, Unigene10703, Unigene10783, Unigene11273, Unigene1192, Unigene12124, Unigene12232, Unigene12541, Unigene12738, Unigene13085, Unigene1324, Unigene13327, Unigene13407, Unigene13456, Unigene1361, Unigene13699, Unigene1402, Unigene14113, Unigene1441, Unigene14723, Unigene14750, Unigene15501, Unigene1597, Unigene16250, Unigene16637, Unigene16657, Unigene16676, Unigene1743, …
114	Chagas disease (American trypanosomiasis)	83 (0.59%)	ko05142	CL447.Contig1, CL907.Contig1, Unigene10148, Unigene10444, Unigene10630, Unigene11152, Unigene11621, Unigene11636, Unigene11937, Unigene11978, Unigene12079, Unigene12367, Unigene12621, Unigene12676, Unigene12861, Unigene13368, Unigene13671, Unigene13786, Unigene13810, Unigene14659, Unigene14660, Unigene15128, Unigene15413, Unigene15493, Unigene16802, Unigene16835, Unigene17480, Unigene17604, Unige…
115	Circadian rhythm - mammal	81 (0.57%)	ko04710	CL690.Contig1, CL719.Contig1, CL846.Contig1, CL849.Contig1, Unigene10350, Unigene10541, Unigene10738, Unigene10980, Unigene10981, Unigene11022, Unigene11078, Unigene12855, Unigene12890, Unigene12898, Unigene13215, Unigene14256, Unigene14286, Unigene15081, Unigene15929, Unigene16094, Unigene16452, Unigene17171, Unigene17268, Unigene17324, Unigene17630, Unigene17713, Unigene1842, Unigene18592, Unig…
116	Vitamin digestion and absorption	79 (0.56%)	ko04977	CL1052.Contig1, CL51.Contig1, CL51.Contig2, Unigene10803, Unigene11135, Unigene1118, Unigene11246, Unigene11247, Unigene11392, Unigene11461, Unigene12864, Unigene13161, Unigene13601, Unigene13636, Unigene13815, Unigene14125, Unigene14292, Unigene14344, Unigene14609, Unigene15013, Unigene1511, Unigene16197, Unigene16359, Unigene16468, Unigene16755, Unigene18021, Unigene18033, Unigene18119, Unigene…
117	Endometrial cancer	79 (0.56%)	ko05213	CL793.Contig1, Unigene10436, Unigene10757, Unigene1083, Unigene10853, Unigene10854, Unigene10855, Unigene10856, Unigene10976, Unigene10977, Unigene10978, Unigene11011, Unigene11149, Unigene12175, Unigene12536, Unigene12687, Unigene13559, Unigene14109, Unigene15389, Unigene15514, Unigene17528, Unigene17579, Unigene17580, Unigene17604, Unigene17792, Unigene17967, Unigene18671, Unigene18677, Unigene…
118	Carbohydrate digestion and absorption	79 (0.56%)	ko04973	CL894.Contig1, Unigene10624, Unigene10839, Unigene11098, Unigene12079, Unigene14215, Unigene14506, Unigene14659, Unigene14939, Unigene14961, Unigene15283, Unigene15429, Unigene15630, Unigene15712, Unigene15916, Unigene15931, Unigene16677, Unigene17480, Unigene17604, Unigene17813, Unigene17950, Unigene18248, Unigene18552, Unigene18553, Unigene18619, Unigene18930, Unigene19819, Unigene20477, Unigen…
119	Basal cell carcinoma	79 (0.56%)	ko05217	CL31.Contig1, Unigene10436, Unigene10757, Unigene1083, Unigene10853, Unigene10854, Unigene10855, Unigene10856, Unigene12099, Unigene12138, Unigene12175, Unigene12472, Unigene12597, Unigene13010, Unigene13583, Unigene13954, Unigene14109, Unigene14265, Unigene14516, Unigene15045, Unigene15843, Unigene1595, Unigene16113, Unigene16172, Unigene16482, Unigene16485, Unigene16934, Unigene17528, Unigene17…
120	Fc epsilon RI signaling pathway	78 (0.55%)	ko04664	Unigene1094, Unigene1096, Unigene11149, Unigene1147, Unigene11496, Unigene12536, Unigene12687, Unigene13559, Unigene13647, Unigene1426, Unigene14450, Unigene14578, Unigene15188, Unigene15283, Unigene15579, Unigene1562, Unigene16496, Unigene16633, Unigene16740, Unigene16824, Unigene16835, Unigene17285, Unigene17604, Unigene19819, Unigene19962, Unigene19964, Unigene20195, Unigene20332, Unigene20402…
121	Adipocytokine signaling pathway	78 (0.55%)	ko04920	CL106.Contig1, CL1073.Contig1, CL720.Contig1, Unigene10184, Unigene10304, Unigene1056, Unigene10585, Unigene10827, Unigene11344, Unigene11504, Unigene11698, Unigene11737, Unigene11738, Unigene11882, Unigene11958, Unigene12157, Unigene12379, Unigene13886, Unigene13931, Unigene1448, Unigene1471, Unigene15110, Unigene15724, Unigene16802, Unigene16962, Unigene17427, Unigene17744, Unigene18001, Unigen…
122	Colorectal cancer	76 (0.54%)	ko05210	CL1027.Contig1, Unigene10335, Unigene10336, Unigene10436, Unigene10757, Unigene1083, Unigene10853, Unigene10854, Unigene10855, Unigene10856, Unigene10882, Unigene11011, Unigene11036, Unigene11149, Unigene11937, Unigene12175, Unigene12591, Unigene13588, Unigene14009, Unigene14109, Unigene14699, Unigene14780, Unigene15561, Unigene17029, Unigene17528, Unigene17604, Unigene17792, Unigene17967, Unigen…
123	Arginine and proline metabolism	76 (0.54%)	ko00330	CL182.Contig1, CL673.Contig1, CL838.Contig1, Unigene10228, Unigene10468, Unigene10474, Unigene10475, Unigene10516, Unigene10609, Unigene10679, Unigene10917, Unigene10963, Unigene11168, Unigene11350, Unigene11414, Unigene11500, Unigene11501, Unigene11524, Unigene115, Unigene11920, Unigene11988, Unigene12790, Unigene12940, Unigene13384, Unigene13541, Unigene13602, Unigene1494, Unigene15027, Unigene…
124	Olfactory transduction	75 (0.53%)	ko04740	CL78.Contig1, CL811.Contig1, CL885.Contig1, Unigene10181, Unigene10816, Unigene10823, Unigene10824, Unigene11017, Unigene11137, Unigene11165, Unigene11772, Unigene12323, Unigene12746, Unigene13779, Unigene14789, Unigene15053, Unigene16221, Unigene1644, Unigene16645, Unigene17004, Unigene17304, Unigene17390, Unigene17485, Unigene17780, Unigene180, Unigene18365, Unigene19291, Unigene1953, Unigene19…
125	Toll-like receptor signaling pathway	74 (0.52%)	ko04620	Unigene10625, Unigene10736, Unigene10737, Unigene10739, Unigene10740, Unigene1094, Unigene11496, Unigene11528, Unigene11613, Unigene11644, Unigene11937, Unigene12542, Unigene1276, Unigene12861, Unigene1289, Unigene13567, Unigene13647, Unigene13671, Unigene14660, Unigene14794, Unigene15413, Unigene16591, Unigene16802, Unigene16835, Unigene17604, Unigene17961, Unigene18328, Unigene18966, Unigene194…
126	Pentose and glucuronate interconversions	74 (0.52%)	ko00040	CL220.Contig1, CL377.Contig1, CL838.Contig1, Unigene10468, Unigene10494, Unigene10679, Unigene11039, Unigene11820, Unigene11918, Unigene11941, Unigene12490, Unigene12551, Unigene13427, Unigene14145, Unigene14572, Unigene14721, Unigene14824, Unigene15810, Unigene15982, Unigene16033, Unigene16790, Unigene16974, Unigene1774, Unigene17798, Unigene17906, Unigene18220, Unigene18588, Unigene18762, Unige…
127	Drug metabolism - cytochrome P450	74 (0.52%)	ko00982	CL220.Contig1, CL377.Contig1, Unigene10224, Unigene10339, Unigene10434, Unigene10477, Unigene10478, Unigene10494, Unigene10744, Unigene11292, Unigene11366, Unigene11418, Unigene11423, Unigene11424, Unigene11502, Unigene11516, Unigene11517, Unigene11712, Unigene12490, Unigene13385, Unigene13602, Unigene1384, Unigene14572, Unigene14824, Unigene15842, Unigene16974, Unigene17798, Unigene18220, Unigen…
128	alpha-Linolenic acid metabolism	74 (0.52%)	ko00592	CL196.Contig1, CL22.Contig1, CL51.Contig1, CL51.Contig2, Unigene10232, Unigene10591, Unigene10803, Unigene11246, Unigene11247, Unigene11550, Unigene11551, Unigene11552, Unigene11553, Unigene11554, Unigene11607, Unigene11619, Unigene12178, Unigene12793, Unigene13612, Unigene14578, Unigene14635, Unigene14649, Unigene14695, Unigene15188, Unigene1596, Unigene16496, Unigene16633, Unigene17496, Unigene…
129	p53 signaling pathway	73 (0.52%)	ko04115	CL797.Contig1, CL801.Contig1, Unigene10121, Unigene10122, Unigene10726, Unigene11036, Unigene11290, Unigene11291, Unigene11748, Unigene11946, Unigene11948, Unigene13007, Unigene13288, Unigene1344, Unigene13547, Unigene13577, Unigene14486, Unigene15112, Unigene15412, Unigene15552, Unigene1567, Unigene15815, Unigene17020, Unigene17029, Unigene17307, Unigene17352, Unigene17353, Unigene17507, Unigene…
130	Long-term depression	73 (0.52%)	ko04730	CL821.Contig1, Unigene10103, Unigene10630, Unigene11149, Unigene11978, Unigene12079, Unigene12621, Unigene12676, Unigene1292, Unigene13786, Unigene13867, Unigene14578, Unigene14659, Unigene15188, Unigene15283, Unigene15493, Unigene16496, Unigene16633, Unigene16645, Unigene17304, Unigene17480, Unigene17950, Unigene18248, Unigene18754, Unigene18768, Unigene18769, Unigene18930, Unigene19291, Unigene…
131	NOD-like receptor signaling pathway	70 (0.5%)	ko04621	Unigene10931, Unigene10932, Unigene10933, Unigene10934, Unigene10935, Unigene10936, Unigene10937, Unigene10938, Unigene10939, Unigene10940, Unigene10941, Unigene10942, Unigene10943, Unigene10944, Unigene10945, Unigene10946, Unigene10947, Unigene10948, Unigene10949, Unigene10950, Unigene10951, Unigene10952, Unigene10953, Unigene10954, Unigene11236, Unigene11307, Unigene11686, Unigene12179, Unigene…
132	Malaria	69 (0.49%)	ko05144	CL797.Contig1, CL801.Contig1, CL88.Contig1, Unigene1215, Unigene12186, Unigene12445, Unigene12586, Unigene12861, Unigene13149, Unigene13343, Unigene13470, Unigene13485, Unigene13577, Unigene13597, Unigene13652, Unigene13671, Unigene13931, Unigene14240, Unigene15364, Unigene15552, Unigene158, Unigene15954, Unigene16451, Unigene16558, Unigene1667, Unigene17502, Unigene17797, Unigene17801, Unigene17…
133	Tryptophan metabolism	67 (0.48%)	ko00380	CL838.Contig1, Unigene10440, Unigene10468, Unigene10515, Unigene10537, Unigene10538, Unigene10679, Unigene10963, Unigene10965, Unigene10966, Unigene10967, Unigene10968, Unigene10969, Unigene10970, Unigene10971, Unigene10972, Unigene115, Unigene11741, Unigene11803, Unigene12940, Unigene13602, Unigene13825, Unigene14601, Unigene15498, Unigene1565, Unigene15772, Unigene15847, Unigene1707, Unigene172…
134	Glycolysis / Gluconeogenesis	67 (0.48%)	ko00010	CL106.Contig1, CL30.Contig1, CL30.Contig2, CL838.Contig1, CL94.Contig1, Unigene10029, Unigene10144, Unigene10145, Unigene10146, Unigene10147, Unigene10352, Unigene10382, Unigene10413, Unigene10468, Unigene10663, Unigene10679, Unigene10814, Unigene10827, Unigene10865, Unigene11116, Unigene11418, Unigene11423, Unigene11424, Unigene11598, Unigene11659, Unigene11762, Unigene11786, Unigene11918, Unige…
135	Pertussis	66 (0.47%)	ko05133	CL229.Contig1, CL811.Contig1, CL885.Contig1, CL913.Contig1, Unigene10086, Unigene10335, Unigene10336, Unigene11017, Unigene11165, Unigene11319, Unigene11772, Unigene11937, Unigene12620, Unigene12624, Unigene12861, Unigene13199, Unigene13589, Unigene13671, Unigene14660, Unigene1490, Unigene15413, Unigene16524, Unigene16835, Unigene17029, Unigene17797, Unigene18328, Unigene18365, Unigene18779, Unig…
136	Endocrine and other factor-regulated calcium reabsorption	66 (0.47%)	ko04961	Unigene10807, Unigene10839, Unigene10916, Unigene11098, Unigene11157, Unigene11225, Unigene1150, Unigene11878, Unigene12079, Unigene12285, Unigene12333, Unigene12621, Unigene12676, Unigene12758, Unigene13573, Unigene13833, Unigene14659, Unigene1475, Unigene15283, Unigene15493, Unigene1738, Unigene17480, Unigene17950, Unigene18107, Unigene18248, Unigene18418, Unigene1844, Unigene18619, Unigene1893…
137	Metabolism of xenobiotics by cytochrome P450	66 (0.47%)	ko00980	CL220.Contig1, CL377.Contig1, Unigene10224, Unigene10339, Unigene10434, Unigene10477, Unigene10478, Unigene10494, Unigene10744, Unigene11292, Unigene11366, Unigene11418, Unigene11423, Unigene11424, Unigene11502, Unigene11516, Unigene11517, Unigene11712, Unigene12490, Unigene13385, Unigene1384, Unigene14572, Unigene14824, Unigene15842, Unigene16974, Unigene17798, Unigene18220, Unigene18741, Unigen…
138	Valine, leucine and isoleucine degradation	66 (0.47%)	ko00280	CL196.Contig1, CL22.Contig1, CL838.Contig1, Unigene10209, Unigene10381, Unigene10417, Unigene10468, Unigene10537, Unigene10538, Unigene10572, Unigene10591, Unigene10667, Unigene10679, Unigene11786, Unigene11803, Unigene11805, Unigene11933, Unigene11979, Unigene12178, Unigene12604, Unigene13032, Unigene13588, Unigene1596, Unigene1722, Unigene17609, Unigene18014, Unigene18111, Unigene18595, Unigene…
139	Hematopoietic cell lineage	64 (0.45%)	ko04640	CL229.Contig1, Unigene11276, Unigene11601, Unigene12314, Unigene12431, Unigene12662, Unigene12784, Unigene12884, Unigene13152, Unigene1340, Unigene13452, Unigene13587, Unigene13608, Unigene13931, Unigene14333, Unigene14447, Unigene14999, Unigene15349, Unigene1616, Unigene16264, Unigene16758, Unigene16759, Unigene17035, Unigene17181, Unigene17402, Unigene17858, Unigene18064, Unigene18065, Unigene1…
140	Glycine, serine and threonine metabolism	62 (0.44%)	ko00260	CL886.Contig1, Unigene10088, Unigene10104, Unigene10105, Unigene10171, Unigene1021, Unigene10516, Unigene10685, Unigene11135, Unigene11472, Unigene11753, Unigene11786, Unigene13003, Unigene13345, Unigene13569, Unigene13602, Unigene13826, Unigene14786, Unigene15175, Unigene17033, Unigene17899, Unigene1863, Unigene19238, Unigene19773, Unigene20250, Unigene20264, Unigene21099, Unigene21148, Unigene2…
141	Phototransduction - fly	62 (0.44%)	ko04745	CL811.Contig1, CL885.Contig1, Unigene10379, Unigene11017, Unigene11165, Unigene11772, Unigene12063, Unigene12079, Unigene12082, Unigene12420, Unigene12621, Unigene12676, Unigene14244, Unigene14659, Unigene15283, Unigene15493, Unigene16782, Unigene16981, Unigene17480, Unigene17889, Unigene17950, Unigene18222, Unigene18248, Unigene18365, Unigene18423, Unigene18930, Unigene19385, Unigene19555, Unige…
142	Base excision repair	61 (0.43%)	ko03410	CL231.Contig1, Unigene10141, Unigene10142, Unigene10437, Unigene10438, Unigene11021, Unigene12878, Unigene13125, Unigene13484, Unigene13962, Unigene14182, Unigene14792, Unigene15084, Unigene16289, Unigene16419, Unigene16815, Unigene1730, Unigene18391, Unigene18736, Unigene18737, Unigene190, Unigene19336, Unigene19673, Unigene19685, Unigene19837, Unigene19, Unigene20051, Unigene20176, Unigene20292…
143	Mismatch repair	61 (0.43%)	ko03430	CL1027.Contig1, CL231.Contig1, CL705.Contig1, Unigene10141, Unigene10142, Unigene13588, Unigene13962, Unigene14182, Unigene14734, Unigene14780, Unigene15084, Unigene15273, Unigene15535, Unigene15561, Unigene15616, Unigene15648, Unigene16289, Unigene16815, Unigene18247, Unigene18391, Unigene19336, Unigene19837, Unigene19879, Unigene20051, Unigene20409, Unigene21355, Unigene21648, Unigene2236, Unig…
144	Mineral absorption	60 (0.43%)	ko04978	CL1108.Contig1, CL894.Contig1, Unigene10124, Unigene10125, Unigene10165, Unigene10633, Unigene10839, Unigene11098, Unigene11225, Unigene11260, Unigene11505, Unigene12457, Unigene13636, Unigene14215, Unigene14609, Unigene15712, Unigene15902, Unigene16337, Unigene16677, Unigene17733, Unigene18419, Unigene18420, Unigene18514, Unigene18619, Unigene19300, Unigene19329, Unigene19662, Unigene20461, Unig…
145	Acute myeloid leukemia	60 (0.43%)	ko05221	Unigene11011, Unigene11149, Unigene11835, Unigene12536, Unigene12687, Unigene13559, Unigene14424, Unigene16802, Unigene17425, Unigene17604, Unigene18001, Unigene18823, Unigene18824, Unigene19819, Unigene20120, Unigene20587, Unigene20656, Unigene21966, Unigene22850, Unigene22910, Unigene23694, Unigene23741, Unigene23780, Unigene24751, Unigene25082, Unigene25529, Unigene25783, Unigene26441, Unigene…
146	Renin-angiotensin system	60 (0.43%)	ko04614	CL447.Contig1, CL809.Contig1, CL907.Contig1, Unigene10148, Unigene11621, Unigene11636, Unigene12367, Unigene12431, Unigene12662, Unigene12884, Unigene13152, Unigene13368, Unigene1340, Unigene13608, Unigene14333, Unigene14447, Unigene14999, Unigene15349, Unigene17035, Unigene17181, Unigene17363, Unigene17402, Unigene17956, Unigene18064, Unigene18065, Unigene18489, Unigene18682, Unigene18982, Unige…
147	Non-small cell lung cancer	59 (0.42%)	ko05223	CL793.Contig1, Unigene10204, Unigene10206, Unigene1096, Unigene10976, Unigene10977, Unigene10978, Unigene11149, Unigene12536, Unigene12687, Unigene13559, Unigene1426, Unigene14450, Unigene15283, Unigene15389, Unigene15514, Unigene1562, Unigene16740, Unigene17579, Unigene17580, Unigene17604, Unigene18671, Unigene18677, Unigene1971, Unigene19819, Unigene20120, Unigene20139, Unigene20527, Unigene205…
148	Rheumatoid arthritis	58 (0.41%)	ko05323	CL158.Contig1, Unigene10027, Unigene10058, Unigene10218, Unigene10323, Unigene10568, Unigene10569, Unigene10625, Unigene11096, Unigene11178, Unigene11179, Unigene11188, Unigene11522, Unigene11523, Unigene11535, Unigene11613, Unigene11644, Unigene11710, Unigene11711, Unigene11823, Unigene11937, Unigene12053, Unigene12861, Unigene13671, Unigene1587, Unigene17938, Unigene17961, Unigene18328, Unigene…
149	Porphyrin and chlorophyll metabolism	57 (0.4%)	ko00860	CL220.Contig1, CL377.Contig1, Unigene10124, Unigene10125, Unigene10165, Unigene10494, Unigene10889, Unigene11260, Unigene12490, Unigene14572, Unigene14824, Unigene14938, Unigene15215, Unigene15601, Unigene15800, Unigene16658, Unigene16974, Unigene17798, Unigene18220, Unigene18491, Unigene18762, Unigene19343, Unigene19359, Unigene19851, Unigene19870, Unigene20242, Unigene20406, Unigene20668, Unige…
150	Pyruvate metabolism	57 (0.4%)	ko00620	CL106.Contig1, CL30.Contig1, CL30.Contig2, CL838.Contig1, CL886.Contig1, Unigene10144, Unigene10145, Unigene10146, Unigene10147, Unigene10352, Unigene10468, Unigene10679, Unigene10827, Unigene11039, Unigene11115, Unigene11598, Unigene11700, Unigene11786, Unigene11803, Unigene11884, Unigene11918, Unigene11958, Unigene12711, Unigene1325, Unigene16704, Unigene1722, Unigene17613, Unigene17906, Unigen…
151	Retinol metabolism	56 (0.4%)	ko00830	CL220.Contig1, CL377.Contig1, CL884.Contig1, CL95.Contig1, Unigene10272, Unigene10494, Unigene11418, Unigene11423, Unigene11424, Unigene11455, Unigene12489, Unigene12490, Unigene13250, Unigene14572, Unigene14824, Unigene15842, Unigene1606, Unigene16974, Unigene17798, Unigene18220, Unigene18762, Unigene19515, Unigene19814, Unigene19820, Unigene19870, Unigene20242, Unigene21154, Unigene21257, Unige…
152	Homologous recombination	56 (0.4%)	ko03440	CL705.Contig1, Unigene11009, Unigene12652, Unigene13962, Unigene14135, Unigene14182, Unigene14588, Unigene14611, Unigene14874, Unigene15712, Unigene15902, Unigene16289, Unigene16714, Unigene16815, Unigene17314, Unigene1850, Unigene19879, Unigene20263, Unigene20553, Unigene21355, Unigene21590, Unigene22048, Unigene22051, Unigene22707, Unigene22734, Unigene23256, Unigene23535, Unigene24164, Unigene…
153	Other types of O-glycan biosynthesis	56 (0.4%)	ko00514	CL220.Contig1, CL377.Contig1, Unigene10494, Unigene1085, Unigene11668, Unigene11669, Unigene11670, Unigene12490, Unigene14572, Unigene14816, Unigene14824, Unigene15482, Unigene15495, Unigene15778, Unigene16974, Unigene17798, Unigene18220, Unigene18762, Unigene1897, Unigene19870, Unigene20242, Unigene20450, Unigene21154, Unigene21177, Unigene21257, Unigene21258, Unigene21277, Unigene21481, Unigene…
154	Complement and coagulation cascades	56 (0.4%)	ko04610	CL803.Contig1, CL821.Contig1, Unigene10103, Unigene10576, Unigene11031, Unigene11174, Unigene11365, Unigene11521, Unigene11559, Unigene11560, Unigene11561, Unigene11646, Unigene11648, Unigene11724, Unigene12758, Unigene13589, Unigene1490, Unigene15177, Unigene17797, Unigene17841, Unigene17865, Unigene1844, Unigene18515, Unigene18722, Unigene18779, Unigene19579, Unigene19599, Unigene19787, Unigene…
155	Pancreatic cancer	54 (0.38%)	ko05212	Unigene10204, Unigene10206, Unigene10808, Unigene10882, Unigene11149, Unigene12591, Unigene14009, Unigene15514, Unigene16796, Unigene16802, Unigene16882, Unigene17034, Unigene17579, Unigene17580, Unigene17591, Unigene17604, Unigene18950, Unigene19244, Unigene1971, Unigene19819, Unigene20120, Unigene20139, Unigene20455, Unigene20595, Unigene20656, Unigene21309, Unigene21641, Unigene21711, Unigene2…
156	Citrate cycle (TCA cycle)	53 (0.38%)	ko00020	CL106.Contig1, CL221.Contig1, CL30.Contig1, CL30.Contig2, Unigene10014, Unigene10144, Unigene10145, Unigene10146, Unigene10147, Unigene10258, Unigene10274, Unigene10367, Unigene10444, Unigene10695, Unigene10810, Unigene10820, Unigene10827, Unigene10965, Unigene10966, Unigene10967, Unigene10968, Unigene10969, Unigene10970, Unigene10971, Unigene10972, Unigene11195, Unigene11598, Unigene11786, Unige…
157	Leishmaniasis	51 (0.36%)	ko05140	CL913.Contig1, Unigene10086, Unigene1056, Unigene11937, Unigene12620, Unigene12624, Unigene12861, Unigene13199, Unigene13671, Unigene1448, Unigene14660, Unigene1471, Unigene15283, Unigene15413, Unigene16524, Unigene16591, Unigene16835, Unigene17961, Unigene18328, Unigene19195, Unigene20527, Unigene20528, Unigene21248, Unigene21301, Unigene21302, Unigene21383, Unigene21520, Unigene21814, Unigene21…
158	Fructose and mannose metabolism	51 (0.36%)	ko00051	CL94.Contig1, Unigene10035, Unigene10382, Unigene11039, Unigene11116, Unigene11659, Unigene11762, Unigene1182, Unigene11918, Unigene1204, Unigene12444, Unigene12489, Unigene1317, Unigene13332, Unigene13430, Unigene13667, Unigene13702, Unigene15630, Unigene15824, Unigene16638, Unigene16704, Unigene17206, Unigene17906, Unigene19489, Unigene19825, Unigene20810, Unigene20812, Unigene22451, Unigene224…
159	Valine, leucine and isoleucine biosynthesis	50 (0.35%)	ko00290	CL30.Contig1, CL30.Contig2, CL49.Contig1, CL557.Contig1, Unigene10144, Unigene10145, Unigene10146, Unigene10147, Unigene10181, Unigene10209, Unigene10314, Unigene10315, Unigene10389, Unigene10678, Unigene11137, Unigene11142, Unigene11472, Unigene11690, Unigene11765, Unigene11796, Unigene11797, Unigene11798, Unigene14034, Unigene14994, Unigene15804, Unigene16849, Unigene18256, Unigene19929, Unigen…
160	Phototransduction	49 (0.35%)	ko04744	CL78.Contig1, CL811.Contig1, CL885.Contig1, Unigene10823, Unigene10824, Unigene11017, Unigene11165, Unigene11772, Unigene12323, Unigene12683, Unigene14789, Unigene15053, Unigene1644, Unigene16982, Unigene17485, Unigene17780, Unigene180, Unigene18365, Unigene1953, Unigene19555, Unigene19750, Unigene19752, Unigene20427, Unigene21648, Unigene21683, Unigene21802, Unigene22378, Unigene22615, Unigene23…
161	Thyroid cancer	49 (0.35%)	ko05216	Unigene10436, Unigene10489, Unigene10757, Unigene11011, Unigene11118, Unigene11149, Unigene11768, Unigene12103, Unigene12229, Unigene12285, Unigene12432, Unigene14011, Unigene14412, Unigene17667, Unigene17760, Unigene18842, Unigene18847, Unigene19069, Unigene19669, Unigene19897, Unigene20120, Unigene20503, Unigene21582, Unigene21729, Unigene22107, Unigene22108, Unigene236, Unigene23794, Unigene23…
162	Glycosylphosphatidylinositol(GPI)-anchor biosynthesis	48 (0.34%)	ko00563	Unigene1015, Unigene10828, Unigene10829, Unigene11088, Unigene11401, Unigene11588, Unigene1203, Unigene1210, Unigene12124, Unigene12201, Unigene12352, Unigene12365, Unigene12550, Unigene13377, Unigene13722, Unigene16632, Unigene1665, Unigene17023, Unigene17763, Unigene18717, Unigene18932, Unigene19603, Unigene19728, Unigene20830, Unigene22639, Unigene23046, Unigene24074, Unigene24421, Unigene2457…
163	Antigen processing and presentation	48 (0.34%)	ko04612	Unigene10182, Unigene10625, Unigene10838, Unigene10985, Unigene11096, Unigene11152, Unigene11188, Unigene11613, Unigene11644, Unigene11686, Unigene11736, Unigene12034, Unigene12174, Unigene12301, Unigene12553, Unigene12554, Unigene13791, Unigene14430, Unigene14919, Unigene15471, Unigene16893, Unigene16990, Unigene17409, Unigene17700, Unigene18870, Unigene18986, Unigene1953, Unigene19866, Unigene2…
164	beta-Alanine metabolism	47 (0.33%)	ko00410	CL196.Contig1, CL22.Contig1, CL838.Contig1, Unigene10054, Unigene10468, Unigene10537, Unigene10538, Unigene10591, Unigene10667, Unigene10679, Unigene11168, Unigene11933, Unigene12178, Unigene13907, Unigene14212, Unigene1596, Unigene18014, Unigene18111, Unigene19130, Unigene20237, Unigene21645, Unigene21779, Unigene21821, Unigene22162, Unigene22267, Unigene22600, Unigene23285, Unigene23704, Unigen…
165	Other glycan degradation	47 (0.33%)	ko00511	Unigene10513, Unigene11367, Unigene11374, Unigene12837, Unigene12929, Unigene1312, Unigene13346, Unigene13505, Unigene14028, Unigene14593, Unigene14677, Unigene14679, Unigene15269, Unigene15375, Unigene1577, Unigene16027, Unigene16392, Unigene17105, Unigene18295, Unigene19526, Unigene19878, Unigene19933, Unigene20214, Unigene2209, Unigene22498, Unigene24474, Unigene24574, Unigene24742, Unigene257…
166	Alanine, aspartate and glutamate metabolism	47 (0.33%)	ko00250	CL1111.Contig1, Unigene10228, Unigene10331, Unigene1034, Unigene10439, Unigene10474, Unigene10475, Unigene10609, Unigene10667, Unigene11524, Unigene11599, Unigene11713, Unigene11714, Unigene11715, Unigene11782, Unigene11783, Unigene11920, Unigene12240, Unigene12790, Unigene13236, Unigene13630, Unigene13656, Unigene14020, Unigene15284, Unigene15893, Unigene17899, Unigene1829, Unigene18721, Unigene…
167	Phenylalanine metabolism	47 (0.33%)	ko00360	CL108.Contig1, Unigene10474, Unigene10475, Unigene10617, Unigene10963, Unigene11354, Unigene115, Unigene11675, Unigene12940, Unigene132, Unigene13602, Unigene15498, Unigene1565, Unigene15772, Unigene1707, Unigene17444, Unigene18098, Unigene18856, Unigene19013, Unigene20304, Unigene20466, Unigene21099, Unigene21430, Unigene21866, Unigene2280, Unigene22851, Unigene23392, Unigene23458, Unigene23585,…
168	Propanoate metabolism	46 (0.33%)	ko00640	CL196.Contig1, CL22.Contig1, CL838.Contig1, Unigene10381, Unigene10468, Unigene10537, Unigene10538, Unigene10591, Unigene10667, Unigene10679, Unigene10810, Unigene11803, Unigene11933, Unigene12178, Unigene1596, Unigene1722, Unigene17613, Unigene18014, Unigene18111, Unigene19130, Unigene19849, Unigene21645, Unigene21779, Unigene21821, Unigene22267, Unigene22303, Unigene22600, Unigene2852, Unigene3…
169	Glycosaminoglycan biosynthesis - heparan sulfate	46 (0.33%)	ko00534	CL63.Contig1, CL850.Contig1, Unigene11601, Unigene12317, Unigene12525, Unigene13908, Unigene14210, Unigene14941, Unigene15655, Unigene16179, Unigene17118, Unigene17261, Unigene17413, Unigene19269, Unigene1926, Unigene19406, Unigene19478, Unigene19572, Unigene19725, Unigene20206, Unigene21563, Unigene2217, Unigene22777, Unigene22804, Unigene22924, Unigene23426, Unigene23536, Unigene24279, Unigene2…
170	Cytokine-cytokine receptor interaction	45 (0.32%)	ko04060	Unigene1019, Unigene10444, Unigene126, Unigene12784, Unigene13920, Unigene14266, Unigene15124, Unigene15305, Unigene15334, Unigene15467, Unigene15514, Unigene15810, Unigene16482, Unigene17449, Unigene17579, Unigene17580, Unigene19433, Unigene19532, Unigene1971, Unigene20139, Unigene21613, Unigene21916, Unigene22042, Unigene22092, Unigene22093, Unigene2279, Unigene23030, Unigene23175, Unigene23258…
171	Sphingolipid metabolism	44 (0.31%)	ko00600	Unigene1038, Unigene10817, Unigene11269, Unigene11271, Unigene11374, Unigene12837, Unigene12929, Unigene13505, Unigene13548, Unigene13821, Unigene14573, Unigene15375, Unigene17645, Unigene18295, Unigene18711, Unigene18878, Unigene19526, Unigene20214, Unigene20442, Unigene20997, Unigene21159, Unigene21499, Unigene21643, Unigene21784, Unigene22094, Unigene22263, Unigene22278, Unigene22313, Unigene2…
172	Ether lipid metabolism	44 (0.31%)	ko00565	CL425.Contig1, Unigene1041, Unigene11269, Unigene11271, Unigene12268, Unigene14578, Unigene15188, Unigene16496, Unigene16633, Unigene16882, Unigene16972, Unigene17591, Unigene17645, Unigene18699, Unigene19244, Unigene19727, Unigene19990, Unigene20356, Unigene20402, Unigene20404, Unigene21784, Unigene21897, Unigene22094, Unigene22380, Unigene22730, Unigene22814, Unigene23160, Unigene23288, Unigene…
173	Proteasome	44 (0.31%)	ko03050	CL73.Contig1, Unigene10017, Unigene10068, Unigene10551, Unigene10696, Unigene10704, Unigene10754, Unigene10886, Unigene10907, Unigene10913, Unigene11009, Unigene11012, Unigene11160, Unigene11223, Unigene11333, Unigene11407, Unigene11433, Unigene11497, Unigene11519, Unigene11538, Unigene11589, Unigene11590, Unigene11605, Unigene11666, Unigene11692, Unigene11804, Unigene11861, Unigene11919, Unigene…
174	Staphylococcus aureus infection	44 (0.31%)	ko05150	CL1142.Contig1, CL712.Contig1, CL792.Contig1, CL828.Contig1, CL847.Contig1, Unigene10635, Unigene11100, Unigene11164, Unigene11174, Unigene11300, Unigene11540, Unigene11801, Unigene12049, Unigene12586, Unigene12758, Unigene13589, Unigene1490, Unigene16260, Unigene17797, Unigene1844, Unigene18779, Unigene19579, Unigene19787, Unigene20647, Unigene20921, Unigene22758, Unigene22900, Unigene25101, Uni…
175	Glycosaminoglycan degradation	43 (0.3%)	ko00531	Unigene1078, Unigene12220, Unigene12703, Unigene12837, Unigene12929, Unigene13505, Unigene14593, Unigene16392, Unigene17662, Unigene18295, Unigene18356, Unigene18416, Unigene19526, Unigene19690, Unigene20214, Unigene20610, Unigene20668, Unigene20939, Unigene21497, Unigene21681, Unigene21682, Unigene22604, Unigene22909, Unigene24574, Unigene24742, Unigene25620, Unigene26558, Unigene26577, Unigene3…
176	Butanoate metabolism	43 (0.3%)	ko00650	CL30.Contig1, CL30.Contig2, Unigene10144, Unigene10145, Unigene10146, Unigene10147, Unigene10463, Unigene10537, Unigene10538, Unigene10572, Unigene10667, Unigene11197, Unigene11803, Unigene1182, Unigene12460, Unigene12489, Unigene13032, Unigene1317, Unigene13332, Unigene16638, Unigene16704, Unigene1722, Unigene18024, Unigene18111, Unigene19130, Unigene21690, Unigene21691, Unigene21821, Unigene224…
177	Biosynthesis of unsaturated fatty acids	42 (0.3%)	ko01040	CL196.Contig1, CL22.Contig1, Unigene10257, Unigene10383, Unigene10537, Unigene10538, Unigene10591, Unigene10640, Unigene11619, Unigene11665, Unigene11795, Unigene11859, Unigene12178, Unigene14793, Unigene14823, Unigene1596, Unigene18014, Unigene18919, Unigene18977, Unigene20606, Unigene21645, Unigene21779, Unigene21821, Unigene22267, Unigene2263, Unigene22913, Unigene23854, Unigene265, Unigene325…
178	Pentose phosphate pathway	42 (0.3%)	ko00030	CL94.Contig1, Unigene10382, Unigene10413, Unigene10685, Unigene10723, Unigene10724, Unigene10911, Unigene11393, Unigene11659, Unigene11762, Unigene12347, Unigene12919, Unigene13588, Unigene13826, Unigene14786, Unigene15175, Unigene15824, Unigene17033, Unigene17047, Unigene18588, Unigene18962, Unigene19558, Unigene19825, Unigene20603, Unigene20604, Unigene20605, Unigene20693, Unigene21382, Unigene…
179	Folate biosynthesis	41 (0.29%)	ko00790	CL142.Contig1, CL249.Contig1, CL272.Contig1, Unigene1035, Unigene10550, Unigene11089, Unigene11196, Unigene11511, Unigene11512, Unigene11879, Unigene11895, Unigene12271, Unigene12674, Unigene12788, Unigene14983, Unigene15446, Unigene18154, Unigene18412, Unigene18634, Unigene19159, Unigene19376, Unigene20185, Unigene20369, Unigene20546, Unigene21687, Unigene21688, Unigene21704, Unigene22771, Unige…
180	Type II diabetes mellitus	41 (0.29%)	ko04930	Unigene10324, Unigene10352, Unigene15630, Unigene16802, Unigene17427, Unigene17604, Unigene18001, Unigene19819, Unigene19964, Unigene20656, Unigene21868, Unigene22328, Unigene22579, Unigene22850, Unigene22910, Unigene23038, Unigene24751, Unigene24859, Unigene24955, Unigene25082, Unigene25983, Unigene26186, Unigene26441, Unigene26762, Unigene26864, Unigene2847, Unigene3618, Unigene3619, Unigene452…
181	Aldosterone-regulated sodium reabsorption	40 (0.28%)	ko04960	CL793.Contig1, Unigene10839, Unigene10976, Unigene10977, Unigene10978, Unigene11098, Unigene11149, Unigene15283, Unigene15389, Unigene17604, Unigene17800, Unigene18619, Unigene18671, Unigene18677, Unigene19819, Unigene20527, Unigene20528, Unigene20656, Unigene21383, Unigene21520, Unigene22328, Unigene23038, Unigene24605, Unigene25983, Unigene26587, Unigene3021, Unigene3421, Unigene3618, Unigene36…
182	Steroid hormone biosynthesis	40 (0.28%)	ko00140	CL220.Contig1, CL377.Contig1, Unigene10494, Unigene12490, Unigene14037, Unigene14572, Unigene14824, Unigene16974, Unigene17798, Unigene18220, Unigene18651, Unigene18762, Unigene18977, Unigene19870, Unigene20242, Unigene20606, Unigene20912, Unigene21154, Unigene21257, Unigene21258, Unigene21277, Unigene21408, Unigene21409, Unigene21481, Unigene23173, Unigene23241, Unigene24326, Unigene24517, Unige…
183	Systemic lupus erythematosus	39 (0.28%)	ko05322	Unigene10066, Unigene10242, Unigene10244, Unigene10245, Unigene10246, Unigene10247, Unigene10672, Unigene10673, Unigene10848, Unigene11263, Unigene11832, Unigene11833, Unigene12959, Unigene13589, Unigene13590, Unigene1490, Unigene18779, Unigene1887, Unigene19231, Unigene19579, Unigene19602, Unigene19787, Unigene20300, Unigene20921, Unigene21286, Unigene21858, Unigene22758, Unigene22900, Unigene36…
184	Collecting duct acid secretion	39 (0.28%)	ko04966	CL158.Contig1, Unigene10027, Unigene10058, Unigene10106, Unigene10323, Unigene10568, Unigene10569, Unigene11416, Unigene11522, Unigene11523, Unigene11710, Unigene11711, Unigene11823, Unigene12053, Unigene12757, Unigene16773, Unigene17938, Unigene18431, Unigene19086, Unigene19766, Unigene20445, Unigene21212, Unigene22897, Unigene2975, Unigene3027, Unigene3096, Unigene3244, Unigene4301, Unigene4302…
185	Ascorbate and aldarate metabolism	39 (0.28%)	ko00053	CL220.Contig1, CL377.Contig1, CL838.Contig1, Unigene10468, Unigene10494, Unigene10679, Unigene12490, Unigene14572, Unigene14824, Unigene16974, Unigene17798, Unigene18220, Unigene18762, Unigene19870, Unigene20242, Unigene20809, Unigene21154, Unigene21257, Unigene21258, Unigene21277, Unigene21481, Unigene22329, Unigene23173, Unigene23241, Unigene23757, Unigene24326, Unigene24517, Unigene25675, Unig…
186	Insect hormone biosynthesis	38 (0.27%)	ko00981	CL1078.Contig1, CL1134.Contig1, Unigene10386, Unigene12040, Unigene13345, Unigene14298, Unigene14860, Unigene15089, Unigene15133, Unigene15289, Unigene15856, Unigene17083, Unigene17998, Unigene19076, Unigene19096, Unigene19097, Unigene19321, Unigene19918, Unigene21525, Unigene21526, Unigene22144, Unigene23142, Unigene23996, Unigene24015, Unigene25907, Unigene2890, Unigene3233, Unigene4666, Unigen…
187	Melanoma	37 (0.26%)	ko05218	Unigene10204, Unigene10206, Unigene1064, Unigene11149, Unigene1259, Unigene14655, Unigene15514, Unigene15743, Unigene17579, Unigene17580, Unigene17604, Unigene17662, Unigene1971, Unigene19819, Unigene20120, Unigene20139, Unigene20656, Unigene21250, Unigene21343, Unigene2272, Unigene22881, Unigene22882, Unigene23038, Unigene23258, Unigene23780, Unigene23805, Unigene2510, Unigene25388, Unigene26844…
188	SNARE interactions in vesicular transport	37 (0.26%)	ko04130	Unigene10237, Unigene12892, Unigene1547, Unigene15968, Unigene16122, Unigene16854, Unigene16886, Unigene17006, Unigene1745, Unigene17903, Unigene18558, Unigene19046, Unigene19469, Unigene19470, Unigene19610, Unigene19778, Unigene20072, Unigene22417, Unigene23769, Unigene25725, Unigene26733, Unigene3952, Unigene4498, Unigene4508, Unigene4509, Unigene4760, Unigene4852, Unigene4862, Unigene5127, Uni…
189	Bladder cancer	35 (0.25%)	ko05219	CL797.Contig1, CL801.Contig1, Unigene10204, Unigene10206, Unigene11011, Unigene11149, Unigene1259, Unigene13577, Unigene15514, Unigene15552, Unigene15743, Unigene17579, Unigene17580, Unigene17662, Unigene17966, Unigene18099, Unigene1971, Unigene20120, Unigene20139, Unigene20763, Unigene22092, Unigene22093, Unigene22125, Unigene2272, Unigene23805, Unigene25388, Unigene26844, Unigene3726, Unigene45…
190	Nicotinate and nicotinamide metabolism	34 (0.24%)	ko00760	CL233.Contig1, CL233.Contig2, Unigene1197, Unigene12020, Unigene13467, Unigene13518, Unigene14643, Unigene15179, Unigene15522, Unigene15711, Unigene16532, Unigene16753, Unigene17187, Unigene18793, Unigene21908, Unigene21909, Unigene22774, Unigene22775, Unigene22837, Unigene24491, Unigene24620, Unigene24726, Unigene26756, Unigene2815, Unigene3038, Unigene3039, Unigene3449, Unigene4171, Unigene5382…
191	Protein export	33 (0.23%)	ko03060	Unigene10182, Unigene10185, Unigene10427, Unigene10503, Unigene10527, Unigene11020, Unigene11243, Unigene11244, Unigene1134, Unigene11736, Unigene12404, Unigene12645, Unigene136, Unigene15973, Unigene16870, Unigene18078, Unigene18358, Unigene18373, Unigene20269, Unigene20630, Unigene20752, Unigene21208, Unigene24794, Unigene2954, Unigene3224, Unigene3360, Unigene3913, Unigene4101, Unigene5207, Un…
192	RIG-I-like receptor signaling pathway	33 (0.23%)	ko04622	CL1144.Contig1, Unigene10842, Unigene12736, Unigene1289, Unigene13567, Unigene13728, Unigene14660, Unigene15413, Unigene16591, Unigene16802, Unigene16835, Unigene18843, Unigene18886, Unigene19403, Unigene19495, Unigene19591, Unigene20012, Unigene20478, Unigene21301, Unigene21302, Unigene21814, Unigene21815, Unigene21868, Unigene22011, Unigene22362, Unigene22919, Unigene2293, Unigene25742, Unigene…
193	Glycosaminoglycan biosynthesis - chondroitin sulfate	31 (0.22%)	ko00532	Unigene12894, Unigene13382, Unigene14052, Unigene14311, Unigene15108, Unigene15655, Unigene16943, Unigene18596, Unigene18597, Unigene20292, Unigene21305, Unigene21306, Unigene2217, Unigene22777, Unigene23426, Unigene23536, Unigene23762, Unigene24553, Unigene2467, Unigene24886, Unigene25367, Unigene25701, Unigene4240, Unigene505, Unigene5361, Unigene5905, Unigene6187, Unigene650, Unigene7108, Unig…
194	Mucin type O-Glycan biosynthesis	30 (0.21%)	ko00512	Unigene12080, Unigene12375, Unigene12453, Unigene12455, Unigene13369, Unigene13874, Unigene1502, Unigene1554, Unigene16712, Unigene16713, Unigene17542, Unigene18734, Unigene19612, Unigene19822, Unigene20008, Unigene20339, Unigene216, Unigene228, Unigene229, Unigene230, Unigene23264, Unigene23834, Unigene24006, Unigene24857, Unigene3410, Unigene348, Unigene5354, Unigene7302, Unigene7727, Unigene934
195	Riboflavin metabolism	28 (0.2%)	ko00740	CL59.Contig1, CL8.Contig1, CL8.Contig2, Unigene10033, Unigene11476, Unigene11963, Unigene12481, Unigene13708, Unigene13709, Unigene13781, Unigene14463, Unigene15399, Unigene16500, Unigene16774, Unigene19221, Unigene19359, Unigene20247, Unigene20248, Unigene20255, Unigene20618, Unigene22227, Unigene25234, Unigene3252, Unigene4630, Unigene4815, Unigene6272, Unigene9523, Unigene9882
196	African trypanosomiasis	28 (0.2%)	ko05143	Unigene10444, Unigene12079, Unigene12621, Unigene12676, Unigene13597, Unigene14659, Unigene15283, Unigene15493, Unigene17480, Unigene17950, Unigene18248, Unigene18930, Unigene20474, Unigene20527, Unigene20528, Unigene21383, Unigene21520, Unigene24605, Unigene25718, Unigene25900, Unigene3359, Unigene4905, Unigene5500, Unigene7504, Unigene8269, Unigene8307, Unigene9130, Unigene9365
197	Histidine metabolism	26 (0.18%)	ko00340	CL838.Contig1, Unigene10468, Unigene10679, Unigene12265, Unigene12673, Unigene13602, Unigene14304, Unigene14314, Unigene1494, Unigene1553, Unigene15597, Unigene16121, Unigene1707, Unigene17981, Unigene21099, Unigene2280, Unigene22851, Unigene23458, Unigene24370, Unigene249, Unigene25295, Unigene26678, Unigene3046, Unigene3876, Unigene7462, Unigene746
198	Regulation of autophagy	26 (0.18%)	ko04140	Unigene10464, Unigene13078, Unigene13728, Unigene14004, Unigene15059, Unigene15158, Unigene15170, Unigene16512, Unigene18639, Unigene19850, Unigene20012, Unigene22012, Unigene22919, Unigene23781, Unigene23844, Unigene25891, Unigene25986, Unigene3208, Unigene3685, Unigene3969, Unigene4063, Unigene5487, Unigene6619, Unigene7177, Unigene7247, Unigene7333
199	Pantothenate and CoA biosynthesis	26 (0.18%)	ko00770	CL164.Contig1, Unigene10054, Unigene10209, Unigene12727, Unigene13161, Unigene13907, Unigene14212, Unigene17394, Unigene17471, Unigene18240, Unigene19384, Unigene19789, Unigene20237, Unigene20335, Unigene22162, Unigene23285, Unigene24697, Unigene25039, Unigene25773, Unigene363, Unigene418, Unigene4734, Unigene6493, Unigene6521, Unigene8731, Unigene9468
200	Arachidonic acid metabolism	26 (0.18%)	ko00590	Unigene10705, Unigene14578, Unigene15188, Unigene16496, Unigene16633, Unigene17344, Unigene18647, Unigene20402, Unigene20404, Unigene21576, Unigene21897, Unigene23288, Unigene3164, Unigene3508, Unigene4201, Unigene4551, Unigene4666, Unigene5304, Unigene5488, Unigene6987, Unigene7332, Unigene7972, Unigene8008, Unigene9112, Unigene9811, Unigene9812
201	Proximal tubule bicarbonate reclamation	25 (0.18%)	ko04964	CL106.Contig1, CL706.Contig1, Unigene10106, Unigene10228, Unigene10827, Unigene10839, Unigene11098, Unigene11416, Unigene11884, Unigene11920, Unigene11958, Unigene12757, Unigene16773, Unigene18619, Unigene19086, Unigene20445, Unigene26587, Unigene3244, Unigene3771, Unigene4149, Unigene4208, Unigene4445, Unigene4714, Unigene4715, Unigene4741
202	Taste transduction	23 (0.16%)	ko04742	Unigene12063, Unigene12079, Unigene14659, Unigene15950, Unigene17004, Unigene17390, Unigene17480, Unigene17950, Unigene18248, Unigene18930, Unigene25900, Unigene2965, Unigene2967, Unigene2968, Unigene3024, Unigene3167, Unigene5500, Unigene5841, Unigene6062, Unigene9130, Unigene9365, Unigene9672, Unigene9673
203	Fatty acid biosynthesis	22 (0.16%)	ko00061	Unigene10359, Unigene10612, Unigene11660, Unigene13118, Unigene13451, Unigene13579, Unigene13580, Unigene17116, Unigene17117, Unigene17319, Unigene19380, Unigene20825, Unigene23035, Unigene23126, Unigene23823, Unigene3316, Unigene3317, Unigene3640, Unigene3847, Unigene7378, Unigene7740, Unigene9024
204	Linoleic acid metabolism	22 (0.16%)	ko00591	Unigene1182, Unigene12489, Unigene1317, Unigene13332, Unigene14578, Unigene15188, Unigene16496, Unigene16633, Unigene16638, Unigene16704, Unigene20402, Unigene20404, Unigene21897, Unigene22465, Unigene23288, Unigene265, Unigene3164, Unigene5488, Unigene6987, Unigene7332, Unigene7972, Unigene8008
205	Terpenoid backbone biosynthesis	21 (0.15%)	ko00900	Unigene10572, Unigene1132, Unigene11803, Unigene13108, Unigene1379, Unigene1386, Unigene1630, Unigene1722, Unigene17679, Unigene19535, Unigene20010, Unigene21067, Unigene25036, Unigene25112, Unigene2852, Unigene3541, Unigene4223, Unigene561, Unigene5898, Unigene7294, Unigene8245
206	Glycosphingolipid biosynthesis - ganglio series	20 (0.14%)	ko00604	Unigene12837, Unigene12929, Unigene13505, Unigene14593, Unigene16392, Unigene18295, Unigene19526, Unigene20214, Unigene24574, Unigene24579, Unigene24742, Unigene253, Unigene26577, Unigene3586, Unigene3639, Unigene543, Unigene6710, Unigene7205, Unigene8276, Unigene9274
207	Steroid biosynthesis	20 (0.14%)	ko00100	CL350.Contig1, Unigene10232, Unigene11550, Unigene11551, Unigene11552, Unigene11553, Unigene11554, Unigene14635, Unigene14980, Unigene20660, Unigene21059, Unigene22792, Unigene23887, Unigene25332, Unigene3116, Unigene4042, Unigene4695, Unigene5264, Unigene6456, Unigene9473
208	Glyoxylate and dicarboxylate metabolism	20 (0.14%)	ko00630	CL1057.Contig1, CL211.Contig1, CL886.Contig1, Unigene10274, Unigene10367, Unigene10695, Unigene11803, Unigene11884, Unigene13825, Unigene1722, Unigene19876, Unigene20013, Unigene22204, Unigene22384, Unigene24157, Unigene26455, Unigene2852, Unigene3677, Unigene5578, Unigene5898
209	Nitrogen metabolism	19 (0.13%)	ko00910	Unigene10106, Unigene10228, Unigene1034, Unigene10439, Unigene10609, Unigene11416, Unigene11920, Unigene12757, Unigene13630, Unigene16773, Unigene19086, Unigene20445, Unigene21537, Unigene3244, Unigene4037, Unigene4445, Unigene5146, Unigene6334, Unigene7945
210	Ubiquinone and other terpenoid-quinone biosynthesis	19 (0.13%)	ko00130	Unigene10617, Unigene10747, Unigene11354, Unigene11675, Unigene132, Unigene17752, Unigene18856, Unigene20466, Unigene22084, Unigene22381, Unigene23748, Unigene24982, Unigene26668, Unigene322, Unigene5240, Unigene7267, Unigene7594, Unigene9252, Unigene9849
211	Selenocompound metabolism	18 (0.13%)	ko00450	Unigene10235, Unigene10236, Unigene10535, Unigene10536, Unigene11133, Unigene14320, Unigene16800, Unigene21264, Unigene21828, Unigene21976, Unigene23645, Unigene24839, Unigene3077, Unigene3113, Unigene4037, Unigene4639, Unigene6141, Unigene6635
212	Non-homologous end-joining	18 (0.13%)	ko03450	Unigene1057, Unigene12351, Unigene12643, Unigene12987, Unigene13484, Unigene16115, Unigene21590, Unigene22048, Unigene22251, Unigene22252, Unigene22789, Unigene22790, Unigene25285, Unigene25794, Unigene5308, Unigene6744, Unigene8167, Unigene9404
213	Cyanoamino acid metabolism	18 (0.13%)	ko00460	Unigene10088, Unigene10963, Unigene115, Unigene12940, Unigene15498, Unigene1565, Unigene15772, Unigene17444, Unigene18098, Unigene20304, Unigene21430, Unigene23392, Unigene23585, Unigene24047, Unigene3508, Unigene4201, Unigene5304, Unigene7399
214	Sulfur metabolism	16 (0.11%)	ko00920	Unigene12422, Unigene13253, Unigene14037, Unigene19818, Unigene20912, Unigene21305, Unigene21306, Unigene21408, Unigene21409, Unigene21976, Unigene23466, Unigene25367, Unigene3077, Unigene4989, Unigene8027, Unigene9554
215	Glycosphingolipid biosynthesis - globo series	15 (0.11%)	ko00603	Unigene14593, Unigene16392, Unigene18242, Unigene21643, Unigene24574, Unigene24742, Unigene26577, Unigene3586, Unigene3639, Unigene4951, Unigene4952, Unigene62, Unigene6710, Unigene8276, Unigene9274
216	Synthesis and degradation of ketone bodies	15 (0.11%)	ko00072	Unigene10463, Unigene10572, Unigene11197, Unigene11803, Unigene12460, Unigene13032, Unigene1722, Unigene18024, Unigene21690, Unigene21691, Unigene2852, Unigene3387, Unigene4035, Unigene4426, Unigene5898
217	Sulfur relay system	14 (0.1%)	ko04122	Unigene10605, Unigene11187, Unigene12522, Unigene14306, Unigene145, Unigene19246, Unigene21410, Unigene21704, Unigene24231, Unigene25923, Unigene3740, Unigene3741, Unigene5350, Unigene9236
218	One carbon pool by folate	14 (0.1%)	ko00670	Unigene10088, Unigene10645, Unigene11399, Unigene11826, Unigene12035, Unigene12319, Unigene12469, Unigene20353, Unigene21537, Unigene24964, Unigene3154, Unigene3982, Unigene4341, Unigene485
219	Fatty acid elongation	11 (0.08%)	ko00062	CL193.Contig1, Unigene10417, Unigene10537, Unigene10538, Unigene11805, Unigene21414, Unigene21821, Unigene22600, Unigene3141, Unigene4381, Unigene9571
220	Glycosaminoglycan biosynthesis - keratan sulfate	9 (0.06%)	ko00533	Unigene14743, Unigene17474, Unigene18212, Unigene18638, Unigene18995, Unigene21549, Unigene25786, Unigene26360, Unigene8687
221	Caffeine metabolism	9 (0.06%)	ko00232	CL243.Contig1, Unigene18353, Unigene23102, Unigene24678, Unigene3448, Unigene3449, Unigene4711, Unigene5200, Unigene5226
222	Primary bile acid biosynthesis	8 (0.06%)	ko00120	Unigene10007, Unigene10272, Unigene10759, Unigene11287, Unigene13148, Unigene19407, Unigene20876, Unigene4551
223	Glycosphingolipid biosynthesis - lacto and neolacto series	8 (0.06%)	ko00601	Unigene14743, Unigene18995, Unigene21549, Unigene25307, Unigene25786, Unigene26360, Unigene4951, Unigene4952
224	Maturity onset diabetes of the young	8 (0.06%)	ko04950	Unigene13700, Unigene13775, Unigene17638, Unigene18260, Unigene19174, Unigene20118, Unigene22579, Unigene908
225	Taurine and hypotaurine metabolism	7 (0.05%)	ko00430	Unigene10338, Unigene23704, Unigene26659, Unigene3508, Unigene4201, Unigene5304, Unigene7292
226	Type I diabetes mellitus	7 (0.05%)	ko04940	Unigene10444, Unigene11877, Unigene12511, Unigene12609, Unigene12661, Unigene13845, Unigene23704
227	Biotin metabolism	7 (0.05%)	ko00780	Unigene13161, Unigene14946, Unigene16468, Unigene18436, Unigene20335, Unigene2576, Unigene4734
228	Primary immunodeficiency	6 (0.04%)	ko05340	Unigene17874, Unigene18701, Unigene20189, Unigene4536, Unigene6123, Unigene7019
229	D-Arginine and D-ornithine metabolism	6 (0.04%)	ko00472	Unigene10516, Unigene5642, Unigene5649, Unigene607, Unigene6271, Unigene7117
230	Phenylalanine, tyrosine and tryptophan biosynthesis	6 (0.04%)	ko00400	Unigene10474, Unigene10475, Unigene11675, Unigene9463, Unigene9464, Unigene9648
231	Vitamin B6 metabolism	6 (0.04%)	ko00750	Unigene10170, Unigene19323, Unigene19350, Unigene282, Unigene3449, Unigene4138
232	Autoimmune thyroid disease	4 (0.03%)	ko05320	Unigene10444, Unigene23899, Unigene3202, Unigene7461
233	Butirosin and neomycin biosynthesis	4 (0.03%)	ko00524	Unigene15630, Unigene24955, Unigene549, Unigene9501
234	Lipoic acid metabolism	3 (0.02%)	ko00785	Unigene10410, Unigene10411, Unigene5071
235	Lysine biosynthesis	3 (0.02%)	ko00300	Unigene19739, Unigene22368, Unigene3876
236	D-Glutamine and D-glutamate metabolism	2 (0.01%)	ko00471	Unigene10228, Unigene11920
237	Polyketide sugar unit biosynthesis	2 (0.01%)	ko00523	Unigene14336, Unigene760
238	Graft-versus-host disease	2 (0.01%)	ko05332	Unigene10444, Unigene18986
239	Thiamine metabolism	2 (0.01%)	ko00730	Unigene16618, Unigene21410
240	Allograft rejection	1 (0.01%)	ko05330	Unigene10444
