# Supplementary material for: Analysis of the Transcriptome of Blowfly Chrysomya megacephala (Fabricius) Larvae in Responses to Different Edible Oils
Source: PLoS One. 2013 May 14;8(5):e63168. doi: 10.1371/journal.pone.0063168 (PMC3653882; doi:10.1371/journal.pone.0063168)
Supplement: Table S3 — Antisense gene expression. (XLSX) [file pone.0063168.s005.xlsx]

## Sheet: Control group
Gene	GeneExpression(-)	TPM(Gene,-)	GO Component	GO Function	GO Process	blast nr	Mapped-Tag	Nth-Tag-from-3'-end-of-Gene	Tag-Copy-Number	TPM(tag)
CL1009.Contig1	55	16.21	-	-	-	-	CATGATGTTTATATGATTAAA	1	55	16.21
CL1045.Contig1	4	1.18	-	-	-	gi|195026559|ref|XP_001986284.1|/9.57776e-06/GH21274 [Drosophila grimshawi]	CATGATGTTGGGCCACTGTTA	1	4	1.18
CL105.Contig1	102	30.06	-	-	-	gi|195447728|ref|XP_002071343.1|/2.80953e-10/GK25745 [Drosophila willistoni]	CATGCATCTTGAGAAATATTT	5	69	20.33	CATGCGGAAGAATCTAAGTTC	4	33	9.72
CL106.Contig1	7	2.06	GO:0043231//intracellular membrane-bounded organelle	GO:0004611//phosphoenolpyruvate carboxykinase activity;GO:0032561//guanyl ribonucleotide binding;GO:0016772//transferase activity, transferring phosphorus-containing groups	GO:0006006//glucose metabolic process	gi|195442051|ref|XP_002068774.1|/6.99719e-139/GK17956 [Drosophila willistoni]	CATGAGTTGTGTAAGCATCGA	2	4	1.18	CATGGCCAAATTTGTTTTACC	1	3	0.88
CL107.Contig1	17	5.01	-	-	-	-	CATGAATGAAATTTAGCACAA	1	9	2.65	CATGAATGAAATTTGGCGCAA	1	8	2.36
CL108.Contig1	88	25.93	-	GO:0005506//iron ion binding;GO:0016209//antioxidant activity	GO:0008152//metabolic process;GO:0006950//response to stress	gi|195437668|ref|XP_002066762.1|/0/GK24383 [Drosophila willistoni]	CATGTGCGTGTAGGAGAATCT	15	79	23.28	CATGTGCGTGTAGGTGAATCT	15	9	2.65
CL1086.Contig1	20	5.89	-	-	-	gi|123232716|emb|CAM15964.1|/2.32581e-72/novel protein (wu:fd05a10) [Danio rerio]	CATGGATCTCCCGAAATGAGT	8	20	5.89
CL1103.Contig1	2	0.59	-	-	-	gi|195441432|ref|XP_002068513.1|/1.60089e-16/GK20510 [Drosophila willistoni]	CATGACTTGTAATACATTGTA	1	2	0.59
CL112.Contig1	10	2.95	-	-	-	gi|17933552|ref|NP_525064.1|/0/lava lamp [Drosophila melanogaster]	CATGATAATAATATGCAAGAG	12	2	0.59	CATGATGAACATTTGAAGAAG	22	2	0.59	CATGATTAAGTTGAAATTGAA	6	2	0.59	CATGTCATGGAATCATTGCAA	24	2	0.59	CATGTTAAAAATGCAAGTCAA	23	2	0.59
CL1134.Contig1	2	0.59	-	-	-	gi|289743355|gb|ADD20425.1|/1.66017e-51/carboxylesterase [Glossina morsitans morsitans]	CATGATCCACAGCACCCATTG	3	2	0.59
CL1136.Contig1	2	0.59	-	-	-	-	CATGGTAGTAGGAAGGAGCAG	5	2	0.59
CL1139.Contig1	5	1.47	-	-	-	gi|8574431|dbj|BAA96798.1|/2.80254e-21/sarcophaga-derived Rel/Ankyrin molecule [Sarcophaga peregrina]	CATGCTTATGACGAAAATAAA	2	3	0.88	CATGCTTATGACGAAAATCAA	2	2	0.59
CL1140.Contig1	29	8.55	-	-	-	gi|118083774|ref|XP_001231536.1|/2.73494e-26/PREDICTED: similar to Ac1147 [Gallus gallus]	CATGTCTATCTTACCCTACTA	8	29	8.55
CL1142.Contig1	22624	6666.51	-	-	-	-	CATGACTATGGCGGACAATGA	1	501	147.63	CATGCGACTATTAACTAATTG	2	21247	6260.76	CATGACCATGGCGGACAATGA	1	2	0.59	CATGACTATGACGGACAATGA	1	2	0.59	CATGACTATGGCGGAAAATGA	1	2	0.59	CATGACTATGGCGGACAAAGA	1	15	4.42	CATGACTATGGCGGGCAATGA	1	46	13.55	CATGACTATGGTGGACAATGA	1	3	0.88	CATGAGACTATTAACTAATTG	2	619	182.4	CATGCAACTATTAACTAATTG	2	10	2.95	CATGCCACTATTAACTAATTG	2	2
CL1144.Contig1	861	253.71	-	-	-	-	CATGCTAATGAAGCCTCACGT	2	142	41.84	CATGGCGGTTGGGGAGGTGGT	4	548	161.48	CATGGTCATGGCGGTTGGGGA	3	4	1.18	CATGGCGGGTGGGGAGGTGGT	4	3	0.88	CATGGCGGTTGGGGAGGAGGT	4	2	0.59	CATGGCGGTTGGGGAGGGGGT	4	128	37.72	CATGGCGGTTGGGGAGGTAGT	4	2	0.59	CATGGCGGTTGGGGAGGTGCT	4	2	0.59	CATGGCGGTTGGGGAGGTGGA	4	2	0.59	CATGGCGGTTGGGGAGGTGGG	4	23	6.78	CATGGCGGTTGGGGAGTTGGT	4	2
CL1146.Contig1	7	2.06	-	-	-	-	CATGAAATTGAAGCACAATGG	2	7	2.06
CL1161.Contig1	2	0.59	-	-	-	-	CATGTTTCAATTTAGCTTTTA	1	2	0.59
CL119.Contig1	2	0.59	-	-	-	gi|334362473|gb|AEG78435.1|/9.74178e-116/ubiquitin C variant 3 [Epinephelus coioides]	CATGCAAATTTTCGTTAAGAC	1	2	0.59
CL138.Contig1	6558	1932.42	GO:0031981//nuclear lumen;GO:0015630//microtubule cytoskeleton;GO:0031090//organelle membrane;GO:0030529//ribonucleoprotein complex	GO:0005198//structural molecule activity	GO:0006351//transcription, DNA-dependent;GO:0006909//phagocytosis;GO:0043161//proteasomal ubiquitin-dependent protein catabolic process;GO:0022613//ribonucleoprotein complex biogenesis;GO:0051276//chromosome organization;GO:0051439;GO:0006917//induction of apoptosis;GO:0006950//response to stress;GO:0043066//negative regulation of apoptosis	gi|321399001|emb|CAM65917.2|/6.41614e-120/polyubiquitin [Leishmania infantum JPCM5]	CATGCAAATTTTCGTTAAAAC	1	6516	1920.04	CATGCAAATTCTCGTTAAAAC	1	3	0.88	CATGCAAATTTCCGTTAAAAC	1	3	0.88	CATGCAAATTTTCATTAAAAC	1	3	0.88	CATGCAAATTTTCCTTAAAAC	1	2	0.59	CATGCAAATTTTCGCTAAAAC	1	2	0.59	CATGCAAATTTTCGTTAAAAA	1	4	1.18	CATGCAAATTTTCGTTAAAAT	1	3	0.88	CATGCAAATTTTCGTTAAACC	1	2	0.59	CATGCAAATTTTCGTTATAAC	1	4	1.18	CATGCAAATTTTCGTTTAAAC	1	2
CL14.Contig1	23	6.78	-	-	-	gi|328709609|ref|XP_001952788.2|/1.17066e-36/PREDICTED: hypothetical protein LOC100161474 [Acyrthosiphon pisum]	CATGATCTTGCAAAGTGTTAG	3	17	5.01	CATGTACCACATATTTATGTT	2	3	0.88	CATGTATCATAAATGTATCCT	1	3	0.88
CL142.Contig1	140	41.25	-	GO:0016791//phosphatase activity	-	gi|195587994|ref|XP_002083746.1|/1.5135e-89/GD13186 [Drosophila simulans]	CATGATTCTAGAGCTCATAAA	2	2	0.59	CATGGTGCTGATGATGTGGGC	4	138	40.66
CL146.Contig1	3	0.88	-	GO:0004175//endopeptidase activity	GO:0019538//protein metabolic process	gi|198450420|ref|XP_001357974.2|/2.55708e-14/GA14522 [Drosophila pseudoobscura pseudoobscura]	CATGAGCATCGGGCAAACCTT	2	3	0.88
CL15.Contig1	5	1.47	-	-	-	-	CATGGTGACACATTATTTGGG	1	5	1.47
CL151.Contig1	25	7.37	-	-	-	-	CATGTTGGGGTCTTAGACGAA	2	8	2.36	CATGGCTAAATCGACTCAGAA	1	2	0.59	CATGTTACAAAAGGAATGACA	3	2	0.59	CATGTTACGAACGGAATGACA	3	2	0.59	CATGTTGCAAACGGAATGACA	3	2	0.59	CATGTTGGAGTCTTAGACGAA	2	7	2.06	CATGTTGGGGTCTTAAACGAA	2	2	0.59
CL155.Contig1	251	73.96	-	-	-	-	CATGTGCATTTTATATAGATC	2	218	64.24	CATGCTGCCCTGGTTAATAAC	1	2	0.59	CATGTGTATTTTATATAGATC	2	31	9.13
CL159.Contig2	2	0.59	GO:0044444//cytoplasmic part	GO:0004175//endopeptidase activity;GO:0004866//endopeptidase inhibitor activity	GO:0012501//programmed cell death;GO:0019538//protein metabolic process	gi|289740839|gb|ADD19167.1|/0/cysteine proteinase cathepsin F [Glossina morsitans morsitans]	CATGCACATATTTAATGGGTT	11	2	0.59
CL162.Contig1	2	0.59	-	-	-	gi|195554399|ref|XP_002076888.1|/1.47735e-35/GD24585 [Drosophila simulans]	CATGTTGTTGTTGGCTGGCTG	2	2	0.59
CL164.Contig1	54	15.91	GO:0015630//microtubule cytoskeleton;GO:0016020//membrane	GO:0016301//kinase activity;GO:0032559//adenyl ribonucleotide binding	GO:0007472//wing disc morphogenesis;GO:0009108//coenzyme biosynthetic process;GO:0000087//M phase of mitotic cell cycle;GO:0007292//female gamete generation;GO:0051301//cell division;GO:0055088//lipid homeostasis	gi|289739953|gb|ADD18724.1|/0/pantothenate kinase 1 [Glossina morsitans morsitans]	CATGAAGGTTATTTTGGAGCC	5	22	6.48	CATGGCGTAATGCCTGGAAAT	2	3	0.88	CATGAAGGCTATTTTGGAGCC	5	27	7.96	CATGAAGGGTATTTTGGAGCC	5	2	0.59
CL168.Contig1	10	2.95	-	-	-	-	CATGGACAAATATAAATATTG	1	2	0.59	CATGGACAAAAATAAATATTG	1	6	1.77	CATGGACAAATATAAATATTA	1	2	0.59
CL17.Contig1	32	9.43	-	-	-	-	CATGGACAGACAGCCAGCCAG	1	16	4.71	CATGGACAGACAGACAGCCAG	1	5	1.47	CATGGACAGCCAGCCAGCCAG	1	8	2.36	CATGGACAGTCAGCCAGCCAG	1	3	0.88
CL170.Contig1	4	1.18	-	-	-	gi|281206185|gb|EFA80374.1|/1.37072e-09/EGF-like domain-containing protein [Polysphondylium pallidum PN500]	CATGTAAACATTTAACTTTAT	2	4	1.18
CL176.Contig1	14	4.13	-	-	-	gi|289740743|gb|ADD19119.1|/3.56892e-75/BNIP3 [Glossina morsitans morsitans]	CATGTAAAATAATTAACAAAT	1	14	4.13
CL181.Contig1	28	8.25	-	-	-	gi|189459135|gb|ACD99553.1|/8.87558e-26/IP21601p [Drosophila melanogaster]	CATGCATAAGTAATACGACGA	2	18	5.3	CATGTAGGAGATAGGCCAAAG	1	8	2.36	CATGCATAAGTAATACGACGT	2	2	0.59
CL185.Contig1	4	1.18	-	-	-	-	CATGTGCGTGTCATTGGACGT	2	4	1.18
CL186.Contig1	285	83.98	GO:0005859//muscle myosin complex;GO:0030017//sarcomere	GO:0042802//identical protein binding;GO:0003774//motor activity;GO:0016887//ATPase activity;GO:0005198//structural molecule activity	GO:0003012//muscle system process;GO:0014866//skeletal myofibril assembly;GO:0007424//open tracheal system development	gi|24584706|ref|NP_724006.1|/0/myosin heavy chain, isoform I [Drosophila melanogaster]	CATGCGAAGGGCCTCAGCCTT	1	41	12.08	CATGGAATCGAGAGCACGTTG	2	42	12.38	CATGTCGACGTAGGCACCATC	8	202	59.52
CL191.Contig1	16	4.71	-	-	-	gi|289743027|gb|ADD20261.1|/1.77287e-101/NGG1-interacting factor 3 protein NIF3L1 [Glossina morsitans morsitans]	CATGAAGTTCTAGATGCTAAT	5	16	4.71
CL195.Contig1	14	4.13	-	-	-	gi|195115946|ref|XP_002002517.1|/0/GI12320 [Drosophila mojavensis]	CATGTCTCAGCCGTTTTAGTT	14	2	0.59	CATGTGTTCTAAAGGCCTCAA	1	10	2.95	CATGTTTCACTTCATTTTGTG	13	2	0.59
CL196.Contig1	18	5.3	GO:0042579//microbody	GO:0030554//adenyl nucleotide binding;GO:0016634	GO:0009062//fatty acid catabolic process;GO:0006909//phagocytosis	gi|195385242|ref|XP_002051315.1|/0/GJ15162 [Drosophila virilis]	CATGCGTTTGTAACAGAAAGA	13	4	1.18	CATGTTTTGTAATCAAATTAG	2	11	3.24	CATGCGTTTGTAACAAAAAGA	13	3	0.88
CL197.Contig1	2	0.59	GO:0070603	GO:0003676//nucleic acid binding	GO:0006355//regulation of transcription, DNA-dependent;GO:0007450//dorsal/ventral pattern formation, imaginal disc;GO:0007476//imaginal disc-derived wing morphogenesis;GO:0007478//leg disc morphogenesis;GO:0030182//neuron differentiation;GO:0007173//epidermal growth factor receptor signaling pathway	gi|212287990|gb|ACJ23470.1|/7.78441e-140/LD42748p [Drosophila melanogaster]	CATGAGCTCTTAAATTACCAG	1	2	0.59
CL2.Contig3	23	6.78	-	-	-	gi|194749625|ref|XP_001957239.1|/2.07022e-125/GF24155 [Drosophila ananassae]	CATGATCAATATGGTGGCAAG	5	21	6.19	CATGATCAATATGGTGGTAAG	5	2	0.59
CL200.Contig1	8	2.36	-	GO:0005488//binding	-	gi|195057544|ref|XP_001995279.1|/1.53504e-60/GH22719 [Drosophila grimshawi]	CATGACATTTTTTATACCACC	1	6	1.77	CATGTAACTTGTCGAGACCTA	2	2	0.59
CL201.Contig1	22140	6523.89	-	-	-	-	CATGATGGTGAACGTTCAGTG	1	21259	6264.29	CATGAAGGTGAACGTTCAGTG	1	2	0.59	CATGACGGTGAACGTTCAGTG	1	11	3.24	CATGATAGTGAACGTTCAGTG	1	10	2.95	CATGATGATGAACGTTCAGTG	1	6	1.77	CATGATGCTGAACGTTCAGTG	1	3	0.88	CATGATGGAGAACGTTCAGTG	1	14	4.13	CATGATGGCGAACGTTCAGTG	1	479	141.14	CATGATGGGGAACGTTCAGTG	1	97	28.58	CATGATGGTAAACGTTCAGTG	1	6	1.77	CATGATGGTGAACATTCAGTG	1	5
CL206.Contig1	49	14.44	GO:0005681//spliceosomal complex	-	GO:0000380//alternative nuclear mRNA splicing, via spliceosome	gi|198467889|ref|XP_002133885.1|/1.18425e-69/GA27913 [Drosophila pseudoobscura pseudoobscura]	CATGATGAAAAACGACGCCAC	10	47	13.85	CATGCAACGAAAGGAAAGGGA	5	2	0.59
CL210.Contig1	2	0.59	-	-	-	-	CATGACCACCGCTACCACCAG	2	2	0.59
CL217.Contig1	5	1.47	-	-	-	-	CATGAGAACCGCCGTGGGAAC	11	5	1.47
CL219.Contig1	12	3.54	-	-	-	-	CATGACATATAGGTCGCATAC	1	12	3.54
CL22.Contig1	2	0.59	GO:0042579//microbody	GO:0030554//adenyl nucleotide binding;GO:0003997//acyl-CoA oxidase activity	GO:0009062//fatty acid catabolic process	gi|195384028|ref|XP_002050726.1|/0/GJ20049 [Drosophila virilis]	CATGGAGCTCTGCAGCTTGTA	2	2	0.59
CL220.Contig1	46	13.55	-	GO:0008194//UDP-glycosyltransferase activity	-	gi|195111360|ref|XP_002000247.1|/2.06595e-47/GI22628 [Drosophila mojavensis]	CATGGAAATAATGAATAATCC	2	13	3.83	CATGGTGGTTTATTAAGTTTA	1	33	9.72
CL226.Contig1	4	1.18	-	GO:0030674//protein binding, bridging	GO:0043410//positive regulation of MAPKKK cascade;GO:0009886//post-embryonic morphogenesis;GO:0000768//syncytium formation by plasma membrane fusion	gi|195450666|ref|XP_002072580.1|/9.50004e-34/GK13611 [Drosophila willistoni]	CATGGATACGGTATATTCCGG	3	4	1.18
CL227.Contig1	8	2.36	-	-	-	-	CATGATTCTACATAAAGAATT	4	4	1.18	CATGGAAATAAGAATATACAA	3	2	0.59	CATGTTATGCTTAGATCTGGA	2	2	0.59
CL229.Contig1	12	3.54	GO:0005924//cell-substrate adherens junction;GO:0005887//integral to plasma membrane	GO:0005515//protein binding;GO:0004888//transmembrane receptor activity	GO:0048565//gut development;GO:0016337//cell-cell adhesion;GO:0007613//memory;GO:0006909//phagocytosis;GO:0048870//cell motility;GO:0060541//respiratory system development;GO:0006935//chemotaxis;GO:0007160//cell-matrix adhesion;GO:0001700//embryonic development via the syncytial blastoderm;GO:0048513//organ development;GO:0008306//associative learning;GO:0035272//exocrine system development	gi|195119872|ref|XP_002004453.1|/0/GI19606 [Drosophila mojavensis]	CATGCAATATATAAACAACTG	16	7	2.06	CATGCAAAATATAAACAACTG	16	5	1.47
CL23.Contig1	14	4.13	-	-	-	-	CATGCTAGACCACTCAGCCAC	3	9	2.65	CATGCTAGACCACTCAGCCGC	3	5	1.47
CL230.Contig1	74	21.81	GO:0016021//integral to membrane	GO:0015405//P-P-bond-hydrolysis-driven transmembrane transporter activity;GO:0016887//ATPase activity;GO:0000166//nucleotide binding	GO:0007276//gamete generation;GO:0006950//response to stress;GO:0006810//transport	gi|195120001|ref|XP_002004517.1|/0/GI19571 [Drosophila mojavensis]	CATGATGAGTTAATGGATCTA	11	72	21.22	CATGGCAGAAATAATTGAAGC	10	2	0.59
CL234.Contig1	4	1.18	-	GO:0004672//protein kinase activity;GO:0000166//nucleotide binding	-	gi|198461467|ref|XP_002139005.1|/0/GA25129 [Drosophila pseudoobscura pseudoobscura]	CATGTACATTTTCAGCTCTAA	3	4	1.18
CL238.Contig1	4	1.18	-	GO:0008233//peptidase activity	-	gi|195446260|ref|XP_002070701.1|/1.80568e-50/GK10884 [Drosophila willistoni]	CATGACTTATAAATTTCGTAT	1	2	0.59	CATGACTTATAAATTTTGTAT	1	2	0.59
CL239.Contig1	18	5.3	-	-	-	gi|195134258|ref|XP_002011554.1|/3.14632e-39/GI11092 [Drosophila mojavensis]	CATGTGAATGTTACGAATTTG	1	5	1.47	CATGTGACTGTTATGAATTTG	1	13	3.83
CL241.Contig1	1406	414.3	-	-	-	-	CATGAGCCTCCACATCATCAC	10	835	246.05	CATGGACCACCACACTTGAGG	1	6	1.77	CATGGTCACCATCATGAGCCT	9	6	1.77	CATGGTCATCACCATGGTCAC	8	8	2.36	CATGAGCCTCCACATCATCAT	10	316	93.11	CATGAGCCTCTACATCATCAC	10	2	0.59	CATGAGCCTTCACATCATCAC	10	225	66.3	CATGGTCACCACCATGAGCCT	9	8	2.36
CL243.Contig1	49	14.44	-	GO:0046914//transition metal ion binding;GO:0030554//adenyl nucleotide binding;GO:0003824//catalytic activity;GO:0051536//iron-sulfur cluster binding	GO:0008152//metabolic process	gi|194744953|ref|XP_001954957.1|/0/GF16483 [Drosophila ananassae]	CATGTAACTAGTGATACACAT	1	18	5.3	CATGTACAAAATCCGGTGTTA	8	2	0.59	CATGTGAAATAACCACTGAAC	3	7	2.06	CATGTTCCATAGCAAAAAGTA	2	20	5.89	CATGTAACTAGTGATATACAT	1	2	0.59
CL245.Contig1	4	1.18	-	-	-	-	CATGTAATGTAAGTCGAACAT	1	2	0.59	CATGCAATGTAAGTCGAACAT	1	2	0.59
CL249.Contig1	40	11.79	-	GO:0016791//phosphatase activity	-	gi|194882145|ref|XP_001975173.1|/7.75151e-166/GG20709 [Drosophila erecta]	CATGCTCATCCTTTATCTATA	10	9	2.65	CATGGTGGCGATGATGTGGGC	11	29	8.55	CATGCTGGCGATGATGTGGGC	11	2	0.59
CL254.Contig1	5	1.47	GO:0005913//cell-cell adherens junction;GO:0016021//integral to membrane;GO:0042995//cell projection	GO:0004871//signal transducer activity;GO:0005515//protein binding;GO:0046872//metal ion binding	GO:0017145//stem cell division;GO:0008354//germ cell migration;GO:0007417//central nervous system development;GO:0007043//cell-cell junction assembly;GO:0016337//cell-cell adhesion;GO:0045137;GO:0007297//ovarian follicle cell migration;GO:0019827//stem cell maintenance;GO:0010669//epithelial structure maintenance;GO:0048667//cell morphogenesis involved in neuron differentiation;GO:0008105//asymme…	gi|195455675|ref|XP_002074819.1|/0/GK22947 [Drosophila willistoni]	CATGCTCCTAATCCACCACAA	7	2	0.59	CATGCTCCTAATCCACCTCAA	7	3	0.88
CL28.Contig1	40	11.79	-	-	-	-	CATGGACTAGCGGTACTATTG	2	12	3.54	CATGGATTATAGGTTGAATTG	3	18	5.3	CATGTCTTTAAAATATAGACT	1	5	1.47	CATGGACTAGCAGTACTATTG	2	5	1.47
CL29.Contig1	2	0.59	-	-	-	gi|195030344|ref|XP_001988028.1|/3.49431e-161/GH10789 [Drosophila grimshawi]	CATGAATGGGAATGTGAATTC	1	2	0.59
CL31.Contig1	21	6.19	-	-	-	gi|221130397|ref|XP_002166794.1|/1.12318e-31/PREDICTED: similar to protein-tyrosine phosphatase CRYPalpha1 [Hydra magnipapillata]	CATGGAAAAAATACTTATTTT	4	6	1.77	CATGGCAAAAATTACAAAAAA	1	6	1.77	CATGTTAAATTATAAACACAA	2	4	1.18	CATGGAAAAAGTACTTATTTT	4	2	0.59	CATGGCAAAAATTAAAAAAAA	1	3	0.88
CL316.Contig1	6	1.77	-	-	-	-	CATGCTAAAATATGTTTTTTG	1	6	1.77
CL34.Contig1	2	0.59	-	-	-	gi|195057444|ref|XP_001995260.1|/3.85474e-44/GH22728 [Drosophila grimshawi]	CATGGAAGACGTAAATGCAAC	3	2	0.59
CL350.Contig1	5	1.47	GO:0044464//cell part	-	-	gi|194769804|ref|XP_001966991.1|/6.79937e-86/GF21812 [Drosophila ananassae]	CATGATGTTTCTTATGGAAAT	8	3	0.88	CATGTAATTTATCCAACCAAC	1	2	0.59
CL355.Contig1	25	7.37	-	-	-	-	CATGCTTCTAGTAGTAGAAAA	1	5	1.47	CATGGGCGTATCTTATAGGTT	2	20	5.89
CL358.Contig1	4	1.18	-	-	-	-	CATGTTTCAGTTTAATATCTC	1	4	1.18
CL37.Contig2	4	1.18	-	-	-	-	CATGAAATTCTTACAGTATAA	1	4	1.18
CL389.Contig1	12	3.54	-	-	GO:0006810//transport	gi|194764729|ref|XP_001964481.1|/0/GF23204 [Drosophila ananassae]	CATGAACAATACAAAGGGAAA	1	2	0.59	CATGGCCTCATTGACATAGCC	2	3	0.88	CATGGGAGTAAACAAAGTTAA	8	2	0.59	CATGGTAAGATATGGCACAGC	6	2	0.59	CATGTTGGGGAGCAATATCCA	4	3	0.88
CL393.Contig1	53	15.62	-	-	-	gi|40882415|gb|AAR96119.1|/1.02198e-47/SD22390p [Drosophila melanogaster]	CATGTGAACCAGTTTGTTTAG	1	53	15.62
CL41.Contig1	4	1.18	-	GO:0070011//peptidase activity, acting on L-amino acid peptides	GO:0019538//protein metabolic process	gi|195158230|ref|XP_002019995.1|/1.23488e-82/GL13734 [Drosophila persimilis]	CATGCATAATAATGCGTTTTA	1	2	0.59	CATGCATAATAATACGTTTTA	1	2	0.59
CL423.Contig1	3	0.88	-	-	-	gi|194760179|ref|XP_001962319.1|/2.40946e-14/GF14499 [Drosophila ananassae]	CATGTGCAATAACTTCTGTTT	6	3	0.88
CL447.Contig1	28	8.25	GO:0044464//cell part	GO:0008238//exopeptidase activity	GO:0019538//protein metabolic process	gi|289741049|gb|ADD19272.1|/4.6056e-124/angiotensin-converting enzyme-related protein [Glossina morsitans morsitans]	CATGAAAATGGGTGCCACCAA	4	16	4.71	CATGAATCGTTTATTTAGAAT	2	5	1.47	CATGAGTACAATTGTGCTTAT	3	5	1.47	CATGAAAATGGGAGCCACCAA	4	2	0.59
CL51.Contig1	80	23.57	-	GO:0004091//carboxylesterase activity	GO:0044238//primary metabolic process	gi|195445643|ref|XP_002070419.1|/1.2078e-149/GK12042 [Drosophila willistoni]	CATGGGAGCCGATAAGAATTC	7	80	23.57
CL51.Contig2	408	120.22	-	GO:0004091//carboxylesterase activity	GO:0044238//primary metabolic process	gi|195445643|ref|XP_002070419.1|/1.19778e-149/GK12042 [Drosophila willistoni]	CATGGGTGCCGATAAGAATTC	7	408	120.22
CL543.Contig1	11	3.24	GO:0005681//spliceosomal complex	GO:0003724//RNA helicase activity;GO:0042623//ATPase activity, coupled;GO:0032559//adenyl ribonucleotide binding	GO:0000377//RNA splicing, via transesterification reactions with bulged adenosine as nucleophile	gi|195398053|ref|XP_002057639.1|/8.62274e-52/GJ17992 [Drosophila virilis]	CATGAAGATGGCCGAATTTGA	1	11	3.24
CL549.Contig1	5	1.47	GO:0031224//intrinsic to membrane	-	GO:0006810//transport	gi|195399616|ref|XP_002058415.1|/6.4495e-124/GJ14324 [Drosophila virilis]	CATGGCTGCTATAATAATGGC	1	5	1.47
CL55.Contig1	3875	1141.83	-	-	-	-	CATGGTGGTTGGGGAGGTCAT	6	27	7.96	CATGGTGGTTGGGGTTGGGGA	7	3750	1105	CATGATGGTTGGGGTTGGGGA	7	2	0.59	CATGGAGGTTGGGGTTGGGGA	7	2	0.59	CATGGCGGTTGGGGTTGGGGA	7	4	1.18	CATGGGGGTTGGGGTTGGGGA	7	5	1.47	CATGGTGGCTGGGGTTGGGGA	7	4	1.18	CATGGTGGGTGGGGTTGGGGA	7	23	6.78	CATGGTGGTTGGGGAGGGCAT	6	3	0.88	CATGGTGGTTGGGGATGGGGA	7	3	0.88	CATGGTGGTTGGGGGTGGGGA	7	36
CL56.Contig2	67	19.74	-	-	-	gi|67625701|tpe|CAJ00236.1|/0/TPA: endonuclease-reverse transcriptase [Schistosoma mansoni]	CATGGAGAGAAATCATTGCAA	13	51	15.03	CATGGAGCCTTTCTCAGTTGA	12	2	0.59	CATGGAGCTCAAACTGAAAAG	11	2	0.59	CATGGAGAGAAATAATTGCAA	13	6	1.77	CATGGAGAGAAATCAGTGCAA	13	2	0.59	CATGGAGAGAAATCGTTGCAA	13	2	0.59	CATGGAGGGAAATCATTGCAA	13	2	0.59
CL565.Contig1	4	1.18	-	-	-	gi|195133310|ref|XP_002011082.1|/1.93889e-22/GI16200 [Drosophila mojavensis]	CATGTAAATCGGTGGCAAAAG	1	4	1.18
CL573.Contig1	19	5.6	-	-	-	-	CATGCTGCCCTCTCCTATAGC	1	3	0.88	CATGCTGCCCCCTCCTATAGC	1	2	0.59	CATGCTGCCCTCTCCTATAGT	1	14	4.13
CL59.Contig1	5	1.47	-	GO:0022892;GO:0003824//catalytic activity	GO:0051234//establishment of localization	gi|40362984|gb|AAR84669.1|/0/prophenoloxidase [Musca domestica]	CATGAATACCATAAGACGTCG	11	3	0.88	CATGATGAACGTGGCCAACCC	9	2	0.59
CL61.Contig1	30	8.84	-	-	-	-	CATGGGGCTATCATTTGTGGG	1	28	8.25	CATGGGGCTGTCATTTGTGGG	1	2	0.59
CL646.Contig1	2	0.59	-	-	-	gi|1196520|gb|AAB02109.1|/1.62898e-16/transposase [Anopheles albimanus]	CATGGTTGGAACTCAAAGATT	2	2	0.59
CL652.Contig1	4	1.18	GO:0042995//cell projection;GO:0031224//intrinsic to membrane	GO:0015298//solute:cation antiporter activity	GO:0006811//ion transport	gi|195471649|ref|XP_002088115.1|/0/GE18398 [Drosophila yakuba]	CATGGCACCACCACAGCCGGA	1	2	0.59	CATGTCCTACTGCATTAATTA	3	2	0.59
CL671.Contig1	6	1.77	-	-	-	-	CATGCATTTAAACAATAAATT	1	6	1.77
CL678.Contig1	315	92.82	GO:0044421//extracellular region part	GO:0004175//endopeptidase activity	GO:0019538//protein metabolic process	gi|464952|sp|P35044.1|TRYA4_LUCCU/1.2289e-102/RecName: Full=Trypsin alpha-4; Flags: Precursor	CATGCTAGCCTTAATTTCAGT	1	61	17.97	CATGGTCAAGGAGGAAGCCAA	2	30	8.84	CATGGTTCTTGAAAGCAGCAA	3	194	57.17	CATGGTCAAGGAGGAGGCCAA	2	2	0.59	CATGGTTTTTGAAAGCAGCAA	3	28	8.25
CL679.Contig1	120	35.36	-	-	-	-	CATGGTATTTCATCAACTTAA	2	117	34.48	CATGTTATATTTTGATATTAC	1	3	0.88
CL680.Contig1	45	13.26	-	-	-	gi|195022315|ref|XP_001985550.1|/3.10798e-36/GH17129 [Drosophila grimshawi]	CATGTGGTGTAGCAGGACAGG	2	43	12.67	CATGTTGTACCCGAGGGACCG	1	2	0.59
CL681.Contig1	12	3.54	-	-	-	gi|62471876|ref|NP_001014558.1|/7.40844e-69/CG33514 [Drosophila melanogaster]	CATGCATAGCCATTAAAGTGG	1	12	3.54
CL686.Contig1	5	1.47	-	-	-	gi|67937762|gb|AAY83339.1|/7.63967e-11/HDC10856 [Drosophila melanogaster]	CATGCGGATGAAATAACCCAA	2	5	1.47
CL69.Contig1	3	0.88	-	GO:0016715	GO:0006547//histidine metabolic process	gi|195426379|ref|XP_002061312.1|/3.69532e-153/GK20794 [Drosophila willistoni]	CATGTGCTGAGGTAAATTGTA	6	3	0.88
CL695.Contig1	3	0.88	-	-	GO:0048513//organ development;GO:0007166//cell surface receptor linked signaling pathway	gi|195110333|ref|XP_001999736.1|/7.29901e-33/GI24687 [Drosophila mojavensis]	CATGTTTTGTAAATTTTCCAA	2	3	0.88
CL699.Contig1	69	20.33	-	-	-	gi|66803542|ref|XP_635612.1|/1.56229e-08/hypothetical protein DDB_G0290503 [Dictyostelium discoideum AX4]	CATGCAACTTCAGGAACAGTT	3	5	1.47	CATGCAACTTCAGAAACAGTT	3	64	18.86
CL703.Contig1	14	4.13	-	-	-	gi|221510745|ref|NP_001137852.1|/1.49946e-47/CG8671, isoform C [Drosophila melanogaster]	CATGAAAAATACCGCCGAAAA	1	14	4.13
CL706.Contig1	3	0.88	GO:0000314//organellar small ribosomal subunit	GO:0005488//binding;GO:0005198//structural molecule activity	GO:0010467//gene expression;GO:0040007//growth;GO:0006996//organelle organization	gi|195326167|ref|XP_002029801.1|/3.89691e-51/GM25104 [Drosophila sechellia]	CATGTTGATATTTTCACAAAG	3	3	0.88
CL707.Contig1	50	14.73	-	-	-	-	CATGCAACAACTTTTATATAA	2	11	3.24	CATGCACATTTTTAATTGAAC	1	16	4.71	CATGCATATTTTTAATTGAAC	1	23	6.78
CL712.Contig1	42	12.38	-	-	-	-	CATGTCCCACAAAAAGCACCG	1	29	8.55	CATGTCCCACAAAAAGCACCT	1	13	3.83
CL714.Contig1	41	12.08	GO:0044424//intracellular part	GO:0005515//protein binding	GO:0006909//phagocytosis;GO:0048278//vesicle docking;GO:0007450//dorsal/ventral pattern formation, imaginal disc;GO:0015031//protein transport	gi|195386562|ref|XP_002051973.1|/0/Slh [Drosophila virilis]	CATGGAATGTCGCAGTAATCC	4	39	11.49	CATGTTTTCGAAATTGGTGTC	3	2	0.59
CL715.Contig1	15	4.42	GO:0031224//intrinsic to membrane	GO:0015296;GO:0005275//amine transmembrane transporter activity	GO:0015698//inorganic anion transport;GO:0006865//amino acid transport;GO:0030001//metal ion transport	gi|195493820|ref|XP_002094577.1|/2.31794e-94/GE20127 [Drosophila yakuba]	CATGCCACGTAAGAATATTGT	2	15	4.42
CL716.Contig1	5225	1539.63	-	-	-	-	CATGGAAAGGACCAAAAATCA	5	751	221.29	CATGGACATAATCATCATGGA	4	12	3.54	CATGGGAAAAAACATGGTCAT	2	3	0.88	CATGGTCATAGCAAAGGAAAG	3	10	2.95	CATGTAATTTAAACTTTATAT	6	3279	966.21	CATGCAATTTAAACTTTATAT	6	3	0.88	CATGGAAAGGATCAAAAATCA	5	17	5.01	CATGGACATAAACATCATGGA	4	4	1.18	CATGGTCATAGTAAAGGAAAG	3	3	0.88	CATGGTCATGGCAAAGGAAAG	3	2	0.59	CATGTAACTTAAACTTTATAT	6	1077
CL718.Contig1	5	1.47	-	-	-	-	CATGACAATGTTTTTTAAGCC	1	5	1.47
CL720.Contig1	77	22.69	-	GO:0015645//fatty-acid ligase activity	GO:0006631//fatty acid metabolic process;GO:0009888//tissue development	gi|194761050|ref|XP_001962745.1|/0/GF14277 [Drosophila ananassae]	CATGATTTTTCTATAGCTACT	7	75	22.1	CATGATTTTTCTATAGCTACA	7	2	0.59
CL722.Contig1	80	23.57	-	-	-	gi|289740731|gb|ADD19113.1|/2.86008e-104/putative apoptosis related protein [Glossina morsitans morsitans]	CATGGGTGAGATGCCAACACC	1	80	23.57
CL726.Contig1	9	2.65	GO:0031332	GO:0008135//translation factor activity, nucleic acid binding;GO:0004519//endonuclease activity	GO:0016246//RNA interference;GO:0050658//RNA transport;GO:0007365//periodic partitioning;GO:0003006//reproductive developmental process;GO:0048102//autophagic cell death;GO:0002252;GO:0001700//embryonic development via the syncytial blastoderm;GO:0070828//heterochromatin organization;GO:0045069//regulation of viral genome replication	gi|80979067|gb|ABB54736.1|/0/Argonaute-2 [Drosophila santomea]	CATGACGTCTTATTAACGGGA	10	7	2.06	CATGCGATGCTGCAACGCCTA	6	2	0.59
CL727.Contig1	2	0.59	-	GO:0003676//nucleic acid binding;GO:0016874//ligase activity;GO:0001071;GO:0000166//nucleotide binding	GO:0009209//pyrimidine ribonucleoside triphosphate biosynthetic process	gi|24664469|ref|NP_730023.1|/6.64244e-60/CG6854, isoform C [Drosophila melanogaster]	CATGATGTCTTAATTATTTGT	2	2	0.59
CL739.Contig1	3	0.88	-	-	-	-	CATGTGGTGTTGGGCCAAGGA	2	3	0.88
CL743.Contig1	4	1.18	-	-	GO:0031647//regulation of protein stability	gi|195352267|ref|XP_002042634.1|/3.82266e-44/GM14913 [Drosophila sechellia]	CATGTCTCTTGTTTGTTTTTA	3	4	1.18
CL748.Contig1	2	0.59	-	-	-	-	CATGATTTGAAGTAGTTTTCG	1	2	0.59
CL752.Contig1	4	1.18	-	-	-	-	CATGAAATTATTATTGTTTTT	3	4	1.18
CL755.Contig1	10	2.95	-	GO:0005488//binding	-	gi|289739891|gb|ADD18693.1|/1.22888e-10/nuclear pore complex nup98 component [Glossina morsitans morsitans]	CATGGAAGATTTAACACCCGA	1	7	2.06	CATGGAAGATTTAACACCGGA	1	3	0.88
CL760.Contig1	24	7.07	-	GO:0005488//binding	-	gi|195135455|ref|XP_002012148.1|/0/GI16592 [Drosophila mojavensis]	CATGTAGGTTGTGGTACTTGG	4	6	1.77	CATGTTCATTTTCCGATTTGC	6	18	5.3
CL761.Contig1	9	2.65	-	GO:0005488//binding	GO:0044419//interspecies interaction between organisms	gi|195064329|ref|XP_001996546.1|/5.51235e-09/bt [Drosophila grimshawi]	CATGAAATGAAAATGCAACAA	1	9	2.65
CL768.Contig1	174	51.27	-	-	-	-	CATGGGCTTGTCATTGGATGC	1	66	19.45	CATGGGCTGGTCATTGGATGC	1	108	31.82
CL791.Contig1	114	33.59	-	-	-	gi|289739835|gb|ADD18665.1|/1.35453e-23/hypothetical conserved protein [Glossina morsitans morsitans]	CATGAAATACCGTAAAGTTAC	1	114	33.59
CL793.Contig1	4	1.18	GO:0043231//intracellular membrane-bounded organelle	GO:0005488//binding	GO:0048468//cell development;GO:0008101//decapentaplegic receptor signaling pathway;GO:0007179//transforming growth factor beta receptor signaling pathway	gi|161076790|ref|NP_001097115.1|/1.21978e-143/Sno oncogene, isoform B [Drosophila melanogaster]	CATGTTCATTTAAATTTAAAA	10	4	1.18
CL799.Contig1	129	38.01	-	-	-	gi|63148846|gb|AAY34545.1|/7.60871e-07/putative 13.7 kDa secreted salivary gland protein [Stomoxys calcitrans]	CATGCAGACGGTTCTATTAGT	3	95	27.99	CATGCAGACGGTTCTACTAGT	3	34	10.02
CL80.Contig1	3	0.88	-	-	-	gi|167394885|ref|XP_001741139.1|/9.27322e-07/hypothetical protein [Entamoeba dispar SAW760]	CATGTTCTTTACATTCAATAT	1	3	0.88
CL800.Contig1	2	0.59	-	GO:0016787//hydrolase activity	GO:0046666//retinal cell programmed cell death;GO:0044267//cellular protein metabolic process	gi|195059938|ref|XP_001995724.1|/4.74351e-35/GH17608 [Drosophila grimshawi]	CATGTCATAGCACCACAACAA	6	2	0.59
CL803.Contig1	10	2.95	GO:0015630//microtubule cytoskeleton	GO:0005488//binding;GO:0022892	GO:0006810//transport	gi|195030818|ref|XP_001988232.1|/0/GH10678 [Drosophila grimshawi]	CATGATTTCAATAATCTGGCC	4	6	1.77	CATGATTTCAATAACCTGGCC	4	2	0.59	CATGATTTCAATAATTTGGCC	4	2	0.59
CL804.Contig1	24	7.07	GO:0015630//microtubule cytoskeleton;GO:0030136//clathrin-coated vesicle	GO:0005092//GDP-dissociation inhibitor activity	GO:0006810//transport;GO:0033124;GO:0001505//regulation of neurotransmitter levels	gi|289739957|gb|ADD18726.1|/0/Rab protein geranylgeranyltransferase component A [Glossina morsitans morsitans]	CATGACTAACCAATGATACAT	5	5	1.47	CATGAGATCAGATGCTAAGGC	8	8	2.36	CATGGGATATAGATATGGTGA	6	2	0.59	CATGTTTGATTTTAGAGAAAT	3	9	2.65
CL807.Contig1	17	5.01	-	GO:0004175//endopeptidase activity	-	gi|24640013|ref|NP_572281.1|/3.43812e-48/CG6041 [Drosophila melanogaster]	CATGTCGTCAAATTAACAATG	1	12	3.54	CATGTCGTCAAACTAACAATG	1	5	1.47
CL809.Contig1	2	0.59	-	-	-	gi|195394926|ref|XP_002056090.1|/0/GJ10416 [Drosophila virilis]	CATGCCCAGGGAACAGGCAGT	2	2	0.59
CL810.Contig1	264	77.79	-	GO:0016787//hydrolase activity	-	gi|122938522|gb|ABM69085.1|/4.9554e-135/aspartic proteinase AspMD02 [Musca domestica]	CATGTTGTAGAAGGGAGGGAC	1	264	77.79
CL811.Contig1	8	2.36	-	GO:0046872//metal ion binding	GO:0006909//phagocytosis	gi|289742127|gb|ADD19811.1|/5.63525e-91/Ca2+/calmodulin-dependent protein kinase [Glossina morsitans morsitans]	CATGCAGTCAAACCTTACAAG	1	8	2.36
CL816.Contig1	79	23.28	-	-	-	gi|194750588|ref|XP_001957612.1|/6.60918e-70/GF20062 [Drosophila ananassae]	CATGAATCGAAACAAAAACGT	1	2	0.59	CATGCTACGAATCCGAAATAA	4	67	19.74	CATGTTCATGAAATCTAAACA	2	8	2.36	CATGTTAATGAAATCTAAACA	2	2	0.59
CL821.Contig1	289	85.16	-	GO:0004175//endopeptidase activity	GO:0019538//protein metabolic process	gi|194747147|ref|XP_001956014.1|/5.93665e-111/GF24812 [Drosophila ananassae]	CATGAAAAATTTAATCCTATA	1	28	8.25	CATGAAAACTGATCAATTTAC	2	244	71.9	CATGAAAAATTTAATCCCATA	1	17	5.01
CL822.Contig1	265	78.09	-	-	-	gi|195379246|ref|XP_002048391.1|/1.3458e-10/GJ11375 [Drosophila virilis]	CATGTACCTCAAGTTGTAAGT	14	3	0.88	CATGTCCAGCAGGTTCAAGAT	18	10	2.95	CATGTTGTCCCCTTGAGAACG	19	191	56.28	CATGTTGTCCCCTTGAGAACA	19	61	17.97
CL837.Contig1	5	1.47	GO:0005856//cytoskeleton	-	-	gi|195396397|ref|XP_002056818.1|/2.49456e-83/GJ16729 [Drosophila virilis]	CATGAAAAGGTTACTAGATAT	2	5	1.47
CL838.Contig1	10	2.95	GO:0044444//cytoplasmic part	GO:0016620//oxidoreductase activity, acting on the aldehyde or oxo group of donors, NAD or NADP as acceptor	GO:0044237//cellular metabolic process	gi|281360303|ref|NP_724565.3|/0/aldehyde dehydrogenase type III, isoform O [Drosophila melanogaster]	CATGTCTGGGTAAAAATCTAA	7	3	0.88	CATGTATTTGTCTTTGGTTTA	8	7	2.06
CL840.Contig1	41	12.08	-	-	-	gi|2623367|gb|AAC53441.1|/6.51681e-06/sex determining protein [Mus musculus musculus]	CATGACTTCCCAATGTGAGAC	3	3	0.88	CATGAGATCCAGAGAGACCAC	15	3	0.88	CATGAGATGGGTGTGTGCGTA	1	11	3.24	CATGAGCAGAGCCACTAGCAC	14	6	1.77	CATGTCCAAAACTGCCACCAA	2	13	3.83	CATGACCAAAACTGCCACCAA	2	3	0.88	CATGTCCAAAACTGCCGCCAA	2	2	0.59
CL841.Contig1	279	82.21	GO:0005818//aster;GO:0005813//centrosome	GO:0015631//tubulin binding	GO:0007019//microtubule depolymerization;GO:0007097//nuclear migration;GO:0007126//meiosis;GO:0000741//karyogamy;GO:0000087//M phase of mitotic cell cycle;GO:0033036	gi|194746534|ref|XP_001955735.1|/4.31303e-98/GF16093 [Drosophila ananassae]	CATGCAATGCAGCAATTGGAA	4	249	73.37	CATGTAAAATATGAAAAGAGC	3	30	8.84
CL852.Contig1	10	2.95	GO:0031224//intrinsic to membrane	GO:0005267//potassium channel activity	GO:0030001//metal ion transport	gi|62288206|gb|AAX78393.1|/0/hyperpolarization-activated ion channel variant DMIH-A1B1C1 [Drosophila melanogaster]	CATGACACTGAGAAAAATTAT	15	8	2.36	CATGCAATATCACCGAAAAGT	2	2	0.59
CL855.Contig1	535	157.65	-	GO:0004180//carboxypeptidase activity	GO:0019538//protein metabolic process;GO:0050658//RNA transport	gi|195450130|ref|XP_002072377.1|/0/GK22811 [Drosophila willistoni]	CATGCTGGTCATTTAATTGAG	15	23	6.78	CATGGCTCCAACAGATCAACC	16	509	149.98	CATGGCTCCAACAGGTCAACC	16	3	0.88
CL859.Contig1	2	0.59	-	-	-	-	CATGGTCCCCAAACCAATCTA	1	2	0.59
CL865.Contig1	11	3.24	-	GO:0005543//phospholipid binding;GO:0016772//transferase activity, transferring phosphorus-containing groups	GO:0009987//cellular process	gi|194880839|ref|XP_001974561.1|/3.99814e-93/GG21026 [Drosophila erecta]	CATGGAAGAAAGAGCTCGTTT	3	11	3.24
CL867.Contig1	7	2.06	GO:0044464//cell part	GO:0005488//binding	-	gi|198449373|ref|XP_002136877.1|/1.6276e-28/GA26901 [Drosophila pseudoobscura pseudoobscura]	CATGGCTTGAAATTAAGTGGA	3	7	2.06
CL870.Contig1	4793	1412.33	-	-	-	-	CATGTCTGCCAAAAATAATAT	1	4781	1408.8	CATGTCTACCAAAAATAATAT	1	3	0.88	CATGTCTGCCAAAAATAATAC	1	2	0.59	CATGTCTGCCAAAAATAATAG	1	3	0.88	CATGTCTGCCAAATATAATAT	1	2	0.59	CATGTCTGCCAATAATAATAT	1	2	0.59
CL873.Contig1	167	49.21	-	-	-	-	CATGATATTTTTTCAAGACAT	2	15	4.42	CATGGCAAGTGGTATATTTCT	3	31	9.13	CATGTATTCCTTGAAAGCTTC	1	116	34.18	CATGGCAAGTGCTATATTTCT	3	5	1.47
CL879.Contig1	2	0.59	GO:0031981//nuclear lumen;GO:0005635//nuclear envelope;GO:0016020//membrane	GO:0005488//binding	GO:0031124//mRNA 3'-end processing;GO:0032501//multicellular organismal process;GO:0006406//mRNA export from nucleus;GO:0007610//behavior	gi|195131527|ref|XP_002010202.1|/2.58396e-97/GI15802 [Drosophila mojavensis]	CATGATCTTTATAGCGTTGAC	3	2	0.59
CL881.Contig1	1737	511.83	-	-	-	gi|194762630|ref|XP_001963437.1|/7.5684e-17/GF20288 [Drosophila ananassae]	CATGCTACAATAAAAAATTTG	2	684	201.55	CATGTTTAATGGTATGATGCT	1	481	141.73	CATGCTACAATAAAAAAATTG	2	66	19.45	CATGGTACAATAAAAAATTTG	2	174	51.27	CATGTTTAATGGAATGATGCT	1	2	0.59	CATGTTTAATGGTATGATGCC	1	3	0.88	CATGTTTAATGGTATGATGTT	1	327	96.36
CL882.Contig1	13	3.83	-	-	-	gi|195440578|ref|XP_002068117.1|/3.49599e-58/GK10454 [Drosophila willistoni]	CATGCAAGTGGAGGCCATAAA	1	13	3.83
CL884.Contig1	28	8.25	-	GO:0003824//catalytic activity	GO:0008152//metabolic process	gi|195108805|ref|XP_001998983.1|/1.34189e-165/GI24262 [Drosophila mojavensis]	CATGAACATTAGCAACTTCAT	2	3	0.88	CATGGGCAAATTCAAGGGGAA	3	25	7.37
CL887.Contig1	110	32.41	-	-	-	-	CATGGAATTGGAGAAATCAAC	1	110	32.41
CL888.Contig1	20	5.89	-	GO:0043169//cation binding;GO:0003824//catalytic activity	-	gi|194751738|ref|XP_001958182.1|/1.65513e-171/GF23654 [Drosophila ananassae]	CATGCGACAAATACAAAGGAG	1	15	4.42	CATGAGACAAATACAAAGGAG	1	2	0.59	CATGGGACAAATACAAAGGAG	1	3	0.88
CL889.Contig1	3	0.88	GO:0005924//cell-substrate adherens junction;GO:0031674//I band	GO:0046914//transition metal ion binding	-	gi|195429369|ref|XP_002062735.1|/3.92591e-14/GK19612 [Drosophila willistoni]	CATGTCAGGTTGCACCACCAC	1	3	0.88
CL89.Contig1	331	97.53	-	-	-	-	CATGGACACTTGTGTTGGTCT	2	325	95.77	CATGGACACCTGTGTTGGTCT	2	6	1.77
CL891.Contig1	5	1.47	-	GO:0030528//transcription regulator activity	GO:0007472//wing disc morphogenesis;GO:0007297//ovarian follicle cell migration;GO:0006355//regulation of transcription, DNA-dependent;GO:0060541//respiratory system development;GO:0007010//cytoskeleton organization;GO:0007509//mesoderm migration	gi|195439806|ref|XP_002067750.1|/5.64191e-22/GK12541 [Drosophila willistoni]	CATGCCTACACAACAAATAAC	1	5	1.47
CL894.Contig1	7	2.06	-	-	-	gi|195439468|ref|XP_002067638.1|/3.23995e-68/GK24880 [Drosophila willistoni]	CATGTCGATGGAAAGACGAAT	1	7	2.06
CL895.Contig1	3	0.88	GO:0043231//intracellular membrane-bounded organelle;GO:0044446	GO:0003676//nucleic acid binding	GO:0010467//gene expression	gi|195135427|ref|XP_002012134.1|/3.34063e-63/GI16600 [Drosophila mojavensis]	CATGGGTATAACAACATTTTC	8	3	0.88
CL896.Contig1	19	5.6	-	GO:0005488//binding	-	gi|195020028|ref|XP_001985105.1|/3.31712e-162/GH14692 [Drosophila grimshawi]	CATGGAAGATTTTTTGGTAAA	4	19	5.6
CL897.Contig1	63	18.56	GO:0031981//nuclear lumen	GO:0003724//RNA helicase activity;GO:0042623//ATPase activity, coupled;GO:0032559//adenyl ribonucleotide binding	-	gi|195572770|ref|XP_002104368.1|/2.14243e-50/pit [Drosophila simulans]	CATGCTCCGAATGCATATGAA	1	63	18.56
CL90.Contig1	8	2.36	-	-	-	-	CATGCAAAAATAATTAACCTC	2	5	1.47	CATGTAACAGCTACGCACCAC	7	3	0.88
CL900.Contig1	26	7.66	-	GO:0016811//hydrolase activity, acting on carbon-nitrogen (but not peptide) bonds, in linear amides	-	gi|195456970|ref|XP_002075368.1|/6.01444e-169/GK15547 [Drosophila willistoni]	CATGAAGAAATTGTACGATAT	5	21	6.19	CATGGCCATGAAGAAATTGTA	4	5	1.47
CL901.Contig1	5	1.47	GO:0030175//filopodium;GO:0044424//intracellular part	GO:0003779//actin binding	GO:0065008;GO:0000768//syncytium formation by plasma membrane fusion;GO:0030041//actin filament polymerization	gi|195122884|ref|XP_002005940.1|/1.25015e-20/GI20754 [Drosophila mojavensis]	CATGGGTGGTTTAAAATTGGG	1	5	1.47
CL906.Contig1	906	266.97	GO:0030133//transport vesicle	GO:0032561//guanyl ribonucleotide binding;GO:0017111//nucleoside-triphosphatase activity	GO:0048079;GO:0008363//larval chitin-based cuticle development;GO:0015031//protein transport;GO:0006996//organelle organization;GO:0009790//embryonic development;GO:0031345//negative regulation of cell projection organization	gi|195053558|ref|XP_001993693.1|/7.11519e-110/GH21130 [Drosophila grimshawi]	CATGAACCAGAAAACAACTGC	4	147	43.32	CATGTACCAACTTTGCATCCC	2	16	4.71	CATGTGCTCTGTACTGAAAAG	3	743	218.94
CL907.Contig1	174	51.27	GO:0044421//extracellular region part;GO:0044464//cell part	GO:0046914//transition metal ion binding;GO:0008238//exopeptidase activity	GO:0019538//protein metabolic process;GO:0009608//response to symbiont;GO:0006997//nucleus organization;GO:0009653//anatomical structure morphogenesis;GO:0003006//reproductive developmental process	gi|195579108|ref|XP_002079404.1|/0/GD23936 [Drosophila simulans]	CATGAATTGGGTCATATTCAA	9	4	1.18	CATGGATAAATATCGTTGGGC	11	2	0.59	CATGGGTGCCTCCAAACCCTG	13	104	30.65	CATGTTTCTGCTGATGTTGAA	12	21	6.19	CATGGGTGCCTCCAAACCTTG	13	2	0.59	CATGGGTGCCTCTAAACCCTG	13	41	12.08
CL910.Contig1	28	8.25	-	-	-	gi|195018413|ref|XP_001984777.1|/3.47379e-134/GH14840 [Drosophila grimshawi]	CATGGAAAAAGGAGAAAAAGG	1	15	4.42	CATGGAAAAAGGAGAAGAAGG	1	4	1.18	CATGGAAAAAGGAGAATAAGG	1	4	1.18	CATGGATAAAGGAGAAAAAGG	1	5	1.47
CL912.Contig1	132	38.9	-	-	-	-	CATGGAAATGCCTAAAAAAGG	1	127	37.42	CATGGAAATACCTAAAAAAGG	1	2	0.59	CATGGAAATGCCTAAAAAAAG	1	3	0.88
CL92.Contig1	11	3.24	-	-	-	gi|295293295|gb|ADF87913.1|/1.11685e-30/MIP22064p [Drosophila melanogaster]	CATGGCCCGTGAGCGTATTTC	1	7	2.06	CATGGCCCGTGAACGTATTTC	1	4	1.18
CL939.Contig1	42	12.38	-	-	-	-	CATGAAACTGCTATATTTTGT	2	42	12.38
CL955.Contig1	22	6.48	-	GO:0016301//kinase activity	GO:0030384//phosphoinositide metabolic process;GO:0019932//second-messenger-mediated signaling	gi|195134763|ref|XP_002011806.1|/0/GI14401 [Drosophila mojavensis]	CATGATTATGGGTGGCAAAAT	4	22	6.48
Unigene10007	23	6.78	-	GO:0005496//steroid binding;GO:0003824//catalytic activity	GO:0008152//metabolic process	gi|195447434|ref|XP_002071212.1|/0/GK25668 [Drosophila willistoni]	CATGCTTAACAAAAGACCAGG	3	2	0.59	CATGTAAAATGGGAGTCTTAA	1	10	2.95	CATGTAGGGCCAAGCAGCCTG	6	9	2.65	CATGTAAGGCCAAGCAGCCTG	6	2	0.59
Unigene10013	2	0.59	-	-	-	gi|195485882|ref|XP_002091273.1|/1.86238e-49/GE13563 [Drosophila yakuba]	CATGAAGATAACTTAAAACCG	1	2	0.59
Unigene10014	9	2.65	GO:0043231//intracellular membrane-bounded organelle;GO:0015630//microtubule cytoskeleton	GO:0046872//metal ion binding;GO:0004448//isocitrate dehydrogenase activity;GO:0000166//nucleotide binding	GO:0009060//aerobic respiration	gi|110611276|gb|ABG77987.1|/5.44597e-178/isocitrate dehydrogenase (NAD+) 2 [Glossina morsitans morsitans]	CATGTACACCAGGATCACTAT	4	6	1.77	CATGTTGAGAGTTTGCAATTC	3	3	0.88
Unigene10015	225	66.3	-	-	-	gi|68500496|gb|AAY98019.1|/3.18077e-33/hypothetical protein [Stomoxys calcitrans]	CATGACCACCGTGGTAGGCAG	2	4	1.18	CATGGCGCCAACATTTTTCAA	3	219	64.53	CATGGTTACCTTAGTGACATG	1	2	0.59
Unigene10016	17	5.01	-	-	-	-	CATGGATTCCAAGTTGTATTA	6	3	0.88	CATGTGGTATTGGGCCAAGGA	1	2	0.59	CATGTGGTATTAGGCCAAGGA	1	6	1.77	CATGTTGTATTAGGCCAAGGA	3	6	1.77
Unigene10017	74	21.81	GO:0005838//proteasome regulatory particle	GO:0070011//peptidase activity, acting on L-amino acid peptides	GO:0019538//protein metabolic process	gi|289739829|gb|ADD18662.1|/0/26S proteasome regulatory complex subunit RPN7/PSMD6 [Glossina morsitans morsitans]	CATGTAAAACTTCTTGAATTT	2	38	11.2	CATGTAACCGCCCTGCGGCTA	1	13	3.83	CATGTTTATGTTCAGGAAGTG	3	23	6.78
Unigene10019	494	145.56	-	GO:0004866//endopeptidase inhibitor activity	GO:0008592//regulation of Toll signaling pathway	gi|83595247|gb|ABC25075.1|/2.10819e-168/serine protease inhibitor 5 [Glossina morsitans morsitans]	CATGTCTTGCAAATGCCCTAT	6	2	0.59	CATGTTGCCAAAATCAAGGTC	7	492	144.98
Unigene10022	12	3.54	-	-	-	-	CATGCTGACAGCGAACAAGGC	1	12	3.54
Unigene10024	27	7.96	-	-	-	gi|195394547|ref|XP_002055904.1|/2.88833e-105/GJ10644 [Drosophila virilis]	CATGAACCACAAAATGATGTT	2	3	0.88	CATGCTAACCAAGTTATTGGC	5	17	5.01	CATGGATCCAATAGCATAGCA	1	7	2.06
Unigene10025	13	3.83	GO:0043231//intracellular membrane-bounded organelle	GO:0005515//protein binding	GO:0034728	gi|289741657|gb|ADD19576.1|/2.56224e-109/DNA replication factor/protein phosphatase inhibitor SET/SPR-2 [Glossina morsitans morsitans]	CATGCATCGATTAATTCCAAT	3	11	3.24	CATGGTTTTCTCAGTTTATTG	2	2	0.59
Unigene10026	147	43.32	-	-	-	gi|320544035|ref|NP_001188959.1|/1.89351e-10/CG42837 [Drosophila melanogaster]	CATGTTTAGCAGGATTATAGG	1	135	39.78	CATGTTTAGCAGGATTATTGG	1	12	3.54
Unigene10027	955	281.41	GO:0005774//vacuolar membrane;GO:0044425//membrane part	GO:0022857//transmembrane transporter activity	GO:0006810//transport	gi|194741302|ref|XP_001953128.1|/1.07905e-22/GF17364 [Drosophila ananassae]	CATGGGTTCCCGCGAAGGTGT	1	305	89.87	CATGTTAAAATTTTTTTTTCG	2	633	186.52	CATGGGTTCCCGCGAAGGGGT	1	5	1.47	CATGTTAAATTTTTTTTTTCG	2	12	3.54
Unigene10028	795	234.26	-	GO:0004866//endopeptidase inhibitor activity	GO:0035006//melanization defense response;GO:0009892//negative regulation of metabolic process;GO:0009798//axis specification;GO:0030162//regulation of proteolysis;GO:0007166//cell surface receptor linked signaling pathway	gi|83595251|gb|ABC25077.1|/5.95431e-168/serine protease inhibitor 27A [Glossina morsitans morsitans]	CATGCCTCTTTGCCAGGTCTA	4	603	177.68	CATGCATCTTTGCCAGGTCTA	4	141	41.55	CATGCCTCTTTGCCAGGCCTA	4	2	0.59	CATGCCTCTTTGCCAGGGCTA	4	3	0.88	CATGCTTCTTTGCCAGGTCTA	4	46	13.55
Unigene10029	6	1.77	-	GO:0004619//phosphoglycerate mutase activity	GO:0006007//glucose catabolic process	gi|224924386|gb|ACN69143.1|/4.81135e-115/phosphoglycerate mutase [Stomoxys calcitrans]	CATGATAGCATCTTCAGACAA	2	3	0.88	CATGGGGAATTCTTCCTTCTT	3	3	0.88
Unigene10030	7	2.06	-	-	-	gi|195123483|ref|XP_002006235.1|/8.91817e-148/GI20930 [Drosophila mojavensis]	CATGGGCATATTTAAACTTGA	6	7	2.06
Unigene10031	11	3.24	GO:0032991//macromolecular complex;GO:0070161;GO:0015629//actin cytoskeleton;GO:0032155//cell division site part;GO:0044444//cytoplasmic part	GO:0008092//cytoskeletal protein binding;GO:0017016//Ras GTPase binding	GO:0000278//mitotic cell cycle;GO:0008360//regulation of cell shape;GO:0007051//spindle organization;GO:0003006//reproductive developmental process;GO:0003382//epithelial cell morphogenesis;GO:0015031//protein transport;GO:0045185//maintenance of protein location;GO:0001700//embryonic development via the syncytial blastoderm;GO:0000912//assembly of actomyosin apparatus involved in cell cycle cyto…	gi|195117838|ref|XP_002003454.1|/0/GI17921 [Drosophila mojavensis]	CATGGAAGAATTCTTTGCTGA	11	11	3.24
Unigene10032	52	15.32	-	-	-	gi|195388652|ref|XP_002052993.1|/6.8269e-60/GJ23634 [Drosophila virilis]	CATGTTCCCGATAATCAAATG	1	52	15.32
Unigene10033	12	3.54	-	-	-	gi|195377497|ref|XP_002047526.1|/8.53064e-104/GJ11885 [Drosophila virilis]	CATGAGCCAACTTTAATGTTG	6	4	1.18	CATGTAGGTAATTTTAAGCCA	2	4	1.18	CATGGGCACTATACAGAAACA	1	4	1.18
Unigene10035	28	8.25	-	GO:0008443//phosphofructokinase activity;GO:0019203//carbohydrate phosphatase activity;GO:0032559//adenyl ribonucleotide binding	GO:0006000//fructose metabolic process	gi|194892964|ref|XP_001977777.1|/0/GG19228 [Drosophila erecta]	CATGAGTTCTGAGCAGTGGGA	10	28	8.25
Unigene10037	6	1.77	GO:0044444//cytoplasmic part	GO:0042277//peptide binding	-	gi|289742659|gb|ADD20077.1|/1.8719e-102/translocon-associated complex TRAP alpha subunit [Glossina morsitans morsitans]	CATGGGATAACGGAAAGAGGC	3	6	1.77
Unigene10044	190	55.99	-	-	-	gi|195027752|ref|XP_001986746.1|/5.96199e-74/GH21535 [Drosophila grimshawi]	CATGGATATGGATATTGCTTA	5	161	47.44	CATGTTTGAAAGTAGCGAACA	4	27	7.96	CATGTTTGAAAGTGGCGAACA	4	2	0.59
Unigene10045	3	0.88	GO:0031224//intrinsic to membrane	-	-	gi|289739877|gb|ADD18686.1|/3.53567e-44/hypothetical conserved protein [Glossina morsitans morsitans]	CATGTGTGGGTGGTGCTACAG	3	3	0.88
Unigene10046	14	4.13	GO:0044464//cell part	GO:0046914//transition metal ion binding	-	gi|281361403|ref|NP_731305.2|/1.84179e-123/CG11984, isoform D [Drosophila melanogaster]	CATGACGACTCATTATATTGT	7	4	1.18	CATGCTGTTACCATTGCTACC	4	5	1.47	CATGTTCCAATAATGTTGCAT	6	5	1.47
Unigene10048	649	191.24	-	-	-	-	CATGTATTTATATCATTAATC	1	310	91.35	CATGTTTTCCGTAACATACAG	2	337	99.3	CATGTTTTCCATAACATACAG	2	2	0.59
Unigene10049	59	17.39	-	-	-	-	CATGTATTTATAACATTAATC	1	41	12.08	CATGTATTTATAACATTAATA	1	18	5.3
Unigene10050	119	35.07	GO:0015934//large ribosomal subunit	GO:0005198//structural molecule activity	GO:0007052//mitotic spindle organization;GO:0010467//gene expression;GO:0022613//ribonucleoprotein complex biogenesis	gi|289742753|gb|ADD20124.1|/7.75156e-126/ribosomal protein L7A [Glossina morsitans morsitans]	CATGAGCGATGACGACCAATT	1	60	17.68	CATGAGCGATAACGACCAATT	1	41	12.08	CATGAGCGATGACGACTAATT	1	18	5.3
Unigene10051	347	102.25	GO:0015935//small ribosomal subunit	GO:0005198//structural molecule activity	GO:0007052//mitotic spindle organization;GO:0010467//gene expression	gi|194754874|ref|XP_001959719.1|/5.92636e-65/GF11903 [Drosophila ananassae]	CATGACCACCACCGCTAACGC	1	347	102.25
Unigene10052	10	2.95	GO:0019866//organelle inner membrane;GO:0031224//intrinsic to membrane;GO:0044444//cytoplasmic part	GO:0046872//metal ion binding;GO:0005215//transporter activity	GO:0046907//intracellular transport	gi|289741439|gb|ADD19467.1|/0/mitochondrial aspartate/glutamate carrier protein aralar/citrin [Glossina morsitans morsitans]	CATGAAAATCATGAAGTAATT	4	2	0.59	CATGAAGTAATTGAGTAAATT	5	4	1.18	CATGACTAAAACGTGGTAGGA	2	2	0.59	CATGATGTTTTCGCAGACGCT	1	2	0.59
Unigene10054	25	7.37	-	GO:0016812//hydrolase activity, acting on carbon-nitrogen (but not peptide) bonds, in cyclic amides	GO:0019856//pyrimidine base biosynthetic process	gi|221377917|ref|NP_730954.2|/0/collapsin response mediator protein, isoform E [Drosophila melanogaster]	CATGGTCGTTTCTTGAACACT	11	25	7.37
Unigene10058	73	21.51	GO:0016471//vacuolar proton-transporting V-type ATPase complex	GO:0015662//ATPase activity, coupled to transmembrane movement of ions, phosphorylative mechanism	GO:0006818//hydrogen transport;GO:0006754//ATP biosynthetic process;GO:0006718//juvenile hormone biosynthetic process	gi|289740295|gb|ADD18895.1|/0/vacuolar H+-ATPase v1 sector subunit C [Glossina morsitans morsitans]	CATGAAACGTTTACGTGATTG	5	73	21.51
Unigene10062	96	28.29	GO:0044464//cell part	GO:0005488//binding;GO:0004518//nuclease activity;GO:0016790//thiolester hydrolase activity	GO:0000288//nuclear-transcribed mRNA catabolic process, deadenylation-dependent decay;GO:0019941//modification-dependent protein catabolic process	gi|195057931|ref|XP_001995351.1|/0/GH23112 [Drosophila grimshawi]	CATGATTCTGTTGAAGATGCT	15	61	17.97	CATGGTTTAAAAAATGATTTT	14	29	8.55	CATGTTTGTGGTGTACAATAT	9	2	0.59	CATGATTCTGTTGAAGATGCC	15	4	1.18
Unigene10063	110	32.41	-	GO:0004175//endopeptidase activity	GO:0019538//protein metabolic process	gi|195355076|ref|XP_002044019.1|/0/GM21572 [Drosophila sechellia]	CATGAGTCATAGCAGATTCAC	4	2	0.59	CATGGCATGAGTCATAGCAGA	3	2	0.59	CATGGGATCAAAACGTGAGCA	9	78	22.98	CATGGGATCCCAGGCAGGTAA	2	19	5.6	CATGGTATTATAAAATTCCAA	5	4	1.18	CATGTATGATATATGTGTGTG	1	2	0.59	CATGTTTGGTTATTAAATTAA	7	3	0.88
Unigene10065	49	14.44	-	-	-	-	CATGCAATTTGTTGTTGTCTT	1	10	2.95	CATGTAATTTGTGGTCTTTTC	2	25	7.37	CATGCAATTTATTGTTGTCTT	1	7	2.06	CATGTAATTTGTTGTCTTTTC	2	7	2.06
Unigene10067	160	47.15	-	-	-	gi|23505740|gb|AAN28923.1|/3.24777e-16/cAMP generating peptide precursor [Sarcophaga bullata]	CATGAAATTGATTTTTCCATG	2	17	5.01	CATGATGAAGCCCAAGAAGAA	1	18	5.3	CATGATTTGTGACTTTTGCTT	3	107	31.53	CATGAAGTTGATTTTTCCATG	2	5	1.47	CATGATTTCTGACTTTTGCTT	3	13	3.83
Unigene10068	12	3.54	GO:0005838//proteasome regulatory particle	GO:0070011//peptidase activity, acting on L-amino acid peptides	GO:0019538//protein metabolic process;GO:0009894;GO:0007052//mitotic spindle organization	gi|194751931|ref|XP_001958277.1|/0/GF23601 [Drosophila ananassae]	CATGAGAGAATTTACTCAAAG	3	2	0.59	CATGGCAGGAACCAAACAATA	1	5	1.47	CATGGTTTCATAATGAGGTCT	13	3	0.88	CATGTTCTTTATTCTTATACA	8	2	0.59
Unigene10069	650	191.53	-	-	-	gi|281426797|emb|CBA11305.1|/1.03691e-50/odorant binding protein 1 [Glossina morsitans morsitans]	CATGCGCCTGGGCTTTCCGTG	2	411	121.11	CATGGCAAGGAAAAGAAAGAT	1	119	35.07	CATGCGCCTGGGCTTTCCGGG	2	3	0.88	CATGGCAAAGAAAAGAAAGAT	1	98	28.88	CATGGCAAGGAAAAGAAAGAC	1	19	5.6
Unigene10070	95	27.99	GO:0030286//dynein complex	GO:0042802//identical protein binding;GO:0003774//motor activity;GO:0045502//dynein binding;GO:0016887//ATPase activity	GO:0044248//cellular catabolic process;GO:0007472//wing disc morphogenesis;GO:0007015//actin filament organization;GO:0048232//male gamete generation;GO:0007017//microtubule-based process;GO:0006997//nucleus organization;GO:0048102//autophagic cell death;GO:0003006//reproductive developmental process	gi|270009128|gb|EFA05576.1|/1.75858e-46/hypothetical protein TcasGA2_TC015765 [Tribolium castaneum]	CATGAAACACGTCATTTCATA	2	84	24.75	CATGGCATTGTATTGTAGGCA	1	11	3.24
Unigene10072	31	9.13	GO:0016459//myosin complex	GO:0046872//metal ion binding;GO:0016887//ATPase activity;GO:0016628//oxidoreductase activity, acting on the CH-CH group of donors, NAD or NADP as acceptor;GO:0017022//myosin binding	GO:0008152//metabolic process	gi|289741885|gb|ADD19690.1|/4.80794e-74/myosin essential light chain [Glossina morsitans morsitans]	CATGCGTACAAATTCTTCATA	1	21	6.19	CATGGATTTTACCATCACCGC	2	10	2.95
Unigene10073	456	134.37	-	-	-	gi|195058383|ref|XP_001995441.1|/4.43533e-30/GH22629 [Drosophila grimshawi]	CATGTTAAATAGTCCTTTAAG	2	454	133.78	CATGTTAAATAGTCCTTTGAG	2	2	0.59
Unigene10075	12	3.54	-	GO:0004842//ubiquitin-protein ligase activity	GO:0044267//cellular protein metabolic process	gi|195385962|ref|XP_002051673.1|/0/GJ11058 [Drosophila virilis]	CATGGTTTTTTATGTCTTTAT	1	8	2.36	CATGTGCTTTTGTTATTAAAG	2	4	1.18
Unigene10076	161	47.44	GO:0030529//ribonucleoprotein complex	GO:0005198//structural molecule activity	GO:0007052//mitotic spindle organization;GO:0010467//gene expression	gi|289742279|gb|ADD19887.1|/3.80586e-82/60s ribosomal protein L19 [Glossina morsitans morsitans]	CATGGTACAAGTGACGATCGA	2	96	28.29	CATGGTGTCGACTTGTAATCG	3	55	16.21	CATGGTGTCGACTTGTATTCG	3	10	2.95
Unigene10077	17	5.01	-	-	-	gi|62862658|ref|NP_001015476.1|/2.37508e-28/CG40002 [Drosophila melanogaster]	CATGACTATTTCTATATTGGA	4	6	1.77	CATGCCACAAATGCCAAAGAA	3	5	1.47	CATGGTTTTATGACGGTACAC	2	4	1.18	CATGTTCGCACGATTCATGGT	1	2	0.59
Unigene10078	21	6.19	-	-	-	-	CATGGAAGCTTAGCGAGAGTA	1	21	6.19
Unigene10080	7	2.06	-	-	-	-	CATGGACACCCAGCCGGACGG	1	7	2.06
Unigene10081	134	39.49	-	GO:0016651//oxidoreductase activity, acting on NADH or NADPH	GO:0022904//respiratory electron transport chain	gi|195035269|ref|XP_001989100.1|/1.63612e-37/GH11536 [Drosophila grimshawi]	CATGCACAAACAAATGTTGCG	3	132	38.9	CATGCCCATCACACCATTTTT	1	2	0.59
Unigene10082	13	3.83	-	-	-	gi|195390496|ref|XP_002053904.1|/3.15032e-58/GJ23083 [Drosophila virilis]	CATGTTACTGGCGCCCGTAAT	3	7	2.06	CATGTTCATCACGTAATTTCA	2	6	1.77
Unigene10085	335	98.71	-	GO:0008233//peptidase activity	-	gi|20126679|dbj|BAB88881.1|/6.51927e-33/sarcocystatin B [Sarcophaga crassipalpis]	CATGACAAATTTGAGATGAAT	1	327	96.36	CATGACAAATTTGAGATGAAA	1	8	2.36
Unigene10086	3	0.88	GO:0005924//cell-substrate adherens junction;GO:0005887//integral to plasma membrane	GO:0004871//signal transducer activity;GO:0005515//protein binding	GO:0007166//cell surface receptor linked signaling pathway;GO:0007160//cell-matrix adhesion;GO:0007424//open tracheal system development;GO:0016337//cell-cell adhesion;GO:0006929//substrate-bound cell migration;GO:0010259//multicellular organismal aging;GO:0019827//stem cell maintenance;GO:0010669//epithelial structure maintenance;GO:0008587//imaginal disc-derived wing margin morphogenesis;GO:000…	gi|195129790|ref|XP_002009337.1|/0/GI15296 [Drosophila mojavensis]	CATGTACCTCAACTTTATCAT	3	3	0.88
Unigene10087	148	43.61	-	GO:0050136//NADH dehydrogenase (quinone) activity	GO:0022904//respiratory electron transport chain	gi|289741539|gb|ADD19517.1|/2.72125e-78/NADH-ubiquinone oxidoreductase NDUFA8/PGIV/19 kDa subunit [Glossina morsitans morsitans]	CATGAAGAATTCATGCAATAT	4	14	4.13	CATGCAATATGCTACTTGTTT	5	17	5.01	CATGCCACCAATCGTCCAGCT	6	99	29.17	CATGCCACCAATCGTCCGGCT	6	18	5.3
Unigene10088	55	16.21	GO:0043231//intracellular membrane-bounded organelle	GO:0016742//hydroxymethyl-, formyl- and related transferase activity;GO:0048037//cofactor binding	GO:0006563//L-serine metabolic process	gi|289740671|gb|ADD19083.1|/0/serine hydroxymethyltransferase [Glossina morsitans morsitans]	CATGACCTTATCACCATTGGG	2	5	1.47	CATGAGCCATATCAGCAAACA	3	10	2.95	CATGAGGTTGCAAGAGACCAG	6	28	8.25	CATGGCTGATTTGTCACCAGG	1	12	3.54
Unigene10089	2138	629.99	-	-	-	gi|194741048|ref|XP_001953001.1|/4.43301e-48/GF17554 [Drosophila ananassae]	CATGTTAAATTGGAATTTAAA	1	1666	490.91	CATGTTAAATCGGAATTTAAA	1	2	0.59	CATGTTAAATTGGAATTTAAG	1	468	137.9	CATGTTAAATTGGATTTTAAA	1	2	0.59
Unigene10090	51	15.03	GO:0043231//intracellular membrane-bounded organelle	GO:0003824//catalytic activity	-	gi|195436983|ref|XP_002066424.1|/6.6234e-110/GK18281 [Drosophila willistoni]	CATGGTCAAAGTGGCTATTCC	1	4	1.18	CATGTTGACCTTAAGGATTGC	2	13	3.83	CATGTTGATCTTAAGGATTGC	2	34	10.02
Unigene10096	5	1.47	-	-	-	gi|289740795|gb|ADD19145.1|/8.87194e-60/hypothetical conserved protein [Glossina morsitans morsitans]	CATGAACAATTTCGTCAACTT	4	5	1.47
Unigene10099	283	83.39	-	-	-	-	CATGTGAATTTGGAAATTTAT	1	280	82.51	CATGTTAATTTGGAAATTTAT	1	3	0.88
Unigene10100	192	56.58	-	-	-	gi|195390027|ref|XP_002053670.1|/6.41568e-50/GJ24024 [Drosophila virilis]	CATGAACTACATTTTCATTAT	3	6	1.77	CATGATACATATGGCCAAGAT	1	10	2.95	CATGTTTGGTAGTGTAGTTCG	5	174	51.27	CATGTTTGGGAGTGTAGTTCG	5	2	0.59
Unigene10101	482	142.03	GO:0031224//intrinsic to membrane;GO:0015630//microtubule cytoskeleton;GO:0031966//mitochondrial membrane	GO:0005244//voltage-gated ion channel activity	GO:0006811//ion transport;GO:0046907//intracellular transport;GO:0007165//signal transduction	gi|315259612|gb|ADT92003.1|/1.36389e-152/porin [Musca autumnalis]	CATGAAAACGTTAAGATCGAT	1	6	1.77	CATGATGCTGCTTTGCGCGCC	2	470	138.49	CATGATGCTGCTTTGCACGCC	2	2	0.59	CATGATGCTGCTTTGCGTGCC	2	2	0.59	CATGATGCTGCTTTGTGCGCC	2	2	0.59
Unigene10102	4	1.18	GO:0043231//intracellular membrane-bounded organelle;GO:0042995//cell projection;GO:0016020//membrane	GO:0005488//binding	GO:0042051//compound eye photoreceptor development;GO:0032989//cellular component morphogenesis;GO:0007610//behavior	gi|289739735|gb|ADD18615.1|/2.55011e-120/cell cycle-associated protein Mob1-1 [Glossina morsitans morsitans]	CATGTTCAAAAAGAGCCAAAG	2	4	1.18
Unigene10103	190	55.99	-	GO:0004175//endopeptidase activity	GO:0019538//protein metabolic process	gi|11096199|gb|AAG30231.1|/6.69687e-98/serine protease K2.1/F1R1 [Chrysomya bezziana]	CATGACCTCCAGCGAAATTTA	3	174	51.27	CATGTGCAAACAAAAGCAATT	2	7	2.06	CATGACCTCCAGCGAGATTTA	3	9	2.65
Unigene10106	315	92.82	-	-	-	gi|312383053|gb|EFR28282.1|/1.53109e-48/hypothetical protein AND_03998 [Anopheles darlingi]	CATGACAGGCTTTAAATAAGG	5	41	12.08	CATGACTATCACGTAAAACAC	1	131	38.6	CATGATAATTACGTGAACCCC	4	53	15.62	CATGGAACAACGATGATTATC	2	8	2.36	CATGTTCGCAACCATGATAAT	3	3	0.88	CATGACTATCACGTAAAGCAC	1	34	10.02	CATGACTATCACTTAAAACAC	1	18	5.3	CATGATAGTTACGTGAACCCC	4	16	4.71	CATGGCAGGCTTTAAATAAGG	5	11	3.24
Unigene10107	4	1.18	-	GO:0008092//cytoskeletal protein binding	GO:0006909//phagocytosis;GO:0007476//imaginal disc-derived wing morphogenesis;GO:0008154//actin polymerization or depolymerization	gi|195020142|ref|XP_001985130.1|/0/GH16896 [Drosophila grimshawi]	CATGACCAAAACGTTCACGTC	8	2	0.59	CATGCCACTAAATACTTATTG	2	2	0.59
Unigene10117	41	12.08	GO:0005840//ribosome	-	GO:0006412//translation	gi|194766521|ref|XP_001965373.1|/4.01562e-31/GF20653 [Drosophila ananassae]	CATGTTTAATAAGTTTTGTTT	1	41	12.08
Unigene10118	269	79.27	-	GO:0003824//catalytic activity	-	gi|195453204|ref|XP_002073685.1|/1.86635e-109/GK13005 [Drosophila willistoni]	CATGATTTACAAATGACTTGC	2	269	79.27
Unigene10121	4	1.18	-	-	-	gi|195426497|ref|XP_002061368.1|/1.54919e-16/GK20881 [Drosophila willistoni]	CATGGATTTGTGGGGAATATT	1	4	1.18
Unigene10126	50	14.73	-	-	-	gi|289740485|gb|ADD18990.1|/0/uncharacterized conserved protein [Glossina morsitans morsitans]	CATGTGGCATTGAATTACAAA	4	2	0.59	CATGTTCTCGGCTATAGAGGA	6	48	14.14
Unigene10127	2980	878.1	GO:0015935//small ribosomal subunit	GO:0003676//nucleic acid binding;GO:0005198//structural molecule activity	GO:0010467//gene expression	gi|195113089|ref|XP_002001102.1|/4.92942e-61/GI22154 [Drosophila mojavensis]	CATGCGTACTGGACCCTTGAC	2	2939	866.02	CATGTCTTTGAACCTTCACCA	1	26	7.66	CATGCGCACTGGACCCTTGAC	2	2	0.59	CATGCGTACCGGACCCTTGAC	2	4	1.18	CATGCGTACTGGACCCTTGAA	2	2	0.59	CATGCGTACTGGACCCTTGGC	2	2	0.59	CATGCGTACTGGACCCTTTAC	2	3	0.88	CATGTGTACTGGACCCTTGAC	2	2	0.59
Unigene10128	131	38.6	-	GO:0003824//catalytic activity	-	gi|195109462|ref|XP_001999306.1|/6.55442e-87/GI24440 [Drosophila mojavensis]	CATGGTGATACTGGAGGACCT	3	48	14.14	CATGGTTTTCCAGATGTCTTT	4	62	18.27	CATGTTGATTTCGAATGAACG	2	2	0.59	CATGGCTTTCCAGATGTCTTT	4	14	4.13	CATGTTGATTTCCAATGAACG	2	5	1.47
Unigene10129	13	3.83	-	GO:0016788//hydrolase activity, acting on ester bonds	-	gi|195150413|ref|XP_002016149.1|/1.16402e-175/GL10651 [Drosophila persimilis]	CATGCGTTCTTTGTCGGGATT	1	4	1.18	CATGTAAATAAAAGTCTCTCA	5	6	1.77	CATGTAAGTGTACGGAAGAAC	7	3	0.88
Unigene10130	420	123.76	GO:0005746//mitochondrial respiratory chain	GO:0005506//iron ion binding	GO:0022904//respiratory electron transport chain	gi|289741561|gb|ADD19528.1|/6.91407e-138/cytochrome C1 [Glossina morsitans morsitans]	CATGATGTACGCAAGGCTATG	4	418	123.17	CATGCCAGTGTACGTCGTGGT	2	2	0.59
Unigene10136	5	1.47	-	GO:0016972//thiol oxidase activity	-	gi|125807057|ref|XP_001360250.1|/0/GA18343 [Drosophila pseudoobscura pseudoobscura]	CATGACTATAAGGTTTCTTGC	1	3	0.88	CATGCATCGCCTGCAGAACTT	4	2	0.59
Unigene10137	55	16.21	GO:0044464//cell part	GO:0008565//protein transporter activity	GO:0002777;GO:0006605//protein targeting	gi|33303464|gb|AAQ02308.1|/2.46585e-58/CG1740 protein [Drosophila yakuba]	CATGGGCACAAAAGAATGTAC	1	7	2.06	CATGGGTTGAGAATCTACAGC	3	8	2.36	CATGTGGAGGATCTTCATCGC	2	4	1.18	CATGTTTGATTTTTTATTTAT	4	36	10.61
Unigene10143	771	227.19	-	-	-	gi|195040490|ref|XP_001991080.1|/2.12942e-57/GH12474 [Drosophila grimshawi]	CATGCTACAGCCCAGGCTCAA	3	701	206.56	CATGCTACAGCCCAAGCTCAA	3	70	20.63
Unigene10148	624	183.87	-	GO:0070011//peptidase activity, acting on L-amino acid peptides	-	gi|195379869|ref|XP_002048696.1|/0/GJ21182 [Drosophila virilis]	CATGAGATCTTGATCGCTTAT	9	444	130.83	CATGATGTTATATCAAAGGTC	8	65	19.15	CATGGCATGATGTTATATCAA	7	7	2.06	CATGAGATCTTGATCGCTAAT	9	77	22.69	CATGATGTTATATCGAAGGTC	8	25	7.37	CATGGCATGATGTTATATCGA	7	6	1.77
Unigene10151	14	4.13	-	-	-	-	CATGCCATAAAAACAAAACGG	1	5	1.47	CATGCCATAAAAACAAAAGGG	1	2	0.59	CATGCCATAAAAACTAAACGG	1	7	2.06
Unigene10152	1656	487.97	GO:0005859//muscle myosin complex;GO:0030017//sarcomere	GO:0008092//cytoskeletal protein binding;GO:0042802//identical protein binding;GO:0003774//motor activity;GO:0016887//ATPase activity;GO:0005198//structural molecule activity;GO:0032559//adenyl ribonucleotide binding	GO:0003012//muscle system process;GO:0014866//skeletal myofibril assembly;GO:0007424//open tracheal system development	gi|289742061|gb|ADD19778.1|/1.94136e-95/myosin heavy chain [Glossina morsitans morsitans]	CATGTGTGTATGACAGTGTTT	1	13	3.83	CATGTTTTCTTGCTTAATACA	2	1199	353.3	CATGATTTCTTGCTTAATACA	2	2	0.59	CATGTTTTCTGGCTTAATACA	2	2	0.59	CATGTTTTCTTACTTAATACA	2	438	129.06	CATGTTTTCTTGCTTAATACT	2	2	0.59
Unigene10153	229	67.48	-	-	-	gi|289740689|gb|ADD19092.1|/2.63189e-77/membrane traffic protein [Glossina morsitans morsitans]	CATGGAACAAAATGGTTCTTA	5	188	55.4	CATGTCAATCATTGAATATTT	3	6	1.77	CATGTTGCCCATGGAACAAAA	4	4	1.18	CATGTAACAAAATGGTTCTTA	5	2	0.59	CATGTTGCCAATGGAACAAAA	4	29	8.55
Unigene10155	9612	2832.32	GO:0015934//large ribosomal subunit	GO:0005198//structural molecule activity	GO:0007052//mitotic spindle organization;GO:0010467//gene expression	gi|195381071|ref|XP_002049279.1|/8.0124e-58/ribosomal protein L31 [Drosophila virilis]	CATGCAAGTTGTTTGTTTTAA	1	9541	2811.4	CATGCAAATTGTTTGTTTTAA	1	3	0.88	CATGCAAGCTGTTTGTTTTAA	1	3	0.88	CATGCAAGGTGTTTGTTTTAA	1	12	3.54	CATGCAAGTTGATTGTTTTAA	1	4	1.18	CATGCAAGTTGCTTGTTTTAA	1	2	0.59	CATGCAAGTTGGTTGTTTTAA	1	3	0.88	CATGCAAGTTGTATGTTTTAA	1	2	0.59	CATGCAAGTTGTTGGTTTTAA	1	2	0.59	CATGCAAGTTGTTTATTTTAA	1	3	0.88	CATGCAAGTTGTTTGCTTTAA	1	3
Unigene10157	8	2.36	GO:0030864//cortical actin cytoskeleton;GO:0044459//plasma membrane part	GO:0005088//Ras guanyl-nucleotide exchange factor activity;GO:0008289//lipid binding	GO:0010004//gastrulation involving germ band extension;GO:0008360//regulation of cell shape;GO:0003006//reproductive developmental process;GO:0010769;GO:0030036//actin cytoskeleton organization;GO:0002009//morphogenesis of an epithelium;GO:0001700//embryonic development via the syncytial blastoderm;GO:0007476//imaginal disc-derived wing morphogenesis	gi|195400513|ref|XP_002058861.1|/0/GJ19685 [Drosophila virilis]	CATGACTACGTTCGGTTTGAT	15	2	0.59	CATGCAATTGTGTACTTGGAT	14	2	0.59	CATGCATCGCATTCAATAATT	1	2	0.59	CATGTTGTATACGATTTGGTC	2	2	0.59
Unigene10159	247	72.78	-	GO:0005543//phospholipid binding	GO:0006909//phagocytosis	gi|195110563|ref|XP_001999849.1|/1.56182e-88/GI22847 [Drosophila mojavensis]	CATGACAGCAGGAAAAAAAAG	1	195	57.46	CATGACAGCAGAAAAAAAAAG	1	16	4.71	CATGACAGCAGGAAAAAAAAA	1	36	10.61
Unigene10160	1259	370.98	GO:0044444//cytoplasmic part	-	GO:0050658//RNA transport;GO:0006629//lipid metabolic process	gi|195390893|ref|XP_002054102.1|/0/GJ22975 [Drosophila virilis]	CATGACTAAATTGGAAATGGA	7	12	3.54	CATGACTCCATTGGTGCCATT	10	492	144.98	CATGATGATATGGAAGTTTTT	6	8	2.36	CATGCCCAAGACCGTTTCAAA	8	7	2.06	CATGGAAGAATTAAAAGAAGT	1	14	4.13	CATGGAGCTTCTATGGCTTTG	9	622	183.28	CATGTGTGAATATTTACTACA	4	4	1.18	CATGACTCCATTGGGGCCATT	10	5	1.47	CATGATTCCATTGGTGCCATT	10	40	11.79	CATGCCTAAGACCGTTTCAAA	8	53	15.62	CATGGAGCTTCTATGGTTTTG	9	2
Unigene10161	145	42.73	-	-	-	gi|289742929|gb|ADD20212.1|/2.75628e-57/fat body protein [Glossina morsitans morsitans]	CATGAATAAAACAGCATTGTT	1	3	0.88	CATGCTAATCAAAGGCAATTC	2	111	32.71	CATGCTAATCAAAGGTAATTC	2	31	9.13
Unigene10162	3327	980.35	GO:0005789//endoplasmic reticulum membrane;GO:0031224//intrinsic to membrane	GO:0019829//cation-transporting ATPase activity;GO:0032559//adenyl ribonucleotide binding;GO:0043169//cation binding	GO:0032879//regulation of localization;GO:0070838//divalent metal ion transport;GO:0007268//synaptic transmission;GO:0009206	gi|17136664|ref|NP_476832.1|/0/calcium ATPase at 60A, isoform A [Drosophila melanogaster]	CATGAACAGTTTATCTGAAAA	12	2	0.59	CATGAAGATACTTTCACTGCA	3	7	2.06	CATGCGTCCCGAAGAAATGGA	5	3	0.88	CATGCTAAAACCGTCGAACAA	2	9	2.65	CATGGCTATTGGTGGTTATGT	8	7	2.06	CATGGCTTTGTCCTTCTCATT	15	15	4.42	CATGGTCCAACATGTGGTTGA	13	2	0.59	CATGTAGAAGTACTTTCTGCC	16	2472	728.41	CATGTGCAATGACTCCGCTAT	4	2	0.59	CATGTGGTTGATCGGTTCCAT	14	42	12.38	CATGCAGAAGTACTTTCTGCC	16	2
Unigene10163	2598	765.54	-	-	-	-	CATGATGCCATTGAATTCTAC	1	22	6.48	CATGGTCAACAAACAATTGCA	2	2565	755.82	CATGGCCAACAAACAATTGCA	2	2	0.59	CATGGGCAACAAACAATTGCA	2	3	0.88	CATGGTCAACAAACAATTACA	2	2	0.59	CATGGTCAACAAACAATTGCG	2	2	0.59	CATGGTCAACAAATAATTGCA	2	2	0.59
Unigene10164	4	1.18	-	-	-	gi|194755639|ref|XP_001960091.1|/1.29141e-12/GF11702 [Drosophila ananassae]	CATGAGAGTGAGATAAGCTAT	1	4	1.18
Unigene10166	74	21.81	GO:0043234//protein complex;GO:0015630//microtubule cytoskeleton	GO:0017111//nucleoside-triphosphatase activity;GO:0032561//guanyl ribonucleotide binding;GO:0005198//structural molecule activity	GO:0009314//response to radiation;GO:0048667//cell morphogenesis involved in neuron differentiation;GO:0006935//chemotaxis;GO:0043623//cellular protein complex assembly;GO:0007017//microtubule-based process;GO:0048513//organ development;GO:0007610//behavior	gi|195436378|ref|XP_002066145.1|/0/GK22203 [Drosophila willistoni]	CATGCACACACACACACACCT	9	64	18.86	CATGTAAATACAAACAAGCAT	8	10	2.95
Unigene10167	11	3.24	GO:0043234//protein complex;GO:0015630//microtubule cytoskeleton	GO:0017111//nucleoside-triphosphatase activity;GO:0032561//guanyl ribonucleotide binding;GO:0005198//structural molecule activity	GO:0009314//response to radiation;GO:0048667//cell morphogenesis involved in neuron differentiation;GO:0006935//chemotaxis;GO:0043623//cellular protein complex assembly;GO:0007017//microtubule-based process;GO:0048513//organ development;GO:0007610//behavior	gi|194886281|ref|XP_001976581.1|/0/GG22960 [Drosophila erecta]	CATGAACGATTTGGTATCCGA	8	8	2.36	CATGAATGATTTGGTATCCGA	8	3	0.88
Unigene10168	2	0.59	GO:0043234//protein complex;GO:0015630//microtubule cytoskeleton	GO:0017111//nucleoside-triphosphatase activity;GO:0032561//guanyl ribonucleotide binding;GO:0005198//structural molecule activity	GO:0009314//response to radiation;GO:0048667//cell morphogenesis involved in neuron differentiation;GO:0006935//chemotaxis;GO:0043623//cellular protein complex assembly;GO:0007017//microtubule-based process;GO:0048513//organ development;GO:0007610//behavior	gi|195436378|ref|XP_002066145.1|/0/GK22203 [Drosophila willistoni]	CATGTCCATGAAAGAAGTCGA	6	2	0.59
Unigene10169	45	13.26	GO:0043296//apical junction complex;GO:0043232;GO:0044444//cytoplasmic part	GO:0008092//cytoskeletal protein binding	GO:0009954//proximal/distal pattern formation;GO:0007043//cell-cell junction assembly;GO:0006996//organelle organization;GO:0040003//chitin-based cuticle development;GO:0006605//protein targeting;GO:0021782//glial cell development;GO:0001700//embryonic development via the syncytial blastoderm;GO:0035150//regulation of tube size;GO:0007431//salivary gland development;GO:0009653//anatomical structu…	gi|195154811|ref|XP_002018306.1|/0/GL17638 [Drosophila persimilis]	CATGACAGTGGAAAAGATTGA	21	40	11.79	CATGATCCCAATAAACAAGAA	19	2	0.59	CATGGGTCATCCTCCCGAACA	7	3	0.88
Unigene10170	6	1.77	-	GO:0016301//kinase activity	GO:0008614//pyridoxine metabolic process	gi|289739773|gb|ADD18634.1|/4.29255e-125/pyridoxal/pyridoxine/pyridoxamine kinase [Glossina morsitans morsitans]	CATGACTTTGTATGGACAATA	5	2	0.59	CATGTTTACTTTGTATCAATT	2	4	1.18
Unigene10171	86	25.34	GO:0044424//intracellular part	GO:0008170//N-methyltransferase activity;GO:0016597//amino acid binding	GO:0000096//sulfur amino acid metabolic process	gi|289740383|gb|ADD18939.1|/6.82166e-144/glycine N-methyltransferase [Glossina morsitans morsitans]	CATGGGGATAGTAGGATAAGC	1	12	3.54	CATGGTAACCATAGCAGGTTT	2	69	20.33	CATGGGGATAGTAGGACAAGC	1	5	1.47
Unigene10172	79	23.28	GO:0044424//intracellular part	-	-	gi|195127884|ref|XP_002008397.1|/0/GI13472 [Drosophila mojavensis]	CATGGAATATGACCTCCTAGA	14	2	0.59	CATGTGATCAGTTATATGGCA	15	77	22.69
Unigene10180	4	1.18	-	-	GO:0065008;GO:0006810//transport;GO:0007015//actin filament organization;GO:0007409//axonogenesis;GO:0071844	gi|195384856|ref|XP_002051128.1|/1.02859e-68/GJ13927 [Drosophila virilis]	CATGAAGACCAGTATTACGTT	1	4	1.18
Unigene10181	63	18.56	-	-	-	gi|298569348|gb|ADI87385.1|/1.2352e-25/putative chitin binding protein [Lucilia sericata]	CATGAACTTTCAACACGTAAA	1	14	4.13	CATGCATGTGTATGTAGATGT	2	5	1.47	CATGGTTTTTTTGGTAGTTGT	4	18	5.3	CATGTGTATGTAGATGTGGGA	3	22	6.48	CATGGTTATTTTGGTAGTTGT	4	2	0.59	CATGTGTACGTAGATGTGGGA	3	2	0.59
Unigene10184	9	2.65	-	-	GO:0030011//maintenance of cell polarity;GO:0033554//cellular response to stress;GO:0019725//cellular homeostasis	gi|195119957|ref|XP_002004495.1|/1.26285e-115/GI19965 [Drosophila mojavensis]	CATGACTGCGTACCATAGGAA	3	7	2.06	CATGATTGGGTTCTGGTAATA	1	2	0.59
Unigene10185	2	0.59	GO:0031224//intrinsic to membrane;GO:0005783//endoplasmic reticulum	GO:0008320//protein transmembrane transporter activity	GO:0001700//embryonic development via the syncytial blastoderm;GO:0007033//vacuole organization;GO:0006614//SRP-dependent cotranslational protein targeting to membrane;GO:0006914//autophagy;GO:0006984//ER-nuclear signaling pathway	gi|19920826|ref|NP_609034.1|/0/Sec61alpha [Drosophila melanogaster]	CATGATACCGAACAAAGGAAT	6	2	0.59
Unigene10189	195	57.46	-	GO:0016887//ATPase activity;GO:0000166//nucleotide binding	-	gi|195111276|ref|XP_002000205.1|/0/GI10100 [Drosophila mojavensis]	CATGATGTCAAAACGTCTGGA	21	5	1.47	CATGTTGTATCGGGAAGAGAA	22	174	51.27	CATGTAGTATCGGGAAGAGAA	22	16	4.71
Unigene10190	72	21.22	-	-	-	-	CATGCTTATTTTTCGTCATCC	1	72	21.22
Unigene10191	90	26.52	GO:0044424//intracellular part	GO:0008135//translation factor activity, nucleic acid binding	GO:0048102//autophagic cell death;GO:0006412//translation	gi|289740203|gb|ADD18849.1|/3.69992e-150/translation initiation factor 3 subunit f [Glossina morsitans morsitans]	CATGAGACATATGAGGTACTG	1	9	2.65	CATGCAACCGGTCTTGCCACC	2	2	0.59	CATGGCGTGGCGTTGCAAAAA	5	51	15.03	CATGTTCCTTATGGGGTACAC	4	11	3.24	CATGGCGTGGCGTTCCAAAAA	5	11	3.24	CATGTTCCTTATGAGGTACAC	4	6	1.77
Unigene10208	38	11.2	-	-	-	gi|18860049|ref|NP_573103.1|/1.85396e-132/nipsnap, isoform B [Drosophila melanogaster]	CATGATAAATTGGCCTTTTTA	4	33	9.72	CATGGACGGTCCAAGAGGCCA	3	5	1.47
Unigene10209	23	6.78	GO:0043231//intracellular membrane-bounded organelle	GO:0008483//transaminase activity	GO:0008652//cellular amino acid biosynthetic process	gi|195447304|ref|XP_002071154.1|/2.15424e-13/GK25289 [Drosophila willistoni]	CATGTTTCCGAATTACAAAAA	1	23	6.78
Unigene10212	5	1.47	-	GO:0000339//RNA cap binding	GO:0007052//mitotic spindle organization	gi|195450615|ref|XP_002072560.1|/0/GK13658 [Drosophila willistoni]	CATGGGGGCAGAATGGACATA	11	5	1.47
Unigene10215	2	0.59	-	-	-	-	CATGAGCAGAGCCTAAACCAA	7	2	0.59
Unigene10216	45	13.26	GO:0031980//mitochondrial lumen	GO:0016776//phosphotransferase activity, phosphate group as acceptor;GO:0019205//nucleobase, nucleoside, nucleotide kinase activity;GO:0032559//adenyl ribonucleotide binding	GO:0009180	gi|289742653|gb|ADD20074.1|/5.05653e-80/adenylate kinase [Glossina morsitans morsitans]	CATGAAGTTATCATTGAAAGA	3	2	0.59	CATGATTTGGTAACGAATTTT	4	43	12.67
Unigene10218	650	191.53	GO:0016471//vacuolar proton-transporting V-type ATPase complex	-	GO:0000278//mitotic cell cycle;GO:0006818//hydrogen transport	gi|289741807|gb|ADD19651.1|/8.98898e-77/vacuolar H+-ATPase v0 sector subunit C [Glossina morsitans morsitans]	CATGACCTCCAAAGTCAAAAT	5	636	187.41	CATGTCTCGGTATCGGTTTGG	4	10	2.95	CATGTGGGCATGTCTCGGTAT	3	2	0.59	CATGTCTCGGCATCGGTTTGG	4	2	0.59
Unigene1021	22	6.48	-	-	-	gi|195591439|ref|XP_002085448.1|/7.02903e-49/GD12304 [Drosophila simulans]	CATGTCACAAACTTTTAAAAC	2	22	6.48
Unigene10220	22	6.48	-	-	-	gi|195379036|ref|XP_002048287.1|/3.64033e-79/GJ11429 [Drosophila virilis]	CATGCCATTAATACAAAATGT	5	2	0.59	CATGCTGTCCAAATTGAAATG	4	10	2.95	CATGGATTCAGGCCTTGAACG	2	5	1.47	CATGGGTGGTGTATAATCGGG	1	5	1.47
Unigene10222	3	0.88	GO:0005681//spliceosomal complex;GO:0016607//nuclear speck	GO:0003723//RNA binding	GO:0043484//regulation of RNA splicing;GO:0000380//alternative nuclear mRNA splicing, via spliceosome;GO:0000245//spliceosome assembly	gi|170045194|ref|XP_001850202.1|/1.61504e-46/52K active chromatin boundary protein [Culex quinquefasciatus]	CATGGTTGAATTATTATTGAA	1	3	0.88
Unigene10224	146	43.02	-	GO:0003824//catalytic activity	-	gi|195132550|ref|XP_002010706.1|/1.27016e-29/GI21688 [Drosophila mojavensis]	CATGGCTTTAATTTACATTTG	1	146	43.02
Unigene10225	381	112.27	GO:0044444//cytoplasmic part	-	-	gi|194745841|ref|XP_001955393.1|/7.98026e-169/GF16261 [Drosophila ananassae]	CATGTACTAATATATGCTGCA	3	4	1.18	CATGTAGTTAATTTTGGTGCC	4	377	111.09
Unigene10226	4	1.18	-	-	-	gi|194749240|ref|XP_001957047.1|/8.21157e-39/GF24260 [Drosophila ananassae]	CATGTTTGATGTATTAAAAAA	1	4	1.18
Unigene10228	43	12.67	GO:0031980//mitochondrial lumen	GO:0005515//protein binding;GO:0016639//oxidoreductase activity, acting on the CH-NH2 group of donors, NAD or NADP as acceptor	GO:0046692//sperm competition;GO:0006103//2-oxoglutarate metabolic process;GO:0006734//NADH metabolic process;GO:0045333//cellular respiration	gi|289742585|gb|ADD20040.1|/0/glutamate dehydrogenase [Glossina morsitans morsitans]	CATGCTCATGTAGTTAGCTTC	5	5	1.47	CATGGTGTAATCCAAACCAGA	3	2	0.59	CATGTAGTTAGCTTCATTAAT	6	4	1.18	CATGTCGTCCAACAAACGATC	7	5	1.47	CATGTTTTGCAAAGTATGTAT	1	27	7.96
Unigene10229	2	0.59	GO:0043234//protein complex	GO:0000166//nucleotide binding;GO:0019887//protein kinase regulator activity	GO:0006468//protein amino acid phosphorylation;GO:0018988;GO:0030036//actin cytoskeleton organization;GO:0007268//synaptic transmission;GO:0007017//microtubule-based process;GO:0019935//cyclic-nucleotide-mediated signaling;GO:0008306//associative learning	gi|320546118|ref|NP_001189147.1|/0/cAMP-dependent protein kinase R1, isoform AA [Drosophila melanogaster]	CATGTTTTTGTTGCACTATAA	6	2	0.59
Unigene10232	305	89.87	-	GO:0016788//hydrolase activity, acting on ester bonds	-	gi|195118937|ref|XP_002003988.1|/5.04862e-103/GI20075 [Drosophila mojavensis]	CATGAAATCGGCATATATGAT	3	4	1.18	CATGAAGGCCGGCAATTTAAT	5	94	27.7	CATGGTTTATTTTGTTCTTCG	2	60	17.68	CATGTTTGTTATTTGGATTAT	4	14	4.13	CATGAAGGCCGACAATTTAAT	5	133	39.19
Unigene10233	270	79.56	-	GO:0004721//phosphoprotein phosphatase activity	GO:0006351//transcription, DNA-dependent;GO:0006909//phagocytosis;GO:0006464//protein modification process;GO:0023060;GO:0006796//phosphate metabolic process	gi|195131743|ref|XP_002010305.1|/1.43553e-173/GI14758 [Drosophila mojavensis]	CATGATAACTTTCCTGCAAAA	3	5	1.47	CATGGGCTGGACATCCAAGAG	4	265	78.09
Unigene10234	900	265.2	GO:0015934//large ribosomal subunit	GO:0005198//structural molecule activity	GO:0010467//gene expression	gi|224924384|gb|ACN69142.1|/7.35652e-32/60S ribosomal protein L38 [Stomoxys calcitrans]	CATGATGAGGGTTATTGTAAA	1	382	112.56	CATGTTTCTCCTTGGCCGGAC	2	516	152.05	CATGATGAGGGGTATTGTAAA	1	2	0.59
Unigene10237	132	38.9	GO:0005768//endosome;GO:0016020//membrane	GO:0005515//protein binding	GO:0006906//vesicle fusion;GO:0001505//regulation of neurotransmitter levels;GO:0061245;GO:0042127//regulation of cell proliferation;GO:0030100//regulation of endocytosis;GO:0006904//vesicle docking during exocytosis	gi|289740393|gb|ADD18944.1|/5.57881e-86/SNARE protein PEP12/VAM3/syntaxin 7/syntaxin 17 [Glossina morsitans morsitans]	CATGCAACGTATGGTTAATCA	2	132	38.9
Unigene10238	652	192.12	GO:0016020//membrane	GO:0016758//transferase activity, transferring hexosyl groups	GO:0043066//negative regulation of apoptosis	gi|20129377|ref|NP_609222.1|/8.72402e-51/CG13393 [Drosophila melanogaster]	CATGTCATTTTACATTTAGTT	1	652	192.12
Unigene10248	161	47.44	GO:0044444//cytoplasmic part	GO:0032561//guanyl ribonucleotide binding;GO:0017111//nucleoside-triphosphatase activity;GO:0016597//amino acid binding;GO:0004086//carbamoyl-phosphate synthase activity;GO:0032559//adenyl ribonucleotide binding;GO:0016812//hydrolase activity, acting on carbon-nitrogen (but not peptide) bonds, in cyclic amides;GO:0016743//carboxyl- or carbamoyltransferase activity	GO:0001751//compound eye photoreceptor cell differentiation;GO:0019856//pyrimidine base biosynthetic process;GO:0008360//regulation of cell shape;GO:0043408//regulation of MAPKKK cascade;GO:0006929//substrate-bound cell migration;GO:0009064//glutamine family amino acid metabolic process;GO:0019827//stem cell maintenance;GO:0001700//embryonic development via the syncytial blastoderm;GO:0000904//ce…	gi|289742287|gb|ADD19891.1|/5.38541e-89/Ras-related GTPase [Glossina morsitans morsitans]	CATGGTATTGGTAGGCAATAA	1	161	47.44
Unigene10249	2	0.59	-	-	-	gi|195385577|ref|XP_002051481.1|/1.96464e-15/GJ12008 [Drosophila virilis]	CATGATTTTCCGGACAGGTTA	1	2	0.59
Unigene10253	93	27.4	GO:0044444//cytoplasmic part	GO:0008135//translation factor activity, nucleic acid binding	GO:0006412//translation	gi|289743535|gb|ADD20515.1|/4.99857e-178/translation initiation factor 3 subunit h [Glossina morsitans morsitans]	CATGGCAATGTTTTACCATTT	4	78	22.98	CATGGTCAATTGATACATTTC	2	7	2.06	CATGGTTTCATCATCACTCTT	3	8	2.36
Unigene10256	15	4.42	-	-	-	gi|195393102|ref|XP_002055193.1|/1.811e-08/GJ18926 [Drosophila virilis]	CATGTTGGCACATAATTTCCT	1	15	4.42
Unigene10257	12	3.54	-	GO:0016491//oxidoreductase activity	GO:0006629//lipid metabolic process	gi|289741235|gb|ADD19365.1|/9.09286e-132/stearoyl-CoA desaturase [Glossina morsitans morsitans]	CATGAATTTTTCTCTATTAAG	1	6	1.77	CATGAGGCACTGGTGAACATT	8	3	0.88	CATGTAACGCAATGAAAATGC	4	3	0.88
Unigene10258	31	9.13	GO:0043234//protein complex;GO:0044444//cytoplasmic part;GO:0015630//microtubule cytoskeleton	GO:0016751	GO:0009060//aerobic respiration	gi|289742901|gb|ADD20198.1|/4.99965e-127/dihydrolipoamide succinyltransferase [Glossina morsitans morsitans]	CATGACAGTTTGATCGACCTT	7	2	0.59	CATGCGACCCAGCTGCAGCAC	8	5	1.47	CATGCTTTCAACATTTCTGAT	4	8	2.36	CATGGCATTGACATTTTGAGC	6	7	2.06	CATGTTTAAGCAGGAGAATCG	1	9	2.65
Unigene10259	250	73.67	-	-	-	-	CATGGTTCTAGCTTCTCTGGT	1	142	41.84	CATGGTTCTAGCTTCTCTGGC	1	108	31.82
Unigene10260	3523	1038.11	-	GO:0042302//structural constituent of cuticle	-	gi|2565392|gb|AAB81989.1|/3.50057e-40/cuticle 1 [Lucilia cuprina]	CATGAACATCACCGGAAGCTA	3	233	68.66	CATGAACATCATCTTCGACGG	4	2422	713.68	CATGAGAAGGATGAGCCTTAA	1	851	250.76	CATGAACATCAACTTCGACGG	4	2	0.59	CATGAACATCATCTTCAACGG	4	3	0.88	CATGAACATCATCTTCGACGA	4	2	0.59	CATGAACATCATCTTCGATGG	4	2	0.59	CATGAACATCATCTTCGGCGG	4	2	0.59	CATGAACATTATCTTCGACGG	4	2	0.59	CATGAGAAGGATGAGCCTTAT	1	2	0.59	CATGAGAAGGATGGGCCTTAA	1	2
Unigene10261	768	226.3	GO:0015934//large ribosomal subunit	GO:0005198//structural molecule activity	GO:0007052//mitotic spindle organization;GO:0010467//gene expression	gi|195028404|ref|XP_001987066.1|/2.72115e-24/GH21710 [Drosophila grimshawi]	CATGAAATTTACAACTTCAAC	1	763	224.83	CATGAAATTTACAACTTCAAT	1	5	1.47
Unigene10263	14	4.13	-	GO:0016787//hydrolase activity	-	gi|122938522|gb|ABM69085.1|/8.36638e-132/aspartic proteinase AspMD02 [Musca domestica]	CATGAGCAGATCTGATTTCGA	2	14	4.13
Unigene10264	14	4.13	GO:0031980//mitochondrial lumen;GO:0015630//microtubule cytoskeleton;GO:0005746//mitochondrial respiratory chain	GO:0015078//hydrogen ion transmembrane transporter activity;GO:0004175//endopeptidase activity;GO:0046914//transition metal ion binding	GO:0051604//protein maturation;GO:0000226//microtubule cytoskeleton organization;GO:0022904//respiratory electron transport chain	gi|289742991|gb|ADD20243.1|/0/mitochondrial processing peptidase beta subunit [Glossina morsitans morsitans]	CATGCAAATGATCGAAGACAA	7	2	0.59	CATGGATGAACGGATTCTGTT	1	3	0.88	CATGGGATCGCAGACAAAGTA	6	3	0.88	CATGTTTTCAACTTCCAATTC	8	6	1.77
Unigene10265	20	5.89	GO:0000323//lytic vacuole;GO:0043232	GO:0032561//guanyl ribonucleotide binding	GO:0035556;GO:0007059//chromosome segregation;GO:0000087//M phase of mitotic cell cycle	gi|289742671|gb|ADD20083.1|/1.00352e-101/GTP-binding ADP-ribosylation factor-like protein [Glossina morsitans morsitans]	CATGTCTTCGGTGAATTGGCC	1	12	3.54	CATGTCTTCGGTAAATTGGCC	1	8	2.36
Unigene10266	463	136.43	-	-	-	gi|4877958|gb|AAD31510.1|AF141675_1/1.1281e-36/peritrophin-30 [Lucilia cuprina]	CATGCAAAGGAAATGATACAT	3	435	128.18	CATGCACCAGATGTGATCGTT	2	28	8.25
Unigene10267	3229	951.47	GO:0015935//small ribosomal subunit	GO:0005198//structural molecule activity	GO:0010467//gene expression	gi|289743381|gb|ADD20438.1|/6.00959e-64/40S ribosomal protein S12 [Glossina morsitans morsitans]	CATGAACATCAAATCCCCTTG	3	1597	470.58	CATGGATATTAACCAAGCTTT	1	84	24.75	CATGGTATTCACCAAGCTTGC	2	1533	451.72	CATGAGCATCAAATCCCCTTG	3	2	0.59	CATGGAATTCACCAAGCTTGC	2	2	0.59	CATGGGATTCACCAAGCTTGC	2	3	0.88	CATGGTATTCACCAAGCTTAC	2	2	0.59	CATGGTATTCACCAGGCTTGC	2	2	0.59	CATGGTATTTACCAAGCTTGC	2	2	0.59	CATGGTGTTCACCAAGCTTGC	2	2	0.59
Unigene10268	107	31.53	-	-	-	gi|289742239|gb|ADD19867.1|/1.17004e-17/hypothetical conserved protein [Glossina morsitans morsitans]	CATGACGTCCAGCAATATAAC	4	44	12.97	CATGGCATGACGTCCAGCAAT	3	11	3.24	CATGTCTGGTTTTGTGGAAAT	1	3	0.88	CATGTGTTGAGAACGATCAAA	2	42	12.38	CATGACGTCCGGCAATATAAC	4	3	0.88	CATGTGTTGAGAACGATCCAA	2	4	1.18
Unigene10269	334	98.42	GO:0044431//Golgi apparatus part;GO:0030133//transport vesicle	-	-	gi|195426846|ref|XP_002061503.1|/0/GK20680 [Drosophila willistoni]	CATGCAAAACAATAATTTACC	12	231	68.07	CATGCAAAATATACAACGTAA	11	98	28.88	CATGTCTAATCCTTATGCACC	10	5	1.47
Unigene10270	17	5.01	GO:0043231//intracellular membrane-bounded organelle;GO:0005875//microtubule associated complex	GO:0003777//microtubule motor activity;GO:0032559//adenyl ribonucleotide binding;GO:0015631//tubulin binding	GO:0010970;GO:0044087;GO:0019094//pole plasm mRNA localization;GO:0006935//chemotaxis;GO:0046530//photoreceptor cell differentiation;GO:0007005//mitochondrion organization;GO:0001505//regulation of neurotransmitter levels;GO:0007300//ovarian nurse cell to oocyte transport	gi|195383002|ref|XP_002050215.1|/0/GJ22020 [Drosophila virilis]	CATGAAATGGATGAAATGAAG	11	17	5.01
Unigene10272	190	55.99	GO:0015630//microtubule cytoskeleton;GO:0044444//cytoplasmic part	GO:0003824//catalytic activity;GO:0005496//steroid binding	GO:0008152//metabolic process	gi|194745680|ref|XP_001955315.1|/1.78312e-162/GF16296 [Drosophila ananassae]	CATGATTAGATTTCAACAAAT	9	51	15.03	CATGCTAGGATCACAGGCATA	3	3	0.88	CATGGCCTTTTGTAAATCACC	1	69	20.33	CATGGTAAGCACAGCATCAGG	2	58	17.09	CATGGTAAGCACAGCATCGGG	2	9	2.65
Unigene10273	66	19.45	GO:0031012//extracellular matrix	GO:0046872//metal ion binding	GO:0007417//central nervous system development;GO:0048598//embryonic morphogenesis;GO:0032940//secretion by cell;GO:0009888//tissue development;GO:0023060;GO:0048513//organ development	gi|289739827|gb|ADD18661.1|/3.28236e-136/matricellular protein osteonectin/SPARC/Bm-40 [Glossina morsitans morsitans]	CATGATTCCAAGAAGGGAGCA	1	12	3.54	CATGGTTCTAAAATTCAAAAC	3	4	1.18	CATGTAATGTTCGGTAAGTTC	2	50	14.73
Unigene10274	114	33.59	GO:0031980//mitochondrial lumen;GO:0015630//microtubule cytoskeleton	GO:0046912//transferase activity, transferring acyl groups, acyl groups converted into alkyl on transfer	GO:0009060//aerobic respiration;GO:0005975//carbohydrate metabolic process	gi|122092322|sp|Q0QHL3.1|CISY_GLOMM/0/RecName: Full=Probable citrate synthase, mitochondrial; Flags: Precursor	CATGACCATAGCCGGGCACAA	3	2	0.59	CATGAGCAAGTCTGTGGACAA	1	4	1.18	CATGCCGTAGTATTGCAACAA	2	2	0.59	CATGTTGGGGCAAAGCAGCAC	8	106	31.23
Unigene10275	6	1.77	-	GO:0043169//cation binding;GO:0016616//oxidoreductase activity, acting on the CH-OH group of donors, NAD or NADP as acceptor	GO:0006909//phagocytosis;GO:0006935//chemotaxis;GO:0009168//purine ribonucleoside monophosphate biosynthetic process	gi|24641071|ref|NP_727441.1|/0/raspberry, isoform A [Drosophila melanogaster]	CATGGCTATGGCCATTTCAGA	6	3	0.88	CATGGCTATAGCCATTTCAGA	6	3	0.88
Unigene10276	87	25.64	GO:0043005//neuron projection;GO:0044297//cell body;GO:0044424//intracellular part	GO:0043021//ribonucleoprotein binding;GO:0008135//translation factor activity, nucleic acid binding;GO:0005515//protein binding	GO:0006412//translation;GO:0007613//memory;GO:0007292//female gamete generation;GO:0016198//axon choice point recognition	gi|289739629|gb|ADD18562.1|/0/eukaryotic initiation factor 5C [Glossina morsitans morsitans]	CATGGTTACGCATTGCTTCCA	4	53	15.62	CATGTTTTCAACTTGTACTTC	2	22	6.48	CATGTTTTTAACTTGTACTTC	2	12	3.54
Unigene10277	1217	358.61	-	-	-	gi|289742387|gb|ADD19941.1|/1.25727e-57/hypothetical conserved protein [Glossina morsitans morsitans]	CATGAAGAAAACTTTAGAAGC	2	1115	328.55	CATGTCATCTTTAAAATATTT	1	102	30.06
Unigene10280	9	2.65	GO:0044444//cytoplasmic part;GO:0015630//microtubule cytoskeleton	GO:0004601//peroxidase activity	GO:0042743//hydrogen peroxide metabolic process;GO:0033554//cellular response to stress;GO:0019725//cellular homeostasis	gi|50897523|gb|AAT85824.1|/5.11577e-95/putative thioredoxin peroxidase 1 [Glossina morsitans morsitans]	CATGGTCGCCGATCCCAAGAA	2	9	2.65
Unigene10281	551	162.36	GO:0015630//microtubule cytoskeleton	GO:0016790//thiolester hydrolase activity	GO:0070646;GO:0019941//modification-dependent protein catabolic process	gi|289741017|gb|ADD19256.1|/3.82545e-96/ubiquitin C-terminal hydrolase uCHL1 [Glossina morsitans morsitans]	CATGGCTTTGGCCGCCAATCA	4	142	41.84	CATGGTGCCACTACAGCTGAA	3	94	27.7	CATGGCTTTGGCAGCCAATCA	4	191	56.28	CATGGCTTTGGCCGCTAATCA	4	122	35.95	CATGGGGCCACTACAGCTGAA	3	2	0.59
Unigene10282	6	1.77	GO:0044431//Golgi apparatus part;GO:0016023//cytoplasmic membrane-bounded vesicle	GO:0005488//binding	GO:0006996//organelle organization	gi|198466485|ref|XP_001354013.2|/1.55274e-140/GA20601 [Drosophila pseudoobscura pseudoobscura]	CATGTATTGTTGCATACCAGT	3	3	0.88	CATGTTCATTGGCTCCCTCGA	6	3	0.88
Unigene10283	294191	86687.9	-	-	-	gi|133916482|emb|CAM36311.1|/6.39904e-07/hypothetical protein [Thermobia domestica]	CATGATCTGAGTTCAAACCGG	2	264330	77888.9	CATGTCTTTTTGAATTTTTTT	1	26185	7715.82	CATGAACTGAGTTCAAACCGG	2	22	6.48	CATGACCTGAGTTCAAACCGG	2	60	17.68	CATGACTTTTTGAATTTTTTT	1	5	1.47	CATGAGCTGAGTTCAAACCGG	2	8	2.36	CATGATATGAGTTCAAACCGG	2	8	2.36	CATGATCAGAGTTCAAACCGG	2	17	5.01	CATGATCCGAGTTCAAACCGG	2	105	30.94	CATGATCGGAGTTCAAACCGG	2	15	4.42	CATGATCTAAGTTCAAACCGG	2	55
Unigene10284	11	3.24	-	-	-	-	CATGATGACGTGGAGCTTGCC	2	9	2.65	CATGGTGGAAATACTGGAATG	1	2	0.59
Unigene10290	2	0.59	-	-	-	-	CATGTTTTTCGAAGTATTGTA	3	2	0.59
Unigene10294	102	30.06	GO:0015630//microtubule cytoskeleton;GO:0005681//spliceosomal complex;GO:0005700//polytene chromosome	GO:0003723//RNA binding;GO:0042623//ATPase activity, coupled;GO:0003724//RNA helicase activity;GO:0032559//adenyl ribonucleotide binding	GO:0000380//alternative nuclear mRNA splicing, via spliceosome;GO:0006959//humoral immune response;GO:0035194//posttranscriptional gene silencing by RNA	gi|289742973|gb|ADD20234.1|/0/ATP-dependent RNA helicase [Glossina morsitans morsitans]	CATGGCCATTGGAAAAAAGGG	7	4	1.18	CATGGTGGGGATAAAATGTCA	6	2	0.59	CATGTATGTATGTATGTGTGT	9	8	2.36	CATGTGTGTCTAGTTTTGAAA	10	88	25.93
Unigene10295	12	3.54	GO:0015630//microtubule cytoskeleton;GO:0005681//spliceosomal complex;GO:0005700//polytene chromosome	GO:0003723//RNA binding;GO:0042623//ATPase activity, coupled;GO:0003724//RNA helicase activity;GO:0032559//adenyl ribonucleotide binding	GO:0000380//alternative nuclear mRNA splicing, via spliceosome;GO:0006959//humoral immune response;GO:0035194//posttranscriptional gene silencing by RNA	gi|289742973|gb|ADD20234.1|/0/ATP-dependent RNA helicase [Glossina morsitans morsitans]	CATGTTAGCCGCTGCAGCAGC	8	12	3.54
Unigene10297	46	13.55	GO:0044464//cell part	GO:0005506//iron ion binding	-	gi|195579140|ref|XP_002079420.1|/1.11663e-61/GD23944 [Drosophila simulans]	CATGTTTTTATAGACTTTTTT	1	46	13.55
Unigene10298	16	4.71	-	GO:0005488//binding	-	gi|289741793|gb|ADD19644.1|/1.94477e-61/hypothetical protein [Glossina morsitans morsitans]	CATGTTGAATGGTGACACTAT	3	16	4.71
Unigene10306	298	87.81	GO:0019866//organelle inner membrane;GO:0044444//cytoplasmic part;GO:0015630//microtubule cytoskeleton	GO:0016649//oxidoreductase activity, acting on the CH-NH group of donors, quinone or similar compound as acceptor	GO:0006091//generation of precursor metabolites and energy	gi|289743673|gb|ADD20584.1|/0/electron transfer flavoprotein ubiquinone oxidoreductase [Glossina morsitans morsitans]	CATGAAGGTGATCAACCTGCT	8	2	0.59	CATGGCCCTCCAGATAATGAA	7	6	1.77	CATGTAAAAAGTTTATGGAAT	9	290	85.45
Unigene10307	82	24.16	-	GO:0046914//transition metal ion binding;GO:0016491//oxidoreductase activity;GO:0019842//vitamin binding	GO:0008152//metabolic process	gi|194748144|ref|XP_001956509.1|/0/GF24561 [Drosophila ananassae]	CATGAAATGGAAAAGAGGCCT	9	33	9.72	CATGAAGGTCTACGTGTCACC	8	38	11.2	CATGACTCCTCCACCTATACC	7	9	2.65	CATGACTCCTCCACATATACC	7	2	0.59
Unigene10309	561	165.31	-	-	-	gi|195554614|ref|XP_002076927.1|/8.05148e-33/GD24776 [Drosophila simulans]	CATGAAATAAAAGATGAAGTT	1	559	164.72	CATGAGATAAAAGATGAAGTT	1	2	0.59
Unigene10310	259	76.32	GO:0031980//mitochondrial lumen	GO:0030554//adenyl nucleotide binding	GO:0007439//ectodermal gut development;GO:0048598//embryonic morphogenesis;GO:0060541//respiratory system development;GO:0006091//generation of precursor metabolites and energy;GO:0001700//embryonic development via the syncytial blastoderm	gi|195380944|ref|XP_002049216.1|/2.94383e-143/GJ21462 [Drosophila virilis]	CATGAAAGATTCCAAAACCAT	1	259	76.32
Unigene10311	11	3.24	GO:0031980//mitochondrial lumen;GO:0005746//mitochondrial respiratory chain	GO:0016772//transferase activity, transferring phosphorus-containing groups;GO:0050136//NADH dehydrogenase (quinone) activity;GO:0032559//adenyl ribonucleotide binding	GO:0034641//cellular nitrogen compound metabolic process;GO:0022904//respiratory electron transport chain	gi|289739929|gb|ADD18712.1|/0/NADH-ubiquinone oxidoreductase NDUFA10/42kDa subunit [Glossina morsitans morsitans]	CATGGCTGTGGGTACAGCGGG	8	11	3.24
Unigene10312	136	40.07	-	-	GO:0005991//trehalose metabolic process	gi|289743163|gb|ADD20329.1|/9.98292e-148/trehalose-6-phosphate synthase component TPS1 [Glossina morsitans morsitans]	CATGAAGATTTTTTCATTGGC	4	78	22.98	CATGGCATCTTCATCGGTGGT	1	29	8.55	CATGGCCTTGAATCAAACCCT	2	19	5.6	CATGGTTACCGGCATAAGTAA	3	8	2.36	CATGGCATCTTCATCGGTGGC	1	2	0.59
Unigene10314	23	6.78	-	GO:0030247//polysaccharide binding	GO:0006022	gi|289743291|gb|ADD20393.1|/2.63104e-145/hypothetical conserved protein [Glossina morsitans morsitans]	CATGTCTGGAGAAAGAACCAG	1	10	2.95	CATGTGGATAGAAACCAAAAT	2	9	2.65	CATGTGGATAGAAACCAAAGT	2	4	1.18
Unigene10315	61	17.97	-	GO:0030247//polysaccharide binding;GO:0016787//hydrolase activity	GO:0006022	gi|195393088|ref|XP_002055186.1|/0/GJ18931 [Drosophila virilis]	CATGAATACAGTAACTACCAA	1	2	0.59	CATGTCGCGAATGTCCCAATG	6	57	16.8	CATGTCGCGAATGTCCTAATG	6	2	0.59
Unigene10316	1143	336.8	GO:0044424//intracellular part	GO:0008238//exopeptidase activity	GO:0019538//protein metabolic process	gi|195037503|ref|XP_001990200.1|/0/GH19202 [Drosophila grimshawi]	CATGAAAGAATGAAATATAAT	8	1081	318.53	CATGCTATATTCTGTATGGCT	4	2	0.59	CATGGTGCCATATTGACAAAT	5	2	0.59	CATGTGCTGGTTTGTTTGTAG	6	6	1.77	CATGTTGAATTTATAATTATC	2	3	0.88	CATGTTGATATGGCTACACCA	7	47	13.85	CATGAAAAAATGAAATATAAT	8	2	0.59
Unigene10317	60	17.68	-	-	-	gi|157130323|ref|XP_001655661.1|/1.31902e-85/ccar1 [Aedes aegypti]	CATGCAGACTTACAAAAAGAT	10	57	16.8	CATGTATGCCCAGCATTGAAG	8	3	0.88
Unigene10323	1832	539.83	GO:0033176//proton-transporting V-type ATPase complex	GO:0015077//monovalent inorganic cation transmembrane transporter activity	GO:0006754//ATP biosynthetic process;GO:0015988//energy coupled proton transport, against electrochemical gradient	gi|195435754|ref|XP_002065844.1|/3.3129e-46/GK17834 [Drosophila willistoni]	CATGACTCAAATGAATCCCTT	1	7	2.06	CATGTGCCTTAAGTTTACAAC	2	1818	535.7	CATGTGCCTTAAGCTTACAAC	2	3	0.88	CATGTGCCTTAAGGTTACAAC	2	2	0.59	CATGTGCTTTAAGTTTACAAC	2	2	0.59
Unigene10324	3	0.88	GO:0044448//cell cortex part;GO:0032991//macromolecular complex;GO:0044459//plasma membrane part	GO:0046914//transition metal ion binding;GO:0004672//protein kinase activity;GO:0032559//adenyl ribonucleotide binding	GO:0023033;GO:0007611//learning or memory;GO:0007043//cell-cell junction assembly;GO:0045165//cell fate commitment;GO:0007405//neuroblast proliferation;GO:0008105//asymmetric protein localization;GO:0002009//morphogenesis of an epithelium;GO:0035088//establishment or maintenance of apical/basal cell polarity;GO:0007309//oocyte axis specification;GO:0006464//protein modification process;GO:0046666…	gi|195381919|ref|XP_002049680.1|/0/GJ20621 [Drosophila virilis]	CATGATCCTCAGCAACAGCAG	12	3	0.88
Unigene10326	128	37.72	-	-	-	-	CATGTTTTAAGCAAAAACAAA	1	117	34.48	CATGTTTTAAGCAAAAAAAAA	1	2	0.59	CATGTTTTAAGCAAAAACAAC	1	9	2.65
Unigene10327	113	33.3	GO:0044427//chromosomal part;GO:0031981//nuclear lumen	GO:0046914//transition metal ion binding	-	gi|195503547|ref|XP_002098695.1|/2.82025e-143/GE10506 [Drosophila yakuba]	CATGTTAAGCGTAAGGGCTTC	7	113	33.3
Unigene10328	226	66.59	GO:0015935//small ribosomal subunit	GO:0003723//RNA binding;GO:0005198//structural molecule activity	GO:0007052//mitotic spindle organization;GO:0006412//translation	gi|211938661|gb|ACJ13227.1|/5.70586e-59/FI09342p [Drosophila melanogaster]	CATGAATTCAAACATAAATTG	1	137	40.37	CATGATACGGAGAATGTGTTG	3	69	20.33	CATGGCAATACCAACTTTGCG	2	20	5.89
Unigene10329	70	20.63	GO:0005746//mitochondrial respiratory chain	GO:0046872//metal ion binding;GO:0050136//NADH dehydrogenase (quinone) activity	GO:0022904//respiratory electron transport chain	gi|224924422|gb|ACN69161.1|/3.60876e-44/NADH:ubiquinone oxidoreductase, NDUFB7/B18 subunit [Stomoxys calcitrans]	CATGAAGGCAACCAAAGAAGA	3	4	1.18	CATGAATATTTGACCTGTGAA	5	61	17.97	CATGAGAAACATGAATATTTG	4	3	0.88	CATGCGTGCTATTCATCCTGA	1	2	0.59
Unigene10330	9	2.65	-	GO:0046872//metal ion binding	-	gi|289740981|gb|ADD19238.1|/1.04395e-99/Ca2+/calmodulin-dependent protein phosphatase [Glossina morsitans morsitans]	CATGAACAATACGTTCACACA	2	9	2.65
Unigene10331	17	5.01	-	GO:0016787//hydrolase activity	GO:0008152//metabolic process	gi|289741047|gb|ADD19271.1|/1.26394e-119/carbon-nitrogen hydrolase [Glossina morsitans morsitans]	CATGGATCAACAATCATAGAG	1	3	0.88	CATGGCAGATACCAATACCAA	4	7	2.06	CATGTCACAGCCTTCATTACG	3	2	0.59	CATGTTGCTGATTGTTCGTTC	6	5	1.47
Unigene10334	279	82.21	GO:0043231//intracellular membrane-bounded organelle	GO:0046914//transition metal ion binding	GO:0014706//striated muscle tissue development	gi|289742319|gb|ADD19907.1|/2.27301e-42/regulatory protein MLP [Glossina morsitans morsitans]	CATGATTTGATTAAAACATAA	1	279	82.21
Unigene10338	187	55.1	-	GO:0046914//transition metal ion binding;GO:0016702//oxidoreductase activity, acting on single donors with incorporation of molecular oxygen, incorporation of two atoms of oxygen	GO:0006534//cysteine metabolic process	gi|289742377|gb|ADD19936.1|/5.48399e-103/cysteine dioxygenase 1 [Glossina morsitans morsitans]	CATGATAATGAAAACTATGAA	2	6	1.77	CATGATGCTTTACAAGTTTTG	3	175	51.57	CATGCCGATAGTCATTGTTTT	1	6	1.77
Unigene10339	20	5.89	-	-	-	gi|289741351|gb|ADD19423.1|/3.42503e-108/glutathione S-transferase [Glossina morsitans morsitans]	CATGCCCTAATTTTAGGATGT	2	3	0.88	CATGGAACTTTTTGAAAACGA	6	12	3.54	CATGTGACACGTAATGTAATA	5	2	0.59	CATGTGTTCTTTAAGCTTTTC	4	3	0.88
Unigene10340	64	18.86	GO:0015630//microtubule cytoskeleton	GO:0042623//ATPase activity, coupled;GO:0032559//adenyl ribonucleotide binding	-	gi|289724644|gb|ADD18300.1|/3.29087e-46/ATP-dependent RNA helicase [Glossina morsitans morsitans]	CATGATGATGAGGAGGAGCTT	1	2	0.59	CATGTAGTGGAGAGAAATTCA	2	62	18.27
Unigene10341	4	1.18	-	GO:0030528//transcription regulator activity;GO:0003723//RNA binding;GO:0046914//transition metal ion binding	-	gi|195050625|ref|XP_001992933.1|/1.38788e-135/GH13370 [Drosophila grimshawi]	CATGTTTTTTTAAAATGTCTG	4	4	1.18
Unigene10342	7	2.06	-	-	-	gi|198453473|ref|XP_002137676.1|/6.10568e-24/GA26398 [Drosophila pseudoobscura pseudoobscura]	CATGGAGGAGTCCGAGGTATT	2	7	2.06
Unigene10344	3301	972.69	-	-	-	-	CATGAAATTTCATTATTAAAG	1	3295	970.92	CATGAAATTCCATTATTAAAG	1	2	0.59	CATGAAATTTCATCATTAAAG	1	2	0.59	CATGAAATTTCATTATTTAAG	1	2	0.59
Unigene10349	6	1.77	-	GO:0004672//protein kinase activity;GO:0005515//protein binding;GO:0032559//adenyl ribonucleotide binding	GO:0001654//eye development;GO:0016055//Wnt receptor signaling pathway;GO:0008593//regulation of Notch signaling pathway;GO:0007476//imaginal disc-derived wing morphogenesis;GO:0031647//regulation of protein stability;GO:0006464//protein modification process	gi|195428835|ref|XP_002062471.1|/0/GK16639 [Drosophila willistoni]	CATGTATTAAACCTAATTGTG	10	6	1.77
Unigene10352	223	65.71	GO:0044444//cytoplasmic part	GO:0031420;GO:0016301//kinase activity	GO:0006007//glucose catabolic process	gi|195112292|ref|XP_002000708.1|/0/GI22374 [Drosophila mojavensis]	CATGCGCATTGTTCCTGTTGA	8	142	41.84	CATGCTGTAGCTATTGCTGCC	7	16	4.71	CATGGCTAAGACCTGCAAAGA	6	2	0.59	CATGTAATTGTAGTCTCCCAA	9	57	16.8	CATGTGCAAATTGGAGTTTGA	1	4	1.18	CATGCAGTAGCTATTGCTGCC	7	2	0.59
Unigene10354	2497	735.78	GO:0015935//small ribosomal subunit;GO:0031981//nuclear lumen	GO:0003723//RNA binding;GO:0005198//structural molecule activity	GO:0006412//translation;GO:0008380//RNA splicing;GO:0007052//mitotic spindle organization	gi|195107527|ref|XP_001998360.1|/1.52047e-76/GI23672 [Drosophila mojavensis]	CATGAAATCTGTTGGTCTTAA	2	7	2.06	CATGATCAAGAAGGCTGTTGC	3	2212	651.8	CATGGTGTTGCTCAAGTACGT	1	5	1.47	CATGATCAAGAAAGCTGTTGC	3	260	76.61	CATGATCAAGAAGGCTGGTGC	3	5	1.47	CATGATCAAGAAGGCTGTTGA	3	2	0.59	CATGATCAAGAAGTCTGTTGC	3	3	0.88	CATGATCAGGAAGGCTGTTGC	3	3	0.88
Unigene10355	153	45.08	GO:0043234//protein complex;GO:0044444//cytoplasmic part	GO:0016616//oxidoreductase activity, acting on the CH-OH group of donors, NAD or NADP as acceptor;GO:0042802//identical protein binding;GO:0000166//nucleotide binding;GO:0048037//cofactor binding	GO:0008344//adult locomotory behavior;GO:0006072//glycerol-3-phosphate metabolic process;GO:0022904//respiratory electron transport chain;GO:0006639//acylglycerol metabolic process	gi|195116321|ref|XP_002002704.1|/0/GI17532 [Drosophila mojavensis]	CATGTCTTTTTCTTTTTTCTC	5	149	43.91	CATGTCTTTTTCTTTTTTCTT	5	4	1.18
Unigene10358	58	17.09	-	-	-	-	CATGAACAACAACAAAATGGT	14	50	14.73	CATGAACAATTATTGGAAAGT	13	8	2.36
Unigene10360	546	160.89	-	-	-	gi|16322947|gb|AAL15463.1|/7.52318e-17/peritrophin-55 [Lucilia cuprina]	CATGTTCATATGATGATATTG	1	544	160.3	CATGTTTATATGATGATATTG	1	2	0.59
Unigene10361	229	67.48	-	-	-	gi|195446984|ref|XP_002071014.1|/1.64893e-21/GK25363 [Drosophila willistoni]	CATGAACCAACCGAAAAAGTA	1	3	0.88	CATGCTGAGGCTGCTAAAACC	2	226	66.59
Unigene10362	2	0.59	GO:0030286//dynein complex	GO:0016887//ATPase activity	GO:0000278//mitotic cell cycle;GO:0007010//cytoskeleton organization;GO:0007292//female gamete generation;GO:0048812//neuron projection morphogenesis;GO:0010769;GO:0010970	gi|195394203|ref|XP_002055735.1|/0/GJ19525 [Drosophila virilis]	CATGTCCAACGCCATCTTCAC	5	2	0.59
Unigene10363	3970	1169.82	-	-	-	-	CATGCGTCTCTTATTGATACT	1	440	129.65	CATGCTAATGTAGATAACCGT	2	3208	945.29	CATGCTAACGTAGATAACCGT	2	2	0.59	CATGCTAATGGAGATAACCGT	2	3	0.88	CATGCTAATGTAGAAAACCGT	2	2	0.59	CATGCTAATGTAGATAACAGT	2	2	0.59	CATGCTAATGTAGATAACCAT	2	4	1.18	CATGCTAATGTAGATAACCCT	2	2	0.59	CATGCTAATGTAGATAACCGA	2	8	2.36	CATGCTAATGTAGATAACCGC	2	2	0.59	CATGCTAATGTAGATAACCGG	2	10
Unigene10364	4	1.18	-	-	-	gi|195581322|ref|XP_002080483.1|/4.62103e-07/GD10222 [Drosophila simulans]	CATGCCAGCCGCCCAAAACAC	1	4	1.18
Unigene10365	110	32.41	GO:0043234//protein complex;GO:0044424//intracellular part	GO:0008135//translation factor activity, nucleic acid binding;GO:0046914//transition metal ion binding	GO:0007052//mitotic spindle organization;GO:0010467//gene expression	gi|195438685|ref|XP_002067263.1|/7.02228e-116/GK16326 [Drosophila willistoni]	CATGAAGATTTAATTGTATCA	1	110	32.41
Unigene10366	26	7.66	GO:0005635//nuclear envelope	GO:0005515//protein binding;GO:0022892	GO:0032501//multicellular organismal process;GO:0006913//nucleocytoplasmic transport;GO:0007017//microtubule-based process;GO:0006605//protein targeting	gi|195398027|ref|XP_002057626.1|/0/GJ18235 [Drosophila virilis]	CATGCATCTGGATGTTCCTTA	10	7	2.06	CATGTCCTCTGGCAATTCGTG	1	10	2.95	CATGTTCAATTTATTTAAATA	9	9	2.65
Unigene10367	1622	477.95	GO:0043231//intracellular membrane-bounded organelle;GO:0044444//cytoplasmic part	GO:0051536//iron-sulfur cluster binding;GO:0016836//hydro-lyase activity	GO:0009060//aerobic respiration	gi|195118118|ref|XP_002003587.1|/0/GI21890 [Drosophila mojavensis]	CATGAACGAACAACAAATTGA	10	2	0.59	CATGAAGGAAATTTCTGGCAA	11	21	6.19	CATGCTTCCTGCTATACCGCT	1	3	0.88	CATGGGTGCTGAAATTGGTGC	2	4	1.18	CATGTCTGATTTTTTCTTTTA	12	1576	464.39	CATGTTCATTGGTGCCACCAA	8	8	2.36	CATGCCTGATTTTTTCTTTTA	12	2	0.59	CATGTCTGATTTTTTTTTTTA	12	3	0.88	CATGTCTGGTTTTTTCTTTTA	12	3	0.88
Unigene10368	14	4.13	GO:0044444//cytoplasmic part;GO:0031224//intrinsic to membrane	-	-	gi|289742135|gb|ADD19815.1|/3.66434e-88/tetraspanin [Glossina morsitans morsitans]	CATGCAAACATCTTCACGTAT	5	3	0.88	CATGCCTTATCGATAACATCA	2	2	0.59	CATGGTCATGCAAACATCTTC	4	9	2.65
Unigene10373	28	8.25	-	-	-	gi|194910717|ref|XP_001982215.1|/0/GG11167 [Drosophila erecta]	CATGCACTAGAGTTTATATAT	8	15	4.42	CATGTGCTATTTCTCCACAAA	7	2	0.59	CATGCACTATAGTTTATATAT	8	11	3.24
Unigene10374	15	4.42	-	-	-	gi|195350686|ref|XP_002041869.1|/5.97717e-48/GM11310 [Drosophila sechellia]	CATGGAAGTGGTGGTGGTGGC	4	5	1.47	CATGGAATGCAAAGTTTGGGC	2	8	2.36	CATGGTCTGCTGTAACGACAG	3	2	0.59
Unigene10375	1876	552.79	-	-	-	gi|289739835|gb|ADD18665.1|/4.80864e-42/hypothetical conserved protein [Glossina morsitans morsitans]	CATGCAAGAATCCGAACGTTT	1	1567	461.74	CATGCAAGAATCTGAACGTTT	1	309	91.05
Unigene10376	96	28.29	-	-	-	gi|289739525|gb|ADD18510.1|/0/programmed cell death 4a [Glossina morsitans morsitans]	CATGAAACCCTGTTCCATACC	2	2	0.59	CATGGCCATCAACACTATGAG	13	78	22.98	CATGTTACTTAAAATCTTATC	1	16	4.71
Unigene10377	71	20.92	GO:0031225//anchored to membrane	GO:0015927//trehalase activity	GO:0005984//disaccharide metabolic process	gi|195027363|ref|XP_001986552.1|/0/GH21428 [Drosophila grimshawi]	CATGCAATATTTACTTATACA	2	2	0.59	CATGGAGGAGGTGGTGAATAT	4	59	17.39	CATGTTTGAAAAGTATAATGC	3	5	1.47	CATGGAGGAGGGGGTGAATAT	4	3	0.88	CATGGAGGAGGTGGGGAATAT	4	2	0.59
Unigene10379	12688	3738.72	GO:0015630//microtubule cytoskeleton;GO:0044444//cytoplasmic part;GO:0015629//actin cytoskeleton	GO:0008194//UDP-glycosyltransferase activity;GO:0005198//structural molecule activity;GO:0032559//adenyl ribonucleotide binding	GO:0006024//glycosaminoglycan biosynthetic process;GO:0006996//organelle organization;GO:0042993//positive regulation of transcription factor import into nucleus;GO:0051301//cell division;GO:0030166//proteoglycan biosynthetic process;GO:0048513//organ development	gi|17647135|ref|NP_523800.1|/0/actin 57B, isoform A [Drosophila melanogaster]	CATGAAGTGTGATGTAGATAT	4	6	1.77	CATGGTTGGTATGGGCCAAAA	2	14	4.13	CATGTAAAATAATCTAATGTT	7	11296	3328.54	CATGTACCCTGGTATTGCTGA	6	442	130.24	CATGTCTGGTGGTACCACCAT	5	268	78.97	CATGTGCAAGGCCGGTTTCGC	1	7	2.06	CATGTTCGAAACCTTCAACTC	3	60	17.68	CATGAAGTGTGACGTAGATAT	4	49	14.44	CATGCAAAATAATCTAATGTT	7	4	1.18	CATGGTCGGTATGGGCCAAAA	2	36	10.61	CATGTAAAACAATCTAATGTT	7	5
Unigene10381	20	5.89	GO:0043231//intracellular membrane-bounded organelle	GO:0016620//oxidoreductase activity, acting on the aldehyde or oxo group of donors, NAD or NADP as acceptor;GO:0005504//fatty acid binding	GO:0009081//branched chain family amino acid metabolic process;GO:0006206//pyrimidine base metabolic process	gi|194764282|ref|XP_001964259.1|/0/GF20808 [Drosophila ananassae]	CATGAAACGGGCCTCAGCACC	12	8	2.36	CATGGAAGACTTCAAAACCAA	1	5	1.47	CATGTACATCAATCCATTCGC	11	4	1.18	CATGAAACGGGCCTCAACACC	12	3	0.88
Unigene10383	54	15.91	GO:0044424//intracellular part;GO:0031224//intrinsic to membrane	GO:0016491//oxidoreductase activity	GO:0044238//primary metabolic process	gi|195491531|ref|XP_002093600.1|/4.43514e-152/GE21388 [Drosophila yakuba]	CATGCTACTATGCCTTTGCGT	1	2	0.59	CATGTCAATCATCCATTGTTC	2	52	15.32
Unigene10384	4	1.18	-	-	-	gi|195029895|ref|XP_001987807.1|/2.69823e-46/GH22115 [Drosophila grimshawi]	CATGCAAAAGGCACTCATAAG	2	2	0.59	CATGTTTAGTTTAAATTTTTG	1	2	0.59
Unigene10385	102	30.06	-	-	-	gi|289743227|gb|ADD20361.1|/1.93887e-125/hypothetical conserved protein [Glossina morsitans morsitans]	CATGAAGCCTTGGCTTGCAAA	11	3	0.88	CATGCCGAATGGCAAAGCAAC	8	4	1.18	CATGCGTTGAATCTGGAAGAA	5	64	18.86	CATGGGACGAATAGCTTCAAC	7	4	1.18	CATGGGTACGGGAATACTGAC	1	7	2.06	CATGGTGTCGCGTGGTTGTTC	4	12	3.54	CATGTTTACGTTCAACCACAC	9	2	0.59	CATGGTGTCGCGAGGTTGTTC	4	6	1.77
Unigene10386	28	8.25	-	GO:0004301//epoxide hydrolase activity	GO:0006716	gi|194757880|ref|XP_001961190.1|/3.47902e-163/GF13741 [Drosophila ananassae]	CATGGGTACAGGTGATTGAAC	1	20	5.89	CATGTAACAACAGCAAAGGTA	2	6	1.77	CATGGGTACAGGTGATTGAAG	1	2	0.59
Unigene1038	31	9.13	-	-	-	gi|195587423|ref|XP_002083464.1|/2.23047e-10/GD13741 [Drosophila simulans]	CATGAAGTAAAGCTCAACAAT	1	23	6.78	CATGAAGTAAAGCTCAACAAA	1	8	2.36
Unigene10390	182	53.63	-	-	-	gi|195117922|ref|XP_002003494.1|/7.21988e-52/GI22236 [Drosophila mojavensis]	CATGGAACAATTTATGCCAGT	1	174	51.27	CATGGAGCAATTTATGCCAGT	1	8	2.36
Unigene10393	2	0.59	-	-	-	-	CATGTTCACTGCTAAACAAAA	1	2	0.59
Unigene10394	14	4.13	-	GO:0003824//catalytic activity	GO:0044267//cellular protein metabolic process	gi|195132111|ref|XP_002010487.1|/2.7244e-121/GI14657 [Drosophila mojavensis]	CATGAGGTTTTTCTTTTAACA	2	4	1.18	CATGCCACAACAATGTCTGCG	3	3	0.88	CATGCTGAACCCTCTCAATGG	1	3	0.88	CATGGGCCTACCCAACTTCCG	4	2	0.59	CATGTTTATATTAATATAAAG	5	2	0.59
Unigene10400	10	2.95	-	-	-	-	CATGAAAATCTGATGAATTTT	2	10	2.95
Unigene10402	400	117.87	GO:0015934//large ribosomal subunit	GO:0005198//structural molecule activity	GO:0007052//mitotic spindle organization;GO:0007399//nervous system development;GO:0010467//gene expression	gi|194766888|ref|XP_001965556.1|/3.42141e-53/GF22555 [Drosophila ananassae]	CATGTTGTTATTGTTTTCTAA	3	400	117.87
Unigene10409	9	2.65	GO:0043231//intracellular membrane-bounded organelle	GO:0003677//DNA binding;GO:0001071;GO:0005515//protein binding	GO:0006351//transcription, DNA-dependent	gi|289743327|gb|ADD20411.1|/2.8636e-37/transcription factor XBP-1 [Glossina morsitans morsitans]	CATGTTCCATTTCTTCCATAC	1	9	2.65
Unigene10412	1380	406.64	GO:0015935//small ribosomal subunit	GO:0003723//RNA binding;GO:0005198//structural molecule activity	GO:0007052//mitotic spindle organization;GO:0010467//gene expression	gi|238637972|gb|ACR53996.1|/8.42055e-78/RE28480p [Drosophila melanogaster]	CATGGAGAGCAGTGAGCGCTC	2	2	0.59	CATGTAAAAATCAAAACATTA	1	1029	303.21	CATGTTTCTGTGACGTTTTTC	3	339	99.89	CATGTAAAAATCAAAACATAA	1	8	2.36	CATGTTTCTGTGACGGTTTTC	3	2	0.59
Unigene10413	6	1.77	-	GO:0046872//metal ion binding;GO:0016868//intramolecular transferase activity, phosphotransferases	GO:0040011//locomotion;GO:0005977//glycogen metabolic process	gi|195375499|ref|XP_002046538.1|/0/GJ12940 [Drosophila virilis]	CATGGTAGCCATCATTTGGTT	2	2	0.59	CATGTTACGATCACCATCACC	3	4	1.18
Unigene10414	7	2.06	-	GO:0042302//structural constituent of cuticle	-	gi|194752243|ref|XP_001958432.1|/2.41898e-09/GF23522 [Drosophila ananassae]	CATGATGAGTACCATCAGAGG	4	7	2.06
Unigene10415	2715	800.02	-	GO:0042302//structural constituent of cuticle	-	gi|195492219|ref|XP_002093896.1|/2.25638e-24/GE20504 [Drosophila yakuba]	CATGAAGAAGGTGTAGTTAAG	1	8	2.36	CATGCAGCCCTTGTTGTCCAT	2	44	12.97	CATGGCAGTTTCCAATATAAA	3	289	85.16	CATGGTTTCCAACCTGTTGGT	4	2291	675.08	CATGAAGAGGGTGTAGTTAAG	1	11	3.24	CATGATTTCCAACCTGTTGGT	4	2	0.59	CATGCAGCTCTTGTTGTCCAT	2	31	9.13	CATGCCGCCCTTGTTGTCCAT	2	4	1.18	CATGGGTTCCAACCTGTTGGT	4	5	1.47	CATGGTTTCCAACCTGCTGGT	4	3	0.88	CATGGTTTCCAACCTGGTGGT	4	3
Unigene10416	1640	483.25	-	GO:0016881//acid-amino acid ligase activity;GO:0016831//carboxy-lyase activity;GO:0032559//adenyl ribonucleotide binding	GO:0006188//IMP biosynthetic process;GO:0002118//aggressive behavior	gi|289739983|gb|ADD18739.1|/0/phosphoribosylamidoimidazole-succinocarboxamide synthase [Glossina morsitans morsitans]	CATGAAAGTTGAATTTGGTGT	4	9	2.65	CATGATTTACAGGGAAAAGCT	3	4	1.18	CATGCTGCCCAAATTTTGGGT	5	1591	468.81	CATGATTTACAGGGTAAAGCT	3	2	0.59	CATGCTACCCAAATTTTGGGT	5	3	0.88	CATGCTGCCCAAATTTTGGGA	5	4	1.18	CATGCTGCCCAAATTTTGGGC	5	4	1.18	CATGCTGCCCAAATTTTGGGG	5	21	6.19	CATGCTGCCCGAATTTTGGGT	5	2	0.59
Unigene10417	141	41.55	GO:0043231//intracellular membrane-bounded organelle;GO:0044444//cytoplasmic part;GO:0015630//microtubule cytoskeleton	GO:0016747//transferase activity, transferring acyl groups other than amino-acyl groups	GO:0009062//fatty acid catabolic process	gi|194859374|ref|XP_001969362.1|/0/GG10063 [Drosophila erecta]	CATGAGTCAAATGACCCATAA	1	63	18.56	CATGGCGGGGACAGTAGGTAC	3	4	1.18	CATGGTGGTCTTTGGTCTGGG	2	54	15.91	CATGGCGGGGACAGTAGGGAC	3	3	0.88	CATGGGTCAAATGACCCATAA	1	17	5.01
Unigene10418	2	0.59	GO:0044464//cell part	GO:0005515//protein binding	-	gi|320544544|ref|NP_001188695.1|/1.45527e-90/Muscle-specific protein 300, isoform G [Drosophila melanogaster]	CATGACCACTACTATCACTAC	3	2	0.59
Unigene10420	8	2.36	GO:0044424//intracellular part	GO:0005092//GDP-dissociation inhibitor activity	-	gi|195428573|ref|XP_002062347.1|/1.61474e-97/GK16712 [Drosophila willistoni]	CATGAACATCAACTTCATTTG	1	8	2.36
Unigene10425	20	5.89	-	-	-	gi|195128267|ref|XP_002008586.1|/2.65121e-15/GI11734 [Drosophila mojavensis]	CATGATTTTAAAATAATTCCT	1	16	4.71	CATGATTTTAAAAAAATTCCT	1	4	1.18
Unigene10426	100	29.47	-	-	-	-	CATGGCAAGCTCCACGACATC	1	88	25.93	CATGGCAAGCTCCACGACACC	1	2	0.59	CATGGCAAGCTCCACGATATC	1	10	2.95
Unigene10427	104	30.65	GO:0030867//rough endoplasmic reticulum membrane	GO:0005515//protein binding	GO:0044267//cellular protein metabolic process	gi|195018048|ref|XP_001984711.1|/0/GH14875 [Drosophila grimshawi]	CATGAAAACAATGATCAACCT	11	69	20.33	CATGGACCAACAACAAGAGCT	10	3	0.88	CATGTCACAAATTTGGTAGAG	9	2	0.59	CATGAAAACAATGATCAACCA	11	30	8.84
Unigene10428	79	23.28	GO:0043234//protein complex;GO:0044444//cytoplasmic part	GO:0008135//translation factor activity, nucleic acid binding	GO:0006413//translational initiation	gi|289739961|gb|ADD18728.1|/0/translation initiation factor 3 subunit d [Glossina morsitans morsitans]	CATGAAGATTTTATCACCGAA	3	2	0.59	CATGACGTGAGGGATCGCGGG	2	3	0.88	CATGGTCCCCAACCATTTTCA	6	74	21.81
Unigene10431	2	0.59	GO:0022624//proteasome accessory complex	GO:0016790//thiolester hydrolase activity;GO:0070011//peptidase activity, acting on L-amino acid peptides	GO:0070646;GO:0019941//modification-dependent protein catabolic process	gi|289741857|gb|ADD19676.1|/1.6848e-157/ubiquitin C-terminal hydrolase [Glossina morsitans morsitans]	CATGCGTTTCTCAATTATGGG	2	2	0.59
Unigene10432	10	2.95	GO:0005635//nuclear envelope;GO:0044444//cytoplasmic part	GO:0008565//protein transporter activity;GO:0017016//Ras GTPase binding	GO:0001708//cell fate specification;GO:0007169//transmembrane receptor protein tyrosine kinase signaling pathway;GO:0003002;GO:0000060//protein import into nucleus, translocation;GO:0042051//compound eye photoreceptor development;GO:0007476//imaginal disc-derived wing morphogenesis;GO:0043066//negative regulation of apoptosis	gi|195376729|ref|XP_002047145.1|/0/GJ12092 [Drosophila virilis]	CATGATCAGCCCAGCTGCTAG	16	10	2.95
Unigene10434	62	18.27	-	-	-	gi|198460002|ref|XP_001361581.2|/2.53542e-83/GA15569 [Drosophila pseudoobscura pseudoobscura]	CATGGCTACAGATTCAGACAA	2	58	17.09	CATGGGTAAAAGCCAACAACG	1	4	1.18
Unigene10435	50	14.73	-	GO:0046872//metal ion binding	-	gi|194754152|ref|XP_001959361.1|/1.01278e-141/GF12828 [Drosophila ananassae]	CATGCCAAAACGTTCACCAAT	1	3	0.88	CATGTACACCATAGGCAACGG	4	2	0.59	CATGTAGGCACCCAAATTGTT	2	41	12.08	CATGTTCATCGTATAAGTTTT	7	4	1.18
Unigene10436	357	105.2	GO:0019897//extrinsic to plasma membrane;GO:0043231//intracellular membrane-bounded organelle;GO:0005913//cell-cell adherens junction	GO:0003712//transcription cofactor activity;GO:0019899//enzyme binding	GO:0060560;GO:0007010//cytoskeleton organization;GO:0010557//positive regulation of macromolecule biosynthetic process;GO:0001709//cell fate determination;GO:0032989//cellular component morphogenesis;GO:0046666//retinal cell programmed cell death;GO:0001708//cell fate specification;GO:0010551//regulation of gene-specific transcription from RNA polymerase II promoter;GO:0030182//neuron differentia…	gi|399056|sp|Q02453.1|ARM_MUSDO/3.21173e-172/RecName: Full=Armadillo segment polarity protein	CATGCTGATTCAGAAATGGCT	1	3	0.88	CATGGATATGGATGTTGGTGA	6	339	99.89	CATGGCGGTCGTGCATTCCAA	5	2	0.59	CATGGGTCCAGATTTACAGGA	4	5	1.47	CATGGATATGGATGTTGGGGA	6	8	2.36
Unigene10439	65	19.15	-	GO:0030554//adenyl nucleotide binding;GO:0046914//transition metal ion binding;GO:0051540;GO:0015930//glutamate synthase activity	GO:0006536//glutamate metabolic process	gi|194750616|ref|XP_001957626.1|/0/GF10502 [Drosophila ananassae]	CATGAAAGAAGTACCCGGCTC	26	49	14.44	CATGAAGAGGTACGTGTTAAA	25	10	2.95	CATGTGGGCAAGGATATTCAA	24	4	1.18	CATGAAAGAAGTACCCGGTTC	26	2	0.59
Unigene10440	194	57.17	GO:0016020//membrane;GO:0042579//microbody	GO:0005506//iron ion binding;GO:0004601//peroxidase activity	GO:0042743//hydrogen peroxide metabolic process;GO:0010259//multicellular organismal aging;GO:0016337//cell-cell adhesion;GO:0000302//response to reactive oxygen species	gi|289743347|gb|ADD20421.1|/0/putative catalase [Glossina morsitans morsitans]	CATGCATATAACGATAACCAT	3	31	9.13	CATGGTGAAGTTCTTGACAGC	2	56	16.5	CATGTACAACACGTTCGGGAA	4	96	28.29	CATGGTGAAATTCTTGACAGC	2	11	3.24
Unigene10441	2592	763.77	-	-	-	-	CATGAAATAAAATCAGAGTAT	5	2394	705.43	CATGCTGTAAGGTACTTTAAT	3	66	19.45	CATGGGTCGATGAAGAACGCA	1	23	6.78	CATGTTGTATTACTGGATACA	4	73	21.51	CATGAAATAAAATCAGAATAT	5	2	0.59	CATGAAATAAAATCAGAGAAT	5	13	3.83	CATGAAATAAAATCAGAGCAT	5	2	0.59	CATGAAATAAAATCAGAGGAT	5	19	5.6
Unigene10442	12	3.54	GO:0043234//protein complex;GO:0015630//microtubule cytoskeleton;GO:0044444//cytoplasmic part	GO:0016887//ATPase activity;GO:0005515//protein binding;GO:0032559//adenyl ribonucleotide binding	GO:0000278//mitotic cell cycle;GO:0044267//cellular protein metabolic process;GO:0000226//microtubule cytoskeleton organization	gi|289740379|gb|ADD18937.1|/0/chaperonin complex component TcP-1 zeta subunit [Glossina morsitans morsitans]	CATGAACTTTAGTCTTCAAAC	4	4	1.18	CATGCCAGCACGCATAACTTC	1	8	2.36
Unigene10443	2	0.59	-	GO:0005214//structural constituent of chitin-based cuticle	-	gi|195434186|ref|XP_002065084.1|/4.86923e-34/GK19053 [Drosophila willistoni]	CATGTCATTGCGTAAAATTTG	1	2	0.59
Unigene10444	12	3.54	-	-	-	gi|289739733|gb|ADD18614.1|/1.1891e-21/selenoprotein G [Glossina morsitans morsitans]	CATGTTGTAATGGCGTTTAGT	1	9	2.65	CATGTTCTAATGGCGTTTAGT	1	3	0.88
Unigene10450	61	17.97	GO:0043234//protein complex;GO:0044424//intracellular part	GO:0043021//ribonucleoprotein binding;GO:0004175//endopeptidase activity;GO:0008135//translation factor activity, nucleic acid binding	GO:0006412//translation;GO:0042254//ribosome biogenesis	gi|195128205|ref|XP_002008555.1|/0/GI13558 [Drosophila mojavensis]	CATGGAAATCTTATTCAATTG	2	29	8.55	CATGTAAGAGTTTTTGTAGTT	1	22	6.48	CATGGAAATTTTATTCAATTG	2	10	2.95
Unigene10463	11	3.24	-	GO:0003824//catalytic activity	GO:0008152//metabolic process	gi|289740451|gb|ADD18973.1|/0/putative dehydrogenase [Glossina morsitans morsitans]	CATGCGACCGGAAGTTTCTTC	5	4	1.18	CATGTAGCCAACCATTACCGG	3	7	2.06
Unigene10464	83	24.46	-	GO:0004871//signal transducer activity	GO:0010259//multicellular organismal aging	gi|224924410|gb|ACN69155.1|/9.05479e-61/microtubule-associated anchor protein [Stomoxys calcitrans]	CATGGTGTTCCTGGTACAAGG	1	11	3.24	CATGTTCTTCTTTATATTGGA	2	66	19.45	CATGGTGTTCCTGGTACAAAG	1	6	1.77
Unigene10465	10	2.95	-	-	-	gi|289741355|gb|ADD19425.1|/2.67462e-60/nucleotide excision repair factor NEF2 RAD23 component [Glossina morsitans morsitans]	CATGGAAGATTAAAGTGTTAA	5	7	2.06	CATGGGTTATCCCGAATCCGA	3	3	0.88
Unigene10468	93	27.4	-	GO:0003824//catalytic activity	GO:0008152//metabolic process	gi|195036572|ref|XP_001989744.1|/0/GH18965 [Drosophila grimshawi]	CATGACAACATCAACAAAGGA	8	18	5.3	CATGACAATAGTACAACCCAC	7	12	3.54	CATGGCAGATGTCAACAGCAA	6	12	3.54	CATGGCCTTGTTAATGTCATT	2	9	2.65	CATGGTAATAGTTTTAGTTTC	1	26	7.66	CATGTTATCCTGAACATCCGA	3	8	2.36	CATGACAATAGTACATCCCAC	7	2	0.59	CATGGCAGATATCAACAGCAA	6	3	0.88	CATGTTATCCTGAACATCTGA	3	3	0.88
Unigene10471	181	53.33	-	GO:0042302//structural constituent of cuticle	-	gi|194752826|ref|XP_001958720.1|/2.28772e-46/GF12537 [Drosophila ananassae]	CATGAAGAGGAACCAAAAACC	4	2	0.59	CATGTTGTAGATGCCGGTACT	2	3	0.88	CATGTTTTAACACTATTTATT	5	156	45.97	CATGTTTTAACACTTTTTATT	5	20	5.89
Unigene10472	59	17.39	GO:0043231//intracellular membrane-bounded organelle	GO:0003723//RNA binding	GO:0033119//negative regulation of RNA splicing	gi|289740733|gb|ADD19114.1|/7.18808e-39/repressor splicing factor 1 [Glossina morsitans morsitans]	CATGTGATGTATTGAACGGCA	1	59	17.39
Unigene10473	193	56.87	-	-	-	gi|194762626|ref|XP_001963435.1|/6.4776e-27/GF20289 [Drosophila ananassae]	CATGGTGGTGGTAATAATAAT	1	166	48.91	CATGGTAGTGGTAATAATAAT	1	27	7.96
Unigene10476	477	140.56	GO:0000275//mitochondrial proton-transporting ATP synthase complex, catalytic core F(1)	GO:0015078//hydrogen ion transmembrane transporter activity;GO:0016876//ligase activity, forming aminoacyl-tRNA and related compounds;GO:0032559//adenyl ribonucleotide binding;GO:0015662//ATPase activity, coupled to transmembrane movement of ions, phosphorylative mechanism	GO:0006818//hydrogen transport;GO:0006412//translation;GO:0006754//ATP biosynthetic process	gi|194767683|ref|XP_001965944.1|/6.63674e-84/GF11421 [Drosophila ananassae]	CATGAGCATTGCCAGCAAGGT	3	457	134.66	CATGGCCACCGCCTTGAAAGA	2	8	2.36	CATGAGCATTGCCAGCAAGGA	3	3	0.88	CATGAGCATTGCCAGCAAGGG	3	9	2.65
Unigene10481	2	0.59	-	-	-	-	CATGGTATTATTTACTGATAC	2	2	0.59
Unigene10482	2755	811.8	GO:0015934//large ribosomal subunit	GO:0005198//structural molecule activity	GO:0007052//mitotic spindle organization;GO:0010467//gene expression	gi|195382531|ref|XP_002049983.1|/5.07835e-84/GJ20445 [Drosophila virilis]	CATGAGACCCAGATCTATGGC	1	36	10.61	CATGATATCATTGATGAAATC	2	2713	799.43	CATGATATCATTGACGAAATC	2	4	1.18	CATGATATCATTTATGAAATC	2	2	0.59
Unigene10483	633	186.52	GO:0044424//intracellular part	GO:0003824//catalytic activity;GO:0016209//antioxidant activity;GO:0043169//cation binding	GO:0006950//response to stress;GO:0010259//multicellular organismal aging;GO:0006800//oxygen and reactive oxygen species metabolic process	gi|38564653|gb|AAR23787.1|/6.62919e-81/SOD [Musca domestica]	CATGAATTGAGCAAGTCCACT	6	495	145.86	CATGCCGATCCCGATGATTTG	5	131	38.6	CATGTAGGTGATTTGGGTAAC	4	2	0.59	CATGAATTGAGCAAGCCCACT	6	2	0.59	CATGAATTGAGCAAGGCCACT	6	3	0.88
Unigene10484	234	68.95	-	-	-	gi|195474289|ref|XP_002089424.1|/3.97757e-24/GE24257 [Drosophila yakuba]	CATGAGTTTTATTTCAATAAT	1	2	0.59	CATGATATAATACCGTGTAAT	5	209	61.59	CATGTGCTTTTTAATTGGGCA	4	18	5.3	CATGAGTTTTACTTCAATAAT	1	2	0.59	CATGATATAATACCGGGTAAT	5	3	0.88
Unigene10485	8	2.36	GO:0044444//cytoplasmic part;GO:0043232	GO:0008092//cytoskeletal protein binding	-	gi|320543509|ref|NP_001189319.1|/0/tropomodulin, isoform K [Drosophila melanogaster]	CATGACTCCTTCCATTTCAGA	3	8	2.36
Unigene10488	108	31.82	-	GO:0004091//carboxylesterase activity	GO:0048878//chemical homeostasis;GO:0010259//multicellular organismal aging;GO:0006641//triglyceride metabolic process;GO:0010883//regulation of lipid storage	gi|281366229|ref|NP_001163445.1|/0/brummer, isoform B [Drosophila melanogaster]	CATGTACATTTAAAACTAATT	5	103	30.35	CATGTTTTGAAGGTTACAACA	4	5	1.47
Unigene10489	13	3.83	GO:0005865//striated muscle thin filament	GO:0008092//cytoskeletal protein binding	GO:0030032//lamellipodium assembly;GO:0019094//pole plasm mRNA localization;GO:0003012//muscle system process;GO:0048812//neuron projection morphogenesis	gi|289741489|gb|ADD19492.1|/1.91803e-38/tropomyosin 1 [Glossina morsitans morsitans]	CATGGAACAAGATTTAGAACG	1	13	3.83
Unigene1048	22	6.48	-	GO:0016279//protein-lysine N-methyltransferase activity	-	gi|195568741|ref|XP_002102372.1|/6.35144e-41/GD19875 [Drosophila simulans]	CATGAAATCCACACATTCAGA	2	12	3.54	CATGGTCATCATCATAATCAT	1	8	2.36	CATGAAATCTACACATTCAGA	2	2	0.59
Unigene10490	57	16.8	-	-	-	gi|195426559|ref|XP_002061394.1|/2.32383e-12/GK20896 [Drosophila willistoni]	CATGGATAAAATCACAAATGT	1	54	15.91	CATGGATAAAATCACAAATAT	1	3	0.88
Unigene10491	32	9.43	-	GO:0046872//metal ion binding	-	gi|194907607|ref|XP_001981585.1|/1.08522e-81/GG12136 [Drosophila erecta]	CATGAATTAAATACAGCGTCC	3	30	8.84	CATGGTGGCGATAAACAACAT	2	2	0.59
Unigene10492	93	27.4	-	-	-	gi|289740213|gb|ADD18854.1|/1.65635e-106/conserved hypothetical protein [Glossina morsitans morsitans]	CATGAGACCGGCTGTATCTTT	7	77	22.69	CATGCCTGAATTTGACAAACA	6	9	2.65	CATGTCTGCTGCTATAGGAGG	4	2	0.59	CATGAGACCGGCTGGATCTTT	7	2	0.59	CATGAGGCCGGCTGTATCTTT	7	3	0.88
Unigene10493	17	5.01	-	-	-	gi|289742175|gb|ADD19835.1|/2.09058e-79/selenoprotein T [Glossina morsitans morsitans]	CATGCCGGGTGGATCATAATT	1	17	5.01
Unigene10494	40	11.79	-	GO:0016757//transferase activity, transferring glycosyl groups	-	gi|198455269|ref|XP_001359925.2|/7.60351e-125/GA19751 [Drosophila pseudoobscura pseudoobscura]	CATGAAATATAGATTCCGTGG	2	2	0.59	CATGGGAGCTTGAAAATGTTG	6	15	4.42	CATGTTTTAAAACATATTCAA	1	23	6.78
Unigene10495	23	6.78	GO:0044424//intracellular part	GO:0008135//translation factor activity, nucleic acid binding	GO:0010467//gene expression	gi|289740489|gb|ADD18992.1|/7.7679e-132/RNA polymerase I-associated factor PAF67 [Glossina morsitans morsitans]	CATGCGATAATAGTTACGTTC	3	6	1.77	CATGGAATTCATTTTTAAAAG	4	17	5.01
Unigene10496	2	0.59	-	-	-	-	CATGCTATGAAAAGCTTTATT	1	2	0.59
Unigene10497	64	18.86	GO:0005746//mitochondrial respiratory chain	GO:0016651//oxidoreductase activity, acting on NADH or NADPH	GO:0010259//multicellular organismal aging;GO:0006979//response to oxidative stress;GO:0022904//respiratory electron transport chain	gi|289741365|gb|ADD19430.1|/3.87704e-85/NADH-ubiquinone oxidoreductase NDUFB5/SGDH subunit [Glossina morsitans morsitans]	CATGTAGCGGGCAATAAAGCG	1	64	18.86
Unigene10498	7	2.06	-	-	-	gi|47559073|gb|AAT35580.1|/2.10487e-08/antimicrobial peptide attacin A1 [Glossina morsitans morsitans]	CATGGGCATTGATAGATGTTG	1	4	1.18	CATGGCCATTACTATTAGCAT	2	3	0.88
Unigene10500	341	100.48	GO:0044464//cell part	GO:0016491//oxidoreductase activity;GO:0005506//iron ion binding	GO:0017085//response to insecticide	gi|118428564|gb|ABK91492.1|/0/CYP6G3 [Lucilia cuprina]	CATGGAAAAAGCGGAACAACT	3	314	92.52	CATGGTGATGCTTTGGGTAAT	1	12	3.54	CATGGTGACGCTTTGGGTAAT	1	12	3.54	CATGGTGATGCTCTGGGTAAT	1	3	0.88
Unigene10501	80	23.57	GO:0030312//external encapsulating structure	GO:0016209//antioxidant activity;GO:0005506//iron ion binding	GO:0006909//phagocytosis;GO:0008152//metabolic process;GO:0003006//reproductive developmental process;GO:0006950//response to stress	gi|195451382|ref|XP_002072893.1|/0/GK13447 [Drosophila willistoni]	CATGCTCTAATATTCCACAAG	13	24	7.07	CATGGTTTTGGAAAATAACTG	14	53	15.62	CATGGTTTTGGGAAATAACTG	14	3	0.88
Unigene10504	7678	2262.44	GO:0015935//small ribosomal subunit	GO:0005198//structural molecule activity	GO:0007052//mitotic spindle organization;GO:0010467//gene expression	gi|21406650|gb|AAL49305.2|/4.604e-48/RH08962p [Drosophila melanogaster]	CATGCAATTGTTTGTACGTGG	1	286	84.27	CATGGCTACAACACTGAGGAA	2	647	190.65	CATGTAAAAAATTTATAAATA	3	6685	1969.84	CATGCAATTGTTTGTACGGGG	1	2	0.59	CATGCAATTGTTTGTACGTGA	1	2	0.59	CATGGAAAAAATTTATAAATA	3	4	1.18	CATGTAAAAAAATTATAAATA	3	11	3.24	CATGTAAAAAATCTATAAATA	3	3	0.88	CATGTAAAAAATTCATAAATA	3	2	0.59	CATGTAAAAAATTTATAAATG	3	2	0.59	CATGTAAAAAATTTATGAATA	3	2
Unigene10506	4	1.18	GO:0070603	GO:0003712//transcription cofactor activity;GO:0003676//nucleic acid binding	GO:0006355//regulation of transcription, DNA-dependent;GO:0007450//dorsal/ventral pattern formation, imaginal disc;GO:0007476//imaginal disc-derived wing morphogenesis;GO:0007478//leg disc morphogenesis;GO:0030182//neuron differentiation;GO:0007173//epidermal growth factor receptor signaling pathway	gi|195107651|ref|XP_001998422.1|/0/GI23637 [Drosophila mojavensis]	CATGCATATGATGATGTTGTG	2	4	1.18
Unigene10507	53	15.62	-	-	-	gi|195448126|ref|XP_002071521.1|/2.21423e-45/GK25093 [Drosophila willistoni]	CATGAATATTATCCAATTCCT	1	5	1.47	CATGGCATCAACCGTGGCCAC	3	25	7.37	CATGTGTACAAGTATCAGCTT	2	16	4.71	CATGGCATCAACAGTGGCCAC	3	7	2.06
Unigene10508	15	4.42	GO:0005741//mitochondrial outer membrane	GO:0008320//protein transmembrane transporter activity	-	gi|195011554|ref|XP_001983206.1|/1.56109e-47/GH15713 [Drosophila grimshawi]	CATGCCGCTATCTTTTTCGAT	2	15	4.42
Unigene10509	312	91.94	GO:0044444//cytoplasmic part;GO:0030529//ribonucleoprotein complex	GO:0005488//binding;GO:0005198//structural molecule activity	GO:0010467//gene expression	gi|289742033|gb|ADD19764.1|/1.51761e-49/ribosomal protein S24 [Glossina morsitans morsitans]	CATGAACTTGCGTGTGCGGAT	3	4	1.18	CATGATTGATTTCTGTTAAAA	4	151	44.49	CATGGCAGCGAGTTTTTCGCG	2	21	6.19	CATGTGTGTCCACTTGTAACC	1	136	40.07
Unigene10510	17	5.01	GO:0005746//mitochondrial respiratory chain	GO:0051536//iron-sulfur cluster binding;GO:0050136//NADH dehydrogenase (quinone) activity;GO:0000166//nucleotide binding	GO:0022904//respiratory electron transport chain	gi|289743527|gb|ADD20511.1|/0/NADH dehydrogenase flavoprotein 1 ubiquinone [Glossina morsitans morsitans]	CATGCCACTGGGGAAACCAGC	10	2	0.59	CATGGCGACCATACAAATTGG	11	4	1.18	CATGGTTGATATCTTTTTCAT	1	11	3.24
Unigene10511	14	4.13	GO:0044444//cytoplasmic part;GO:0031332;GO:0015630//microtubule cytoskeleton	GO:0005488//binding;GO:0016787//hydrolase activity	GO:0035194//posttranscriptional gene silencing by RNA	gi|195125419|ref|XP_002007176.1|/0/GI12526 [Drosophila mojavensis]	CATGTAATGAAAAAATTATAT	1	12	3.54	CATGTTTAGCTTGATCTTCCA	11	2	0.59
Unigene10513	967	284.94	GO:0000323//lytic vacuole	GO:0043169//cation binding;GO:0015923//mannosidase activity	GO:0005975//carbohydrate metabolic process	gi|195377741|ref|XP_002047646.1|/0/GJ11812 [Drosophila virilis]	CATGCGTAATAATTTGACTTA	5	4	1.18	CATGGAACCTATGCAGATACG	7	689	203.02	CATGTAGCCTATGATTATGAT	4	9	2.65	CATGAAACCTATGCAGATACG	7	2	0.59	CATGGAACCTATGCAGACACG	7	2	0.59	CATGGAACCTATGCAGATTCG	7	261	76.91
Unigene10514	20	5.89	GO:0032155//cell division site part;GO:0016459//myosin complex	GO:0017022//myosin binding;GO:0046872//metal ion binding;GO:0016887//ATPase activity	GO:0006810//transport;GO:0048859//formation of anatomical boundary;GO:0051301//cell division;GO:0007297//ovarian follicle cell migration;GO:0035151//regulation of tube size, open tracheal system;GO:0030036//actin cytoskeleton organization;GO:0001738//morphogenesis of a polarized epithelium;GO:0007476//imaginal disc-derived wing morphogenesis;GO:0035190//syncytial nuclear migration	gi|289743761|gb|ADD20628.1|/1.00154e-82/myosin regulatory light chain [Glossina morsitans morsitans]	CATGGTAAAATTAATTGGTCC	2	11	3.24	CATGTTTGAGAATTCTTGTAA	1	9	2.65
Unigene10515	7	2.06	GO:0016021//integral to membrane	GO:0008144//drug binding;GO:0008504//monoamine transmembrane transporter activity;GO:0008080//N-acetyltransferase activity	GO:0051937;GO:0042428//serotonin metabolic process;GO:0042749//regulation of circadian sleep/wake cycle;GO:0042417//dopamine metabolic process;GO:0019336;GO:0032502//developmental process	gi|289739631|gb|ADD18563.1|/1.37556e-93/dopamine N-acetyltransferase [Glossina morsitans morsitans]	CATGATGAAGCTTTTTAACTC	2	7	2.06
Unigene10516	120	35.36	-	GO:0016641//oxidoreductase activity, acting on the CH-NH2 group of donors, oxygen as acceptor	GO:0008152//metabolic process	gi|289724684|gb|ADD18311.1|/1.24555e-136/d-aspartate oxidase [Glossina morsitans morsitans]	CATGCATGATTTCTTAGAAGA	2	2	0.59	CATGGCGGCAGTGGTGTTACT	6	6	1.77	CATGTAGTATTGGATGAAAGT	5	23	6.78	CATGTTCCCTGTCAGAGGTCA	4	18	5.3	CATGGTGGCAGTGGTGTTACT	6	71	20.92
Unigene10517	229	67.48	-	-	-	gi|194744313|ref|XP_001954639.1|/1.08124e-144/GF16644 [Drosophila ananassae]	CATGAAGAAATGTAATGTTTT	6	198	58.34	CATGAAGGTCGCCTGTCTGCC	5	3	0.88	CATGTCAAACGCGAAGAGAAA	1	4	1.18	CATGTGGAGTGCAATGACAGA	2	7	2.06	CATGTTATACTCAAGGAAGAA	4	15	4.42	CATGTCAAACGCGAAGAAAAA	1	2	0.59
Unigene10521	22	6.48	-	GO:0016747//transferase activity, transferring acyl groups other than amino-acyl groups	-	gi|289740413|gb|ADD18954.1|/0/carnitine O-acyltransferase CPT2/YAT1 [Glossina morsitans morsitans]	CATGATGTTTTCCCTACGTTT	1	8	2.36	CATGGGATTTAGCCAAAATTT	8	6	1.77	CATGTTCAAAATTAACAGCTG	4	2	0.59	CATGATGTTTACCCTACGTTT	1	6	1.77
Unigene10524	1675	493.56	-	-	-	gi|194744959|ref|XP_001954960.1|/1.98945e-20/GF18531 [Drosophila ananassae]	CATGCAAAATGTTAATGCCAC	3	48	14.14	CATGTCAATCGGCTACTGGCA	2	2	0.59	CATGTTCACGTAGATGTTATC	4	1617	476.47	CATGTCAATCAGCTACTGGCA	2	2	0.59	CATGTCACTTTTGAGTACATT	1	2	0.59	CATGTTCACATAGATGTTATC	4	2	0.59	CATGTTCACGTAGATGATATC	4	2	0.59
Unigene10525	115	33.89	-	GO:0003824//catalytic activity	GO:0008152//metabolic process	gi|195453136|ref|XP_002073654.1|/4.20228e-76/GK14222 [Drosophila willistoni]	CATGTGTAAATGTGAATTACT	4	109	32.12	CATGTATAAATGTGAATTACT	4	6	1.77
Unigene10527	398	117.28	GO:0071256	GO:0022892	GO:0007033//vacuole organization;GO:0006914//autophagy	gi|194757028|ref|XP_001960767.1|/2.3015e-33/GF11335 [Drosophila ananassae]	CATGGACACAGCAAATGCAAT	2	373	109.91	CATGTGGCGTTTCTATACTGA	1	25	7.37
Unigene10529	2	0.59	GO:0043231//intracellular membrane-bounded organelle	GO:0046914//transition metal ion binding;GO:0001071;GO:0003676//nucleic acid binding;GO:0003702//RNA polymerase II transcription factor activity;GO:0016564//transcription repressor activity	GO:0006351//transcription, DNA-dependent;GO:0001751//compound eye photoreceptor cell differentiation;GO:0051707//response to other organism;GO:0055002//striated muscle cell development;GO:0035071//salivary gland cell autophagic cell death;GO:0007292//female gamete generation;GO:0035112//genitalia morphogenesis;GO:0044248//cellular catabolic process;GO:0050793//regulation of developmental process	gi|195060400|ref|XP_001995798.1|/1.78534e-55/GH17956 [Drosophila grimshawi]	CATGTTTATCTTGAAAATGAC	3	2	0.59
Unigene10530	264	77.79	GO:0005746//mitochondrial respiratory chain	GO:0050136//NADH dehydrogenase (quinone) activity	-	gi|195429465|ref|XP_002062779.1|/2.22366e-46/GK19634 [Drosophila willistoni]	CATGCTTTCCGTATTGGTATG	5	208	61.29	CATGCTTTCCGCATTGGTATG	5	53	15.62	CATGCTTTCCGTATTGGGATG	5	3	0.88
Unigene10531	502	147.92	-	GO:0004091//carboxylesterase activity	-	gi|195037715|ref|XP_001990306.1|/0/GH19271 [Drosophila grimshawi]	CATGCTGATGATCTATCATAT	6	3	0.88	CATGTACAATAAAATTGTTAC	9	483	142.32	CATGTAGTGATGATGATTCAA	7	3	0.88	CATGTATGAAGATAAATCATT	8	4	1.18	CATGTCATTTAATATACCAAT	2	6	1.77	CATGCCGATGATCTATCATAT	6	3	0.88
Unigene10533	39	11.49	-	GO:0016772//transferase activity, transferring phosphorus-containing groups	GO:0051707//response to other organism	gi|194754369|ref|XP_001959468.1|/2.279e-47/GF12892 [Drosophila ananassae]	CATGAAGGCAGCGACAACAAC	1	35	10.31	CATGAAGGCAGCGAAAACAAC	1	4	1.18
Unigene10534	8	2.36	GO:0016020//membrane;GO:0015630//microtubule cytoskeleton	-	GO:0006984//ER-nuclear signaling pathway;GO:0006950//response to stress	gi|289740441|gb|ADD18968.1|/6.81617e-33/membrane-associated ER protein [Glossina morsitans morsitans]	CATGAGAGGCAGATTTAATGG	4	8	2.36
Unigene10535	3	0.88	GO:0043231//intracellular membrane-bounded organelle;GO:0015630//microtubule cytoskeleton	GO:0042802//identical protein binding;GO:0030554//adenyl nucleotide binding;GO:0016209//antioxidant activity;GO:0015038//glutathione disulfide oxidoreductase activity;GO:0016651//oxidoreductase activity, acting on NADH or NADPH	GO:0010259//multicellular organismal aging;GO:0033554//cellular response to stress;GO:0008152//metabolic process;GO:0019725//cellular homeostasis	gi|1848294|gb|AAC69637.1|/0/glutathione reductase family member [Musca domestica]	CATGAAACGTTTGTTCAAAAT	6	3	0.88
Unigene10539	5	1.47	-	-	-	gi|289724707|gb|ADD18318.1|/0/mannose lectin ERGIC-53 [Glossina morsitans morsitans]	CATGCCATCACGCATTTCTGC	3	2	0.59	CATGCCATTGTGGAATAGAAC	5	3	0.88
Unigene1053	17	5.01	-	-	-	gi|289742691|gb|ADD20093.1|/2.6704e-79/putative U3 small nucleolar RNA-associated protein 11 [Glossina morsitans morsitans]	CATGTTGGATAGAAAAACGAA	4	15	4.42	CATGTTGGATAGGAAAACGAA	4	2	0.59
Unigene10540	53	15.62	-	-	-	gi|195430362|ref|XP_002063225.1|/0/GK21505 [Drosophila willistoni]	CATGAGAGCCTGCACAATGGG	4	4	1.18	CATGATCACACGATCTTCACC	3	5	1.47	CATGGTACCAAACAAAGGATC	6	33	9.72	CATGGTTACCAAGCACCCAAT	2	7	2.06	CATGTCAATACGATCGGAACC	1	4	1.18
Unigene10541	419	123.46	GO:0005815//microtubule organizing center;GO:0031461//cullin-RING ubiquitin ligase complex	GO:0016772//transferase activity, transferring phosphorus-containing groups;GO:0005488//binding	GO:0051276//chromosome organization;GO:0019941//modification-dependent protein catabolic process;GO:0006261//DNA-dependent DNA replication;GO:0046605//regulation of centrosome cycle	gi|289740495|gb|ADD18995.1|/4.9478e-88/SCF ubiquitin ligase skp1 component [Glossina morsitans morsitans]	CATGAGTTGAAGACCAAATAT	4	6	1.77	CATGGAAGATGGTGAAAATGC	2	3	0.88	CATGTCGCATTTTATAAAATT	5	408	120.22	CATGTCACATTTTATAAAATT	5	2	0.59
Unigene10542	404	119.04	GO:0015934//large ribosomal subunit	GO:0005198//structural molecule activity	GO:0007052//mitotic spindle organization;GO:0010467//gene expression	gi|289742709|gb|ADD20102.1|/8.18641e-97/60s ribosomal protein L18A [Glossina morsitans morsitans]	CATGTGTACGACGGGTCTTGC	1	18	5.3	CATGTTGTGGGTACCGGAACG	2	384	113.15	CATGTTGTGGGCACCGGAACG	2	2	0.59
Unigene10543	320	94.29	GO:0044444//cytoplasmic part	-	-	gi|195121340|ref|XP_002005178.1|/1.45748e-52/GI20342 [Drosophila mojavensis]	CATGAAAGTTCCAGCAGTGAA	6	101	29.76	CATGGTCTATTATATACAAAC	5	219	64.53
Unigene10544	621	182.99	GO:0015934//large ribosomal subunit	GO:0005488//binding;GO:0005198//structural molecule activity	GO:0010467//gene expression	gi|195122122|ref|XP_002005561.1|/1.74048e-31/GI19001 [Drosophila mojavensis]	CATGGCGTTTACGCATTGGGC	1	613	180.63	CATGGCATTTACGCATTGGGC	1	2	0.59	CATGGCGGTTACGCATTGGGC	1	2	0.59	CATGGCGTTTACACATTGGGC	1	2	0.59	CATGGCGTTTACGCATGGGGC	1	2	0.59
Unigene10546	2	0.59	GO:0015934//large ribosomal subunit	GO:0005198//structural molecule activity	GO:0007052//mitotic spindle organization;GO:0010467//gene expression	gi|195453855|ref|XP_002073974.1|/2.59441e-51/GK14392 [Drosophila willistoni]	CATGGACTTGGTAACCTTGCG	1	2	0.59
Unigene10547	64	18.86	GO:0031090//organelle membrane;GO:0043231//intracellular membrane-bounded organelle;GO:0031224//intrinsic to membrane	-	GO:0003002;GO:0051234//establishment of localization;GO:0002118//aggressive behavior	gi|289742513|gb|ADD20004.1|/9.20788e-110/membrane trafficking protein [Glossina morsitans morsitans]	CATGCTATCGATTATGCTAGT	3	64	18.86
Unigene10549	10	2.95	-	-	-	gi|195403169|ref|XP_002060167.1|/3.69143e-106/GJ18558 [Drosophila virilis]	CATGCTAGTGTTAACAGCATC	10	10	2.95
Unigene10551	143	42.14	GO:0005839//proteasome core complex;GO:0043231//intracellular membrane-bounded organelle	GO:0004175//endopeptidase activity	GO:0019941//modification-dependent protein catabolic process;GO:0033554//cellular response to stress	gi|195119356|ref|XP_002004197.1|/2.16131e-120/GI19734 [Drosophila mojavensis]	CATGACCGGTCGTATTGCTGA	1	7	2.06	CATGGTTTTGATCGCTTATGA	2	71	20.92	CATGGTTTTAATCGCTTATGA	2	65	19.15
Unigene10552	49	14.44	-	-	-	gi|24266646|gb|AAN52276.1|AF468865_1/5.5794e-38/Pro1 [Glossina morsitans morsitans]	CATGAGGACATTCCAATTCAA	2	21	6.19	CATGGAGGCCAAGAAAGCGAA	3	11	3.24	CATGAGGACATTCTAATTCAA	2	8	2.36	CATGCAAATAAGCTTGACCGT	1	7	2.06	CATGTTAGTATTCTAATGTTG	4	2	0.59
Unigene10553	29	8.55	-	-	-	gi|289743517|gb|ADD20506.1|/0/differentiation-related protein 1 protein [Glossina morsitans morsitans]	CATGAACAGTAATAAAAACAG	5	24	7.07	CATGATCGTTCTTTAATTTCT	4	3	0.88	CATGCCAGTGATTAAAATGAC	2	2	0.59
Unigene10554	56	16.5	GO:0005753//mitochondrial proton-transporting ATP synthase complex;GO:0033178//proton-transporting two-sector ATPase complex, catalytic domain	GO:0015078//hydrogen ion transmembrane transporter activity;GO:0015662//ATPase activity, coupled to transmembrane movement of ions, phosphorylative mechanism;GO:0019829//cation-transporting ATPase activity;GO:0032559//adenyl ribonucleotide binding	GO:0015986//ATP synthesis coupled proton transport	gi|289743389|gb|ADD20442.1|/0/F0F1-type ATP synthase beta subunit [Glossina morsitans morsitans]	CATGATACGGGAGGTGGAATC	3	14	4.13	CATGTAGAAAGCGACTTCGGG	2	35	10.31	CATGTCCACGAATTCGGGGGC	5	7	2.06
Unigene10557	222	65.42	-	GO:0004866//endopeptidase inhibitor activity	GO:0010466//negative regulation of peptidase activity;GO:0010955//negative regulation of protein maturation by peptide bond cleavage	gi|195150829|ref|XP_002016353.1|/9.35114e-139/GL10534 [Drosophila persimilis]	CATGCTGAAGCTGAAGAAATT	2	5	1.47	CATGTACAAACGTTTCAGAGC	3	200	58.93	CATGCTGAAGCTGAGGAAATT	2	15	4.42	CATGTACAAACGGTTCAGAGC	3	2	0.59
Unigene1055	4	1.18	-	-	-	gi|195401168|ref|XP_002059186.1|/1.03521e-07/GJ16168 [Drosophila virilis]	CATGATGTTTTTAAATAAATT	1	4	1.18
Unigene10564	39	11.49	-	-	-	gi|289740555|gb|ADD19025.1|/5.76568e-132/DNA-binding protein of the nucleobindin family [Glossina morsitans morsitans]	CATGAGGAGTATTTAGAGTTT	5	2	0.59	CATGATCCAAATACAGCTTAT	6	35	10.31	CATGTACGCACAAAATTGGAT	1	2	0.59
Unigene10568	6	1.77	GO:0031224//intrinsic to membrane;GO:0043231//intracellular membrane-bounded organelle;GO:0033177//proton-transporting two-sector ATPase complex, proton-transporting domain;GO:0033176//proton-transporting V-type ATPase complex;GO:0031090//organelle membrane	GO:0015078//hydrogen ion transmembrane transporter activity	GO:0006818//hydrogen transport;GO:0006754//ATP biosynthetic process	gi|224924396|gb|ACN69148.1|/1.91552e-79/vacuolar H+-ATPase V0 sector, subunits c/c' [Stomoxys calcitrans]	CATGATAAAAGGAATAAGTTA	1	6	1.77
Unigene10570	23	6.78	-	-	-	gi|194900904|ref|XP_001979995.1|/1.67104e-42/GG16889 [Drosophila erecta]	CATGATGTAGTTGAACTACAA	5	15	4.42	CATGTATTTCCAATTAAAATT	2	3	0.88	CATGAAGTAGTTGAACTACAA	5	5	1.47
Unigene10571	46	13.55	-	-	-	-	CATGATGTAATTTCAAAAATT	1	12	3.54	CATGTTAATGGTTACAGGAAA	2	26	7.66	CATGATGTAATTTCCAAAATT	1	2	0.59	CATGTTAATGGTTACTGGAAA	2	6	1.77
Unigene10573	1275	375.7	GO:0043231//intracellular membrane-bounded organelle	GO:0008483//transaminase activity;GO:0048037//cofactor binding	GO:0006527//arginine catabolic process	gi|110611264|gb|ABG77981.1|/0/alanine-glyoxylate transaminase 2 [Glossina morsitans morsitans]	CATGATCGTTTAATAAAATCA	10	1243	366.27	CATGATGACCAGTAGTAATGG	9	18	5.3	CATGGTCTTTAACAAAGAAAA	8	8	2.36	CATGATCGGTTAATAAAATCA	10	4	1.18	CATGATCGTCTAATAAAATCA	10	2	0.59
Unigene10574	51	15.03	-	-	-	-	CATGCAGCAGATGAAGGCTAC	2	10	2.95	CATGTTTCATTTCCTTGGCGA	1	41	12.08
Unigene10576	324	95.47	-	GO:0004175//endopeptidase activity	GO:0019538//protein metabolic process;GO:0006582//melanin metabolic process;GO:0006950//response to stress;GO:0009893//positive regulation of metabolic process	gi|194899328|ref|XP_001979212.1|/3.41135e-130/GG14174 [Drosophila erecta]	CATGACATTGCACTCATACGT	4	77	22.69	CATGATGCTTGTGTTCAAAAG	5	219	64.53	CATGTCTGCTGTACCGCAGAT	3	24	7.07	CATGATGCTTGGGTTCAAAAG	5	2	0.59	CATGTCTGTTGTACCGCAGAT	3	2	0.59
Unigene10577	38	11.2	GO:0005818//aster;GO:0005875//microtubule associated complex	GO:0003774//motor activity;GO:0015631//tubulin binding;GO:0032559//adenyl ribonucleotide binding	GO:0051293//establishment of spindle localization	gi|194755006|ref|XP_001959783.1|/0/GF11865 [Drosophila ananassae]	CATGGTATGTTTGTAAGATTC	28	2	0.59	CATGTTCTATAATGCGTCTAA	29	36	10.61
Unigene10579	91	26.81	GO:0043234//protein complex;GO:0044444//cytoplasmic part	GO:0008135//translation factor activity, nucleic acid binding	GO:0006412//translation	gi|194880799|ref|XP_001974549.1|/0/GG21805 [Drosophila erecta]	CATGAGAACCAAATCACGAGC	10	2	0.59	CATGATGATAGATATGAGCCA	12	21	6.19	CATGGCTAGAGCTTGTAGACG	3	4	1.18	CATGGGTTCGGAAATCTTTTG	14	40	11.79	CATGGTTATATTATCATTAGC	13	19	5.6	CATGTTCTCTCATAGATTCTG	5	2	0.59	CATGTTGACGTTGAGGCAAAA	9	3	0.88
Unigene1057	17	5.01	GO:0043231//intracellular membrane-bounded organelle;GO:0043234//protein complex	GO:0003676//nucleic acid binding	GO:0006259//DNA metabolic process	gi|195444631|ref|XP_002069956.1|/1.79172e-20/GK11797 [Drosophila willistoni]	CATGGAAAATCAAGCCAACGA	1	17	5.01
Unigene10580	63	18.56	-	-	-	gi|116007762|ref|NP_001036579.1|/0/zormin, isoform D [Drosophila melanogaster]	CATGTTTATAACACCCCTTAA	22	63	18.56
Unigene10582	261	76.91	GO:0031224//intrinsic to membrane	GO:0022803//passive transmembrane transporter activity	GO:0003008;GO:0006810//transport	gi|195154641|ref|XP_002018230.1|/1.03364e-96/GL17596 [Drosophila persimilis]	CATGCAACCCAAGAACACCAA	5	223	65.71	CATGGGACCCAACCAGTAGAC	1	9	2.65	CATGGGAGCCGATACCATTTC	4	25	7.37	CATGGGAGTAATATCGGGATG	3	4	1.18
Unigene10583	157	46.26	-	-	-	gi|289739701|gb|ADD18598.1|/1.56984e-81/uncharacterized conserved protein [Glossina morsitans morsitans]	CATGCCACAGTGAAATCCCCT	2	130	38.31	CATGCCACAGTGAAATCACCT	2	27	7.96
Unigene10584	5	1.47	-	-	-	gi|195432166|ref|XP_002064097.1|/8.00975e-72/GK19986 [Drosophila willistoni]	CATGTAAATATCGGTGGCACA	1	5	1.47
Unigene10585	7	2.06	-	GO:0015078//hydrogen ion transmembrane transporter activity;GO:0003824//catalytic activity	GO:0022904//respiratory electron transport chain	gi|289742803|gb|ADD20149.1|/2.58616e-119/acyl-CoA synthetase [Glossina morsitans morsitans]	CATGCGATTAATATCGTGTTG	2	3	0.88	CATGTTCTGCCATTTCCTTAA	3	4	1.18
Unigene10586	109	32.12	GO:0005746//mitochondrial respiratory chain	GO:0004672//protein kinase activity;GO:0032559//adenyl ribonucleotide binding	GO:0006464//protein modification process	gi|195120031|ref|XP_002004532.1|/2.36529e-27/GI19985 [Drosophila mojavensis]	CATGGCATATGTGGGCAAGGA	2	105	30.94	CATGGCGTATGTGGGCAAGGA	2	4	1.18
Unigene10587	138	40.66	GO:0000275//mitochondrial proton-transporting ATP synthase complex, catalytic core F(1)	GO:0015077//monovalent inorganic cation transmembrane transporter activity;GO:0015662//ATPase activity, coupled to transmembrane movement of ions, phosphorylative mechanism	GO:0006818//hydrogen transport;GO:0006754//ATP biosynthetic process	gi|195107750|ref|XP_001998471.1|/6.37613e-45/GI23616 [Drosophila mojavensis]	CATGGCTGGGGCAATGATACC	1	138	40.66
Unigene10588	50	14.73	GO:0044464//cell part	GO:0008509//anion transmembrane transporter activity	GO:0006820//anion transport	gi|195591094|ref|XP_002085278.1|/0/GD14713 [Drosophila simulans]	CATGAATTAGCTCAAAAACCT	10	42	12.38	CATGGGTATAGGTATTGTTTG	3	3	0.88	CATGTCAGAATCACCTGATAC	9	3	0.88	CATGTTCTCTTTACGATGCCG	8	2	0.59
Unigene10589	661	194.77	GO:0015935//small ribosomal subunit	GO:0043021//ribonucleoprotein binding;GO:0005198//structural molecule activity	GO:0006412//translation;GO:0032501//multicellular organismal process;GO:0042254//ribosome biogenesis;GO:0008283//cell proliferation	gi|289739533|gb|ADD18514.1|/1.03499e-39/40S ribosomal protein S21 [Glossina morsitans morsitans]	CATGCGGCCAGTTTCGGGGTC	1	577	170.02	CATGCGGCCAGGTTCGGGGTC	1	3	0.88	CATGCGGCCAGTCTCGGGGTC	1	2	0.59	CATGCGGCCAGTTTCGGGGGC	1	76	22.39	CATGTGGCCAGTTTCGGGGTC	1	3	0.88
Unigene10591	394	116.1	GO:0031980//mitochondrial lumen;GO:0015630//microtubule cytoskeleton	GO:0030554//adenyl nucleotide binding;GO:0016627//oxidoreductase activity, acting on the CH-CH group of donors	GO:0009062//fatty acid catabolic process	gi|289741273|gb|ADD19384.1|/0/medium-chain acyl-CoA dehydrogenase [Glossina morsitans morsitans]	CATGACATTTAGCAATAGAAG	1	51	15.03	CATGATTTGCAGCCAAAATAA	3	10	2.95	CATGGCAATTTTGAAGCCAGC	2	33	9.72	CATGGGATACGGCTACATAAG	4	277	81.62	CATGGCAATTTTAAAGCCAGC	2	23	6.78
Unigene10596	11	3.24	-	-	-	gi|289724812|gb|ADD18349.1|/3.2151e-83/uncharacterized conserved protein [Glossina morsitans morsitans]	CATGAACATCATCATTTTCCG	2	3	0.88	CATGTAACTTTTTCTTGTGTT	3	8	2.36
Unigene10598	181	53.33	-	-	-	gi|289741155|gb|ADD19325.1|/6.01912e-77/vacuolar assembly/sorting protein DID4 [Glossina morsitans morsitans]	CATGAAGGAGGAAATGATAAA	7	6	1.77	CATGGAAGATGAGGGCGATGA	8	6	1.77	CATGTCAGATGCCGATGCTGA	9	167	49.21	CATGGAAGATGAGGGTGATGA	8	2	0.59
Unigene10599	3	0.88	GO:0044421//extracellular region part	GO:0004175//endopeptidase activity	GO:0032501//multicellular organismal process;GO:0019538//protein metabolic process	gi|1717788|sp|P51588.1|TRYP_SARBU/3.75774e-42/RecName: Full=Trypsin; Flags: Precursor	CATGGGCCTTGTAGGATTGCA	1	3	0.88
Unigene10601	6	1.77	-	-	-	gi|289741795|gb|ADD19645.1|/0/differentiation-related protein 1-like protein NDR1 protein [Glossina morsitans morsitans]	CATGCAACTTTTTCCACGTAT	10	6	1.77
Unigene10603	2	0.59	-	GO:0005198//structural molecule activity	GO:0006950//response to stress	gi|289743435|gb|ADD20465.1|/9.06167e-94/crystallin alpha B [Glossina morsitans morsitans]	CATGTTCGTCTTGCCTTTCTT	1	2	0.59
Unigene10604	324	95.47	GO:0044464//cell part	GO:0008092//cytoskeletal protein binding	-	gi|289739495|gb|ADD18495.1|/3.14004e-83/coactosin-like protein [Glossina morsitans morsitans]	CATGGATTGGTCAAGATGTAG	2	312	91.94	CATGGCCACATCATTAGACAA	1	12	3.54
Unigene10606	40	11.79	GO:0043231//intracellular membrane-bounded organelle;GO:0031224//intrinsic to membrane	GO:0004190//aspartic-type endopeptidase activity	GO:0060541//respiratory system development;GO:0051603//proteolysis involved in cellular protein catabolic process	gi|289740747|gb|ADD19121.1|/7.00207e-179/signal peptide protease [Glossina morsitans morsitans]	CATGAAATAAGCCACCAAAGT	3	2	0.59	CATGAGTGCTGAATTTATAGT	5	6	1.77	CATGGCAAAATTGGAGGCATT	4	4	1.18	CATGGCATCTTTTGTTGTCAT	6	28	8.25
Unigene10607	14	4.13	GO:0031224//intrinsic to membrane	-	GO:0006810//transport	gi|194764635|ref|XP_001964434.1|/0/GF23176 [Drosophila ananassae]	CATGGTAAGTACAAAACCACA	5	3	0.88	CATGGTTTCTGGCAAGAACAT	2	9	2.65	CATGTATCGCCTTTACCAAAG	1	2	0.59
Unigene10608	58	17.09	-	-	-	-	CATGATTTTCTTGATGTATTC	1	58	17.09
Unigene10609	6	1.77	GO:0043231//intracellular membrane-bounded organelle;GO:0044444//cytoplasmic part	GO:0016638//oxidoreductase activity, acting on the CH-NH2 group of donors;GO:0016211//ammonia ligase activity;GO:0032559//adenyl ribonucleotide binding	GO:0006541//glutamine metabolic process	gi|289740477|gb|ADD18986.1|/0/glutamine synthetase [Glossina morsitans morsitans]	CATGACGTTTGCTTAATTTTT	1	2	0.59	CATGGGCTTCTACCAAATCAC	5	2	0.59	CATGGGTTTAGGATCGAAGGT	4	2	0.59
Unigene10610	155	45.67	-	-	-	gi|195476834|ref|XP_002100005.1|/5.10192e-07/GE16811 [Drosophila yakuba]	CATGCCATTTGTGTTTTTATA	2	51	15.03	CATGTTTTAGCTGGACCATTT	1	28	8.25	CATGCCATTTGTGTTTCTATA	2	76	22.39
Unigene10611	83	24.46	-	-	-	gi|195401070|ref|XP_002059137.1|/3.27241e-134/GJ16227 [Drosophila virilis]	CATGAAAAGAATCGTTTATGG	2	6	1.77	CATGATGGCTTTAATTAAAGA	3	75	22.1	CATGATGGCTTTGATTAAAGA	3	2	0.59
Unigene10612	198	58.34	-	GO:0046914//transition metal ion binding;GO:0016787//hydrolase activity;GO:0022892	GO:0008152//metabolic process	gi|195391334|ref|XP_002054315.1|/0/GJ22868 [Drosophila virilis]	CATGGAATTATTGTTGCGTAA	3	13	3.83	CATGGGTATCCGCGATCTTAA	2	3	0.88	CATGTTAGACAATCCAGCATT	4	182	53.63
Unigene10613	11	3.24	-	GO:0005488//binding	-	gi|195429868|ref|XP_002062979.1|/5.63451e-177/GK21630 [Drosophila willistoni]	CATGAACTTTTATATTTGGTA	1	3	0.88	CATGATTCTAAATTAATGGAG	3	8	2.36
Unigene10615	50	14.73	-	GO:0005198//structural molecule activity	-	gi|195127099|ref|XP_002008006.1|/3.51504e-130/GI12072 [Drosophila mojavensis]	CATGATATTGATGAGCATCGT	3	25	7.37	CATGGAAACCGGTCTTATCGG	1	7	2.06	CATGGGGTTGTACATATTTAT	2	8	2.36	CATGATATTGATGAGCATCAT	3	10	2.95
Unigene10617	498	146.74	-	GO:0016408;GO:0015645//fatty-acid ligase activity;GO:0004497//monooxygenase activity	GO:0035337	gi|289741237|gb|ADD19366.1|/0/acyl-CoA synthetase [Glossina morsitans morsitans]	CATGCCTTTGGCTGTTTAACT	4	72	21.22	CATGCTATCAATCTTTCAAAG	2	5	1.47	CATGGTACCACCTTTGATGGT	5	351	103.43	CATGTTAACTGTTATACCCTG	3	31	9.13	CATGCCTTTGGCTGGTTAACT	4	2	0.59	CATGCCTTTGGTTGTTTAACT	4	37	10.9
Unigene10618	2244	661.23	-	-	-	-	CATGAAGGCAAAAGTTTATTG	1	153	45.08	CATGTAATTTGCAAAGAGATT	2	2085	614.38	CATGTAACTTGCAAAGAGATT	2	2	0.59	CATGTAATTTGCAAAGAGAAT	2	4	1.18
Unigene10619	248	73.08	GO:0048500//signal recognition particle	GO:0042277//peptide binding	GO:0035437	gi|125810432|ref|XP_001361492.1|/8.79671e-56/GA21495 [Drosophila pseudoobscura pseudoobscura]	CATGTCATCATATTTAAGAGT	2	144	42.43	CATGTTGGTGAATTCACCTTG	1	60	17.68	CATGTCATCATATTTAAGAGA	2	44	12.97
Unigene10621	33	9.72	GO:0044464//cell part	GO:0005501//retinoid binding	GO:0051234//establishment of localization	gi|24585230|ref|NP_724195.1|/2.2507e-118/CG10026, isoform A [Drosophila melanogaster]	CATGGAAGTCACCATAATGGC	4	3	0.88	CATGTTACTTAATTAATAGTT	1	15	4.42	CATGTTCGAGTATATAATTAC	6	15	4.42
Unigene10623	109	32.12	GO:0016020//membrane	-	-	gi|195430220|ref|XP_002063154.1|/5.17234e-72/GK21772 [Drosophila willistoni]	CATGGCATCAGGAAATGATGA	3	48	14.14	CATGGGATAACCATTGGCATC	1	2	0.59	CATGGTATTAAGGAATTGTTG	2	59	17.39
Unigene10624	20	5.89	-	GO:0043169//cation binding;GO:0016160//amylase activity	GO:0044238//primary metabolic process	gi|27447661|gb|AAO13691.1|AF146757_1/0/alpha-amylase [Ceratitis capitata]	CATGAGCGGTATTCAAGTTGT	5	4	1.18	CATGTATAGCTAAAACACCGT	1	5	1.47	CATGTTTCTGTCTTAAACTCT	6	2	0.59	CATGTTTGCAACGATGTATTC	2	9	2.65
Unigene10625	14	4.13	-	GO:0004175//endopeptidase activity	GO:0019538//protein metabolic process	gi|195027297|ref|XP_001986520.1|/7.99639e-147/GH21411 [Drosophila grimshawi]	CATGACCTTCAATGGCACCGG	2	8	2.36	CATGGTAACAAATTCAAAACC	1	6	1.77
Unigene10626	1457	429.33	GO:0015935//small ribosomal subunit	GO:0005198//structural molecule activity	GO:0010467//gene expression	gi|38048731|gb|AAR10268.1|/3.4187e-79/similar to Drosophila melanogaster CG8415 [Drosophila yakuba]	CATGATCCAAACCCATACTTC	3	1434	422.55	CATGCTAAGGGTATTGTACTT	1	11	3.24	CATGTTTTATTTTTTTAAAAC	2	4	1.18	CATGATCCAAATCCATACTTC	3	2	0.59	CATGCTCCAAACCCATACTTC	3	6	1.77
Unigene10627	9	2.65	GO:0043231//intracellular membrane-bounded organelle;GO:0043234//protein complex	GO:0000981;GO:0003677//DNA binding;GO:0003702//RNA polymerase II transcription factor activity	GO:0007417//central nervous system development;GO:0007423//sensory organ development;GO:0006355//regulation of transcription, DNA-dependent;GO:0006606//protein import into nucleus;GO:0001742//oenocyte differentiation;GO:0007449//proximal/distal pattern formation, imaginal disc;GO:0007431//salivary gland development	gi|195432671|ref|XP_002064340.1|/1.74621e-164/GK20113 [Drosophila willistoni]	CATGGGAGGCTACGATCCTAG	7	9	2.65
Unigene10629	161	47.44	GO:0043231//intracellular membrane-bounded organelle	GO:0030528//transcription regulator activity;GO:0001071;GO:0042802//identical protein binding	GO:0006351//transcription, DNA-dependent;GO:0007178//transmembrane receptor protein serine/threonine kinase signaling pathway;GO:0001745//compound eye morphogenesis;GO:0008283//cell proliferation;GO:0001708//cell fate specification;GO:0048102//autophagic cell death;GO:0003002;GO:0006915//apoptosis;GO:0007399//nervous system development;GO:0016049//cell growth;GO:0030703//eggshell formation;GO:001…	gi|195435075|ref|XP_002065527.1|/1.22108e-35/GK14623 [Drosophila willistoni]	CATGTCTATGCGTCAACCAGA	1	10	2.95	CATGTCTTAAATTCCTTAAGC	2	151	44.49
Unigene10630	336	99.01	GO:0043231//intracellular membrane-bounded organelle;GO:0044430//cytoskeletal part;GO:0044427//chromosomal part;GO:0008287//protein serine/threonine phosphatase complex	GO:0004721//phosphoprotein phosphatase activity;GO:0046983//protein dimerization activity;GO:0043169//cation binding;GO:0030234//enzyme regulator activity	GO:0006909//phagocytosis;GO:0010467//gene expression;GO:0016055//Wnt receptor signaling pathway;GO:0046578//regulation of Ras protein signal transduction;GO:0007051//spindle organization;GO:0065008;GO:0001752//compound eye photoreceptor fate commitment;GO:0007405//neuroblast proliferation;GO:0000302//response to reactive oxygen species;GO:0006511//ubiquitin-dependent protein catabolic process;GO:…	gi|289743521|gb|ADD20508.1|/0/serine/threonine protein phosphatase 2A catalytic subunit [Glossina morsitans morsitans]	CATGAACAAAATCATCATCAT	7	22	6.48	CATGAAGAAGGACTAAAAACA	8	149	43.91	CATGTTACACGAAGAACACCA	6	122	35.95	CATGAACAACATCATCATCAT	7	43	12.67
Unigene10632	4	1.18	-	GO:0016814//hydrolase activity, acting on carbon-nitrogen (but not peptide) bonds, in cyclic amidines	GO:0009112;GO:0009127//purine nucleoside monophosphate biosynthetic process	gi|289739565|gb|ADD18530.1|/0/adenosine monophosphate deaminase [Glossina morsitans morsitans]	CATGCTGATAACTTTATTGCG	10	4	1.18
Unigene10633	58	17.09	-	GO:0043169//cation binding	GO:0006812//cation transport	gi|289741091|gb|ADD19293.1|/1.74252e-27/copper chaperone [Glossina morsitans morsitans]	CATGCTCTGGTTGTTCCGGTG	1	58	17.09
Unigene10634	74	21.81	GO:0044444//cytoplasmic part	GO:0008092//cytoskeletal protein binding	GO:0006909//phagocytosis	gi|195113939|ref|XP_002001525.1|/0/GI10844 [Drosophila mojavensis]	CATGAACGGCTAAACGTTGGA	13	9	2.65	CATGACTCTTCTACCTGCAGA	12	3	0.88	CATGATCTTGGGTGATGCGAA	1	4	1.18	CATGGTGCGATCATAGATACC	3	3	0.88	CATGTAAATTTCATCACCAGC	2	44	12.97	CATGTAGCAAAGTATTGTTTG	9	4	1.18	CATGAACGGTTAAACGTTGGA	13	2	0.59	CATGATCCTGAACTTCGCGAT	11	2	0.59	CATGATCTTGAGTGATGCGAA	1	3	0.88
Unigene10637	32	9.43	-	GO:0016881//acid-amino acid ligase activity	GO:0060255;GO:0006464//protein modification process	gi|289743693|gb|ADD20594.1|/9.87389e-78/ubiquitin-conjugating enzyme E2 [Glossina morsitans morsitans]	CATGTTGTCACGATGGAACCG	3	32	9.43
Unigene10638	263	77.5	-	-	-	-	CATGGTTTCTTTCATAGTACA	2	2	0.59	CATGTTAATGAAATATTATTT	4	261	76.91
Unigene10639	11	3.24	-	-	-	-	CATGTGAAGAGAAACGGTTAC	1	11	3.24
Unigene1063	2	0.59	-	-	GO:0002165//instar larval or pupal development;GO:0051707//response to other organism;GO:0006996//organelle organization;GO:0018988;GO:0002164//larval development;GO:0001745//compound eye morphogenesis;GO:0040003//chitin-based cuticle development;GO:0007292//female gamete generation;GO:0048534;GO:0001700//embryonic development via the syncytial blastoderm	gi|195377287|ref|XP_002047422.1|/2.32182e-15/GJ13431 [Drosophila virilis]	CATGGAAGATGATTTCGATGA	3	2	0.59
Unigene10641	26	7.66	GO:0005789//endoplasmic reticulum membrane	GO:0004576//oligosaccharyl transferase activity	GO:0006487//protein amino acid N-linked glycosylation	gi|195383774|ref|XP_002050601.1|/0/GJ20114 [Drosophila virilis]	CATGGAGTTTGCCAAGTTTTT	5	3	0.88	CATGTCAAATTTGTAAGCTTT	3	2	0.59	CATGTTCAACTTCAACCAAAA	1	6	1.77	CATGTTGATGCCTAATTTCGA	2	2	0.59	CATGTCAAATTTGAAAGCTTT	3	10	2.95	CATGTTGATGCCTAATTTTGA	2	3	0.88
Unigene10642	8	2.36	-	-	-	-	CATGAAATTGTCGTCAGAGAC	1	8	2.36
Unigene10643	212	62.47	GO:0031980//mitochondrial lumen	GO:0004673//protein histidine kinase activity;GO:0032559//adenyl ribonucleotide binding	GO:0006468//protein amino acid phosphorylation;GO:0023060;GO:0032787//monocarboxylic acid metabolic process	gi|289740057|gb|ADD18776.1|/0/pyruvate dehydrogenase kinase [Glossina morsitans morsitans]	CATGATAATGAAAATTGTGAT	3	7	2.06	CATGGTGACATTGTTTTATTA	5	171	50.39	CATGTACAGTACGGCTCCTCA	4	24	7.07	CATGTTAATCAATCAACATAC	2	5	1.47	CATGTACAGTACGGCTCCCCA	4	5	1.47
Unigene10644	3	0.88	-	-	-	gi|195589670|ref|XP_002084572.1|/4.67983e-12/GD14341 [Drosophila simulans]	CATGCGATTGTAATGTATGTT	1	3	0.88
Unigene10645	4	1.18	GO:0005681//spliceosomal complex	GO:0003676//nucleic acid binding;GO:0016882//cyclo-ligase activity;GO:0032559//adenyl ribonucleotide binding	GO:0007309//oocyte axis specification;GO:0006760//folic acid and derivative metabolic process;GO:0000377//RNA splicing, via transesterification reactions with bulged adenosine as nucleophile	gi|195451001|ref|XP_002072725.1|/1.01963e-139/GK13534 [Drosophila willistoni]	CATGTTTGCACACGCAATGAG	7	4	1.18
Unigene10646	13	3.83	-	-	-	gi|289742281|gb|ADD19888.1|/9.97884e-95/hypothetical conserved protein [Glossina morsitans morsitans]	CATGATATGGGTACCGTCAAC	1	5	1.47	CATGTTGATATGCTGATGGAC	2	5	1.47	CATGATATGGGCACCGTCAAC	1	3	0.88
Unigene10651	5	1.47	-	-	-	-	CATGGCGATTTTATGAGTTCT	1	5	1.47
Unigene10654	74	21.81	GO:0000777//condensed chromosome kinetochore;GO:0000794//condensed nuclear chromosome	GO:0019787//small conjugating protein ligase activity;GO:0005488//binding	GO:0002683;GO:0007143//female meiosis;GO:0006955//immune response;GO:0006605//protein targeting;GO:0035171//lamellocyte differentiation;GO:0000578//embryonic axis specification;GO:0006464//protein modification process;GO:0008592//regulation of Toll signaling pathway;GO:0060255	gi|195437590|ref|XP_002066723.1|/3.04037e-23/GK24638 [Drosophila willistoni]	CATGGCGTAAAGATCATCCCT	1	74	21.81
Unigene10655	281	82.8	-	-	-	gi|289739659|gb|ADD18577.1|/7.24866e-68/lysosomal-associated membrane protein [Glossina morsitans morsitans]	CATGCGTACCATTACACAGCT	6	2	0.59	CATGGTCATATTGGTGGTACC	3	2	0.59	CATGTAACCACGAGAGGTGGA	1	48	14.14	CATGTACTTTAACGGTGCCAA	2	9	2.65	CATGTCTTCAACCTTAGAATC	5	4	1.18	CATGTTCCTATTTCAGGTTCT	7	216	63.65
Unigene10656	2	0.59	-	-	-	gi|195150439|ref|XP_002016162.1|/8.4664e-36/GL11445 [Drosophila persimilis]	CATGTACTCCTAAATGTTTAC	1	2	0.59
Unigene10660	2	0.59	GO:0005667//transcription factor complex	GO:0003702//RNA polymerase II transcription factor activity	GO:0006355//regulation of transcription, DNA-dependent	gi|195112756|ref|XP_002000938.1|/1.06803e-72/GI22255 [Drosophila mojavensis]	CATGGTACCAGGTTGAGCGGG	3	2	0.59
Unigene10661	138	40.66	-	-	-	-	CATGAAAATGCTGATGGTGTT	1	136	40.07	CATGAAAATGCTGATGGGGTT	1	2	0.59
Unigene10662	1923	566.64	GO:0043231//intracellular membrane-bounded organelle;GO:0015935//small ribosomal subunit;GO:0015630//microtubule cytoskeleton	GO:0005198//structural molecule activity	GO:0032501//multicellular organismal process;GO:0007052//mitotic spindle organization;GO:0010467//gene expression	gi|255522992|gb|ACU12388.1|/5.4683e-124/RE42047p [Drosophila melanogaster]	CATGCAACAACAAATCTCCCC	2	87	25.64	CATGGAAGCTTCATACGTCAA	1	8	2.36	CATGGGGAAATGATGCCAATT	3	1816	535.11	CATGGGGAAATGAGGCCAATT	3	2	0.59	CATGGGGAAATGATGCCAATG	3	2	0.59	CATGGGGAAATGATGTCAATT	3	2	0.59	CATGGGGAAATTATGCCAATT	3	2	0.59	CATGTGGAAATGATGCCAATT	3	4	1.18
Unigene10664	12	3.54	-	GO:0004175//endopeptidase activity	GO:0019538//protein metabolic process	gi|195398165|ref|XP_002057695.1|/1.69735e-138/GJ17961 [Drosophila virilis]	CATGAGGACTAGCATTAGTGC	4	4	1.18	CATGGAGTCTATAATACCAGC	1	4	1.18	CATGTTTCACTTCAAAATCGG	3	2	0.59	CATGAGGACTAGCATTAGTAC	4	2	0.59
Unigene10665	5	1.47	-	GO:0016714//oxidoreductase activity, acting on paired donors, with incorporation or reduction of molecular oxygen, reduced pteridine as one donor, and incorporation of one atom of oxygen;GO:0046914//transition metal ion binding	GO:0007626//locomotory behavior;GO:0006520//cellular amino acid metabolic process;GO:0042069//regulation of catecholamine metabolic process;GO:0042417//dopamine metabolic process;GO:0007619//courtship behavior;GO:0032502//developmental process	gi|195439762|ref|XP_002067728.1|/0/GK12579 [Drosophila willistoni]	CATGATGGCCTCTTCCAAAGA	13	3	0.88	CATGTTCCTTGCAGAGACCGA	3	2	0.59
Unigene10666	22	6.48	-	-	-	gi|242012026|ref|XP_002426744.1|/4.61917e-48/conserved hypothetical protein [Pediculus humanus corporis]	CATGCTCTTCTAGTCCATCTA	4	9	2.65	CATGGTAGTACGACTATAAAA	5	7	2.06	CATGTTATTGCTTCCCAATCA	3	3	0.88	CATGGTAGTACGACTAAAAAA	5	3	0.88
Unigene10667	386	113.74	GO:0031980//mitochondrial lumen	GO:0008483//transaminase activity;GO:0048037//cofactor binding	GO:0006575//cellular amino acid derivative metabolic process	gi|195435710|ref|XP_002065822.1|/0/GK20289 [Drosophila willistoni]	CATGCCAACATTGTTTTGGAT	5	378	111.38	CATGGTCGTACTATGGGTTCC	3	2	0.59	CATGTGGTACAGACAAACACA	2	2	0.59	CATGCCAACATTGATTTGGAT	5	2	0.59	CATGGTCTACAAACTGGTGGC	4	2	0.59
Unigene10668	2	0.59	-	-	-	gi|289741907|gb|ADD19701.1|/3.28984e-33/hypothetical conserved protein [Glossina morsitans morsitans]	CATGTACAATATACAGGTATC	1	2	0.59
Unigene10671	21	6.19	GO:0031981//nuclear lumen;GO:0032991//macromolecular complex	GO:0043566//structure-specific DNA binding;GO:0003729//mRNA binding	GO:0017148//negative regulation of translation;GO:0043484//regulation of RNA splicing;GO:0007297//ovarian follicle cell migration;GO:0044087;GO:0019094//pole plasm mRNA localization;GO:0006935//chemotaxis	gi|289739881|gb|ADD18688.1|/1.08849e-170/RNA-binding protein musashi [Glossina morsitans morsitans]	CATGATAAAATGAATTTCGAC	7	10	2.95	CATGATTTTTTGAGGAGTTTG	6	6	1.77	CATGGGGTGGACCCCAGTGAC	3	3	0.88	CATGTTGAACATTAGCTGGAT	5	2	0.59
Unigene10675	88	25.93	-	GO:0042302//structural constituent of cuticle	-	gi|2565392|gb|AAB81989.1|/3.74722e-47/cuticle 1 [Lucilia cuprina]	CATGTTCATCGGCTACATAGC	1	88	25.93
Unigene10677	7	2.06	-	GO:0008135//translation factor activity, nucleic acid binding;GO:0034212//peptide N-acetyltransferase activity	GO:0048102//autophagic cell death	gi|195119985|ref|XP_002004509.1|/0/GI19973 [Drosophila mojavensis]	CATGCTGAGGACGTAAAGATG	6	7	2.06
Unigene10679	1500	442	GO:0031980//mitochondrial lumen	GO:0004030//aldehyde dehydrogenase [NAD(P)+] activity	GO:0010033//response to organic substance;GO:0032787//monocarboxylic acid metabolic process	gi|195398534|ref|XP_002057876.1|/0/GJ17859 [Drosophila virilis]	CATGAACCTGTGGGAGTTTGT	7	3	0.88	CATGGATGGTGATTTCATGGC	5	3	0.88	CATGGGTCAATGTTGTTGTGC	8	81	23.87	CATGGTCGTGAAAATGGTGAA	9	1379	406.34	CATGTCTTACAACGTTGACTT	3	4	1.18	CATGGCCGTGAAAATGGTGAA	9	4	1.18	CATGGTCGGGAAAATGGTGAA	9	2	0.59	CATGGTCGTGAAAATGCTGAA	9	2	0.59	CATGGTCGTGAAAATGGCGAA	9	4	1.18	CATGGTCGTGAAAATGGGGAA	9	18	5.3
Unigene1067	2	0.59	-	GO:0016740//transferase activity	GO:0065008;GO:0009987//cellular process	gi|157106165|ref|XP_001649197.1|/3.36372e-19/rab geranylgeranyl transferase alpha subunit [Aedes aegypti]	CATGGGTCTTTTAGGTTTAGC	1	2	0.59
Unigene10684	286	84.27	-	-	-	gi|195035713|ref|XP_001989316.1|/1.10999e-10/GH10127 [Drosophila grimshawi]	CATGGGGCGAATTTAGAAACA	1	286	84.27
Unigene10685	7	2.06	-	-	GO:0009888//tissue development	gi|289741491|gb|ADD19493.1|/6.36305e-161/glucose dehydrogenase [Glossina morsitans morsitans]	CATGATATATGCCAATATCGG	4	2	0.59	CATGGGACCCATTTTAACAGT	2	5	1.47
Unigene10686	191	56.28	-	-	-	gi|281366288|ref|NP_001034027.2|/1.91355e-24/CG33258 [Drosophila melanogaster]	CATGAACGGCAAGCCAATGAT	1	3	0.88	CATGTAAAAATCAGCAACATA	2	188	55.4
Unigene10687	21	6.19	-	-	-	gi|195447410|ref|XP_002071201.1|/1.0153e-31/GK25258 [Drosophila willistoni]	CATGATCGATTCTATTAAGAG	2	15	4.42	CATGGAAACTTCAATATCGCA	1	4	1.18	CATGGAAACTTCGATATCGCA	1	2	0.59
Unigene10688	246	72.49	GO:0031981//nuclear lumen;GO:0000777//condensed chromosome kinetochore;GO:0000794//condensed nuclear chromosome	GO:0005488//binding	GO:0006909//phagocytosis;GO:0046578//regulation of Ras protein signal transduction;GO:0033301;GO:0003006//reproductive developmental process;GO:0006605//protein targeting;GO:0043412;GO:0003002;GO:0043405//regulation of MAP kinase activity;GO:0009060//aerobic respiration	gi|289742331|gb|ADD19913.1|/1.58614e-39/ubiquitin-like protein S [Glossina morsitans morsitans]	CATGTCTGACGAAAAGAAGGG	1	246	72.49
Unigene10690	751	221.29	GO:0043231//intracellular membrane-bounded organelle;GO:0031224//intrinsic to membrane	GO:0043169//cation binding;GO:0003824//catalytic activity	GO:0051234//establishment of localization;GO:0022900//electron transport chain	gi|154623459|emb|CAD19776.1|/5.41468e-159/cytochrome b [Chrysomya megacephala]	CATGTAGATAAATACAAATAA	2	34	10.02	CATGTATAGTTCGTAATAATC	3	193	56.87	CATGTCAGTAAGATTACTGTT	1	441	129.95	CATGTAGATAAATACAAAAAA	2	8	2.36	CATGTCAATAAGATTACTGTT	1	75	22.1
Unigene10691	3	0.88	-	-	-	-	CATGATCAGGAGGCAAATATT	2	3	0.88
Unigene10694	113	33.3	GO:0044444//cytoplasmic part	GO:0003779//actin binding	GO:0002165//instar larval or pupal development;GO:0006996//organelle organization	gi|294661909|gb|ADF28795.1|/1.42771e-44/MIP21378p [Drosophila melanogaster]	CATGACTTTCTTCTTTAACCT	3	3	0.88	CATGCATGACTTTCTTCTTTA	2	7	2.06	CATGTTTCAGTATGTTTCAAT	4	103	30.35
Unigene10695	64	18.86	-	GO:0003729//mRNA binding;GO:0046914//transition metal ion binding;GO:0051536//iron-sulfur cluster binding;GO:0016836//hydro-lyase activity	GO:0006446//regulation of translational initiation	gi|195107977|ref|XP_001998570.1|/0/GI23565 [Drosophila mojavensis]	CATGGAAATTGTCACAATTAC	8	18	5.3	CATGTAATTCAAAATACCACC	1	34	10.02	CATGTTATTAAAGGCACGAGC	7	6	1.77	CATGGAAGTTGTCACAATTAC	8	6	1.77
Unigene10696	54	15.91	GO:0005839//proteasome core complex;GO:0043231//intracellular membrane-bounded organelle;GO:0015630//microtubule cytoskeleton	GO:0004175//endopeptidase activity	GO:0019941//modification-dependent protein catabolic process	gi|289740679|gb|ADD19087.1|/4.07388e-112/20S proteasome regulatory subunit alpha type PSMA1/PRE5 [Glossina morsitans morsitans]	CATGAGAGCCTGATGAGATAA	1	34	10.02	CATGGCAAATTAATTCATCCT	2	20	5.89
Unigene10697	9	2.65	-	-	-	gi|195402097|ref|XP_002059646.1|/4.9385e-66/GJ14707 [Drosophila virilis]	CATGAGGATTAGAATTATATA	5	4	1.18	CATGTTGCTATTAATGAATAA	4	2	0.59	CATGAGGATTAGAATTTTATA	5	3	0.88
Unigene10698	174	51.27	-	-	-	-	CATGGGGGAATTAAATTTTCA	1	174	51.27
Unigene10699	108	31.82	-	-	-	-	CATGTGTTTCACTTGGTTGAG	1	90	26.52	CATGTGTTTCATTTGGTTGAG	1	18	5.3
Unigene10701	4	1.18	-	GO:0005515//protein binding	-	gi|194884282|ref|XP_001976224.1|/0/GG22751 [Drosophila erecta]	CATGAAATTTATTAAAATTTT	6	4	1.18
Unigene10703	227	66.89	GO:0005789//endoplasmic reticulum membrane	GO:0016758//transferase activity, transferring hexosyl groups	GO:0006464//protein modification process	gi|195451533|ref|XP_002072965.1|/0/GK13408 [Drosophila willistoni]	CATGAATCATAAATAAAATTG	8	205	60.41	CATGCTTTAAATATACCAGTA	5	2	0.59	CATGGTTTTCTTTCTTCTTTG	7	15	4.42	CATGTATTCGTACTACTGTTA	6	5	1.47
Unigene10704	367	108.14	GO:0005838//proteasome regulatory particle	GO:0070011//peptidase activity, acting on L-amino acid peptides	GO:0019538//protein metabolic process;GO:0009894	gi|289740777|gb|ADD19136.1|/0/26S proteasome regulatory complex subunit RPN3/PSMD3 [Glossina morsitans morsitans]	CATGAACGTATATCATTCTGT	2	246	72.49	CATGCTCGTCTACGTACTGCT	1	121	35.65
Unigene10705	221	65.12	-	GO:0016803;GO:0046914//transition metal ion binding;GO:0070011//peptidase activity, acting on L-amino acid peptides	GO:0019538//protein metabolic process;GO:0006691//leukotriene metabolic process	gi|289743345|gb|ADD20420.1|/0/putative bifunctional leukotriene A4 hydrolase/aminopeptidase LTA4H [Glossina morsitans morsitans]	CATGAAATTCTGCCGTCCCAT	5	108	31.82	CATGAAATTGCTCACAGCTGG	4	68	20.04	CATGGAGAATCCTTGTTTAAC	3	45	13.26
Unigene10706	48	14.14	-	GO:0046914//transition metal ion binding;GO:0019787//small conjugating protein ligase activity;GO:0016564//transcription repressor activity	GO:0006350//transcription	gi|289740419|gb|ADD18957.1|/0/putative E3 ubiquitin ligase [Glossina morsitans morsitans]	CATGAGCTGCACACGAAATCG	13	7	2.06	CATGATCTAAAAGTACTTTAC	2	3	0.88	CATGGAATCTGAGGGCAATTG	14	35	10.31	CATGTACATGATCTAAAAGTA	1	3	0.88
Unigene10707	271	79.85	GO:0043231//intracellular membrane-bounded organelle	-	GO:0031032//actomyosin structure organization;GO:0010927;GO:0048285//organelle fission;GO:0048513//organ development;GO:0014706//striated muscle tissue development	gi|289739623|gb|ADD18559.1|/2.33184e-49/troponin [Glossina morsitans morsitans]	CATGAAACCCTTCTTGGCCTT	1	26	7.66	CATGTTTGATTTGTGGTTTAA	2	243	71.6	CATGTTTGATTTGTGGGTTAA	2	2	0.59
Unigene10708	931	274.33	GO:0015630//microtubule cytoskeleton;GO:0044444//cytoplasmic part	-	GO:0006091//generation of precursor metabolites and energy	gi|194745558|ref|XP_001955254.1|/1.92152e-100/GF16327 [Drosophila ananassae]	CATGAAGGCTAAGAAGAAGCC	5	705	207.74	CATGTTGAGGTTTCTGGCAAG	3	39	11.49	CATGTTTCCAAGATTTTGGCT	4	182	53.63	CATGAAGGCTAAGAAGAAGAC	5	3	0.88	CATGAAGGCTAAGAAGACGCC	5	2	0.59
Unigene10710	442	130.24	-	-	-	-	CATGGCGTCGTCATCATCACC	2	403	118.75	CATGTCAAGTGCAACCGCCAC	1	27	7.96	CATGTCAAGTACAACCGCCAC	1	12	3.54
Unigene10711	35	10.31	-	-	-	gi|1850812|emb|CAA55706.1|/2.5439e-14/arylphorin receptor [Calliphora vicina]	CATGATAGATCATAACATCTT	2	3	0.88	CATGCAAAGGATAAGTCATGG	3	2	0.59	CATGGGCAAACGATCTTGGAG	4	14	4.13	CATGTGATTCATTGTGGTCAT	1	14	4.13	CATGGTGGTCAGCATTCTCAT	6	2	0.59
Unigene10712	66	19.45	-	-	-	gi|194744283|ref|XP_001954624.1|/0/GF18365 [Drosophila ananassae]	CATGCCTTAATCCAACGTATA	2	53	15.62	CATGTTAAAGGCCACAAAAAG	1	7	2.06	CATGTTAAAGGCCACCAAAAG	1	6	1.77
Unigene10713	3912	1152.73	GO:0033279	GO:0005198//structural molecule activity	GO:0007052//mitotic spindle organization;GO:0010467//gene expression	gi|195441205|ref|XP_002068407.1|/7.55572e-77/GK20452 [Drosophila willistoni]	CATGAAATTGAACAAGTTTGT	1	12	3.54	CATGAAGCGTTTTATTTTTTA	2	3871	1140.65	CATGAAGCGGTTTATTTTTTA	2	3	0.88	CATGAAGCGTTGTATTTTTTA	2	2	0.59	CATGAAGCGTTTTATTTTTTG	2	2	0.59	CATGAAGCGTTTTATTTTTTT	2	15	4.42	CATGAAGCGTTTTTTTTTTTA	2	2	0.59	CATGAAGTGTTTTATTTTTTA	2	2	0.59	CATGTAGCGTTTTATTTTTTA	2	3	0.88
Unigene10716	4178	1231.11	GO:0016020//membrane	-	GO:0022900//electron transport chain	gi|154623456|emb|CAD19773.2|/3.74239e-119/NADH dehydrogenase subunit 4 [Chrysomya megacephala]	CATGGAAAGATTTTTTCTGGA	3	2534	746.68	CATGGATTATGTTCTTCAGGA	2	109	32.12	CATGTAGAAGCTCCTGTTTCT	1	117	34.48	CATGGAAAGATTTTTTCTGAA	3	3	0.88	CATGGAAAGATTTTTTCTGGC	3	3	0.88	CATGGAAAGATTTTTTCTGGG	3	1406	414.3	CATGGAAAGATTTTTTTTGGA	3	2	0.59	CATGGAAATATTTTTTCTGGA	3	2	0.59	CATGGGAAGATTTTTTCTGGA	3	2	0.59
Unigene10718	222	65.42	-	-	-	gi|195449154|ref|XP_002071949.1|/5.31956e-148/GK22578 [Drosophila willistoni]	CATGGTTCTTGTATACAGAGC	5	3	0.88	CATGTTATTGAGACTGAAAAT	8	219	64.53
Unigene10719	1163	342.7	GO:0005783//endoplasmic reticulum	-	GO:0002118//aggressive behavior	gi|194761524|ref|XP_001962979.1|/4.68117e-109/GF14162 [Drosophila ananassae]	CATGAATGCCGAACGTGGTTT	3	2	0.59	CATGACATTGGTTATTTTGGC	7	713	210.1	CATGGATGATAATAATCCTTT	4	4	1.18	CATGGTTTAAGCCGGAACGCT	5	3	0.88	CATGTAGATCCTCAGACTTTT	2	10	2.95	CATGTTTCTCTGTCATCAGTG	6	244	71.9	CATGACATTGGGTATTTTGGC	7	4	1.18	CATGACATTGGTTATTCTGGC	7	183	53.92
Unigene10720	89	26.23	GO:0015934//large ribosomal subunit	GO:0005198//structural molecule activity	GO:0007052//mitotic spindle organization;GO:0010467//gene expression	gi|194765833|ref|XP_001965030.1|/3.29696e-42/GF21662 [Drosophila ananassae]	CATGGCCGGGGTAAATTTTGT	3	61	17.97	CATGGTCTTGCCATGGCCGGG	2	11	3.24	CATGTTACGCTTAGCCATAAT	1	14	4.13	CATGGCCGGGGGAAATTTTGT	3	3	0.88
Unigene10726	2	0.59	-	GO:0004866//endopeptidase inhibitor activity	-	gi|195124469|ref|XP_002006715.1|/0/GI21218 [Drosophila mojavensis]	CATGGTGCAACGACGTCTCTT	1	2	0.59
Unigene10728	47	13.85	GO:0031982//vesicle	-	GO:0008306//associative learning;GO:0008283//cell proliferation	gi|195589137|ref|XP_002084312.1|/2.14566e-15/GD14210 [Drosophila simulans]	CATGGTGGTACTGGACCAGGT	1	47	13.85
Unigene10729	612	180.34	-	-	-	gi|63148848|gb|AAY34546.1|/7.08024e-09/putative 15.6 kDa secreted salivary gland protein [Stomoxys calcitrans]	CATGAATTGGGACAAGTGGAA	1	5	1.47	CATGATAAACTAAAGAACATA	2	66	19.45	CATGATATGGAAGAGGGTTTG	3	529	155.88	CATGATATGGAAGAGGGGTTG	3	12	3.54
Unigene10730	2606	767.9	GO:0044421//extracellular region part	GO:0046914//transition metal ion binding;GO:0008235//metalloexopeptidase activity	GO:0019538//protein metabolic process	gi|195063371|ref|XP_001996368.1|/1.07432e-177/GH25145 [Drosophila grimshawi]	CATGCCTACTCTCAATATTTA	4	23	6.78	CATGGTTAATGAAGTACAAAA	5	2552	751.99	CATGATTAATGAAGTACAAAA	5	2	0.59	CATGCCTACTCCCAATATTTA	4	2	0.59	CATGCCTACTCTCAATATTTG	4	3	0.88	CATGGCTAATGAAGTACAAAA	5	4	1.18	CATGGTTAATGAAGAACAAAA	5	7	2.06	CATGGTTAATGAAGGACAAAA	5	9	2.65	CATGGTTAATGAAGTACAAAG	5	2	0.59	CATGGTTGATGAAGTACAAAA	5	2	0.59
Unigene10733	276	81.33	GO:0015934//large ribosomal subunit	GO:0005198//structural molecule activity	GO:0010467//gene expression	gi|289739703|gb|ADD18599.1|/0/ribosomal protein L4 [Glossina morsitans morsitans]	CATGCGTCTAAGGAAGACAAC	3	17	5.01	CATGGTTTCAATGCCAGGGAT	1	3	0.88	CATGTTACCGAAAGCACCCTG	4	256	75.43
Unigene10734	3	0.88	GO:0016020//membrane	GO:0015556//C4-dicarboxylate transmembrane transporter activity;GO:0015142//tricarboxylic acid transmembrane transporter activity	GO:0006259//DNA metabolic process;GO:0010259//multicellular organismal aging;GO:0010883//regulation of lipid storage;GO:0030001//metal ion transport	gi|198465076|ref|XP_002134905.1|/0/GA23740 [Drosophila pseudoobscura pseudoobscura]	CATGTTTGATCCGAACTCATT	9	3	0.88
Unigene10735	69	20.33	-	-	-	-	CATGAGCTCATATTTCTAAAC	2	13	3.83	CATGATGATGTGAAGCATTGT	1	56	16.5
Unigene10738	2	0.59	-	-	-	gi|263359661|gb|ACY70497.1|/5.45365e-156/hypothetical protein DVIR88_6g0034 [Drosophila virilis]	CATGTGCACCATTTTGTTTAC	15	2	0.59
Unigene10742	212	62.47	GO:0043231//intracellular membrane-bounded organelle	GO:0032561//guanyl ribonucleotide binding	-	gi|195426435|ref|XP_002061340.1|/0/GK20864 [Drosophila willistoni]	CATGAAGAAGAAAGCACAAAT	5	172	50.68	CATGTTACGCGACGAAAAACG	4	37	10.9	CATGTTGCTATGCCTGCTCCT	3	3	0.88
Unigene10743	561	165.31	-	-	-	gi|83595241|gb|ABC25072.1|/6.97161e-98/serine protease inhibitor 1 [Glossina morsitans morsitans]	CATGAATGCTAAAGAAAATAA	1	5	1.47	CATGTGGCTAAATTGAATTAG	2	556	163.83
Unigene10744	199	58.64	GO:0044424//intracellular part	GO:0016648;GO:0015038//glutathione disulfide oxidoreductase activity;GO:0016765//transferase activity, transferring alkyl or aryl (other than methyl) groups	GO:0010259//multicellular organismal aging;GO:0006950//response to stress	gi|289740409|gb|ADD18952.1|/1.71642e-124/glutathione S-transferase [Glossina morsitans morsitans]	CATGCTAAACCCTTTTCATAC	5	162	47.74	CATGCTAAATTTATGAAAACT	4	37	10.9
Unigene10746	96	28.29	GO:0005746//mitochondrial respiratory chain	GO:0016651//oxidoreductase activity, acting on NADH or NADPH;GO:0000166//nucleotide binding	GO:0022904//respiratory electron transport chain	gi|194766874|ref|XP_001965549.1|/4.35641e-125/GF22392 [Drosophila ananassae]	CATGCTACCGCGCACATATTG	5	81	23.87	CATGGCACCACGTTTGTGGCC	4	3	0.88	CATGGGAGCATTAACACAAGC	1	2	0.59	CATGCTTCCGCGCACATATTG	5	10	2.95
Unigene10747	8	2.36	-	GO:0030580//quinone cofactor methyltransferase activity	GO:0006743//ubiquinone metabolic process	gi|195580604|ref|XP_002080125.1|/1.06846e-97/GD21650 [Drosophila simulans]	CATGATGTTCAACTTCTCGTT	5	2	0.59	CATGCGTTGTCCTTTTAATAC	4	2	0.59	CATGGGTATGGTTTTATTTAA	1	4	1.18
Unigene1074	2	0.59	-	-	-	gi|195345651|ref|XP_002039382.1|/1.633e-73/GM22758 [Drosophila sechellia]	CATGTATAACAAAACCACATA	4	2	0.59
Unigene10751	22	6.48	GO:0031224//intrinsic to membrane	GO:0022857//transmembrane transporter activity;GO:0004672//protein kinase activity;GO:0032559//adenyl ribonucleotide binding	GO:0006464//protein modification process;GO:0006810//transport	gi|195120544|ref|XP_002004784.1|/6.37681e-88/GI19404 [Drosophila mojavensis]	CATGACGTAGTCGATGAAGTT	2	2	0.59	CATGCAACACATCTACCAGAC	4	10	2.95	CATGCGACGCAAAGTTTTGCG	1	10	2.95
Unigene10754	392	115.51	GO:0005838//proteasome regulatory particle	GO:0070011//peptidase activity, acting on L-amino acid peptides	GO:0019538//protein metabolic process;GO:0007052//mitotic spindle organization	gi|289724882|gb|ADD18375.1|/1.58251e-107/26S proteasome regulatory complex subunit RPN12/PSMD8 [Glossina morsitans morsitans]	CATGAAATAGCAGTAGATTTC	3	8	2.36	CATGAAGCTGAAGTTGAAATG	1	27	7.96	CATGTATCTTTCAAAAGCGGG	4	12	3.54	CATGTGGTAAAAGGCAAAGAA	2	342	100.78	CATGAAATAGCAGTAAATTTC	3	3	0.88
Unigene10755	25	7.37	-	-	-	gi|20129373|ref|NP_609214.1|/3.16844e-17/CG7778 [Drosophila melanogaster]	CATGAAAACGGCAACTACGGC	1	2	0.59	CATGGGCCATACTGTGGTTAT	4	2	0.59	CATGGGTGGTCCTACTGTTGG	5	4	1.18	CATGGGTGTTGTAATTTCAGT	6	13	3.83	CATGGGCCATAGTGTGGTTAT	4	4	1.18
Unigene10756	43	12.67	-	-	-	-	CATGATGATTTTCATTGGTAT	2	21	6.19	CATGTTTACTTAAATTGGTAA	1	19	5.6	CATGTTTATTTAAATTGGTAA	1	3	0.88
Unigene10757	4	1.18	GO:0019897//extrinsic to plasma membrane;GO:0043234//protein complex;GO:0043231//intracellular membrane-bounded organelle;GO:0005913//cell-cell adherens junction;GO:0031674//I band	GO:0003712//transcription cofactor activity;GO:0019900//kinase binding;GO:0050839//cell adhesion molecule binding;GO:0043565//sequence-specific DNA binding;GO:0003702//RNA polymerase II transcription factor activity	GO:0060560;GO:0016055//Wnt receptor signaling pathway;GO:0007010//cytoskeleton organization;GO:0010557//positive regulation of macromolecule biosynthetic process;GO:0001709//cell fate determination;GO:0032989//cellular component morphogenesis;GO:0046666//retinal cell programmed cell death;GO:0001708//cell fate specification;GO:0002009//morphogenesis of an epithelium;GO:0010551//regulation of gene…	gi|221222436|sp|Q29I35.2|ARM_DROPS/0/RecName: Full=Armadillo segment polarity protein	CATGTCATCGACTTGATCTTG	7	4	1.18
Unigene10758	284	83.68	-	-	-	gi|289742343|gb|ADD19919.1|/4.68116e-21/DNA-binding nuclear protein p8 [Glossina morsitans morsitans]	CATGTTGTTGTTGTTTGTAAT	1	282	83.1	CATGTTGTTGTTGTTTGAAAT	1	2	0.59
Unigene10759	557	164.13	GO:0044444//cytoplasmic part	GO:0003824//catalytic activity;GO:0005496//steroid binding	GO:0008152//metabolic process	gi|18859687|ref|NP_572917.1|/1.35031e-50/CG11151 [Drosophila melanogaster]	CATGAAGGGTAAACTTAAGAT	1	533	157.06	CATGAAGGGAAAACTTAAGAT	1	3	0.88	CATGAAGGGCAAACTTAAGAT	1	4	1.18	CATGAAGGGGAAACTTAAGAT	1	15	4.42	CATGGAGGGTAAACTTAAGAT	1	2	0.59
Unigene10763	26	7.66	-	-	-	-	CATGCCCGCCGCTTGTTCGAA	2	26	7.66
Unigene10771	5	1.47	GO:0005700//polytene chromosome	-	-	gi|195451561|ref|XP_002072977.1|/7.56785e-47/GK13399 [Drosophila willistoni]	CATGAACAATAACTCATACCG	1	5	1.47
Unigene10772	7	2.06	GO:0005746//mitochondrial respiratory chain	GO:0050136//NADH dehydrogenase (quinone) activity	GO:0006091//generation of precursor metabolites and energy	gi|289739713|gb|ADD18604.1|/2.71619e-126/NADH-ubiquinone oxidoreductase NDUFS3/30kDa subunit [Glossina morsitans morsitans]	CATGCCGGCAATATCAACCAA	1	7	2.06
Unigene10773	4	1.18	GO:0043231//intracellular membrane-bounded organelle;GO:0042598//vesicular fraction	GO:0016715;GO:0005506//iron ion binding;GO:0008395//steroid hydroxylase activity	GO:0031179//peptide modification;GO:0008205//ecdysone metabolic process;GO:0006805//xenobiotic metabolic process;GO:0006576//biogenic amine metabolic process;GO:0007611//learning or memory;GO:0007292//female gamete generation;GO:0009792//embryonic development ending in birth or egg hatching	gi|195382551|ref|XP_002049993.1|/3.20715e-150/GJ21893 [Drosophila virilis]	CATGGGTGGTATGGAACCAGC	2	4	1.18
Unigene10775	23	6.78	-	GO:0003824//catalytic activity	GO:0019725//cellular homeostasis	gi|195472603|ref|XP_002088589.1|/7.22881e-176/GE11655 [Drosophila yakuba]	CATGAAGTACGTGGTTATCCT	5	23	6.78
Unigene10776	65	19.15	-	-	GO:0001700//embryonic development via the syncytial blastoderm;GO:0048699//generation of neurons;GO:0006909//phagocytosis;GO:0045165//cell fate commitment	gi|221379202|ref|NP_731849.2|/0/falafel, isoform B [Drosophila melanogaster]	CATGAAGAGTTCTCATACGTT	4	3	0.88	CATGAAGTCCGTTACCGAAAA	5	15	4.42	CATGACGTCGTCGTCGTCATC	6	45	13.26	CATGTTAAATACTTTATCTAG	3	2	0.59
Unigene10781	30	8.84	-	-	-	gi|195428964|ref|XP_002062534.1|/1.87086e-07/GK16604 [Drosophila willistoni]	CATGACCATATAGAGAACGGC	3	17	5.01	CATGAGTAGAAAAGTCTGACT	1	4	1.18	CATGTGAAATTGCTTGTGTTG	2	7	2.06	CATGAGTAGAAAAATCTGACT	1	2	0.59
Unigene10782	3	0.88	GO:0043005//neuron projection;GO:0008230//ecdysone receptor holocomplex;GO:0005694//chromosome	GO:0008289//lipid binding;GO:0030528//transcription regulator activity;GO:0003707//steroid hormone receptor activity;GO:0001071;GO:0003677//DNA binding;GO:0046914//transition metal ion binding;GO:0046983//protein dimerization activity	GO:0007472//wing disc morphogenesis;GO:0006915//apoptosis;GO:0035071//salivary gland cell autophagic cell death;GO:0044248//cellular catabolic process;GO:0042551//neuron maturation;GO:0007420//brain development;GO:0014706//striated muscle tissue development;GO:0008345//larval locomotory behavior;GO:0010259//multicellular organismal aging;GO:0007613//memory;GO:0040003//chitin-based cuticle develop…	gi|12034940|gb|AAG46050.1|AF325360_1/0/ecdysone receptor [Calliphora vicina]	CATGGAACCATTTGAATAATT	9	3	0.88
Unigene10783	34	10.02	GO:0005789//endoplasmic reticulum membrane	GO:0016740//transferase activity	-	gi|289724604|gb|ADD18286.1|/9.39446e-154/dolichyl-diphosphooligosaccharide protein glycosyltransferase 67 kda subunit precursor [Glossina morsitans morsitans]	CATGAAGGGATTTTGATTTTC	5	5	1.47	CATGGCGAAAGGCTTAAAAAT	6	10	2.95	CATGTGTAGCGGGTTGTGTGG	1	16	4.71	CATGTTATAGCCTAGAGTGTA	2	3	0.88
Unigene10784	32	9.43	GO:0031224//intrinsic to membrane	GO:0005216//ion channel activity	GO:0006812//cation transport	gi|195393570|ref|XP_002055427.1|/8.38336e-148/GJ18795 [Drosophila virilis]	CATGTTTTAATTTTACAAAAA	10	32	9.43
Unigene10786	14	4.13	GO:0005815//microtubule organizing center;GO:0012505//endomembrane system	GO:0004672//protein kinase activity;GO:0032559//adenyl ribonucleotide binding	GO:0006412//translation;GO:0050896//response to stimulus;GO:0040007//growth;GO:0006464//protein modification process	gi|195037847|ref|XP_001990372.1|/0/GH19309 [Drosophila grimshawi]	CATGCCTCAAAAAAAGGTTAA	1	14	4.13
Unigene10788	3973	1170.71	GO:0015935//small ribosomal subunit	GO:0005198//structural molecule activity	GO:0048869//cellular developmental process;GO:0007292//female gamete generation;GO:0007052//mitotic spindle organization;GO:0010467//gene expression	gi|289742521|gb|ADD20008.1|/1.62784e-131/40S ribosomal protein S3A [Glossina morsitans morsitans]	CATGGTATGGATTTGACCACC	2	3650	1075.53	CATGTTTGCCACTCGCCAAAT	1	303	89.28	CATGGGATGGATTTGACCACC	2	3	0.88	CATGGTACGGATTTGACCACC	2	2	0.59	CATGGTATGGATTTGACCACA	2	3	0.88	CATGGTATGGATTTGACCGCC	2	2	0.59	CATGGTATGGATTTGATCACC	2	3	0.88	CATGGTATGGATTTTACCACC	2	4	1.18	CATGGTATGGTTTTGACCACC	2	3	0.88
Unigene10790	6	1.77	-	GO:0030554//adenyl nucleotide binding;GO:0016627//oxidoreductase activity, acting on the CH-CH group of donors	GO:0008152//metabolic process	gi|289742859|gb|ADD20177.1|/0/very-long-chain acyl-CoA dehydrogenase [Glossina morsitans morsitans]	CATGTTTCACATTAGCCTTGG	10	6	1.77
Unigene10792	2	0.59	-	GO:0030554//adenyl nucleotide binding;GO:0016627//oxidoreductase activity, acting on the CH-CH group of donors	GO:0008152//metabolic process	gi|289742859|gb|ADD20177.1|/0/very-long-chain acyl-CoA dehydrogenase [Glossina morsitans morsitans]	CATGTTGTTCTTGAGTTCTGG	10	2	0.59
Unigene10793	2	0.59	-	GO:0030554//adenyl nucleotide binding;GO:0016627//oxidoreductase activity, acting on the CH-CH group of donors	GO:0008152//metabolic process	gi|289742859|gb|ADD20177.1|/0/very-long-chain acyl-CoA dehydrogenase [Glossina morsitans morsitans]	CATGTATAATATTTTTGCCAT	1	2	0.59
Unigene10794	96	28.29	-	GO:0030246//carbohydrate binding	-	gi|195433118|ref|XP_002064562.1|/2.04439e-124/GK23915 [Drosophila willistoni]	CATGTTCTTGCCACGGTAAGA	1	96	28.29
Unigene10796	829	244.28	GO:0005576//extracellular region	-	-	gi|12657853|gb|AAK01058.1|AF327454_1/8.01201e-25/peritrophin-15 [Lucilia cuprina]	CATGGTTTCCATCCCACCAAA	1	829	244.28
Unigene10797	113	33.3	-	GO:0005488//binding	GO:0042594//response to starvation	gi|224924346|gb|ACN69123.1|/8.01073e-115/Arc2-PA [Stomoxys calcitrans]	CATGACGAGCTATATGTTTAC	1	28	8.25	CATGATCACGTTGACCGCCAA	3	24	7.07	CATGTCTACCATCAGGCAATT	2	57	16.8	CATGATCACGTTGACCACCAA	3	4	1.18
Unigene1079	9	2.65	-	-	-	-	CATGCATTTTAGGATTTTAAA	1	9	2.65
Unigene10803	474	139.67	-	GO:0004091//carboxylesterase activity	GO:0044238//primary metabolic process	gi|195401929|ref|XP_002059563.1|/0/GJ14759 [Drosophila virilis]	CATGCATCTGAAATTATGTCC	14	459	135.25	CATGTTATATTTGGCAAATCA	1	6	1.77	CATGTTGAATCATTAGAATCA	13	7	2.06	CATGCATCTGAAATTATGTCA	14	2	0.59
Unigene10804	14	4.13	-	-	-	gi|320544282|ref|NP_001188988.1|/2.05018e-126/CG42678, isoform I [Drosophila melanogaster]	CATGTGGAGTAGCGTTCAAAG	2	8	2.36	CATGTTTAGCTCGTGTTTTGG	1	6	1.77
Unigene10806	150	44.2	-	-	-	gi|10801051|dbj|BAB16608.1|/1.50067e-146/210kDa protein [Sarcophaga peregrina]	CATGGTAGTACATCGAAGATA	11	12	3.54	CATGTGCTGTGCATAAGGTAA	12	135	39.78	CATGTGCTGTGCATAAGGGAA	12	3	0.88
Unigene10807	362	106.67	GO:0030136//clathrin-coated vesicle;GO:0030118//clathrin coat;GO:0012505//endomembrane system	-	GO:0016192//vesicle-mediated transport	gi|289740155|gb|ADD18825.1|/5.75062e-59/vesicle coat protein clathrin light chain [Glossina morsitans morsitans]	CATGCGTTCCATTTATTTGCA	1	362	106.67
Unigene10809	67	19.74	-	GO:0016798//hydrolase activity, acting on glycosyl bonds	GO:0008152//metabolic process	gi|189484502|gb|ACE00424.1|/1.55567e-11/lysozyme [Musca domestica]	CATGATTGTTAGTAGTTCCGA	1	67	19.74
Unigene10810	116	34.18	GO:0030062//mitochondrial tricarboxylic acid cycle enzyme complex	GO:0004774//succinate-CoA ligase activity;GO:0046912//transferase activity, transferring acyl groups, acyl groups converted into alkyl on transfer	GO:0009060//aerobic respiration	gi|289743035|gb|ADD20265.1|/9.62152e-147/succinyl-CoA synthetase alpha subunit [Glossina morsitans morsitans]	CATGAGGATCTGTAGCCTTTT	4	3	0.88	CATGCCAGTGTTGTATTGTGT	3	11	3.24	CATGTGTTTCTGAGTTTATAT	2	63	18.56	CATGTTGTTTAATAATAATTT	1	39	11.49
Unigene10811	31	9.13	-	-	-	-	CATGAACATATGAAATCAATT	2	14	4.13	CATGCTATAAAGAAAAACCTA	1	10	2.95	CATGAACATATGAAATCTATT	2	7	2.06
Unigene10812	24	7.07	GO:0016020//membrane	GO:0004871//signal transducer activity;GO:0005506//iron ion binding;GO:0005496//steroid binding	-	gi|289743747|gb|ADD20621.1|/1.04366e-78/putative progesterone receptor membrane component 1 [Glossina morsitans morsitans]	CATGATTCTTATTTGTGTTTT	2	20	5.89	CATGGGACTATAGAAAATCTC	1	4	1.18
Unigene10813	16	4.71	-	-	-	gi|83595287|gb|ABC25095.1|/2.4539e-48/imaginal disc growth factor 3 [Glossina morsitans morsitans]	CATGAAAATCATCTAAAGACA	1	8	2.36	CATGAAAATCATCCAAAGACA	1	8	2.36
Unigene10814	19	5.6	-	GO:0003824//catalytic activity	GO:0005975//carbohydrate metabolic process	gi|289742003|gb|ADD19749.1|/1.21168e-164/putative mutarotase [Glossina morsitans morsitans]	CATGACCATTTGCATCCGGTA	8	3	0.88	CATGCCATTTGCACGCATTAC	2	10	2.95	CATGTCACCCATGCCATTTGC	1	2	0.59	CATGTGCCAAATTTGTAAATC	3	4	1.18
Unigene10815	12	3.54	GO:0016591//DNA-directed RNA polymerase II, holoenzyme	GO:0034062//RNA polymerase activity;GO:0003676//nucleic acid binding	GO:0006351//transcription, DNA-dependent	gi|195446609|ref|XP_002070845.1|/0/GK25468 [Drosophila willistoni]	CATGGGTGAAGCTGGTGAATA	1	4	1.18	CATGTCAGACAACATATTGGC	5	3	0.88	CATGTTACCGGCACAGGTTTG	14	5	1.47
Unigene10817	2	0.59	-	GO:0004620//phospholipase activity	GO:0006684//sphingomyelin metabolic process	gi|289741003|gb|ADD19249.1|/0/sphingomyelin phosphodiesterase 1 [Glossina morsitans morsitans]	CATGATAAGGATTATAGATAT	11	2	0.59
Unigene10819	282	83.1	-	GO:0016881//acid-amino acid ligase activity	GO:0060255;GO:0006464//protein modification process	gi|198454576|ref|XP_002137906.1|/9.97801e-85/GA26259 [Drosophila pseudoobscura pseudoobscura]	CATGAACCTGGAGATGATAAA	2	2	0.59	CATGAAGTTTGTAACAGAAAT	1	19	5.6	CATGCTCGCCGATCCAAATGA	3	261	76.91
Unigene10820	11	3.24	GO:0015630//microtubule cytoskeleton;GO:0005746//mitochondrial respiratory chain	GO:0051540;GO:0000104//succinate dehydrogenase activity	GO:0022904//respiratory electron transport chain;GO:0009060//aerobic respiration	gi|289742779|gb|ADD20137.1|/3.78472e-155/succinate dehydrogenase Fe-s protein subunit [Glossina morsitans morsitans]	CATGAACGACGGAAAGTCAAA	4	2	0.59	CATGTATGGCTTTTCACCAGC	5	9	2.65
Unigene10825	34	10.02	-	-	-	-	CATGACCACTTTTCAAAAGTT	4	12	3.54	CATGATGATTATTATTTTTGT	3	7	2.06	CATGATGTTTGTTATTATGGG	2	15	4.42
Unigene10826	18	5.3	GO:0044424//intracellular part	-	GO:0001700//embryonic development via the syncytial blastoderm;GO:0033554//cellular response to stress;GO:0009966//regulation of signal transduction;GO:0012501//programmed cell death;GO:0040008//regulation of growth	gi|54650562|gb|AAV36860.1|/1.19226e-44/RE71335p [Drosophila melanogaster]	CATGTTCATTTATTCAAATTA	1	18	5.3
Unigene10827	51	15.03	GO:0043231//intracellular membrane-bounded organelle	GO:0004611//phosphoenolpyruvate carboxykinase activity;GO:0032561//guanyl ribonucleotide binding	GO:0006006//glucose metabolic process	gi|195124413|ref|XP_002006687.1|/3.19818e-155/GI18449 [Drosophila mojavensis]	CATGCGTCCATTCTTTGGTTA	6	49	14.44	CATGTCAACTGGTTCCGTAAA	7	2	0.59
Unigene10832	42	12.38	GO:0044444//cytoplasmic part;GO:0015630//microtubule cytoskeleton	GO:0005515//protein binding;GO:0032559//adenyl ribonucleotide binding	GO:0000278//mitotic cell cycle;GO:0000226//microtubule cytoskeleton organization;GO:0044267//cellular protein metabolic process	gi|289740483|gb|ADD18989.1|/0/chaperonin complex component TcP-1 beta subunit CCT2 [Glossina morsitans morsitans]	CATGACTCACTAAGATTTTGT	7	24	7.07	CATGAGTTAATATGCAAAGGA	1	8	2.36	CATGCAATGAACGATCAGCTT	4	2	0.59	CATGCAATTCACCAGAACCCT	6	3	0.88	CATGGCAATAGCTTCTTTGCC	3	2	0.59	CATGTTCAATGGCCATAACAC	5	3	0.88
Unigene10833	333	98.12	GO:0008287//protein serine/threonine phosphatase complex	-	GO:0007049//cell cycle;GO:0006470//protein amino acid dephosphorylation	gi|195397483|ref|XP_002057358.1|/3.0608e-81/GJ17045 [Drosophila virilis]	CATGCAAGAAGATGTAGCCGT	7	2	0.59	CATGCAGCCGCAAAACTGCCA	1	3	0.88	CATGCCAATGATGATGATAAT	5	12	3.54	CATGGAAGTTGACGGTAAAAC	6	37	10.9	CATGGAAGTTGATGATACCAG	9	10	2.95	CATGGATCAGTAAATTTTAAA	10	225	66.3	CATGGCCACTGATGATGCCAG	8	2	0.59	CATGCCAACGATGATGATAAT	5	2	0.59	CATGGAAGTTGATGGTAAAAC	6	40	11.79
Unigene10835	479	141.14	GO:0043234//protein complex;GO:0044444//cytoplasmic part	GO:0008135//translation factor activity, nucleic acid binding	GO:0006909//phagocytosis;GO:0006412//translation	gi|17137592|ref|NP_477385.1|/0/Int6 homologue [Drosophila melanogaster]	CATGGAAGTATTATTAAGGTG	9	414	121.99	CATGGGTACTCAACCTTTAAG	8	40	11.79	CATGTTGTCATGGGTACTCAA	7	17	5.01	CATGGAAGTATTATTAAGGCG	9	2	0.59	CATGGAAGTATTATTAAGGGG	9	6	1.77
Unigene10836	130	38.31	GO:0019866//organelle inner membrane;GO:0031224//intrinsic to membrane	-	GO:0006810//transport	gi|195157002|ref|XP_002019385.1|/1.1635e-132/GL12264 [Drosophila persimilis]	CATGAGCGAAACCTTTGTATT	4	4	1.18	CATGGGAGTTACAGCCAATAC	5	126	37.13
Unigene10838	191	56.28	GO:0015630//microtubule cytoskeleton;GO:0005681//spliceosomal complex;GO:0031674//I band	GO:0005515//protein binding;GO:0017111//nucleoside-triphosphatase activity;GO:0032559//adenyl ribonucleotide binding	GO:0006810//transport;GO:0007409//axonogenesis;GO:0035194//posttranscriptional gene silencing by RNA;GO:0044267//cellular protein metabolic process;GO:0006935//chemotaxis;GO:0000377//RNA splicing, via transesterification reactions with bulged adenosine as nucleophile;GO:0001505//regulation of neurotransmitter levels	gi|283827877|gb|ADB44080.1|/0/heat shock protein 70 [Musca domestica]	CATGACACCGCCAGCGGTTTC	3	10	2.95	CATGCCACCGGGAGCACCACC	1	52	15.32	CATGGTGCTGCGGAACAAATC	4	43	12.67	CATGTTGAAGCAGTAGGATTC	2	68	20.04	CATGTTGGAATACACCTACAC	5	18	5.3
Unigene10839	60	17.68	GO:0005887//integral to plasma membrane	GO:0005488//binding;GO:0008556//potassium-transporting ATPase activity	GO:0030001//metal ion transport	gi|289739675|gb|ADD18585.1|/1.79949e-138/Na+/K+ ATPase beta subunit [Glossina morsitans morsitans]	CATGATCCCCAAGATGTTTGT	2	49	14.44	CATGGTAAAATTTGTAATTTC	1	11	3.24
Unigene1083	5	1.47	GO:0044464//cell part	-	-	gi|198467525|ref|XP_002134557.1|/1.84247e-137/GA22366 [Drosophila pseudoobscura pseudoobscura]	CATGCTCATTATGAAGAAAAG	3	2	0.59	CATGTGCCTCTTTTGGGCCGT	4	3	0.88
Unigene10840	24	7.07	-	-	-	gi|195118278|ref|XP_002003667.1|/5.86282e-176/GI18038 [Drosophila mojavensis]	CATGGGCTTCTTCACGAGTTT	1	24	7.07
Unigene10841	3877	1142.42	-	-	-	-	CATGCAAAATCTTCAGGAGAT	2	241	71.01	CATGCACAGAAGCACGCCGAC	1	113	33.3	CATGTATGAATGAAAATCAAA	3	3515	1035.75	CATGTATAAATGAAAATCAAA	3	2	0.59	CATGTATGAATGAAAAACAAA	3	2	0.59	CATGTATGAATGAAAATCAAG	3	2	0.59	CATGTATGAATGGAAATCAAA	3	2	0.59
Unigene10842	17	5.01	GO:0043231//intracellular membrane-bounded organelle	GO:0005488//binding;GO:0016859//cis-trans isomerase activity	GO:0044267//cellular protein metabolic process;GO:0007169//transmembrane receptor protein tyrosine kinase signaling pathway	gi|157124569|ref|XP_001654110.1|/1.77143e-65/rotamase [Aedes aegypti]	CATGCGTGCGCTAGTGTTGTA	1	17	5.01
Unigene10845	920	271.09	-	-	-	gi|195381725|ref|XP_002049596.1|/3.03255e-59/GJ21682 [Drosophila virilis]	CATGAAGATGAAGAAAACGGT	8	52	15.32	CATGCTGCCATTGGAGCTCAA	6	16	4.71	CATGGTCATGAAGATGAAGAA	7	843	248.4	CATGTAGATCGTCAACATACT	2	2	0.59	CATGCAGCCATTGGAGCTCAA	6	5	1.47	CATGGTCATAAAGATGAAGAA	7	2	0.59
Unigene10846	313	92.23	-	-	GO:0005991//trehalose metabolic process	gi|289742145|gb|ADD19820.1|/2.67749e-114/trehalose-6-phosphate synthase component TPS1 [Glossina morsitans morsitans]	CATGACGGCTACCATCGGGAC	4	38	11.2	CATGATTACCGGCATACATAA	5	223	65.71	CATGGCATCCTCATCGGTAGT	1	13	3.83	CATGGGCTTCAATAATCTTAA	3	36	10.61	CATGGGCTTGATTGGCTCTGA	2	3	0.88
Unigene10847	41	12.08	-	-	-	gi|195382918|ref|XP_002050175.1|/8.27545e-08/GJ21998 [Drosophila virilis]	CATGAGTGTTATAAGCGGTGT	3	41	12.08
Unigene10848	5	1.47	GO:0000785//chromatin;GO:0043231//intracellular membrane-bounded organelle	GO:0003676//nucleic acid binding	GO:0034728	gi|156336942|ref|XP_001619752.1|/2.9801e-70/hypothetical protein NEMVEDRAFT_v1g231526 [Nematostella vectensis]	CATGCAAAACGTGTTACTATT	1	3	0.88	CATGCAAAACGAGTTACTATT	1	2	0.59
Unigene1084	4	1.18	-	-	-	-	CATGATACTGATACAATATTT	1	4	1.18
Unigene10851	7	2.06	-	-	-	gi|83595241|gb|ABC25072.1|/5.66035e-115/serine protease inhibitor 1 [Glossina morsitans morsitans]	CATGTTTGGCTTTAGCTTTTA	1	7	2.06
Unigene10852	114	33.59	GO:0015934//large ribosomal subunit	GO:0005198//structural molecule activity	GO:0007052//mitotic spindle organization;GO:0010467//gene expression	gi|17136880|ref|NP_476963.1|/2.46192e-63/ribosomal protein L27A, isoform A [Drosophila melanogaster]	CATGACCACGAAGCTTTCTGG	2	39	11.49	CATGACTTACATGACCACGAA	1	75	22.1
Unigene1085	21	6.19	GO:0044464//cell part	GO:0016740//transferase activity	-	gi|125776803|ref|XP_001359398.1|/3.48039e-56/GA11321 [Drosophila pseudoobscura pseudoobscura]	CATGGTACAAGATGGACAACC	3	10	2.95	CATGGTACAAGGTGGACAACC	3	11	3.24
Unigene10865	3551	1046.36	GO:0044444//cytoplasmic part;GO:0015630//microtubule cytoskeleton	GO:0008943//glyceraldehyde-3-phosphate dehydrogenase activity;GO:0000166//nucleotide binding	GO:0006007//glucose catabolic process	gi|194742612|ref|XP_001953795.1|/7.8758e-165/GF17051 [Drosophila ananassae]	CATGAAGGGTATCTTGGGCTA	6	267	78.68	CATGACCACTGTCCACGCCAC	5	99	29.17	CATGAGAGGGGGAGAATTATT	8	848	249.88	CATGATATACGAGAGATTTAT	9	1142	336.51	CATGCAATCCAAGGATTAAAT	7	1177	346.82	CATGGTTTACTTGTTCAAATT	2	4	1.18	CATGTCCAAGATCGGTATTAA	1	9	2.65	CATGAAGGGGATCTTGGGCTA	6	5	1.47
Unigene10870	19	5.6	-	GO:0003676//nucleic acid binding	GO:0006351//transcription, DNA-dependent	gi|194750622|ref|XP_001957629.1|/2.21612e-40/GF23931 [Drosophila ananassae]	CATGCGATGCCAAAAGTTTAT	1	2	0.59	CATGTCCTTTGGTCCGGTTAA	3	11	3.24	CATGTCCTTTGGTCCGATTAA	3	6	1.77
Unigene10871	10319	3040.65	-	-	-	-	CATGTACCCCATAAAACCAAT	3	47	13.85	CATGTGGATCATCACCATACG	2	10	2.95	CATGTTAGTTTGTCACCACCA	4	10144	2989.09	CATGTTTAAAACACTATTTAT	1	9	2.65	CATGCTAGTTTGTCACCACCA	4	3	0.88	CATGGTAGTTTGTCACCACCA	4	2	0.59	CATGTAAGTTTGTCACCACCA	4	2	0.59	CATGTCAGTTTGTCACCACCA	4	2	0.59	CATGTTAGATTGTCACCACCA	4	6	1.77	CATGTTAGCTTGTCACCACCA	4	5	1.47	CATGTTAGGTTGTCACCACCA	4	21
Unigene10872	54	15.91	GO:0044444//cytoplasmic part	GO:0015002//heme-copper terminal oxidase activity	GO:0022904//respiratory electron transport chain	gi|195387481|ref|XP_002052424.1|/3.2144e-25/GJ17541 [Drosophila virilis]	CATGCGTTCGAAAGACTTGTT	1	54	15.91
Unigene10873	285	83.98	GO:0044444//cytoplasmic part	GO:0008238//exopeptidase activity	-	gi|195445215|ref|XP_002070226.1|/0/GK11147 [Drosophila willistoni]	CATGAGGGTCCAATGGGTGTG	8	277	81.62	CATGCCTCGGGAAAAATATGG	4	2	0.59	CATGGAGTTGGTCATTTTCTA	7	2	0.59	CATGAGGGTCCAATGGGTGGG	8	4	1.18
Unigene10880	9	2.65	-	GO:0046872//metal ion binding	GO:0022403;GO:0019953//sexual reproduction	gi|195400733|ref|XP_002058970.1|/0/GJ15250 [Drosophila virilis]	CATGTTTTAGTACTCAACACC	18	9	2.65
Unigene10882	6	1.77	GO:0043231//intracellular membrane-bounded organelle;GO:0043234//protein complex	GO:0030528//transcription regulator activity;GO:0001071;GO:0003676//nucleic acid binding;GO:0005072//transforming growth factor beta receptor, cytoplasmic mediator activity	GO:0007411//axon guidance;GO:0006351//transcription, DNA-dependent;GO:0045704;GO:0007178//transmembrane receptor protein serine/threonine kinase signaling pathway;GO:0010468//regulation of gene expression;GO:0007478//leg disc morphogenesis;GO:0019827//stem cell maintenance;GO:0009798//axis specification;GO:0007281//germ cell development;GO:0008582//regulation of synaptic growth at neuromuscular j…	gi|336171113|gb|AEI25994.1|/2.41379e-137/putative Medea protein [Episyrphus balteatus]	CATGCAATGCCTATAGATGGT	4	6	1.77
Unigene10883	13	3.83	-	-	-	-	CATGTTGAACATTGTTATCAG	1	13	3.83
Unigene10885	2	0.59	GO:0043231//intracellular membrane-bounded organelle;GO:0044444//cytoplasmic part;GO:0015630//microtubule cytoskeleton	GO:0005515//protein binding;GO:0017111//nucleoside-triphosphatase activity;GO:0032559//adenyl ribonucleotide binding	GO:0006950//response to stress;GO:0044267//cellular protein metabolic process	gi|195583328|ref|XP_002081474.1|/0/GD25692 [Drosophila simulans]	CATGAAGAATTTGTCTTACAA	3	2	0.59
Unigene10886	327	96.36	GO:0005839//proteasome core complex;GO:0043231//intracellular membrane-bounded organelle;GO:0015630//microtubule cytoskeleton	GO:0004175//endopeptidase activity	GO:0019941//modification-dependent protein catabolic process;GO:0007052//mitotic spindle organization	gi|289742271|gb|ADD19883.1|/1.59797e-118/20S proteasome regulatory subunit alpha type PSMA4/PRE9 [Glossina morsitans morsitans]	CATGCCGGTACTTGTTTGGGT	2	75	22.1	CATGCCGGTACTTGTTTGGGA	2	252	74.26
Unigene10887	304	89.58	-	-	-	gi|195388176|ref|XP_002052759.1|/1.25055e-18/GJ19996 [Drosophila virilis]	CATGTTGCTTCGTTCACTGAT	1	304	89.58
Unigene10889	71	20.92	GO:0043234//protein complex;GO:0044424//intracellular part	GO:0004812//aminoacyl-tRNA ligase activity;GO:0032559//adenyl ribonucleotide binding	GO:0006418//tRNA aminoacylation for protein translation	gi|195443826|ref|XP_002069593.1|/0/GK11601 [Drosophila willistoni]	CATGATTTGGAAAGTCACACA	13	69	20.33	CATGTAGCCAGCATACAAGCT	11	2	0.59
Unigene10890	309	91.05	-	-	-	gi|195383040|ref|XP_002050234.1|/1.01585e-19/GJ22033 [Drosophila virilis]	CATGGGTAATCCCACAGCTAA	1	11	3.24	CATGTAAAATGACTTAACTAC	2	242	71.31	CATGGGAAATCCCACAGCTAA	1	56	16.5
Unigene10891	2113	622.63	GO:0030529//ribonucleoprotein complex	GO:0043169//cation binding;GO:0005198//structural molecule activity	GO:0048468//cell development;GO:0010467//gene expression	gi|28316886|gb|AAL68340.2|/1.23902e-29/RH06643p [Drosophila melanogaster]	CATGGGTTTTGCTAATCTTTG	1	22	6.48	CATGGTTTGATCCGTAAATAC	2	2076	611.73	CATGGTTTGACCCGTAAATAC	2	2	0.59	CATGGTTTGATCCATAAATAC	2	2	0.59	CATGGTTTGATCCGGAAATAC	2	6	1.77	CATGGTTTGATCCGTAAACAC	2	2	0.59	CATGGTTTGATCCGTGAATAC	2	3	0.88
Unigene10892	271	79.85	-	-	-	gi|289739809|gb|ADD18652.1|/1.97108e-52/putative membrane protein [Glossina morsitans morsitans]	CATGAAAGTGGGAAAATTTGC	1	269	79.27	CATGAAAGGGGGAAAATTTGC	1	2	0.59
Unigene10895	70	20.63	GO:0015629//actin cytoskeleton	GO:0008092//cytoskeletal protein binding	GO:0048592//eye morphogenesis;GO:0008064//regulation of actin polymerization or depolymerization;GO:0001700//embryonic development via the syncytial blastoderm;GO:0007409//axonogenesis;GO:0007300//ovarian nurse cell to oocyte transport	gi|289741721|gb|ADD19608.1|/0/suppressor of profilin 2 [Glossina morsitans morsitans]	CATGGAATTTATGCCGATTGG	1	18	5.3	CATGGAGTTGGTGTTGGTTGA	4	3	0.88	CATGGCATGTTATTGGGGCAA	8	12	3.54	CATGTTATTGCGTTTTGATGA	2	21	6.19	CATGTTATTGGGGCAACGGAG	9	16	4.71
Unigene10899	86	25.34	GO:0005746//mitochondrial respiratory chain	GO:0015002//heme-copper terminal oxidase activity	GO:0022904//respiratory electron transport chain	gi|195384968|ref|XP_002051184.1|/1.73154e-85/GJ13654 [Drosophila virilis]	CATGAAAATGGCAACCCAGAG	1	6	1.77	CATGGGATAATCTACACGATC	2	80	23.57
Unigene10900	25	7.37	GO:0016020//membrane	-	GO:0006810//transport	gi|195130020|ref|XP_002009452.1|/0/GI15358 [Drosophila mojavensis]	CATGAACACAGAAATTGGCAC	3	16	4.71	CATGATCTGGAGGACGTTCCA	2	3	0.88	CATGGAGATTTCGAAGATTTC	1	6	1.77
Unigene10901	1584	466.75	GO:0044424//intracellular part	GO:0043169//cation binding;GO:0005515//protein binding;GO:0032559//adenyl ribonucleotide binding	GO:0006950//response to stress;GO:0044267//cellular protein metabolic process	gi|289739821|gb|ADD18658.1|/6.66095e-173/molecular chaperone [Glossina morsitans morsitans]	CATGAAATGACCAAATGTATA	4	2	0.59	CATGCTGGCACAGATCTTATG	3	2	0.59	CATGTCAATTTGGTTGAATTC	5	1417	417.54	CATGTCGAACAGGTGTGTCGC	1	6	1.77	CATGTCAACTTGGTTGAATTC	5	153	45.08	CATGTCAATTTGGGTGAATTC	5	2	0.59	CATGTCAATTTGGTTGAACTC	5	2	0.59
Unigene10902	10	2.95	-	GO:0005198//structural molecule activity	-	gi|195159176|ref|XP_002020458.1|/2.33958e-36/GL14004 [Drosophila persimilis]	CATGGTAACAGTTTCGGTTTC	1	10	2.95
Unigene10903	2	0.59	-	-	-	-	CATGCAGCAGCCCGAACAACA	1	2	0.59
Unigene10904	10	2.95	-	-	-	gi|289724540|gb|ADD18270.1|/1.21435e-36/glycoprotein [Glossina morsitans morsitans]	CATGAAAAACGCGAAAGCCAA	1	6	1.77	CATGAGCTTGTACTCCGGGAG	2	4	1.18
Unigene10907	31	9.13	GO:0015630//microtubule cytoskeleton;GO:0005838//proteasome regulatory particle	GO:0070011//peptidase activity, acting on L-amino acid peptides	GO:0019538//protein metabolic process	gi|195123171|ref|XP_002006082.1|/0/GI18748 [Drosophila mojavensis]	CATGATTTTGCACAATAACAT	5	2	0.59	CATGCCAGTGTCGAAGTAGAG	8	16	4.71	CATGGTATCGTACAAAGTACC	3	5	1.47	CATGTGACACTTGTACACGTG	2	2	0.59	CATGCCAGTGTCGAAATAGAG	8	6	1.77
Unigene10908	347	102.25	GO:0043234//protein complex	GO:0015405//P-P-bond-hydrolysis-driven transmembrane transporter activity;GO:0017111//nucleoside-triphosphatase activity;GO:0032559//adenyl ribonucleotide binding	-	gi|195398837|ref|XP_002058027.1|/0/GJ15717 [Drosophila virilis]	CATGAATTATTGGATTTGGAT	7	202	59.52	CATGCCTTCCGATGCTAAAAA	1	6	1.77	CATGCGGCAGCATTCCACCAC	6	139	40.96
Unigene10909	35	10.31	-	-	-	gi|194748883|ref|XP_001956871.1|/1.41462e-20/GF24356 [Drosophila ananassae]	CATGGTAAATGTTGTACGACT	2	35	10.31
Unigene1090	7	2.06	GO:0005849//mRNA cleavage factor complex	GO:0003824//catalytic activity	GO:0031124//mRNA 3'-end processing	gi|194765324|ref|XP_001964777.1|/5.00077e-73/GF23370 [Drosophila ananassae]	CATGAGGTCTCTTCAAATGAA	2	7	2.06
Unigene10910	718	211.57	GO:0005678//chromatin assembly complex	GO:0005515//protein binding	GO:0006355//regulation of transcription, DNA-dependent;GO:0007275//multicellular organismal development;GO:0034728;GO:0065003	gi|289739883|gb|ADD18689.1|/2.48358e-143/nucleosome assembly protein 1 [Glossina morsitans morsitans]	CATGAACGAGGATGAGGAGAG	2	8	2.36	CATGATACTGAAGATACTGCC	1	12	3.54	CATGATGAACCTGTTTTACAG	3	698	205.68
Unigene10911	913	269.03	GO:0044424//intracellular part	GO:0016744	GO:0006098//pentose-phosphate shunt;GO:0051017//actin filament bundle assembly;GO:0060541//respiratory system development;GO:0030855//epithelial cell differentiation;GO:0009653//anatomical structure morphogenesis;GO:0009790//embryonic development	gi|289742969|gb|ADD20232.1|/1.02071e-149/transaldolase [Glossina morsitans morsitans]	CATGGGTGCCTCATTCAGAAA	4	870	256.36	CATGGGTGTTGGAAAGGATCG	3	31	9.13	CATGGGGGCCTCATTCAGAAA	4	6	1.77	CATGGGTGCCTCATTCAGAAG	4	2	0.59	CATGGGTGCCTCCTTCAGAAA	4	2	0.59	CATGGGTGCCTCTTTCAGAAA	4	2	0.59
Unigene10912	13	3.83	-	GO:0046872//metal ion binding;GO:0005515//protein binding	GO:0042065;GO:0007281//germ cell development	gi|195117826|ref|XP_002003448.1|/0/GI22475 [Drosophila mojavensis]	CATGCAGCCAGAGAAGGCAGC	6	4	1.18	CATGTACCACATTGAAGTGAG	7	2	0.59	CATGTTTGGTAGCTAAACCGG	11	5	1.47	CATGAGTCTTGCTGAGCACAG	14	2	0.59
Unigene10913	37	10.9	GO:0043231//intracellular membrane-bounded organelle;GO:0000502//proteasome complex	GO:0004175//endopeptidase activity	GO:0033554//cellular response to stress;GO:0006508//proteolysis	gi|194756194|ref|XP_001960364.1|/2.45614e-82/GF13326 [Drosophila ananassae]	CATGATAGTTCAAAGAGTAAG	5	18	5.3	CATGTCTTACAGCTTTCTTAA	2	8	2.36	CATGTTTGGCTTGAAAAATTC	3	6	1.77	CATGCCTCACGTTTCAACATA	4	2	0.59	CATGCTTCACGTTTTAACATA	4	3	0.88
Unigene10914	1030	303.51	GO:0044444//cytoplasmic part	-	-	gi|289743501|gb|ADD20498.1|/4.42515e-130/enoyl-CoA isomerase [Glossina morsitans morsitans]	CATGTCGAACTGAACAGACCA	1	1028	302.92	CATGTCGAACTGAACAAACCA	1	2	0.59
Unigene10915	20	5.89	-	-	-	gi|195433575|ref|XP_002064786.1|/1.39792e-102/GK15016 [Drosophila willistoni]	CATGGCATCGAGTAGAGTATT	1	6	1.77	CATGGGACGTAGGGCAAAACC	4	14	4.13
Unigene10916	372	109.62	GO:0005815//microtubule organizing center;GO:0032155//cell division site part;GO:0012505//endomembrane system;GO:0005798//Golgi-associated vesicle;GO:0033267//axon part;GO:0031967	GO:0032561//guanyl ribonucleotide binding;GO:0017111//nucleoside-triphosphatase activity	GO:0007017//microtubule-based process;GO:0006959//humoral immune response;GO:0032506//cytokinetic process;GO:0006906//vesicle fusion;GO:0030036//actin cytoskeleton organization;GO:0044087;GO:0001700//embryonic development via the syncytial blastoderm;GO:0001709//cell fate determination;GO:0007281//germ cell development;GO:0007292//female gamete generation;GO:0033206//cytokinesis after meiosis;GO:…	gi|17137216|ref|NP_477170.1|/6.46874e-114/Rab-protein 11, isoform B [Drosophila melanogaster]	CATGCCGATCAAAATATTGTC	1	19	5.6	CATGTTATCTTTTTAATATAA	2	351	103.43	CATGTTATCCTTTTAATATAA	2	2	0.59
Unigene10917	15	4.42	GO:0044424//intracellular part	GO:0016811//hydrolase activity, acting on carbon-nitrogen (but not peptide) bonds, in linear amides;GO:0005488//binding;GO:0070011//peptidase activity, acting on L-amino acid peptides	GO:0019538//protein metabolic process	gi|289741531|gb|ADD19513.1|/0/aminoacylase-1 [Glossina morsitans morsitans]	CATGACGGATATAACGACTGT	1	3	0.88	CATGTCATAACAACAATGGGT	6	9	2.65	CATGTCATTACAACAATGGGT	6	3	0.88
Unigene10918	87	25.64	-	-	-	gi|156358531|ref|XP_001624571.1|/3.79594e-19/predicted protein [Nematostella vectensis]	CATGGAAGTCGTAATCCGCTA	3	4	1.18	CATGGAGCTGCCATTGGTACA	4	81	23.87	CATGGAGCTGCCATTGGTAAA	4	2	0.59
Unigene10919	1699	500.64	GO:0015934//large ribosomal subunit	GO:0005198//structural molecule activity	GO:0007052//mitotic spindle organization;GO:0010467//gene expression	gi|125980540|ref|XP_001354294.1|/3.61336e-135/GA11728 [Drosophila pseudoobscura pseudoobscura]	CATGGGCCTTGAATACGGACC	1	1687	497.1	CATGGGCCTTAAATACGGACC	1	2	0.59	CATGGGCCTTGAATACAGACC	1	2	0.59	CATGGGCCTTGAATACGGAAC	1	2	0.59	CATGGGCCTTGAATACGGACA	1	2	0.59	CATGGGCCTTGAATACGGATC	1	2	0.59	CATGGGCCTTGAATACTGACC	1	2	0.59
Unigene10920	16	4.71	-	GO:0016746//transferase activity, transferring acyl groups	-	gi|194766788|ref|XP_001965506.1|/0/GF22420 [Drosophila ananassae]	CATGAATCGACTATGTGTAGA	1	4	1.18	CATGACCATTATAACAAGCCC	4	5	1.47	CATGCCACCAGCGAAGGATAG	2	4	1.18	CATGGGAATCTTTCTGCCGCG	5	3	0.88
Unigene10921	7	2.06	-	GO:0016301//kinase activity	GO:0007613//memory;GO:0006796//phosphate metabolic process;GO:0007420//brain development;GO:0045165//cell fate commitment;GO:0006650//glycerophospholipid metabolic process;GO:0046335//ethanolamine biosynthetic process;GO:0046958//nonassociative learning;GO:0009612//response to mechanical stimulus	gi|195041459|ref|XP_001991260.1|/1.4495e-146/GH12558 [Drosophila grimshawi]	CATGCTATTGATACAAAACTT	6	7	2.06
Unigene10923	972	286.41	GO:0015934//large ribosomal subunit	GO:0005198//structural molecule activity	GO:0007052//mitotic spindle organization;GO:0010467//gene expression	gi|289741183|gb|ADD19339.1|/6.6345e-89/ribosomal protein L17 [Glossina morsitans morsitans]	CATGTCTTCACCCTGTCACGT	1	968	285.24	CATGTCTTCACCCTGTCACGA	1	2	0.59	CATGTCTTCACCCTGTCACGG	1	2	0.59
Unigene10925	183	53.92	-	-	-	gi|312374823|gb|EFR22302.1|/4.95939e-60/hypothetical protein AND_15458 [Anopheles darlingi]	CATGAGGGTCTTGTTTTTCCG	1	177	52.16	CATGAGGGCCTTGTTTTTCCG	1	2	0.59	CATGAGGGGCTTGTTTTTCCG	1	4	1.18
Unigene10927	2	0.59	-	-	-	gi|289740647|gb|ADD19071.1|/9.37445e-176/hypothetical conserved protein [Glossina morsitans morsitans]	CATGCCGGGTGCTGAAGCTGT	1	2	0.59
Unigene10928	1286	378.94	-	-	-	-	CATGGCAACAACAATAAGGAC	1	1263	372.16	CATGGCAACAACAATAAGGAT	1	19	5.6	CATGGCAACAACAATAATGAC	1	2	0.59	CATGGCAATAACAATAAGGAC	1	2	0.59
Unigene10929	860	253.41	-	-	-	-	CATGGCGACAATAATAGTGGC	1	790	232.79	CATGGCGACAATAATAGGGGC	1	6	1.77	CATGGCGACATTAATAGTGGC	1	2	0.59	CATGGCGATAATAATAGTGGC	1	62	18.27
Unigene1092	2	0.59	-	GO:0046872//metal ion binding	-	gi|289741833|gb|ADD19664.1|/1.44882e-30/uncharacterized conserved protein [Glossina morsitans morsitans]	CATGTTTGCCACGACTTGTTT	1	2	0.59
Unigene10930	42	12.38	GO:0016591//DNA-directed RNA polymerase II, holoenzyme	GO:0003676//nucleic acid binding;GO:0046914//transition metal ion binding;GO:0034062//RNA polymerase activity	GO:0010468//regulation of gene expression;GO:0006351//transcription, DNA-dependent	gi|218506065|gb|ACK77674.1|/7.85893e-68/SD23432p [Drosophila melanogaster]	CATGAGTGCCCTAAGTGTGGT	1	42	12.38
Unigene10956	8	2.36	GO:0019866//organelle inner membrane;GO:0031224//intrinsic to membrane	GO:0046872//metal ion binding;GO:0005215//transporter activity	GO:0006810//transport	gi|195126160|ref|XP_002007542.1|/1.6239e-139/GI12332 [Drosophila mojavensis]	CATGTCAATTTATTATATGCA	8	8	2.36
Unigene10958	2	0.59	GO:0044444//cytoplasmic part	GO:0005488//binding	GO:0007635//chemosensory behavior;GO:0018988;GO:0006355//regulation of transcription, DNA-dependent;GO:0009887//organ morphogenesis;GO:0007626//locomotory behavior;GO:0007399//nervous system development;GO:0009605//response to external stimulus	gi|289743577|gb|ADD20536.1|/2.5232e-67/activating transcription factor 4 [Glossina morsitans morsitans]	CATGGCAAATTGTAGGTAAAT	4	2	0.59
Unigene1095	2	0.59	-	-	-	-	CATGAAGTTTATCGAAGCTGA	1	2	0.59
Unigene10960	24	7.07	GO:0016020//membrane	-	GO:0006810//transport	gi|195133836|ref|XP_002011345.1|/0/GI16478 [Drosophila mojavensis]	CATGAAATAGTACGACCAGGT	6	2	0.59	CATGACAACATATTGAGGTAT	4	2	0.59	CATGGAATTGGGTTCGGTAAT	5	2	0.59	CATGGCCAAAGGTGCTTGAGA	3	2	0.59	CATGGGGTTATTGGGCTTGTA	2	16	4.71
Unigene10961	17	5.01	-	GO:0046914//transition metal ion binding	-	gi|195398865|ref|XP_002058041.1|/7.82332e-61/GJ15863 [Drosophila virilis]	CATGCAAAATAGAGTTCTGAG	7	17	5.01
Unigene10963	91	26.81	GO:0044444//cytoplasmic part	GO:0016879//ligase activity, forming carbon-nitrogen bonds	-	gi|194754209|ref|XP_001959388.1|/0/GF12071 [Drosophila ananassae]	CATGAAAGACGATTCTGGTTT	5	80	23.57	CATGCCGAAGACTTGAAACCA	4	11	3.24
Unigene10975	13	3.83	-	-	-	gi|195378670|ref|XP_002048106.1|/9.77428e-56/GJ11527 [Drosophila virilis]	CATGCCAAATGTTTGCCACGT	1	3	0.88	CATGGCGTGGTACTTTTTTAA	2	3	0.88	CATGGCTTCCACAATCTCTTC	3	7	2.06
Unigene10979	5	1.47	-	GO:0004674//protein serine/threonine kinase activity;GO:0032559//adenyl ribonucleotide binding	GO:0065008;GO:0006464//protein modification process	gi|83595261|gb|ABC25082.1|/0/MAP kinase activated protein-kinase-2 [Glossina morsitans morsitans]	CATGCCTTTAATTAAGTCCTT	2	5	1.47
Unigene1097	14	4.13	-	-	-	gi|195027808|ref|XP_001986774.1|/5.72853e-33/GH21554 [Drosophila grimshawi]	CATGTCAAAATGGATTTTGTT	2	14	4.13
Unigene10985	3359	989.78	-	GO:0004175//endopeptidase activity	GO:0019222//regulation of metabolic process;GO:0019538//protein metabolic process;GO:0048102//autophagic cell death	gi|496317|dbj|BAA04103.1|/0/Sarcophaga pro-cathepsin B [Sarcophaga peregrina]	CATGACAAATGGACCAGTTGA	4	5	1.47	CATGCTATTCGTATTTTGGGC	7	2249	662.7	CATGGCAAAACACCACGTTGT	3	3	0.88	CATGTCAATGGTACCCGTCCA	2	2	0.59	CATGTTCATGGCCGTGAATTG	5	16	4.71	CATGACAAATGGTCCAGTTGA	4	3	0.88	CATGCCATTCGTATTTTGGGC	7	2	0.59	CATGCTATTCGAATTTTGGGC	7	2	0.59	CATGCTATTCGGATTTTGGGC	7	9	2.65	CATGCTATTCGTATTTTGGGA	7	1061	312.64	CATGCTATTCGTATTTTTGGC	7	2
Unigene10991	2	0.59	-	-	-	-	CATGTTGGGGTTCTAGACGCA	1	2	0.59
Unigene10992	2074	611.14	-	GO:0030247//polysaccharide binding	GO:0006022	gi|195343220|ref|XP_002038196.1|/1.0335e-27/GM18686 [Drosophila sechellia]	CATGCAGAATATAAATTTTTA	2	2028	597.58	CATGTACCGCCCCCAGCAAAT	1	41	12.08	CATGCAGAATATAAATTTTTG	2	2	0.59	CATGCGGAATATAAATTTTTA	2	3	0.88
Unigene10994	16	4.71	-	-	-	gi|195432613|ref|XP_002064311.1|/2.78376e-08/GK20098 [Drosophila willistoni]	CATGAAAATGATGATAATGAA	8	16	4.71
Unigene10996	79	23.28	GO:0044444//cytoplasmic part	GO:0032561//guanyl ribonucleotide binding;GO:0004620//phospholipase activity	GO:0035556;GO:0006909//phagocytosis;GO:0051301//cell division	gi|289741455|gb|ADD19475.1|/8.13665e-99/GTP-binding protein H-ray [Glossina morsitans morsitans]	CATGGTGTTATAGTTGTATAC	2	79	23.28
Unigene10998	53	15.62	-	-	-	gi|198465279|ref|XP_001353576.2|/3.92044e-163/GA11393 [Drosophila pseudoobscura pseudoobscura]	CATGACCATTGCCACCACCAC	8	2	0.59	CATGCCAGTAGAATATAAGGG	1	34	10.02	CATGTGACGATGTTATATTTA	2	5	1.47	CATGTTTACAAATTTTACCCA	10	12	3.54
Unigene10999	2545	749.92	GO:0044421//extracellular region part	GO:0004175//endopeptidase activity	GO:0032501//multicellular organismal process;GO:0019538//protein metabolic process	gi|1717788|sp|P51588.1|TRYP_SARBU/7.82213e-108/RecName: Full=Trypsin; Flags: Precursor	CATGAAGGTTATAATCCCAAG	2	2528	744.91	CATGATTCGTTTCGTAGCAGT	1	2	0.59	CATGAAGATTATAATCCCAAG	2	2	0.59	CATGAAGGGTATAATCCCAAG	2	11	3.24	CATGTAGGTTATAATCCCAAG	2	2	0.59
Unigene11000	7	2.06	GO:0005746//mitochondrial respiratory chain	GO:0015002//heme-copper terminal oxidase activity	GO:0051726//regulation of cell cycle;GO:0022904//respiratory electron transport chain	gi|289740705|gb|ADD19100.1|/1.40435e-71/cytochrome c oxidase subunit Va COX6 [Glossina morsitans morsitans]	CATGAAATCCCTGCCGAAGAA	1	7	2.06
Unigene11002	7	2.06	GO:0005746//mitochondrial respiratory chain	GO:0015078//hydrogen ion transmembrane transporter activity	GO:0022904//respiratory electron transport chain	gi|221307696|gb|ACM16722.1|/3.2292e-17/GM22210p [Drosophila melanogaster]	CATGTTGGAATCGGTTTTTTT	1	7	2.06
Unigene11004	142	41.84	-	GO:0046872//metal ion binding;GO:0005543//phospholipid binding;GO:0008092//cytoskeletal protein binding	GO:0007450//dorsal/ventral pattern formation, imaginal disc	gi|10121901|gb|AAG12161.1|/2.21747e-164/annexin B9a [Drosophila melanogaster]	CATGTTAGAGACTCTGGTGGC	6	134	39.49	CATGTTAGAGACTCTGGGGGC	6	8	2.36
Unigene11007	7	2.06	GO:0043231//intracellular membrane-bounded organelle	GO:0000981;GO:0003702//RNA polymerase II transcription factor activity;GO:0003677//DNA binding	GO:0035054//embryonic heart tube anterior/posterior pattern formation;GO:0035292//specification of segmental identity, trunk;GO:0035051//cardiac cell differentiation;GO:0007448//anterior/posterior pattern formation, imaginal disc;GO:0008354//germ cell migration;GO:0012501//programmed cell death;GO:0001742//oenocyte differentiation;GO:0014706//striated muscle tissue development;GO:0045137;GO:00017…	gi|59939333|gb|AAX12425.1|/2.62645e-96/Dbuz\abd-A-PB [Drosophila buzzatii]	CATGTGACGTGGGATGATTTG	4	7	2.06
Unigene11008	2	0.59	-	GO:0005515//protein binding	GO:0009987//cellular process;GO:0009887//organ morphogenesis;GO:0048511//rhythmic process	gi|195438493|ref|XP_002067171.1|/1.06007e-98/GK24157 [Drosophila willistoni]	CATGTAAAACTTCAGGCATAT	14	2	0.59
Unigene11010	214	63.06	GO:0005635//nuclear envelope	GO:0046914//transition metal ion binding	-	gi|194908465|ref|XP_001981774.1|/0/GG12234 [Drosophila erecta]	CATGATAATGCTGTTACAGAA	6	194	57.17	CATGCCAGTTCATCGGGTAGT	5	6	1.77	CATGATAATGCTGTTAAAGAA	6	14	4.13
Unigene11011	33	9.72	-	GO:0005488//binding	GO:0040008//regulation of growth;GO:0016049//cell growth;GO:0048518//positive regulation of biological process;GO:0010468//regulation of gene expression;GO:0010556;GO:0006350//transcription;GO:0009790//embryonic development	gi|4098987|gb|AAD00517.1|/5.51714e-70/dMyc1 [Drosophila melanogaster]	CATGTTCCTTGGCTGAGGTCT	1	31	9.13	CATGTTCCTTGGCTGAGGGCT	1	2	0.59
Unigene11012	485	142.91	GO:0043231//intracellular membrane-bounded organelle;GO:0000502//proteasome complex	GO:0004175//endopeptidase activity	GO:0031023//microtubule organizing center organization;GO:0007052//mitotic spindle organization;GO:0006508//proteolysis	gi|195027377|ref|XP_001986559.1|/1.21231e-127/GH20460 [Drosophila grimshawi]	CATGCCACCTATAGAGATGCC	6	467	137.61	CATGGTACCACTACATTGGGC	3	3	0.88	CATGCCACTTATAGAGATGCC	6	15	4.42
Unigene11013	266	78.38	-	GO:0004175//endopeptidase activity	GO:0019538//protein metabolic process	gi|289739739|gb|ADD18617.1|/4.95319e-160/trypsin [Glossina morsitans morsitans]	CATGCATCCAATTCGAGTTAT	1	3	0.88	CATGTAGCTTCGGCACGTAAC	3	257	75.73	CATGTCAAGCTCAGTTGCGTA	2	6	1.77
Unigene11014	579	170.61	-	GO:0046872//metal ion binding;GO:0005253//anion channel activity	GO:0006950//response to stress;GO:0010259//multicellular organismal aging	gi|289739975|gb|ADD18735.1|/3.63839e-132/chloride intracellular channel [Glossina morsitans morsitans]	CATGAAATGGTTCCAACAGAA	1	570	167.96	CATGGTATCACCAGTGAGAAA	4	5	1.47	CATGAAATGGATCCAACAGAA	1	2	0.59	CATGAAATGGTTCCAACATAA	1	2	0.59
Unigene11016	7792	2296.03	GO:0015935//small ribosomal subunit	GO:0005198//structural molecule activity	GO:0010467//gene expression	gi|195428873|ref|XP_002062490.1|/4.89578e-51/GK16630 [Drosophila willistoni]	CATGGATCAATAAAAGAAAAA	2	7402	2181.11	CATGGGTCGTGTAAGAACCAA	1	326	96.06	CATGAATCAATAAAAGAAAAA	2	2	0.59	CATGGAACAATAAAAGAAAAA	2	3	0.88	CATGGACCAATAAAAGAAAAA	2	2	0.59	CATGGATCAATAAAAAAAAAA	2	22	6.48	CATGGATCAATAAAAGAGAAA	2	4	1.18	CATGGATCAATAAAAGGAAAA	2	2	0.59	CATGGATCAATAAAATAAAAA	2	2	0.59	CATGGATCAATAAAGGAAAAA	2	3	0.88	CATGGATCAATGAAAGAAAAA	2	3
Unigene11017	454	133.78	-	GO:0046872//metal ion binding	-	gi|195175192|ref|XP_002028344.1|/8.63563e-66/GL11919 [Drosophila persimilis]	CATGATCCGTCAATTGATCAT	2	292	86.04	CATGAATTCATCGAAATCAAT	1	2	0.59	CATGAATTCATCGAAGTCAAC	1	7	2.06	CATGATCAGTCAATTGATCAT	2	151	44.49	CATGATCCGTCAATTGATCAC	2	2	0.59
Unigene11018	6	1.77	GO:0043231//intracellular membrane-bounded organelle	GO:0030528//transcription regulator activity;GO:0001071;GO:0046983//protein dimerization activity;GO:0003676//nucleic acid binding	GO:0007017//microtubule-based process;GO:0045450//bicoid mRNA localization;GO:0044087;GO:0019094//pole plasm mRNA localization	gi|195502832|ref|XP_002098398.1|/0/GE23976 [Drosophila yakuba]	CATGCAAAAGACTTAAGGCCA	29	6	1.77
Unigene11019	131	38.6	-	GO:0004553//hydrolase activity, hydrolyzing O-glycosyl compounds	GO:0009056//catabolic process	gi|189484502|gb|ACE00424.1|/3.30253e-61/lysozyme [Musca domestica]	CATGAATCAAATTATCGTACT	2	128	37.72	CATGTACGCCCTGGGTGTACC	1	3	0.88
Unigene11020	70	20.63	GO:0030529//ribonucleoprotein complex	GO:0003723//RNA binding	GO:0050658//RNA transport;GO:0006613//cotranslational protein targeting to membrane	gi|289740127|gb|ADD18811.1|/0/signal recognition particle subunit srp72 [Glossina morsitans morsitans]	CATGCAATAGGCTATTTGAAC	6	35	10.31	CATGTTCTGCTGCATAATTGG	1	16	4.71	CATGTTGATCCTTGTTAATGA	5	10	2.95	CATGTTCTGCAGCATAATTGG	1	9	2.65
Unigene11031	24	7.07	-	-	-	gi|238859641|ref|NP_001155022.1|/3.88963e-19/cysteine-rich/TIL venom protein 2 [Nasonia vitripennis]	CATGGCCAAATTACTTCCATA	1	12	3.54	CATGTCCCCCCAATCAAGTGT	2	12	3.54
Unigene11032	355	104.61	GO:0005798//Golgi-associated vesicle;GO:0031224//intrinsic to membrane	GO:0046923//ER retention sequence binding;GO:0004871//signal transducer activity	GO:0048193//Golgi vesicle transport;GO:0035437	gi|289739757|gb|ADD18626.1|/2.61202e-104/KDEL receptor [Glossina morsitans morsitans]	CATGCTGTTTTTATTTATCAA	5	355	104.61
Unigene11033	34	10.02	GO:0043231//intracellular membrane-bounded organelle;GO:0015630//microtubule cytoskeleton;GO:0044444//cytoplasmic part	-	GO:0007309//oocyte axis specification;GO:0007010//cytoskeleton organization;GO:0048193//Golgi vesicle transport	gi|195019799|ref|XP_001985057.1|/8.00131e-48/GH14711 [Drosophila grimshawi]	CATGAATCCTCAACAAGTACC	1	3	0.88	CATGAGATAAGTTCAAAAATA	6	28	8.25	CATGCAAAAGCCTTCACGTAA	4	3	0.88
Unigene11034	554	163.24	GO:0043234//protein complex;GO:0044444//cytoplasmic part;GO:0015630//microtubule cytoskeleton	GO:0008135//translation factor activity, nucleic acid binding	GO:0006412//translation	gi|289743371|gb|ADD20433.1|/0/eukaryotic translation initiation factor 3 subunit 2 beta [Glossina morsitans morsitans]	CATGCAAATGTACAAGGATGG	5	6	1.77	CATGGTACAGTTATTGCTTCT	2	4	1.18	CATGTTATGGGGTCCTTTGGA	3	2	0.59	CATGTTTGTTACCGCCTCTAA	6	542	159.71
Unigene11036	6	1.77	GO:0019866//organelle inner membrane;GO:0031980//mitochondrial lumen;GO:0044425//membrane part	GO:0009055//electron carrier activity;GO:0005506//iron ion binding	GO:0051234//establishment of localization;GO:0006091//generation of precursor metabolites and energy	gi|289740721|gb|ADD19108.1|/9.16054e-58/cytochrome c [Glossina morsitans morsitans]	CATGTTTTATTATTTGATTTA	1	6	1.77
Unigene11037	46	13.55	GO:0019866//organelle inner membrane;GO:0042579//microbody	GO:0016406	GO:0032787//monocarboxylic acid metabolic process;GO:0006577	gi|195051389|ref|XP_001993085.1|/0/GH13284 [Drosophila grimshawi]	CATGAATCAACTGCAAACCCA	6	4	1.18	CATGCCAGGACTAGAGAAAAC	8	23	6.78	CATGCCATTAGGATTGACTAC	5	4	1.18	CATGTGTCAAGGGACCATAAC	2	2	0.59	CATGTTTTATTTCATTTTTCT	1	13	3.83
Unigene11038	405	119.34	GO:0000178//exosome (RNase complex);GO:0005700//polytene chromosome	GO:0030528//transcription regulator activity;GO:0005488//binding	GO:0006259//DNA metabolic process;GO:0033554//cellular response to stress;GO:0006351//transcription, DNA-dependent	gi|157114681|ref|XP_001652370.1|/0/suppressor of ty [Aedes aegypti]	CATGGAGGATACGTTAACACG	8	148	43.61	CATGGGCTAGAAGAAAACGCC	9	230	67.77	CATGTAAAAAATCCGGAAGAA	5	7	2.06	CATGTGCGCGTGAGTTATTGA	7	20	5.89
Unigene11039	14	4.13	-	GO:0003824//catalytic activity	GO:0008152//metabolic process	gi|198462440|ref|XP_001352422.2|/1.78689e-149/GA10606 [Drosophila pseudoobscura pseudoobscura]	CATGATCCATGGGAATCAAAC	1	4	1.18	CATGGCCTTCCAAGTGTCCAA	3	3	0.88	CATGTTGCACACTAATTAAAA	6	4	1.18	CATGATCCATGGGTATCAAAC	1	3	0.88
Unigene1103	7	2.06	-	-	-	gi|195447976|ref|XP_002071454.1|/1.88012e-45/GK25128 [Drosophila willistoni]	CATGTACTCTGCAGGGATTGT	3	7	2.06
Unigene11041	3	0.88	GO:0043231//intracellular membrane-bounded organelle	GO:0005488//binding	GO:0007472//wing disc morphogenesis	gi|221330252|ref|NP_001097304.2|/0/combgap, isoform J [Drosophila melanogaster]	CATGGTGTCTTGTAATTCTGT	10	3	0.88
Unigene11043	74	21.81	GO:0005700//polytene chromosome;GO:0044446;GO:0030529//ribonucleoprotein complex	GO:0003723//RNA binding;GO:0003677//DNA binding	GO:0000380//alternative nuclear mRNA splicing, via spliceosome	gi|195503537|ref|XP_002098694.1|/1.9349e-37/GE23791 [Drosophila yakuba]	CATGCAACCTTATGGCAACAG	5	4	1.18	CATGGGTGCCGGTGGTGGCAA	6	63	18.56	CATGGGTGCCGGAGGTGGCAA	6	7	2.06
Unigene11044	17	5.01	GO:0044464//cell part	GO:0016491//oxidoreductase activity;GO:0005506//iron ion binding	GO:0017085//response to insecticide	gi|118428564|gb|ABK91492.1|/7.77392e-170/CYP6G3 [Lucilia cuprina]	CATGGATTTATGTTGTTTTTT	1	11	3.24	CATGTTTGATAGCTAATAAAA	2	3	0.88	CATGTTTGATAGCTAGTAAAA	2	3	0.88
Unigene11045	110	32.41	-	GO:0016772//transferase activity, transferring phosphorus-containing groups	GO:0006066//alcohol metabolic process	gi|195435383|ref|XP_002065671.1|/6.89667e-46/GK14544 [Drosophila willistoni]	CATGACAACTGAACGTATTGT	1	23	6.78	CATGTTTAAGAGAATTTCAAT	2	87	25.64
Unigene11047	323	95.18	GO:0031224//intrinsic to membrane	GO:0004519//endonuclease activity	GO:0006351//transcription, DNA-dependent	gi|224924400|gb|ACN69150.1|/1.17624e-35/hypothetical secreted ribonuclease [Stomoxys calcitrans]	CATGTGTTGGGAAAGTGTTTA	1	233	68.66	CATGTGTTGAGAAAGTGTTTA	1	23	6.78	CATGTGTTGGGAAAGGGTTTA	1	2	0.59	CATGTGTTGGGAAAGTATTTA	1	12	3.54	CATGTGTTGGGAAAGTGTTTT	1	53	15.62
Unigene11051	2	0.59	-	-	-	-	CATGCAAATGCTTAAAAAAAA	2	2	0.59
Unigene11055	43458	12805.6	-	GO:0005488//binding	GO:0007600//sensory perception;GO:0048102//autophagic cell death;GO:0010033//response to organic substance;GO:0007635//chemosensory behavior	gi|296142205|gb|ADG96057.1|/9.3412e-54/putative odorant binding protein [Stomoxys calcitrans]	CATGAACATGGTCATCATGAT	1	2	0.59	CATGATCATCAAGATGGTCAT	3	5	1.47	CATGATTATGTGGTTAAACAT	4	4	1.18	CATGCCGATTTAGTGAAATAT	5	143	42.14	CATGCTAAAATCGAAAAATGT	7	272	80.15	CATGGAGCCGTTGATCATAAT	6	36	10.61	CATGTGTTTCATACAATCCAA	8	20664	6088.97	CATGAGTTTCATACAATCCAA	8	92	27.11	CATGCCAATTTAGTGAAATAT	5	2	0.59	CATGCCGATTTAGTAAAATAT	5	33	9.72	CATGCGTTTCATACAATCCAA	8	6
Unigene11056	1824	537.47	-	-	GO:0006950//response to stress	gi|315259614|gb|ADT92004.1|/7.00394e-84/heat shock protein [Musca domestica]	CATGAATTAATGAATCGTGAA	2	29	8.55	CATGATTCCCATCACTCACAA	4	1678	494.45	CATGCCAAACACGAAGAGAAA	3	37	10.9	CATGAATTAATGAATCGGGAA	2	3	0.88	CATGATTCCCATCACTCACGA	4	2	0.59	CATGATTCCCATCACTCATAA	4	73	21.51	CATGATTCCCATCGCTCACAA	4	2	0.59
Unigene11057	25	7.37	GO:0005753//mitochondrial proton-transporting ATP synthase complex	GO:0015077//monovalent inorganic cation transmembrane transporter activity;GO:0015662//ATPase activity, coupled to transmembrane movement of ions, phosphorylative mechanism	GO:0006818//hydrogen transport;GO:0006909//phagocytosis;GO:0006754//ATP biosynthetic process	gi|195440316|ref|XP_002067988.1|/1.39705e-111/GK10957 [Drosophila willistoni]	CATGACGTAGATTTCCTTGGA	5	10	2.95	CATGAGCATTAAAGCACCTTC	3	6	1.77	CATGATGGCCAAGGAAAGACC	4	2	0.59	CATGGCACGTTCACGGAAAGC	2	2	0.59	CATGTGTTTTTGGCTAAGGCG	1	5	1.47
Unigene11058	284	83.68	GO:0043234//protein complex;GO:0015630//microtubule cytoskeleton;GO:0044444//cytoplasmic part	GO:0008135//translation factor activity, nucleic acid binding	GO:0006413//translational initiation;GO:0007052//mitotic spindle organization;GO:0016198//axon choice point recognition	gi|195439878|ref|XP_002067786.1|/4.65242e-92/GK12617 [Drosophila willistoni]	CATGGAAGGTGAAGATTTTGA	1	5	1.47	CATGTCGCTCACCCGAAACAA	3	4	1.18	CATGTGGTTCTAGGTGTTCTG	4	273	80.44	CATGTGGTTCTAGGGGTTCTG	4	2	0.59
Unigene11060	114	33.59	GO:0044464//cell part	GO:0030528//transcription regulator activity;GO:0046914//transition metal ion binding	GO:0000165//MAPKKK cascade;GO:0007450//dorsal/ventral pattern formation, imaginal disc;GO:0009887//organ morphogenesis;GO:0001700//embryonic development via the syncytial blastoderm;GO:0001738//morphogenesis of a polarized epithelium;GO:0048102//autophagic cell death	gi|16769862|gb|AAL29150.1|/3.52649e-53/SD05726p [Drosophila melanogaster]	CATGCCACCAAACGTCAAGAT	3	110	32.41	CATGTAAATAGTTCGGGTATA	1	2	0.59	CATGTTAAAAGACATGCCACC	2	2	0.59
Unigene11061	2	0.59	-	-	-	gi|198452650|ref|XP_002137513.1|/2.94518e-49/GA26505 [Drosophila pseudoobscura pseudoobscura]	CATGTTATTATCCATCAAATA	20	2	0.59
Unigene11062	8863	2611.62	-	-	-	-	CATGAAAACAAAATTTGTATG	1	6814	2007.85	CATGTAAGGCTTTTTTTCTAA	2	1969	580.2	CATGAAAACAAAATCTGTATG	1	3	0.88	CATGAAAACAAAATTTATATG	1	5	1.47	CATGAAAACAAAATTTGAATG	1	10	2.95	CATGAAAACAAAATTTGCATG	1	5	1.47	CATGAAAACAAAATTTGGATG	1	14	4.13	CATGAAAACAAAATTTGTAAG	1	3	0.88	CATGAAAACAAAATTTGTATA	1	4	1.18	CATGAAAACAAAATTTGTATT	1	3	0.88	CATGAAAACAAAATTTGTCTG	1	2
Unigene11082	65	19.15	-	-	-	gi|195476806|ref|XP_002086247.1|/2.05655e-26/GE22984 [Drosophila yakuba]	CATGAGCATCCAATGGAATAA	1	31	9.13	CATGTCAAAATATTAAACACA	3	34	10.02
Unigene11083	760	223.95	-	-	-	gi|195376375|ref|XP_002046972.1|/2.42023e-49/GJ12191 [Drosophila virilis]	CATGCTCATATTCAAGCAAAA	1	760	223.95
Unigene11084	79	23.28	-	-	-	gi|289740645|gb|ADD19070.1|/5.32096e-85/prenylated rab acceptor 1 [Glossina morsitans morsitans]	CATGCCATCTTTTATAATATT	1	79	23.28
Unigene11085	59	17.39	-	-	-	gi|289742183|gb|ADD19839.1|/1.18582e-148/hypothetical conserved protein [Glossina morsitans morsitans]	CATGGAAATACACCCAGTTGT	1	7	2.06	CATGGAGATAAAAAAATTTCT	5	5	1.47	CATGGGAGCCAAGCCGGGAAC	3	6	1.77	CATGTGGCAATTGAGGTGAAC	4	7	2.06	CATGTTCAAAACCGGAACTGC	2	29	8.55	CATGTTCAAAACCAGAACTGC	2	2	0.59	CATGTTCAAAACCTGAACTGC	2	3	0.88
Unigene11087	22928	6756.09	GO:0019866//organelle inner membrane;GO:0043231//intracellular membrane-bounded organelle;GO:0031224//intrinsic to membrane	GO:0005506//iron ion binding;GO:0015002//heme-copper terminal oxidase activity	GO:0051234//establishment of localization;GO:0045333//cellular respiration	gi|224808212|gb|ACN63197.1|/0/cytochrome oxidase subunit 1 [Chrysomya pinguis]	CATGATACATATTATGTAGTA	3	22132	6521.54	CATGGAGGAGCATCAGTTGAT	1	476	140.26	CATGACACATATTATGTAGTA	3	3	0.88	CATGATAAATATTATGTAGTA	3	2	0.59	CATGATACAAATTATGTAGTA	3	2	0.59	CATGATACACATTATGTAGTA	3	9	2.65	CATGATACAGATTATGTAGTA	3	2	0.59	CATGATACATAATATGTAGTA	3	3	0.88	CATGATACATATCATGTAGTA	3	2	0.59	CATGATACATATTACGTAGTA	3	9	2.65	CATGATACATATTAGGTAGTA	3	4
Unigene11089	4	1.18	-	GO:0016838//carbon-oxygen lyase activity, acting on phosphates;GO:0043169//cation binding	GO:0042559//pteridine and derivative biosynthetic process	gi|195398421|ref|XP_002057820.1|/1.99598e-64/GJ17891 [Drosophila virilis]	CATGGATGGTGTAATTTTCAA	2	4	1.18
Unigene11090	268	78.97	GO:0015935//small ribosomal subunit	GO:0005198//structural molecule activity	GO:0007052//mitotic spindle organization;GO:0010467//gene expression	gi|17975567|ref|NP_524709.1|/4.29679e-70/ribosomal protein S15Aa, isoform D [Drosophila melanogaster]	CATGACAGTCAAGAACTTGAT	3	7	2.06	CATGGCTAAGATTTATTTTGT	4	145	42.73	CATGTTGCTGTTTGTTAATGC	1	104	30.65	CATGTTGCTGTTTGTTAATGA	1	4	1.18	CATGTTTCATCATAACAGTCA	2	8	2.36
Unigene11092	69	20.33	GO:0044444//cytoplasmic part	GO:0005515//protein binding	-	gi|289740421|gb|ADD18958.1|/4.88231e-117/low density lipoprotein receptor adaptor protein 1 [Glossina morsitans morsitans]	CATGAAATAACTCTATTGGTG	5	63	18.56	CATGGCATTTTTTCGCAAATG	1	3	0.88	CATGTGTTTTTATGTCCTAAA	4	3	0.88
Unigene11093	358	105.49	GO:0015630//microtubule cytoskeleton;GO:0015935//small ribosomal subunit	-	-	gi|291490827|gb|ADE06729.1|/4.90026e-52/FI14147p [Drosophila melanogaster]	CATGCAAGTTAGGGATGCTCT	2	7	2.06	CATGGGTATCTTTTTTGGCTA	3	262	77.2	CATGTCCAAATAAATTAACTT	1	83	24.46	CATGTCGAAATAAATTAACTT	1	6	1.77
Unigene11094	1247	367.45	-	-	-	gi|108745186|gb|ABG02728.1|/7.0687e-07/CG10200 [Drosophila melanogaster]	CATGCCGTAAATCCTCATACT	2	15	4.42	CATGTTGTTCAAACTACTGGT	3	1222	360.08	CATGTTGTTCAAACTACTAGT	3	2	0.59	CATGTTGTTCAAACTACTGGA	3	3	0.88	CATGTTGTTCAAACTACTGGG	3	3	0.88	CATGTTGTTCAGACTACTGGT	3	2	0.59
Unigene11095	88	25.93	-	-	-	gi|289722596|gb|ADD18232.1|/1.40016e-42/uncharacterized conserved protein [Glossina morsitans morsitans]	CATGGTATTCCTAGTGCACCA	2	4	1.18	CATGTCTTGGTTTGTTGTGTG	3	78	22.98	CATGTCTTGGGTTGTTGTGTG	3	6	1.77
Unigene11096	229	67.48	GO:0000323//lytic vacuole	GO:0004175//endopeptidase activity	GO:0009057//macromolecule catabolic process;GO:0019538//protein metabolic process;GO:0048102//autophagic cell death;GO:0032501//multicellular organismal process;GO:0048869//cellular developmental process	gi|22653679|sp|Q26636.1|CATL_SARPE/0/RecName: Full=Cathepsin L; Contains: RecName: Full=Cathepsin L heavy chain; Contains: RecName: Full=Cathepsin L light chain; Flags: Precursor	CATGAGAAGCATCAATGGCTA	4	54	15.91	CATGAGGGTTCATTGTAAACA	3	16	4.71	CATGAGTTCTTAACCAACCAA	1	53	15.62	CATGATCCAAGTTCTGAGCAT	2	2	0.59	CATGATGCAACATATCGGCAT	7	84	24.75	CATGGTTTCTTTGAATTCATG	6	5	1.47	CATGTTGACGCCAATCAATCG	5	13	3.83	CATGAGAAGCATCAATGGCTC	4	2	0.59
Unigene11098	183	53.92	GO:0043231//intracellular membrane-bounded organelle;GO:0043296//apical junction complex;GO:0005887//integral to plasma membrane	GO:0008556//potassium-transporting ATPase activity;GO:0032559//adenyl ribonucleotide binding	GO:0009605//response to external stimulus;GO:0007626//locomotory behavior;GO:0007267//cell-cell signaling;GO:0007043//cell-cell junction assembly;GO:0010259//multicellular organismal aging;GO:0035151//regulation of tube size, open tracheal system;GO:0006812//cation transport;GO:0009792//embryonic development ending in birth or egg hatching;GO:0009628//response to abiotic stimulus;GO:0050877//neur…	gi|194742820|ref|XP_001953898.1|/0/GF17998 [Drosophila ananassae]	CATGAAGCGTCCTCCTCGTGA	11	2	0.59	CATGAGAAATTGGGCCTTGAA	13	15	4.42	CATGCCAAGGCTAAAGAGAAT	1	4	1.18	CATGGCTTATGGACAAATTGG	12	6	1.77	CATGGTGCTGAATTACGTGAT	9	2	0.59	CATGTACCCACTCAAACTCGT	14	150	44.2	CATGTGGTTCGATAATCAAAT	5	4	1.18
Unigene11099	52	15.32	-	GO:0042302//structural constituent of cuticle	-	gi|2565392|gb|AAB81989.1|/2.59975e-34/cuticle 1 [Lucilia cuprina]	CATGTTCATCACCATCGGCAC	2	30	8.84	CATGTTCATCGCCATCAGCAC	2	22	6.48
Unigene11101	235	69.25	-	-	-	gi|195425935|ref|XP_002061213.1|/2.82668e-151/GK10263 [Drosophila willistoni]	CATGGTGTCCCGCTTTAAACA	3	7	2.06	CATGTAGAAAATTGTATAATT	4	228	67.18
Unigene11115	25	7.37	-	-	-	gi|198467758|ref|XP_001354491.2|/4.37732e-159/GA17628 [Drosophila pseudoobscura pseudoobscura]	CATGCTGGTACCATCTTCTAG	1	18	5.3	CATGGGTTCTAGGGGATAAAT	2	3	0.88	CATGGGTTCTTGGGGATAGAT	2	4	1.18
Unigene11116	1114	328.26	-	-	-	gi|289739799|gb|ADD18647.1|/1.37346e-118/triose phosphate isomerase [Glossina morsitans morsitans]	CATGTCTTCAAGGAAGCCGAT	1	1114	328.26
Unigene11117	90	26.52	-	-	-	gi|195433430|ref|XP_002064715.1|/0/GK15079 [Drosophila willistoni]	CATGAACTGCTGGAATTGGGT	11	2	0.59	CATGATAAGGAATAATTTTCT	12	82	24.16	CATGGGTTATTTGGATCTCTC	9	2	0.59	CATGATAAGGAATAATTCTCT	12	4	1.18
Unigene11118	15	4.42	-	-	-	gi|194754397|ref|XP_001959481.1|/0/GF12034 [Drosophila ananassae]	CATGAAAAAGTATTCCCCGAA	8	5	1.47	CATGAAGATAATCTCAAACCC	10	2	0.59	CATGAGCCAAAATATGGCCTC	5	5	1.47	CATGTAGCTAAACATTATCAA	1	3	0.88
Unigene11122	27	7.96	-	-	-	gi|289741043|gb|ADD19269.1|/1.1829e-99/transmembrane protein 179 [Glossina morsitans morsitans]	CATGCAGATAATAAAACATAT	1	3	0.88	CATGCGAGCATAACGATAGAT	6	2	0.59	CATGGATACTTTAATATTGCG	3	2	0.59	CATGTCCCGTAATTTGGCTTA	8	20	5.89
Unigene11124	26	7.66	-	-	-	gi|195374912|ref|XP_002046247.1|/0/GJ12796 [Drosophila virilis]	CATGAAACGGGATGAGGTGGA	4	6	1.77	CATGGACCAGGAATAGGTTAC	2	15	4.42	CATGGCCGGACCAAATGAACC	3	5	1.47
Unigene11125	293	86.34	-	-	-	gi|195054820|ref|XP_001994321.1|/2.40706e-70/GH23898 [Drosophila grimshawi]	CATGGTATGATGTTAAAACCC	1	8	2.36	CATGTTGAATCAGAAGAATGT	2	190	55.99	CATGTGGAATCAGAAGAATGT	2	93	27.4	CATGTTGAATCAGAAGAATGG	2	2	0.59
Unigene11133	69	20.33	-	-	-	gi|1848294|gb|AAC69637.1|/3.68162e-44/glutathione reductase family member [Musca domestica]	CATGAAAATCTTATTGAACAC	1	69	20.33
Unigene11134	131	38.6	-	-	-	gi|195386256|ref|XP_002051820.1|/8.9557e-58/GJ17203 [Drosophila virilis]	CATGGTAATCGCCATAATTGT	1	131	38.6
Unigene11137	119	35.07	-	-	-	gi|195398271|ref|XP_002057746.1|/4.82179e-135/GJ17929 [Drosophila virilis]	CATGAGAAACCTGGTATTTGT	2	2	0.59	CATGATCACCTGTCCCTCTGG	3	66	19.45	CATGATCACTTGTCCCTCTGG	3	51	15.03
Unigene11140	2213	652.09	-	-	-	gi|289740535|gb|ADD19015.1|/4.27664e-109/cyclophilin type peptidyl-prolyl cis-trans isomerase [Glossina morsitans morsitans]	CATGGAAGTTGTCAAGCAAAT	3	2117	623.81	CATGGCCAATGCTGGACCCAA	2	46	13.55	CATGTGTCAAGGTGGTGATTT	1	14	4.13	CATGGAAGATGTCAAGCAAAT	3	2	0.59	CATGGAAGGTGTCAAGCAAAT	3	7	2.06	CATGGAAGTTGCCAAGCAAAT	3	4	1.18	CATGGAAGTTGGCAAGCAAAT	3	13	3.83	CATGGAAGTTGTCAAGCAAAA	3	8	2.36	CATGTGTCAAGGGGGTGATTT	1	2	0.59
Unigene11142	7	2.06	-	-	-	gi|195134260|ref|XP_002011555.1|/4.17527e-105/GI11033 [Drosophila mojavensis]	CATGTTTTTCGGGACATTCAA	5	7	2.06
Unigene11143	97	28.58	-	-	-	gi|311302297|gb|ADP88999.1|/6.56819e-62/trypsin-like protease [Hermetia illucens]	CATGAGAACCCAATAGACGTA	2	60	17.68	CATGTAGCTTGGCTAACAATT	1	25	7.37	CATGAGAACCCAAAAGACGTA	2	4	1.18	CATGTAGCTTGACTAACAATT	1	8	2.36
Unigene11144	10927	3219.81	-	-	-	gi|289742809|gb|ADD20152.1|/8.22247e-102/ribosomal protein S7 [Glossina morsitans morsitans]	CATGTAAATTGTGAAAATAAA	2	10768	3172.96	CATGTTGTTGTCATTGGTGAA	1	59	17.39	CATGCAAATTGTGAAAATAAA	2	2	0.59	CATGTAAATCGTGAAAATAAA	2	4	1.18	CATGTAAATTATGAAAATAAA	2	4	1.18	CATGTAAATTGAGAAAATAAA	2	14	4.13	CATGTAAATTGCGAAAATAAA	2	9	2.65	CATGTAAATTGGGAAAATAAA	2	32	9.43	CATGTAAATTGTAAAAATAAA	2	5	1.47	CATGTAAATTGTGAAAATAAT	2	2	0.59	CATGTAAATTGTGAAAGTAAA	2	3
Unigene11149	28	8.25	-	-	-	gi|289742091|gb|ADD19793.1|/1.4564e-93/Ras-related GTPase [Glossina morsitans morsitans]	CATGCAACATACCACAAGGTA	3	24	7.07	CATGCGTACAGGTGAAGGTTT	2	2	0.59	CATGCAACATACCACAAGGGA	3	2	0.59
Unigene11150	821	241.92	-	-	-	gi|195490229|ref|XP_002093051.1|/4.8638e-46/GE21104 [Drosophila yakuba]	CATGGAGGAGGAATTAAAGGA	1	666	196.25	CATGGAGGAGGAATTAAAAGA	1	155	45.67
Unigene11151	99	29.17	-	-	-	gi|289743743|gb|ADD20619.1|/0/casein kinase 1 alpha 1 [Glossina morsitans morsitans]	CATGAGTTCATACATTTCAAC	1	77	22.69	CATGGTAAAACGCCACGATTA	2	7	2.06	CATGTTGGAATATCCACCAAA	4	15	4.42
Unigene11152	468	137.9	-	-	-	gi|195151729|ref|XP_002016791.1|/4.22962e-160/GL21957 [Drosophila persimilis]	CATGATGAATTATAAACTTGT	5	443	130.54	CATGGCGAATCTCCTTATGAA	3	3	0.88	CATGGGAACATCCAGAGATTG	4	22	6.48
Unigene11157	27	7.96	-	-	-	gi|195131543|ref|XP_002010210.1|/0/GI14823 [Drosophila mojavensis]	CATGCCTTATATGATTCAAGT	19	2	0.59	CATGGAACCTCAATTAATGAT	20	23	6.78	CATGGAACCTCAACTAATGAT	20	2	0.59
Unigene11158	60	17.68	-	-	-	gi|83595287|gb|ABC25095.1|/3.07942e-178/imaginal disc growth factor 3 [Glossina morsitans morsitans]	CATGCAAACTTCAGCCCAGTC	3	21	6.19	CATGGGGAATTTATCGCCAGT	1	13	3.83	CATGGGGAATTTATCACCAGT	1	16	4.71	CATGTTCACCATTTTCGTCGG	2	10	2.95
Unigene11159	3	0.88	-	-	-	gi|194899632|ref|XP_001979363.1|/7.55704e-27/GG24243 [Drosophila erecta]	CATGACTGGGTCTAGCAGCTG	5	3	0.88
Unigene11160	18	5.3	-	-	-	gi|289740681|gb|ADD19088.1|/0/26S proteasome regulatory complex subunit RPN5/PSMD12 [Glossina morsitans morsitans]	CATGCTTAGTATTTTCCTGGA	2	2	0.59	CATGGGTTCAGGTTTGGGTAC	3	10	2.95	CATGTTGGGCAGGATCATCAA	4	6	1.77
Unigene11161	5	1.47	-	-	-	gi|10801049|dbj|BAB16607.1|/0/collagen type IV alpha-2 [Sarcophaga peregrina]	CATGGGACCAGGATAACCAAT	10	5	1.47
Unigene11164	162	47.74	-	-	-	gi|195394047|ref|XP_002055657.1|/3.18574e-09/GJ19482 [Drosophila virilis]	CATGGCCGTACTCATACTTAT	1	162	47.74
Unigene11165	1304	384.24	-	-	-	gi|254939725|gb|ACT88125.1|/9.8491e-79/AT15141p [Drosophila melanogaster]	CATGACAAATTTGGGTGAAAA	2	1284	378.35	CATGAGATCGCTTGGTCAAAA	1	2	0.59	CATGACAAATTTGGGGGAAAA	2	15	4.42	CATGATAAATTTGGGTGAAAA	2	3	0.88
Unigene11166	385	113.45	-	-	-	gi|194871951|ref|XP_001972937.1|/3.34009e-35/GG13618 [Drosophila erecta]	CATGTTCCGTCGTTTCCGTTC	1	385	113.45
Unigene11168	282	83.1	-	-	-	gi|195107677|ref|XP_001998435.1|/3.01889e-132/GI23961 [Drosophila mojavensis]	CATGTGGACATATTGGATTTG	1	280	82.51	CATGTTGACATATTGGATTTG	1	2	0.59
Unigene1116	6	1.77	GO:0043229//intracellular organelle	-	-	gi|198454984|ref|XP_001359806.2|/1.84434e-09/GA20783 [Drosophila pseudoobscura pseudoobscura]	CATGAGCTGTTGCCGATTTGG	1	6	1.77
Unigene11172	581	171.2	-	-	-	gi|224924420|gb|ACN69160.1|/5.26387e-71/hypothetical conserved protein [Stomoxys calcitrans]	CATGTCCCGTAAAGTGGATAT	2	573	168.84	CATGTCCCGTAAAGGGGATAT	2	8	2.36
Unigene11174	570	167.96	-	-	-	gi|195386772|ref|XP_002052078.1|/1.01797e-87/GJ17353 [Drosophila virilis]	CATGAAAACTACAGTGGTGGT	2	14	4.13	CATGAAACTAACTTGTGTTCG	4	187	55.1	CATGTATCAGAACCTTTTGAA	3	243	71.6	CATGAAAACTATAGTGGTGGT	2	2	0.59	CATGAAACTAACTTGTGTTCA	4	10	2.95	CATGTATCAGAACCTTTCGAA	3	17	5.01	CATGTATCTGAACCTTTTGAA	3	97	28.58
Unigene11176	42	12.38	-	-	-	gi|195471850|ref|XP_002088215.1|/4.17842e-17/GE13692 [Drosophila yakuba]	CATGGAGTTGTGGTTTCCTCA	1	42	12.38
Unigene11177	21	6.19	-	-	-	gi|195028302|ref|XP_001987015.1|/1.30428e-59/GH20204 [Drosophila grimshawi]	CATGTTCCCGTTTCACTATAA	1	18	5.3	CATGTTCCCGTTTTACTATAA	1	3	0.88
Unigene11178	3	0.88	-	-	-	gi|195433605|ref|XP_002064801.1|/0/GK15126 [Drosophila willistoni]	CATGATCAGCCAATTAATGAA	7	3	0.88
Unigene11180	1002	295.25	-	-	-	gi|194744215|ref|XP_001954590.1|/3.0687e-32/GF16667 [Drosophila ananassae]	CATGGAAATATAAGAAACTTT	1	977	287.89	CATGGAAATATAGGAAACTTT	1	25	7.37
Unigene11181	502	147.92	-	-	-	gi|195394513|ref|XP_002055887.1|/3.53278e-42/Pcd [Drosophila virilis]	CATGATGTTGGTGGTCTTAGT	3	40	11.79	CATGGCCAAATATATGGAGGA	4	460	135.55	CATGTCTACTCATGATGTTGG	2	2	0.59
Unigene11183	46	13.55	-	-	-	gi|195135709|ref|XP_002012275.1|/8.10278e-19/GI16885 [Drosophila mojavensis]	CATGCCCACACAGTTGAAGAT	2	2	0.59	CATGCTTCATATGTGGCTCCT	3	34	10.02	CATGCTTCATATGTAGCTCCT	3	10	2.95
Unigene11185	19	5.6	-	-	-	gi|195130173|ref|XP_002009527.1|/1.13615e-65/GI15405 [Drosophila mojavensis]	CATGCCCACAGTGGTAACGGC	1	11	3.24	CATGTTGGCTATGTGTCCTAT	2	8	2.36
Unigene11187	2	0.59	-	-	-	gi|194742692|ref|XP_001953835.1|/4.12554e-37/GF17037 [Drosophila ananassae]	CATGGACAAATTGCAGAAGAC	2	2	0.59
Unigene11188	92	27.11	-	-	-	gi|195441999|ref|XP_002068748.1|/1.30975e-71/GK17940 [Drosophila willistoni]	CATGCTAAATCCACTAAACTA	4	56	16.5	CATGTAGTGCCTTGATTTTCT	3	18	5.3	CATGTCGTACCAAAAGAGTTC	1	18	5.3
Unigene11189	122	35.95	-	-	-	gi|195442364|ref|XP_002068928.1|/0/GK18032 [Drosophila willistoni]	CATGCAGGTTTTATTTACAAT	6	3	0.88	CATGGGCACTTCCGCTCAGGT	10	117	34.48	CATGGGCACTTCCGCTCAGGG	10	2	0.59
Unigene1118	11	3.24	-	-	-	gi|195442916|ref|XP_002069192.1|/1.4361e-17/GK24548 [Drosophila willistoni]	CATGGTTATGGAAAAGAAGCG	1	9	2.65	CATGGTTATGGAAAGGAAGCG	1	2	0.59
Unigene11190	2	0.59	-	-	-	gi|170060494|ref|XP_001865828.1|/6.25169e-13/outer mitochondrial translocase subunit [Culex quinquefasciatus]	CATGTTGAAATTTATTTGTTT	2	2	0.59
Unigene11191	5861	1727.03	-	-	-	gi|17136564|ref|NP_476772.1|/0/alpha-Tubulin at 84B [Drosophila melanogaster]	CATGAAAAAAGAACAAAAGAA	8	5662	1668.4	CATGGTCGACAATGAAGCCAT	4	10	2.95	CATGTGCCCCGTGCCGTTTTC	3	8	2.36	CATGTTGGTCAAGCTGGTGTC	1	4	1.18	CATGTTGTATCGTGGTGATGT	6	35	10.31	CATGTTGTCCAACACCACCGC	7	94	27.7	CATGAAAAAAAAACAAAAGAA	8	14	4.13	CATGAAAAAAGAACAAAAAAA	8	19	5.6	CATGAAAAAAGAACAAAAGGA	8	7	2.06	CATGAAAAAAGAACAAAGGAA	8	2	0.59	CATGAAAGAAGAACAAAAGAA	8	3
Unigene11192	78	22.98	-	-	-	gi|194756334|ref|XP_001960434.1|/0/GF11513 [Drosophila ananassae]	CATGAAATTACTTAAACGTAA	6	2	0.59	CATGAACCGCGAAATTAATTC	7	3	0.88	CATGAAGCCACCATAGCCGAA	1	2	0.59	CATGCCAAGAAATTACAAGTC	4	2	0.59	CATGCCGATCAATACAAAGAG	5	3	0.88	CATGGGCCTAAGTTCGAGCCG	8	63	18.56	CATGTTCAAGAATTGAATGGT	2	3	0.88
Unigene11194	129	38.01	-	-	-	gi|289742341|gb|ADD19918.1|/0/NADH-ubiquinone oxidoreductase NDUFA9/39kDa subunit [Glossina morsitans morsitans]	CATGAAAAAAACAAATAATAT	4	98	28.88	CATGCCTTTGTGGTACAAGGG	2	5	1.47	CATGGAAAATCAAGTACCTTG	3	26	7.66
Unigene11195	613	180.63	-	-	-	gi|289743205|gb|ADD20350.1|/0/fumarase [Glossina morsitans morsitans]	CATGAATGAATCCCTTATGTT	8	2	0.59	CATGGTGTTTTGAATACAATT	6	2	0.59	CATGGTTGCTGCTCAAGTTAT	7	2	0.59	CATGTTTATTTTGGAATTTTT	9	607	178.86
Unigene11196	74	21.81	-	-	-	gi|195442832|ref|XP_002069150.1|/2.4062e-110/GK23691 [Drosophila willistoni]	CATGAATCGTAAATGGATGCC	1	74	21.81
Unigene11197	16	4.71	-	-	-	gi|195448539|ref|XP_002071703.1|/2.04395e-106/GK10120 [Drosophila willistoni]	CATGAGGTTGGTGATCCCATA	2	2	0.59	CATGCAAACCACAAGTATCCA	4	4	1.18	CATGGGTATAATGGTGCCTGA	5	2	0.59	CATGGGTTCCATTATGACATC	6	8	2.36
Unigene1119	2	0.59	GO:0015630//microtubule cytoskeleton	-	-	gi|195125982|ref|XP_002007453.1|/6.55605e-51/GI12959 [Drosophila mojavensis]	CATGTGTTTTTAAACTGATAA	1	2	0.59
Unigene11200	54	15.91	-	-	-	gi|195442866|ref|XP_002069167.1|/1.67375e-78/GK24419 [Drosophila willistoni]	CATGGAATAAACGCTCTACAG	4	33	9.72	CATGTTTAAGAAAACTGCCAA	3	21	6.19
Unigene11202	1101	324.43	-	-	-	gi|195449415|ref|XP_002072064.1|/0/GK22522 [Drosophila willistoni]	CATGAACACAACCCTGAACTC	9	4	1.18	CATGAACGCTCCCATCAACGG	1	2	0.59	CATGAAGGCTATGATCGTACC	8	2	0.59	CATGCCTGCTGCTTATATTGA	3	4	1.18	CATGCTCTACTCAAGGAAAAC	10	1005	296.14	CATGTCCTCCTCAATTTCCTC	6	2	0.59	CATGTGGAAAGAGGTAAAGAG	5	9	2.65	CATGTTGTTGCAACAAGAGAG	4	4	1.18	CATGCTCTACTTAAGGAAAAC	10	67	19.74	CATGCTCTGCTCAAGGAAAAC	10	2	0.59
Unigene11203	8	2.36	-	-	-	gi|195574687|ref|XP_002105316.1|/1.65452e-136/GD17939 [Drosophila simulans]	CATGATTTCTTCTTCGGATCA	6	2	0.59	CATGATTTTCGCTAATTTATA	7	6	1.77
Unigene11205	21	6.19	-	-	-	gi|198465283|ref|XP_001353577.2|/1.41877e-155/GA10348 [Drosophila pseudoobscura pseudoobscura]	CATGTTTGTTGCTACTGAACG	4	21	6.19
Unigene11208	8	2.36	-	-	-	gi|194882217|ref|XP_001975209.1|/8.1731e-105/GG20688 [Drosophila erecta]	CATGCCGGTTCCCAAACGATT	7	2	0.59	CATGTTCGTCTTCATGTTCTT	5	2	0.59	CATGTTCTTGAATTTCATTTT	6	4	1.18
Unigene1120	8	2.36	-	GO:0005488//binding	-	gi|289740835|gb|ADD19165.1|/3.81366e-68/polycomb-like pHD Zn-finger protein [Glossina morsitans morsitans]	CATGCAAATTCCGCCACTGAA	1	8	2.36
Unigene11221	58	17.09	-	-	-	gi|195020503|ref|XP_001985209.1|/0/GH14630 [Drosophila grimshawi]	CATGCCACAACAACAGTGTCT	27	43	12.67	CATGCGGTGGGTACGATAAGC	26	3	0.88	CATGTACGAGACTGTAGCCAA	9	2	0.59	CATGTTTACTATCAACAGTTA	1	2	0.59	CATGCCACAACAACAGTATCT	27	8	2.36
Unigene11222	15	4.42	-	-	-	gi|195339693|ref|XP_002036451.1|/3.60237e-49/GM18026 [Drosophila sechellia]	CATGATGAATATGTTCAAAGT	2	10	2.95	CATGGAAATGGTTGTTGCTGA	1	5	1.47
Unigene11223	1109	326.78	-	-	-	gi|289740741|gb|ADD19118.1|/4.78666e-134/20S proteasome regulatory subunit beta type PSMB7/PSMB10/PUP1 [Glossina morsitans morsitans]	CATGAGTGAAGAAGAGGGCAA	2	12	3.54	CATGGAAACTGCTTAATTTTA	3	1095	322.66	CATGGGAACTGCTTAATTTTA	3	2	0.59
Unigene11225	300	88.4	-	-	-	gi|320541591|ref|NP_001188517.1|/0/plasma membrane calcium ATPase, isoform R [Drosophila melanogaster]	CATGATGACTTTGTTCAATGA	11	5	1.47	CATGCAAACACGTCATTAGCT	13	278	81.92	CATGGGGACGTGGACATCCTG	12	13	3.83	CATGTTTATGTGTTGTGGGTA	10	2	0.59	CATGCAAACACGGCATTAGCT	13	2	0.59
Unigene1122	12	3.54	-	GO:0003676//nucleic acid binding;GO:0034062//RNA polymerase activity	GO:0010467//gene expression	gi|198475283|ref|XP_001356998.2|/1.78653e-52/GA18324 [Drosophila pseudoobscura pseudoobscura]	CATGATGATTCCGCCGAAGAT	4	12	3.54
Unigene11233	531	156.47	-	-	-	-	CATGATCCTGGCCAACATCAT	2	437	128.77	CATGTTTTTGGGAAAAATCGG	1	94	27.7
Unigene11236	27	7.96	-	-	-	gi|195394999|ref|XP_002056124.1|/0/GJ10398 [Drosophila virilis]	CATGATACCAAGTTTAATATT	6	10	2.95	CATGTCATTGAATTCATCGGT	7	11	3.24	CATGTTACCGGTCCAGCCGAA	5	6	1.77
Unigene11242	3	0.88	-	-	-	gi|289739849|gb|ADD18672.1|/0/putative sugar transporter [Glossina morsitans morsitans]	CATGTTTAAAGACTTCTTGTA	5	3	0.88
Unigene11246	967	284.94	-	-	-	gi|195108933|ref|XP_001999047.1|/2.27573e-142/GI23291 [Drosophila mojavensis]	CATGTGCTCATAGCCGTTCGG	4	931	274.33	CATGCCATTATTGGTTTAGAT	3	30	8.84	CATGTGCTCATAGCCGTTCGA	4	2	0.59	CATGTGCTCATAGCCGTTTGG	4	2	0.59	CATGTTGCTGGCTTTACTGGT	2	2	0.59
Unigene11251	121	35.65	-	-	-	gi|194882345|ref|XP_001975272.1|/2.26106e-100/GG22225 [Drosophila erecta]	CATGTTAAATCCCAGTAAGGA	3	115	33.89	CATGTTAAATCCAAGTAAGGA	3	6	1.77
Unigene11258	2	0.59	-	-	-	gi|195397614|ref|XP_002057423.1|/0/GJ18108 [Drosophila virilis]	CATGTAAATTCGCATAAATGT	17	2	0.59
Unigene11260	2470	727.82	-	-	-	gi|298569358|gb|ADI87390.1|/2.37743e-96/putative ferritin heavy chain-like protein [Lucilia sericata]	CATGCTAACGAACGTGACCCT	3	2415	711.62	CATGGCTTTGGATAATGAAAA	1	11	3.24	CATGTACACACACGCTCTCTC	2	20	5.89	CATGCCAACGAACGTGACCCT	3	2	0.59	CATGCTAACGAACGGGACCCT	3	9	2.65	CATGCTAACGAACGTGACCCC	3	8	2.36	CATGCTAACGAACGTGACCCG	3	3	0.88	CATGCTAACGAACGTGGCCCT	3	2	0.59
Unigene11263	144	42.43	-	-	-	gi|289743171|gb|ADD20333.1|/2.28436e-105/uncharacterized integral membrane protein [Glossina morsitans morsitans]	CATGCTTCAAGTTATTCATTG	3	19	5.6	CATGGGAAGAGCTGGTCTTAT	4	116	34.18	CATGTGGTTTTTACGTCTTTT	1	2	0.59	CATGCATCAAGTTATTCATTG	3	5	1.47	CATGGGAAGAGCTGGCCTTAT	4	2	0.59
Unigene11264	254	74.85	-	-	-	gi|195399732|ref|XP_002058473.1|/6.2343e-112/GJ14443 [Drosophila virilis]	CATGGTATTATTGTTGTTTAT	1	254	74.85
Unigene11265	98	28.88	-	-	-	gi|195161244|ref|XP_002021478.1|/6.02733e-39/GL26532 [Drosophila persimilis]	CATGTGCCGCCGCAGGTTGTG	1	98	28.88
Unigene11266	29	8.55	-	-	-	gi|289743757|gb|ADD20626.1|/4.71432e-107/NADH-ubiquinone oxidoreductase NDUFS8/23 kDa subunit [Glossina morsitans morsitans]	CATGCGTTGGCCATTACGTGA	3	3	0.88	CATGGTTCCCTGTTTAGATGT	4	24	7.07	CATGTTCACCACGGAAACGTG	1	2	0.59
Unigene11272	59	17.39	-	-	-	gi|24644103|ref|NP_524230.2|/2.82742e-84/ubiquitin conjugating enzyme, isoform A [Drosophila melanogaster]	CATGTGGACCGAAAATCACAG	3	50	14.73	CATGTGTTTGTGTGTGTTGGT	1	3	0.88	CATGTTCTTGTTGTTTCGGTT	2	6	1.77
Unigene11273	15	4.42	-	-	-	gi|289743421|gb|ADD20458.1|/1.38203e-78/putative membrane protein [Glossina morsitans morsitans]	CATGGCCTGGACTTTAACCAA	3	4	1.18	CATGGTGTACGCTTGTTTAAC	4	11	3.24
Unigene11278	6	1.77	-	-	-	gi|289740321|gb|ADD18908.1|/3.7791e-88/hypothetical conserved protein [Glossina morsitans morsitans]	CATGCTGATGCTCAAATGTTA	3	6	1.77
Unigene1127	10	2.95	-	-	-	gi|195391446|ref|XP_002054371.1|/2.13199e-71/GJ24410 [Drosophila virilis]	CATGTCGATGACGTTCAACAT	6	8	2.36	CATGTCGATGATGTTCAACAT	6	2	0.59
Unigene11286	10	2.95	-	-	-	gi|195112088|ref|XP_002000608.1|/0/GI10327 [Drosophila mojavensis]	CATGGGATAGGGTTATGTCAA	9	10	2.95
Unigene11287	859	253.12	-	-	-	gi|289740781|gb|ADD19138.1|/0/peroxisomal 3-ketoacyl-CoA-thiolase p-44/SCP2 [Glossina morsitans morsitans]	CATGAAATTGATGGACTTACA	9	163	48.03	CATGATGAAACTTCTCGAACA	7	24	7.07	CATGCAAGAAGATGAAGATAA	8	672	198.02
Unigene11292	486	143.21	-	-	-	gi|5880849|gb|AAD54937.1|AF147205_1/1.46646e-100/glutathione S-transferase 6A [Musca domestica]	CATGCCATTATTGCTTACTTG	2	486	143.21
Unigene11294	42	12.38	-	-	-	gi|238800421|gb|ACR56068.1|/0/carboxylesterase E3 [Cochliomyia hominivorax]	CATGATAAATTATCCATACCT	1	8	2.36	CATGGGAACAAAGTTAGCACA	3	6	1.77	CATGTATGAATACTAAAACTG	6	28	8.25
Unigene11295	15	4.42	-	-	-	gi|195384070|ref|XP_002050741.1|/6.37516e-172/GJ22326 [Drosophila virilis]	CATGATTCCTTTATTTTCAGC	1	15	4.42
Unigene11296	108	31.82	-	-	-	gi|195434334|ref|XP_002065158.1|/0/GK14821 [Drosophila willistoni]	CATGATGCAGGAGGTTTTATT	5	106	31.23	CATGATGCAGGAGGGTTTATT	5	2	0.59
Unigene11302	455	134.07	-	-	-	gi|224924428|gb|ACN69164.1|/2.36206e-50/hypothetical conserved secreted protein [Stomoxys calcitrans]	CATGGGTGGTTTCACCGTCAT	1	392	115.51	CATGGGCGGTTTCACCGTCAT	1	63	18.56
Unigene11303	240	70.72	-	-	-	gi|24663208|ref|NP_729792.1|/4.1236e-79/adenylate kinase-1, isoform B [Drosophila melanogaster]	CATGATGTCACCAGTGCCTTG	5	238	70.13	CATGATGTCACCAGGGCCTTG	5	2	0.59
Unigene11307	11	3.24	-	-	-	-	CATGATCTGTATGATGATTTA	3	3	0.88	CATGATTTTCATTAATAACTA	4	3	0.88	CATGTTATTATAATTTGCCTG	5	3	0.88	CATGTTATTATAATTTGCCAG	5	2	0.59
Unigene11309	577	170.02	-	-	-	gi|21356001|ref|NP_652035.1|/3.72272e-44/lethal (2) 06225, isoform A [Drosophila melanogaster]	CATGGAAGTTATTTTCTGGTT	1	574	169.14	CATGGAAGTTATTTTCTGCTT	1	3	0.88
Unigene11313	9	2.65	-	-	-	gi|289741187|gb|ADD19341.1|/1.42943e-12/hypothetical conserved protein [Glossina morsitans morsitans]	CATGTTTTAATTAAATCCTTT	1	9	2.65
Unigene11314	1192	351.24	-	-	-	gi|185135560|ref|NP_001118163.1|/5.10214e-39/tubulin alpha chain, testis-specific [Oncorhynchus mykiss]	CATGCACATTAACCGCGTTTC	2	1078	317.65	CATGTTGTCAAATACTACAGC	1	108	31.82	CATGCACATTAACCGCGGTTC	2	3	0.88	CATGCACATTAACTGCGTTTC	2	3	0.88
Unigene11315	11	3.24	-	-	-	gi|24648938|ref|NP_651021.1|/7.09221e-19/CG5391 [Drosophila melanogaster]	CATGGATTCAGCGGGCATATT	2	3	0.88	CATGGCATCGTTGGGCATTGA	1	8	2.36
Unigene11318	12	3.54	-	-	-	gi|157382740|gb|ABV48808.1|/0/cytochrome P450 CYP4G2v1 [Musca domestica]	CATGGCATCTAACAAAGCCAA	4	2	0.59	CATGGTATATTTTTTGATAAT	7	5	1.47	CATGGTATCATTAAAGGTACA	2	3	0.88	CATGGCATCTAACAATGCCAA	4	2	0.59
Unigene11319	4925	1451.23	-	-	-	gi|289742115|gb|ADD19805.1|/2.14676e-80/actin depolymerizing factor [Glossina morsitans morsitans]	CATGAAATTTCAGCTTTTTAT	2	4034	1188.68	CATGCACCAATGTCAAGGTAC	1	529	155.88	CATGAAATTCCAGCTTTTTAT	2	2	0.59	CATGAAATTTCAGATTTTTAT	2	252	74.26	CATGAAATTTCAGCCTTTTAT	2	2	0.59	CATGAAATTTCAGGTTTTTAT	2	3	0.88	CATGAAATTTGAGCTTTTTAT	2	2	0.59	CATGAAATTTTAGCTTTTTAT	2	5	1.47	CATGCACCAATGTCAAGGGAC	1	5	1.47	CATGCACCAATGTCAGGGTAC	1	91	26.81
Unigene11327	2	0.59	-	-	-	gi|195567080|ref|XP_002107100.1|/2.76337e-78/GD15756 [Drosophila simulans]	CATGAAAACTTCCTGGTTTTG	2	2	0.59
Unigene11328	6	1.77	-	-	-	gi|289739511|gb|ADD18503.1|/2.66877e-114/ultrabithorax binding protein 1 [Glossina morsitans morsitans]	CATGCATTATTTTTAGCAGCT	3	2	0.59	CATGTTGCTTTCTCTGAAAGG	4	4	1.18
Unigene11329	60	17.68	-	-	-	gi|195433577|ref|XP_002064787.1|/1.66229e-95/GK15013 [Drosophila willistoni]	CATGAACTTGCAAGTCGGGAT	2	10	2.95	CATGGTATCCAAAAAGGCATC	1	39	11.49	CATGAACTTGCAAGTCAGGAT	2	11	3.24
Unigene11330	27	7.96	-	-	-	gi|195128261|ref|XP_002008583.1|/2.93518e-15/GI11736 [Drosophila mojavensis]	CATGGAGCTTTGGTAGTGGTA	2	5	1.47	CATGTTACGGGCAAAGCAATA	1	18	5.3	CATGTTGTGGTTGTGGTACAG	3	4	1.18
Unigene11331	2	0.59	-	-	-	gi|195054981|ref|XP_001994401.1|/0/GH16984 [Drosophila grimshawi]	CATGCAAATTTGATCATAATA	6	2	0.59
Unigene11332	99	29.17	-	-	-	gi|289740037|gb|ADD18766.1|/1.93265e-59/smell impaired 21F [Glossina morsitans morsitans]	CATGCTTGCGGTAAAGCTCGT	4	99	29.17
Unigene11333	1056	311.17	-	-	-	gi|289740739|gb|ADD19117.1|/0/26S proteasome regulatory complex ATPase RPT3 [Glossina morsitans morsitans]	CATGCAGTTCGAGAAAATCGT	2	735	216.58	CATGCTCAAGAGGAAGTTAAA	1	314	92.52	CATGCAGTTCGAGAAAATCGC	2	2	0.59	CATGCAGTTCGAGAAAATCGG	2	2	0.59	CATGCATTTCGAGAAAATCGT	2	3	0.88
Unigene11334	137	40.37	-	-	-	gi|194872394|ref|XP_001973018.1|/3.62128e-79/GG15854 [Drosophila erecta]	CATGAGATCCTTGTAAACCCC	1	62	18.27	CATGTGATCCTTGTAAACCCC	1	75	22.1
Unigene11335	104	30.65	-	-	-	gi|195113143|ref|XP_002001128.1|/3.79283e-25/GI22141 [Drosophila mojavensis]	CATGAACCCATTAACTATTTG	1	104	30.65
Unigene11337	987	290.83	-	-	-	gi|298569346|gb|ADI87384.1|/4.33525e-105/putative endocuticle protein [Lucilia sericata]	CATGAACTACAAATGGAAATG	10	210	61.88	CATGAAGGTTTCCAACCTGAA	8	2	0.59	CATGAGCAAAGATATGGTTAA	9	648	190.94	CATGATGTCAAACCTTATGAT	4	5	1.47	CATGCTCAAGGCTATTACGAA	7	4	1.18	CATGCTTACTTAACCGAAAAT	5	2	0.59	CATGAACTACAAATGGAAAAG	10	2	0.59	CATGAATTACAAATGGAAATG	10	111	32.71	CATGAGCAAAGATATGGGTAA	9	3	0.88
Unigene1133	2	0.59	-	-	-	gi|194875166|ref|XP_001973542.1|/3.14632e-39/GG16139 [Drosophila erecta]	CATGAAAAAGACTGCTATCAA	1	2	0.59
Unigene11344	290	85.45	-	-	-	gi|195378094|ref|XP_002047822.1|/2.10016e-93/GJ11716 [Drosophila virilis]	CATGGACACAAGAGGTCGTAA	4	272	80.15	CATGGACCAACAGTACGGATG	3	15	4.42	CATGGACACAAGAGGGCGTAA	4	3	0.88
Unigene11347	868	255.77	-	-	-	gi|289742857|gb|ADD20176.1|/7.72519e-99/60s ribosomal protein L9 [Glossina morsitans morsitans]	CATGAGGACTATTAACTCAAA	1	19	5.6	CATGATTAAGGGCGTCACTGT	4	809	238.38	CATGGTAAACAAACGTACCTT	3	14	4.13	CATGTACATGGTAAACAAACG	2	22	6.48	CATGATTAAGGGCGACACTGT	4	2	0.59	CATGATTAAGGGCGTCACTGG	4	2	0.59
Unigene11350	2953	870.15	-	-	-	gi|195374962|ref|XP_002046272.1|/0/GJ12807 [Drosophila virilis]	CATGCAAATGGGTGGTGACTT	4	18	5.3	CATGCAAGGTTATCCCTTCAA	3	60	17.68	CATGGTGGTTTCAAGAAGACC	2	11	3.24	CATGGTTGATGCTGCTGTTCT	1	6	1.77	CATGTAAGGTGTTACACCCTA	5	2799	824.77	CATGTAAGGAGTTACACCCTA	5	7	2.06	CATGTAAGGCGTTACACCCTA	5	3	0.88	CATGTAAGGGGTTACACCCTA	5	36	10.61	CATGTAAGGTGGTACACCCTA	5	3	0.88	CATGTAAGGTGTTACACCCTG	5	3	0.88	CATGTAAGGTGTTACACCTTA	5	3
Unigene11354	281	82.8	-	-	-	gi|195396635|ref|XP_002056936.1|/0/GJ16795 [Drosophila virilis]	CATGACTAATCATCCTAAAGT	3	3	0.88	CATGACTGAGGCTTCTCCTGT	4	33	9.72	CATGGAAGCTACAGAAGAAGA	5	132	38.9	CATGGAGGCTACCGAAGAAGA	5	113	33.3
Unigene11357	271	79.85	-	-	-	gi|289742053|gb|ADD19774.1|/1.76771e-98/transmembrane protein 55B [Glossina morsitans morsitans]	CATGTAAGAATGTCGTATTTA	6	264	77.79	CATGTGGTCATTGTTCGGATA	3	3	0.88	CATGTTGATGGTCCCATGTAA	5	4	1.18
Unigene11362	2	0.59	-	-	-	gi|195454014|ref|XP_002074046.1|/1.60967e-123/GK12819 [Drosophila willistoni]	CATGTAATGGTGGTAGAAAAA	1	2	0.59
Unigene11365	322	94.88	-	-	-	gi|195379895|ref|XP_002048709.1|/4.73344e-36/GJ21174 [Drosophila virilis]	CATGTAAATTTCACAACAAAA	2	300	88.4	CATGTCTTTAGATGATGTACC	1	5	1.47	CATGTAAATTTCACAACAAAT	2	17	5.01
Unigene11366	124	36.54	-	-	-	gi|195169297|ref|XP_002025458.1|/1.82119e-31/GL15178 [Drosophila persimilis]	CATGTGGAGAGAGTAAGAAGA	2	115	33.89	CATGTTGAACCTTGATAATCC	1	9	2.65
Unigene11368	7	2.06	-	-	-	gi|10801051|dbj|BAB16608.1|/5.40716e-73/210kDa protein [Sarcophaga peregrina]	CATGTTAAGAGACCAACTCCA	1	7	2.06
Unigene1136	4	1.18	GO:0043231//intracellular membrane-bounded organelle	GO:0005488//binding	-	gi|195564519|ref|XP_002105864.1|/1.88541e-17/GD16450 [Drosophila simulans]	CATGCAGCAACAGTGTTGCTT	2	4	1.18
Unigene11371	213	62.76	-	-	-	gi|195394838|ref|XP_002056046.1|/1.94809e-32/GJ10438 [Drosophila virilis]	CATGCTCGGAAATGCCTTGTG	1	60	17.68	CATGGCTATACAATTTGTTTC	2	118	34.77	CATGTTCGGAAATGCCTTGTG	1	35	10.31
Unigene11372	5	1.47	-	-	-	-	CATGACTCCAAGGCATTTTGT	1	3	0.88	CATGCTGAACATTTAAAGAAA	5	2	0.59
Unigene11373	3	0.88	-	-	-	gi|195108829|ref|XP_001998995.1|/8.41835e-58/GI23319 [Drosophila mojavensis]	CATGAGGAGGCTGTATGCAAA	2	3	0.88
Unigene11374	112	33	-	-	-	gi|195055869|ref|XP_001994835.1|/0/GH17457 [Drosophila grimshawi]	CATGAACCACAATTTAGTTTA	1	2	0.59	CATGGGTCATTTTTCGAAATT	3	108	31.82	CATGGGGCATTTTTCGAAATT	3	2	0.59
Unigene11375	2	0.59	-	-	-	gi|289739695|gb|ADD18595.1|/1.11193e-71/vesicle-associated membrane protein-associated protein A [Glossina morsitans morsitans]	CATGGGTGAACCCTATACTCC	1	2	0.59
Unigene11378	143	42.14	-	-	-	gi|198470300|ref|XP_001355288.2|/3.0756e-78/GA11699 [Drosophila pseudoobscura pseudoobscura]	CATGATCCCACACATAGACGT	2	134	39.49	CATGGTTACATATCAGACCTT	1	7	2.06	CATGATCCCACACATAGATGT	2	2	0.59
Unigene11379	5	1.47	-	-	-	gi|261245147|gb|ACX54880.1|/0/IP15404p [Drosophila melanogaster]	CATGGGGCACCCAAACTAAAC	10	5	1.47
Unigene11380	409	120.52	-	-	-	gi|289739697|gb|ADD18596.1|/3.29696e-42/polyA-binding protein interacting protein 2 [Glossina morsitans morsitans]	CATGAAAGAATGCATTGATGC	1	7	2.06	CATGTTAGACGATGAACTGGA	2	402	118.46
Unigene11381	256	75.43	-	-	-	gi|195385893|ref|XP_002051639.1|/1.48508e-162/GJ16686 [Drosophila virilis]	CATGCGTTATGGTGGTCGTAA	3	235	69.25	CATGTGGGAATTGGCTAAACA	1	4	1.18	CATGTTGTCCGCCTGGTTCCG	2	8	2.36	CATGCGTTATGGTGGGCGTAA	3	6	1.77	CATGCGTTATGGTGGTCGGAA	3	3	0.88
Unigene11382	2	0.59	-	-	-	gi|194760665|ref|XP_001962559.1|/0/GF14380 [Drosophila ananassae]	CATGGGAGCCTTACGCAATTT	6	2	0.59
Unigene11384	32	9.43	-	-	-	gi|21483206|gb|AAM52578.1|/0/AT09438p [Drosophila melanogaster]	CATGGAACAGATTCTTGTTAC	2	7	2.06	CATGGAGAACATAGAAACACC	4	20	5.89	CATGGATAATGGCAAACTTAT	1	5	1.47
Unigene11387	3	0.88	-	-	-	gi|198464386|ref|XP_002134763.1|/3.97641e-111/GA23656 [Drosophila pseudoobscura pseudoobscura]	CATGGGCAAGGCCATCATTGA	4	3	0.88
Unigene11392	55	16.21	-	-	-	gi|195450783|ref|XP_002072631.1|/0/GK13707 [Drosophila willistoni]	CATGAAGGTTCTGGATTTGAT	6	3	0.88	CATGCATTGTAGGAGCATTTG	7	2	0.59	CATGGTTGTAACAATGGTGAA	4	20	5.89	CATGTGGTTACCGTAAAATAA	2	30	8.84
Unigene11393	5	1.47	-	-	-	gi|289739979|gb|ADD18737.1|/0/transketolase [Glossina morsitans morsitans]	CATGACGAGCAGAAATGCCGA	2	5	1.47
Unigene11396	12	3.54	-	-	-	-	CATGTTTACAAACCCCAAACG	1	12	3.54
Unigene11397	2	0.59	-	-	-	-	CATGTTTACGTAAAAAAATTG	1	2	0.59
Unigene11399	66	19.45	-	-	-	gi|195157972|ref|XP_002019868.1|/0/GL11980 [Drosophila persimilis]	CATGATAACAAATAAAATTTA	1	48	14.14	CATGCAAATAGGCAAATTGCC	4	7	2.06	CATGGCTACCACAAAACCGGC	2	3	0.88	CATGGGCAGCTTTAATTTTCA	17	6	1.77	CATGTTCAACATCAATGCCAA	16	2	0.59
Unigene11400	44	12.97	-	-	-	gi|195392094|ref|XP_002054694.1|/2.81521e-68/GJ24592 [Drosophila virilis]	CATGATAACCACCCATTCGCA	3	21	6.19	CATGTAATAGGTGTAAACCAA	2	14	4.13	CATGTGTAGTTACCAATATAA	1	2	0.59	CATGATAACCAGCCATTCGCA	3	3	0.88	CATGATAACCATCCATTCGCA	3	4	1.18
Unigene11401	8	2.36	-	-	-	-	CATGAGCTGAAGCAGCAGCAA	1	8	2.36
Unigene11402	10	2.95	-	-	-	gi|195576956|ref|XP_002078339.1|/3.9869e-17/GD23392 [Drosophila simulans]	CATGTTCGACTACGACTACAA	1	6	1.77	CATGTTCGACTGCGACTACAA	1	4	1.18
Unigene11405	22	6.48	-	-	-	gi|289740165|gb|ADD18830.1|/0/putative GTp-binding protein [Glossina morsitans morsitans]	CATGGGCATTCCAATCAGCAA	2	11	3.24	CATGTTTCTTGGGAGGCATAT	3	11	3.24
Unigene11406	7	2.06	-	-	-	gi|195132877|ref|XP_002010866.1|/3.9947e-98/GI21781 [Drosophila mojavensis]	CATGGCAATTAGAGAATTGAG	11	7	2.06
Unigene11407	45	13.26	-	-	-	gi|289741375|gb|ADD19435.1|/2.81577e-119/20S proteasome regulatory subunit alpha type PSMA7/PRE6 [Glossina morsitans morsitans]	CATGACAGCAATCTCCAAATT	1	19	5.6	CATGATTGTCCAACAAACAAA	3	7	2.06	CATGATTGTCCAATAAACAAA	3	19	5.6
Unigene11408	7	2.06	-	-	-	gi|194907107|ref|XP_001981488.1|/0/GG11581 [Drosophila erecta]	CATGAACTTTGTTCGTTAAGG	9	7	2.06
Unigene11410	7	2.06	-	-	-	gi|289740189|gb|ADD18842.1|/0/permease of the major facilitator superfamily [Glossina morsitans morsitans]	CATGTTTGCAAAAGTTTTGTT	6	7	2.06
Unigene11414	56	16.5	-	-	-	gi|289742147|gb|ADD19821.1|/0/gamma-glutamyl phosphate reductase [Glossina morsitans morsitans]	CATGAATGCGAGCAGTTGAAA	2	2	0.59	CATGATTATCTTCTCTGGTGA	14	18	5.3	CATGGCATCATACAATGACAT	13	4	1.18	CATGTAACCAAACTCTATTGC	1	32	9.43
Unigene11415	358	105.49	-	-	-	gi|289740205|gb|ADD18850.1|/5.93857e-101/60s ribosomal protein L10A [Glossina morsitans morsitans]	CATGACTGCTTTTGTCAAAAG	4	80	23.57	CATGCATTCAACACCGTTAGC	3	135	39.78	CATGGATTCTTGGTGAGACAA	2	82	24.16	CATGTCAACGTGACCAACGGC	1	45	13.26	CATGACTGCTTTCGTCAAAAG	4	14	4.13	CATGTCAACGTGACCGACGGC	1	2	0.59
Unigene11416	98	28.88	-	-	-	gi|289740151|gb|ADD18823.1|/2.28311e-140/carbonic anhydrase 1 [Glossina morsitans morsitans]	CATGAAGAATTCGACAAAATC	1	18	5.3	CATGAATATATTTTTTTGTTC	2	80	23.57
Unigene11417	8	2.36	-	-	-	gi|195472759|ref|XP_002088666.1|/1.91441e-14/GE11346 [Drosophila yakuba]	CATGTCGGGAACGTGTCAAGA	1	8	2.36
Unigene11418	4326	1274.72	-	-	-	gi|1486466|emb|CAA26412.1|/3.18047e-126/25 kDA protein [Sarcophaga peregrina]	CATGACTTCCACTGAATTGAT	7	1065	313.82	CATGGAACAGGCTAAAAATGG	8	2818	830.37	CATGGACAAATCCCAATCTGG	4	4	1.18	CATGGCGGTTTGGTAGTAAAC	5	8	2.36	CATGGTGTGGTAGGATTTACA	6	95	27.99	CATGTCGATGTTTTGATTAAT	2	13	3.83	CATGTTGTGGATCAAGTTGGT	1	6	1.77	CATGACTCCCACTGAATTGAT	7	2	0.59	CATGACTTCTACTGAATTGAT	7	290	85.45	CATGGAACAGGCCAAAAATGG	8	2	0.59	CATGGAACAGGCTAAAAATGA	8	4
Unigene11420	21	6.19	-	-	-	gi|194750761|ref|XP_001957698.1|/1.09261e-79/GF20060 [Drosophila ananassae]	CATGAAAATTCCTGGTTATGG	6	21	6.19
Unigene11421	2	0.59	-	-	-	gi|195337897|ref|XP_002035562.1|/0/GM13851 [Drosophila sechellia]	CATGCACAGAGAACAAAAGAC	2	2	0.59
Unigene11422	94	27.7	-	-	-	gi|24646906|ref|NP_731941.1|/6.3468e-84/effete [Drosophila melanogaster]	CATGATGATGTTGTTGTTATT	1	94	27.7
Unigene11429	51	15.03	-	-	-	gi|195121986|ref|XP_002005493.1|/2.59241e-40/GI20495 [Drosophila mojavensis]	CATGCACAAACCAACAGAGGG	1	51	15.03
Unigene11430	4	1.18	-	-	-	gi|125977814|ref|XP_001352940.1|/1.79276e-180/GA21917 [Drosophila pseudoobscura pseudoobscura]	CATGATGACATACCTACTATG	9	4	1.18
Unigene11433	10	2.95	-	-	-	gi|289740719|gb|ADD19107.1|/1.40289e-179/26S proteasome regulatory complex subunit RPN9/PSMD13 [Glossina morsitans morsitans]	CATGGACTGGTGTTACATTAC	1	7	2.06	CATGGCAGCATTACGTACAAA	2	3	0.88
Unigene11434	315	92.82	-	-	-	gi|195027151|ref|XP_001986447.1|/8.41375e-62/GH20525 [Drosophila grimshawi]	CATGGCTGCTGGTGGTGTTTA	2	3	0.88	CATGGTTTTATGGGTGCTTCC	4	124	36.54	CATGTCTTTAGTAAAGGCCGG	1	2	0.59	CATGTTGCTGGTCTTGTTATG	3	29	8.55	CATGGTTTTATGGGTGCTTCA	4	157	46.26
Unigene11447	8	2.36	-	-	-	gi|289740063|gb|ADD18779.1|/2.32162e-152/mitochondrial oxoglutarate/malate carrier protein [Glossina morsitans morsitans]	CATGGTTTGTTTGTTGTTGGT	1	6	1.77	CATGTTAACCACCATAGCTCT	2	2	0.59
Unigene1144	20	5.89	GO:0044444//cytoplasmic part	GO:0005488//binding	GO:0048812//neuron projection morphogenesis;GO:0048513//organ development	gi|195129890|ref|XP_002009387.1|/4.13238e-17/GI15326 [Drosophila mojavensis]	CATGTTATAATTGTACCAATG	1	20	5.89
Unigene11450	511	150.57	-	-	-	gi|289740667|gb|ADD19081.1|/2.33069e-67/head-elevated expression protein [Glossina morsitans morsitans]	CATGCCAGGATCTTAAAGCAC	2	490	144.39	CATGTGGCGCCAACGTATGGC	1	19	5.6	CATGTGGCGCCAATGTATGGC	1	2	0.59
Unigene11454	99	29.17	-	-	-	-	CATGAAGTTAAGGCTGAACTA	1	91	26.81	CATGAAGTTCAGGCTGAACTA	1	8	2.36
Unigene11455	43	12.67	-	-	-	gi|195014113|ref|XP_001983960.1|/6.46402e-119/GH15276 [Drosophila grimshawi]	CATGACACTTTAAACCCAAAA	2	6	1.77	CATGCCTCCAGCAGCTATAAT	1	31	9.13	CATGACACTTTAAGCCCAAAA	2	6	1.77
Unigene11456	24	7.07	-	-	-	gi|289741997|gb|ADD19746.1|/8.9339e-171/molecular chaperone [Glossina morsitans morsitans]	CATGTTCCGTATCCAAATCAA	8	19	5.6	CATGTTCCGTATCCAAATCGA	8	5	1.47
Unigene11461	2	0.59	-	-	-	gi|195116128|ref|XP_002002608.1|/0/GI17474 [Drosophila mojavensis]	CATGACTAGTTTCCAATTAAA	8	2	0.59
Unigene11464	413	121.7	-	-	-	gi|289739485|gb|ADD18490.1|/8.98898e-77/hypothetical conserved protein [Glossina morsitans morsitans]	CATGAAGGTATATAAATTGGA	5	387	114.04	CATGATTTTAAAGAAAATCAA	4	17	5.01	CATGGACGTTTTATGCATGAT	3	4	1.18	CATGTTTGGAGGATATTTCAT	2	3	0.88	CATGAAGGGATATAAATTGGA	5	2	0.59
Unigene11469	5	1.47	-	-	-	gi|289741233|gb|ADD19364.1|/0/SOK1 kinase [Glossina morsitans morsitans]	CATGAACTAATTCCATATTTT	4	3	0.88	CATGGTTTCCTTAATGCGTTT	3	2	0.59
Unigene1146	17	5.01	-	-	-	gi|195384303|ref|XP_002050857.1|/1.60988e-10/GJ22382 [Drosophila virilis]	CATGTACAAAATAGTTCTTTA	1	17	5.01
Unigene11470	4446	1310.08	-	-	-	gi|17647883|ref|NP_523813.1|/4.52219e-74/ribosomal protein L23 [Drosophila melanogaster]	CATGAACTGTGCTGACAACAC	1	166	48.91	CATGGTATCCGTGGTCGTTTG	2	4229	1246.14	CATGGTATCAGTGGTCGTTTG	2	2	0.59	CATGGTATCCATGGTCGTTTG	2	2	0.59	CATGGTATCCGAGGTCGTTTG	2	2	0.59	CATGGTATCCGGGGTCGTTTG	2	10	2.95	CATGGTATCCGTGGCCGTTTG	2	4	1.18	CATGGTATCCGTGGGCGTTTG	2	16	4.71	CATGGTATCCGTGGTCATTTG	2	2	0.59	CATGGTATCCGTGGTCGGTTG	2	6	1.77	CATGGTATCTGTGGTCGTTTG	2	5
Unigene11471	227	66.89	-	-	-	-	CATGGCGTCCAGCATTAACGC	2	170	50.09	CATGTCCTCCTCTACGAGGAC	1	3	0.88	CATGTTGAAACAAATATTCTG	3	50	14.73	CATGTCGTCCTCTACGAGGAC	1	4	1.18
Unigene11472	70	20.63	-	-	-	gi|194741936|ref|XP_001953465.1|/0/GF17208 [Drosophila ananassae]	CATGAAATGATATTTTCTGTG	9	2	0.59	CATGAATACCACCAGGTCTAT	3	14	4.13	CATGAGTTGTTGATCAATAGC	2	15	4.42	CATGATTACCCAGAGAAGCAG	7	3	0.88	CATGGTGCAGAAGAATCAACT	1	36	10.61
Unigene11473	10	2.95	-	-	-	gi|270007166|gb|EFA03614.1|/1.98847e-135/hypothetical protein TcasGA2_TC013702 [Tribolium castaneum]	CATGGGAGTACCACGACTAGA	4	6	1.77	CATGTAACATACGTAAACGTT	3	2	0.59	CATGTAACATTCGTAAACGTT	3	2	0.59
Unigene11474	173	50.98	-	-	-	gi|195027848|ref|XP_001986794.1|/6.61181e-91/GH20332 [Drosophila grimshawi]	CATGAAGTCCTTGATGACACG	3	57	16.8	CATGGACAACCAACCGGCACC	2	28	8.25	CATGAAGTCCTTAATGACACG	3	78	22.98	CATGGATAACCAACCGGCACC	2	10	2.95
Unigene11475	40	11.79	-	-	-	gi|194862366|ref|XP_001969986.1|/7.21909e-17/GG25361, isoform A [Drosophila erecta]	CATGCCCATTTCACAGCCAGC	1	17	5.01	CATGGGCATTGGAACGCCATT	2	6	1.77	CATGTGGTGGTGGTAGTGGTG	3	4	1.18	CATGCCGATTTCACAGCCAGC	1	11	3.24	CATGTTGTGGTGGTAGTGGTG	3	2	0.59
Unigene11476	37220	10967.5	-	-	-	gi|1850812|emb|CAA55706.1|/0/arylphorin receptor [Calliphora vicina]	CATGAAATTTTACCTCAAGTC	6	2	0.59	CATGAACCGTCGCAAGAATGT	10	20	5.89	CATGACAATATTATGGATGTT	14	17	5.01	CATGATAATCAAATTAGAAAC	20	35303	10402.6	CATGATGAACAAATCAATGAA	16	133	39.19	CATGATGACCTTGACGGGCAG	9	31	9.13	CATGATGATCGTATTATACAA	7	86	25.34	CATGATGCGTGGCCAACAACA	17	47	13.85	CATGATTGGTAATGTAAGAGA	8	26	7.66	CATGCAACATGATGAACAAAT	15	2	0.59	CATGCAACGTATTGGTCTTTT	1	2
Unigene11477	13	3.83	-	-	-	gi|1850812|emb|CAA55706.1|/4.05863e-28/arylphorin receptor [Calliphora vicina]	CATGCCATACAAGGACAAAAG	1	13	3.83
Unigene11478	39	11.49	-	-	-	gi|18201665|gb|AAL65401.1|AF337908_1/3.43959e-143/chitinase Chit1 precursor [Glossina morsitans morsitans]	CATGAATGATCAAGAGCACAA	3	2	0.59	CATGATTACACTGGAAATCAT	1	25	7.37	CATGTTGTTTAATAAATTTCA	5	12	3.54
Unigene11494	92	27.11	-	-	-	gi|289743529|gb|ADD20512.1|/7.93177e-132/mitochondrial carnitine-acylcarnitine carrier protein [Glossina morsitans morsitans]	CATGCCATTATATTTACGTTC	3	84	24.75	CATGTTGATAGGTACCGGCAG	1	8	2.36
Unigene11495	62	18.27	-	-	-	-	CATGAGCGAATGTTCCCTCAG	2	34	10.02	CATGTTATAATACCTTCGCGG	1	28	8.25
Unigene11496	263	77.5	-	-	-	gi|289739559|gb|ADD18527.1|/5.48316e-178/mitogen-activated protein kinase kinase MKK3/MKK6 [Glossina morsitans morsitans]	CATGCAAAACGTAATACAGAT	7	197	58.05	CATGCAATCTTTAAAAATGTC	8	24	7.07	CATGCCCAGTTAAAAGTTATA	5	3	0.88	CATGTTAACGAACGCACCACC	1	29	8.55	CATGCGATCTTTAAAAATGTC	8	10	2.95
Unigene11500	10	2.95	-	-	-	gi|195448184|ref|XP_002071546.1|/0/GK25083 [Drosophila willistoni]	CATGACTCAATTGGCGTACAC	5	4	1.18	CATGCCCAACAATTGACCGAA	1	4	1.18	CATGTTGTTTTGCTCTTGAAT	4	2	0.59
Unigene11502	32	9.43	-	-	-	gi|289739747|gb|ADD18621.1|/1.97115e-110/glutathione S-transferase [Glossina morsitans morsitans]	CATGATCGGTAATAGCGGGAA	2	20	5.89	CATGTTACGTTGGCGCCATTC	1	9	2.65	CATGTTACGTTGACGCCATTC	1	3	0.88
Unigene11503	5	1.47	-	-	-	gi|194748010|ref|XP_001956442.1|/0/GF24591 [Drosophila ananassae]	CATGGGTTCTCCCGCATTTGG	4	5	1.47
Unigene11504	939	276.69	-	-	-	gi|289743191|gb|ADD20343.1|/0/carnitine O-acyltransferase CPTI [Glossina morsitans morsitans]	CATGGACAAACGCCAAAAATG	14	5	1.47	CATGTTCGAACAGCATATGAA	15	934	275.22
Unigene11505	4321	1273.25	-	-	-	-	CATGCAAATGTTGATCCATTT	1	4216	1242.31	CATGCAAATATTGATCCATTT	1	74	21.81	CATGCAAATGATGATCCATTT	1	2	0.59	CATGCAAATGGTGATCCATTT	1	2	0.59	CATGCAAATGTCGATCCATTT	1	2	0.59	CATGCAAATGTTAATCCATTT	1	3	0.88	CATGCAAATGTTGAACCATTT	1	2	0.59	CATGCAAATGTTGACCCATTT	1	2	0.59	CATGCAAATGTTGATCCATTC	1	4	1.18	CATGCAAATGTTGATCCATTG	1	2	0.59	CATGCAAATGTTGATCTATTT	1	2
Unigene11506	52	15.32	-	-	-	gi|195431646|ref|XP_002063839.1|/6.39862e-28/GK15889 [Drosophila willistoni]	CATGAAAGCTTTTATTACTTT	1	52	15.32
Unigene11507	113	33.3	-	-	-	gi|195057073|ref|XP_001995194.1|/2.99147e-23/GH23015 [Drosophila grimshawi]	CATGAAATGTTTCGGTACTTG	1	90	26.52	CATGAAATGTTTCGGAACTTG	1	21	6.19	CATGAAGTGTTTCGGTACTTG	1	2	0.59
Unigene11509	8	2.36	-	-	-	-	CATGTATAGAAGTGTGTATGT	1	8	2.36
Unigene11510	83	24.46	-	-	-	gi|289739839|gb|ADD18667.1|/1.01082e-26/hypothetical conserved protein [Glossina morsitans morsitans]	CATGGCCAATTCATGTGACCA	1	8	2.36	CATGTGACCAAACACATTCGC	2	75	22.1
Unigene11511	46	13.55	-	-	-	gi|20129007|ref|NP_572662.1|/0/CG1637, isoform C [Drosophila melanogaster]	CATGGTTCTTATAAAGATATG	6	44	12.97	CATGGTTCTAATAAAGATATG	6	2	0.59
Unigene11512	5	1.47	-	-	-	gi|195447908|ref|XP_002071424.1|/3.32469e-75/GK25790 [Drosophila willistoni]	CATGAACATTGTTATGAACGT	1	5	1.47
Unigene11513	14	4.13	-	-	-	gi|289743235|gb|ADD20365.1|/1.42563e-132/tyrosine phosphatase SHp1 [Glossina morsitans morsitans]	CATGATCTGCCATAATTCTTT	3	2	0.59	CATGTCGATGATCTTCTACAT	2	12	3.54
Unigene11514	423	124.64	-	-	-	gi|194862566|ref|XP_001970032.1|/5.61644e-64/GG10419 [Drosophila erecta]	CATGAAAGTGTTCAAACGTGG	3	394	116.1	CATGGAACACGCTACCGGTAT	2	18	5.3	CATGGCTTTGCGTGCCGCTGC	1	5	1.47	CATGAAAGGGTTCAAACGTGG	3	4	1.18	CATGAAAGTGTTCAAACGGGG	3	2	0.59
Unigene11515	382	112.56	-	-	-	gi|125986365|ref|XP_001356946.1|/1.15417e-57/GA20242 [Drosophila pseudoobscura pseudoobscura]	CATGGCAAAGTAATGGGTGTT	1	374	110.2	CATGGCAAAGTAATGGGGGTT	1	8	2.36
Unigene11518	108	31.82	-	-	-	gi|195449615|ref|XP_002072149.1|/0/GK22690 [Drosophila willistoni]	CATGAATGAGAAAAGTCATAA	15	82	24.16	CATGTGTCGTAGCTGTTTGTG	14	26	7.66
Unigene11519	490	144.39	-	-	-	gi|321476874|gb|EFX87834.1|/3.29214e-74/hypothetical protein DAPPUDRAFT_306359 [Daphnia pulex]	CATGACCTATAATTAATATTT	2	388	114.33	CATGCTCGCTCGATGTCCGTT	1	5	1.47	CATGACCTATAATTAATATTC	2	80	23.57	CATGACTTATAATTAATATTT	2	17	5.01
Unigene11520	7	2.06	-	-	-	gi|195172293|ref|XP_002026933.1|/4.49559e-168/GL12830 [Drosophila persimilis]	CATGAGAGGACCACCCGAATC	1	2	0.59	CATGTTTGTTTGTAGTTTTTT	6	3	0.88	CATGAGAGGACCTCCCGAATC	1	2	0.59
Unigene11521	8403	2476.07	-	-	-	gi|195450783|ref|XP_002072631.1|/0/GK13707 [Drosophila willistoni]	CATGAATACGTTGTTGCTAAA	12	3	0.88	CATGACACATCATTGACTGTA	1	5	1.47	CATGAGAAATTACAAGTTTTA	11	15	4.42	CATGCTGAAGTTTTAGTTTTC	10	15	4.42	CATGCTGTTTTCAATATAGAT	4	5	1.47	CATGCTTGGCGTTTGTTCTAC	17	5	1.47	CATGGAAAATCTCTATCATTG	7	7	2.06	CATGGAATTCACGCCCAACAC	21	4825	1421.76	CATGGGGATAAATTTGTTAAG	6	7	2.06	CATGTACAACATCCGAAATAC	3	13	3.83	CATGTACTGTTGCCACAGCTT	19	33
Unigene11522	507	149.4	-	-	-	gi|195121090|ref|XP_002005054.1|/1.69586e-126/GI20255 [Drosophila mojavensis]	CATGGTTTATTAAAGAAAAAA	1	507	149.4
Unigene11523	11	3.24	-	-	-	gi|195055584|ref|XP_001994693.1|/7.91809e-27/GH14669 [Drosophila grimshawi]	CATGATCTTGAGACGTTGTTG	3	9	2.65	CATGTTTGATGATTGAATTTT	2	2	0.59
Unigene11524	3	0.88	-	-	-	gi|195440458|ref|XP_002068059.1|/0/GK12188 [Drosophila willistoni]	CATGCGTGAGCAGGCTGAGCA	3	3	0.88
Unigene11525	2	0.59	-	-	-	gi|194859720|ref|XP_001969437.1|/0/GG23957 [Drosophila erecta]	CATGCCGATGATAAGAGTCTC	15	2	0.59
Unigene11528	27	7.96	-	-	-	gi|125810878|ref|XP_001361657.1|/2.0751e-157/GA17435 [Drosophila pseudoobscura pseudoobscura]	CATGTGACGAGGATGTATCAG	14	27	7.96
Unigene11529	9528	2807.57	-	-	-	gi|289741695|gb|ADD19595.1|/0/receptor of activated protein kinase C1 [Glossina morsitans morsitans]	CATGTAGTAGAGATAAAAGAA	1	9391	2767.2	CATGAAGTAGAGATAAAAGAA	1	2	0.59	CATGCAGTAGAGATAAAAGAA	1	3	0.88	CATGTAATAGAGATAAAAGAA	1	4	1.18	CATGTAGAAGAGATAAAAGAA	1	6	1.77	CATGTAGCAGAGATAAAAGAA	1	5	1.47	CATGTAGGAGAGATAAAAGAA	1	8	2.36	CATGTAGTAGAAATAAAAGAA	1	2	0.59	CATGTAGTAGAGACAAAAGAA	1	2	0.59	CATGTAGTAGAGATAAAAAAA	1	70	20.63	CATGTAGTAGAGATAAAAGAC	1	2
Unigene11530	98	28.88	-	-	-	gi|134256|sp|P26228.1|SBPI_SARBU/2.38407e-23/RecName: Full=Protease inhibitor; AltName: Full=SBPI	CATGGCAGCCACCATAGAAGA	1	85	25.05	CATGTTGATAAACTTTTTTTT	2	13	3.83
Unigene11531	23	6.78	-	-	-	-	CATGGACTTATCGTTGTCGTA	1	9	2.65	CATGGACTTATCGTTGTGGTA	1	14	4.13
Unigene11535	502	147.92	-	-	-	gi|195442099|ref|XP_002068797.1|/1.34112e-91/GK17837 [Drosophila willistoni]	CATGAAGAAATATCCACCAGA	2	6	1.77	CATGCGACTCCAAATTGAAAC	3	493	145.27	CATGGTATTGATATCCATCAT	1	3	0.88
Unigene11537	214	63.06	-	-	-	gi|157124809|ref|XP_001660534.1|/2.28678e-09/hypothetical protein AaeL_AAEL009985 [Aedes aegypti]	CATGAACTTTGCTTTCTACTT	2	36	10.61	CATGAGCTGTGCAAGCCAAGC	1	178	52.45
Unigene11538	20	5.89	-	-	-	gi|289740585|gb|ADD19040.1|/5.11213e-113/20S proteasome regulatory subunit beta type PSMB4/PRE4 [Glossina morsitans morsitans]	CATGATCAACACCACCTACAA	3	8	2.36	CATGCCATTATAGCCGCCGGT	6	2	0.59	CATGGAACGGCAGTCACGATA	1	5	1.47	CATGTCTTCTACCATTTTTTG	5	3	0.88	CATGTTTATTTTGTGTTATTT	7	2	0.59
Unigene11540	4169	1228.46	-	-	-	-	CATGAAATTATTAGTTTCCAT	1	3	0.88	CATGGAGGCGGTGGTCATGGA	4	3	0.88	CATGGAGGCGGTGGTTATGGA	5	24	7.07	CATGGCGGTGGTGGTTATGGT	6	21	6.19	CATGTGTTTTAAATAAAGATT	7	738	217.46	CATGAAAGTATTAGTTTCCAT	1	2	0.59	CATGGAGGCGGGGGTTATGGA	5	2	0.59	CATGGCGGTGGTGGTTATGGG	6	2	0.59	CATGTGATTTAAATAAAGATT	7	2843	837.73	CATGTGTTTAAAATAAAGATT	7	531	156.47
Unigene11542	75	22.1	-	-	-	gi|24651273|ref|NP_733339.1|/1.78006e-72/ribosomal protein L32, isoform C [Drosophila melanogaster]	CATGTGACGGGTACGCTTGTT	1	75	22.1
Unigene11543	237	69.84	-	-	-	gi|289742943|gb|ADD20219.1|/9.81879e-160/mitochondrial phosphate carrier protein [Glossina morsitans morsitans]	CATGAAGCCCAAGGATTTGGC	2	15	4.42	CATGGAATAAGTTCTTGTATT	4	59	17.39	CATGGTGTATGGGATTTGTCT	3	66	19.45	CATGTTCCGTATTAGTATTGG	1	95	27.99	CATGAAGCCCAAAGATTTGGC	2	2	0.59
Unigene11544	82	24.16	-	-	-	gi|195027874|ref|XP_001986807.1|/4.48715e-78/GH20327 [Drosophila grimshawi]	CATGCCAAAGCTGTAATCCCT	1	82	24.16
Unigene11545	42	12.38	-	-	-	gi|289740989|gb|ADD19242.1|/3.14836e-47/tyrosine phosphatase IVA1 [Glossina morsitans morsitans]	CATGAATTTTTATGGCCATTT	1	5	1.47	CATGTTGCTCATTAATATCGT	2	37	10.9
Unigene11546	926	272.86	-	-	-	gi|289740609|gb|ADD19052.1|/1.8534e-40/death-associated protein 1 [Glossina morsitans morsitans]	CATGCGTATTGTTCAACATAA	1	2	0.59	CATGTCGGTGAGTGGAGCTCC	2	5	1.47	CATGTTGTCACCAAACCTCAA	3	706	208.03	CATGTTGTCACTAAACCTCAA	3	213	62.76
Unigene11547	210	61.88	-	-	-	gi|289742957|gb|ADD20226.1|/1.67009e-112/ubiquinol cytochrome c reductase subunit RIP1 [Glossina morsitans morsitans]	CATGAGCGCATCTGCTGATGT	3	166	48.91	CATGTTGGTAGGTGCTGGTGC	2	44	12.97
Unigene11555	2	0.59	-	-	-	gi|289742799|gb|ADD20147.1|/0/solute carrier family 2 [Glossina morsitans morsitans]	CATGTTTGACACATACACATA	4	2	0.59
Unigene11557	873	257.24	-	-	-	-	CATGGAATTGAACAGTTTTAT	1	868	255.77	CATGGCATTGAACAGTTTTAT	1	3	0.88	CATGGGATTGAACAGTTTTAT	1	2	0.59
Unigene11558	615	181.22	-	-	-	gi|194754473|ref|XP_001959519.1|/3.99161e-20/GF12011 [Drosophila ananassae]	CATGGTGGTATTCCCGGCGAG	1	6	1.77	CATGTAAATGCCCAAGACATT	2	609	179.45
Unigene11559	46	13.55	-	-	-	gi|195378879|ref|XP_002048209.1|/0/GJ13839 [Drosophila virilis]	CATGGGCATAGCATAGTGACC	1	20	5.89	CATGTACTCAAAACCAGGAGC	3	5	1.47	CATGTACTGACATCAGGGCAA	2	3	0.88	CATGTTTGCAAGGATCATTGG	4	10	2.95	CATGGACATAGCATAGTGACC	1	3	0.88	CATGGGCATAGCATAATGACC	1	5	1.47
Unigene11562	117	34.48	-	-	-	gi|198475839|ref|XP_002132202.1|/4.15431e-11/GA25335 [Drosophila pseudoobscura pseudoobscura]	CATGGCCTCAAAAATTGCTAT	1	86	25.34	CATGGCCTCAAAAATTGCTGT	1	31	9.13
Unigene11563	85	25.05	-	-	-	gi|2565392|gb|AAB81989.1|/6.62518e-15/cuticle 1 [Lucilia cuprina]	CATGAAGCTGCTTCTGGAGAT	2	6	1.77	CATGCCGAAGTTACTAATCTT	1	29	8.55	CATGAAGCTGCTTCTGGTGAT	2	2	0.59	CATGCCGAAGTAACTAATCTT	1	48	14.14
Unigene11564	41	12.08	-	-	-	gi|195432516|ref|XP_002064269.1|/2.00202e-36/GK19793 [Drosophila willistoni]	CATGATTTCTGGTTTTAACTG	1	18	5.3	CATGGCAATGGCTGCTTCATT	2	15	4.42	CATGATTTCAGGTTTTAACTG	1	8	2.36
Unigene11565	30	8.84	-	-	-	gi|289739801|gb|ADD18648.1|/2.6888e-53/hypothetical conserved protein [Glossina morsitans morsitans]	CATGGCCGAAGCGAAAACATT	2	9	2.65	CATGTAAATGAAATTCAACAC	1	18	5.3	CATGTAAATGAAATTCAATAC	1	3	0.88
Unigene11572	69	20.33	-	-	-	-	CATGAATAGCTGTTGTAATCA	2	69	20.33
Unigene11573	3809	1122.38	-	-	-	gi|195377379|ref|XP_002047468.1|/8.40444e-144/GJ13462 [Drosophila virilis]	CATGATCACTGGAGGTAGAAA	2	416	122.58	CATGGATGTCATCACCATTGA	1	5	1.47	CATGTATTCGCTACCCGTTTA	3	3356	988.9	CATGAATTCGCTACCCGTTTA	3	2	0.59	CATGATCACTGGAGGGAGAAA	2	4	1.18	CATGCATTCGCTACCCGTTTA	3	2	0.59	CATGTATACGCTACCCGTTTA	3	2	0.59	CATGTATTCACTACCCGTTTA	3	5	1.47	CATGTATTCGCCACCCGTTTA	3	2	0.59	CATGTATTCGCTACCCATTTA	3	2	0.59	CATGTATTCGCTACCCGGTTA	3	7
Unigene11577	334	98.42	-	-	-	gi|194748949|ref|XP_001956903.1|/1.79793e-47/GF20075 [Drosophila ananassae]	CATGCTTTGCAAGCGGGTCAA	3	12	3.54	CATGGCCAGCAAATAAGTTCT	4	208	61.29	CATGTTAAGTGAGATACAAGA	1	3	0.88	CATGGTCAGCAAATAAGTTCT	4	111	32.71
Unigene11578	1644	484.43	-	-	-	gi|195113821|ref|XP_002001466.1|/6.00192e-32/GI10808 [Drosophila mojavensis]	CATGAAGGTCAAGAGAAAGCC	1	1584	466.75	CATGAAGGGCAAGAGAAAGCC	1	6	1.77	CATGAAGGTCAAGAGAAAACC	1	2	0.59	CATGAAGGTCAAGAGAAGGCC	1	50	14.73	CATGAAGGTTAAGAGAAAGCC	1	2	0.59
Unigene11579	80	23.57	-	-	-	gi|195446355|ref|XP_002070742.1|/5.49985e-19/GK19214 [Drosophila willistoni]	CATGAAGGATATCATTGCAAA	1	46	13.55	CATGTTACTTATTTTAGTTTT	2	12	3.54	CATGAAGTATATCATTGCAAA	1	22	6.48
Unigene11580	1176	346.53	-	-	-	gi|289742137|gb|ADD19816.1|/0/polyA-binding protein [Glossina morsitans morsitans]	CATGAACTCTGGTGGACCTAA	1	25	7.37	CATGAACTTTGATTTGATTGG	2	9	2.65	CATGATTGAAGATCACGAAGC	12	1122	330.61	CATGCATCCCTCTTTGGCTGG	10	7	2.06	CATGCGCAACACCGGTGCCCG	9	2	0.59	CATGCTGCTGCTGCCAACACC	8	2	0.59	CATGGGTGGTATGCGTATGCA	5	4	1.18	CATGTTGTTGGAAATTGAAAA	11	5	1.47
Unigene11581	5	1.47	-	-	-	gi|289743711|gb|ADD20603.1|/5.99494e-99/calponin [Glossina morsitans morsitans]	CATGTTTTTTATTTAAATATT	2	5	1.47
Unigene11583	176	51.86	-	-	-	gi|289742783|gb|ADD20139.1|/4.52586e-56/translocase of outer mitochondrial membrane complex subunit TOM20 [Glossina morsitans morsitans]	CATGAAGCTATTGAACGATAT	4	171	50.39	CATGCCCAACTTGAATGACCA	3	2	0.59	CATGTAAAAATATATTTGACT	2	3	0.88
Unigene1158	21	6.19	-	-	-	gi|194893925|ref|XP_001977969.1|/4.06139e-44/GG19337 [Drosophila erecta]	CATGAAAAAACACGACCTAAC	2	3	0.88	CATGGGCATAGGTTTTCTATT	1	13	3.83	CATGAAAAGACACGACCTAAC	2	5	1.47
Unigene11592	6	1.77	-	-	-	gi|195438713|ref|XP_002067277.1|/0/GK16269 [Drosophila willistoni]	CATGGCAGCCAGAGGTAGAAA	6	4	1.18	CATGGCCAGGAACACAGAAAG	2	2	0.59
Unigene11596	3719	1095.86	-	-	-	gi|298569360|gb|ADI87391.1|/7.70376e-73/putative peptidoglycan recoqnition protein [Lucilia sericata]	CATGCCTCTAATTGGAACTCT	1	21	6.19	CATGGGTAATTTTCATAAAGA	2	3670	1081.42	CATGCGTAATTTTCATAAAGA	2	3	0.88	CATGGGAAATTTTCATAAAGA	2	5	1.47	CATGGGCAATTTTCATAAAGA	2	4	1.18	CATGGGGAATTTTCATAAAGA	2	10	2.95	CATGGGTAATTCTCATAAAGA	2	2	0.59	CATGGGTAATTTTCATAAGGA	2	2	0.59	CATGGGTAATTTTTATAAAGA	2	2	0.59
Unigene11597	4041	1190.74	-	-	-	gi|298569360|gb|ADI87391.1|/1.7202e-64/putative peptidoglycan recoqnition protein [Lucilia sericata]	CATGCCACCAACTGGAACTCT	1	13	3.83	CATGGGTAACTATAACAATGA	2	2643	778.8	CATGCCACCAACTGGAACTCG	1	115	33.89	CATGCCACCAACTGGAATTCT	1	4	1.18	CATGGGCAACTATAACAATGA	2	2	0.59	CATGGGGAACTATAACAATGA	2	4	1.18	CATGGGTAACTATAATAATGA	2	1260	371.28
Unigene11598	34	10.02	-	-	-	gi|195432589|ref|XP_002064299.1|/4.23764e-29/GK19777 [Drosophila willistoni]	CATGGGCCTTGGGGCTCATTA	1	34	10.02
Unigene11599	257	75.73	-	-	-	gi|195500141|ref|XP_002097248.1|/0/GE26115 [Drosophila yakuba]	CATGAAGCCGGCGCTCAAGTC	11	3	0.88	CATGGCAAGGATAATGATTTA	12	179	52.75	CATGGCAAAGATAATGATTTA	12	75	22.1
Unigene11600	10	2.95	-	-	-	gi|195401034|ref|XP_002059119.1|/0/GJ16204 [Drosophila virilis]	CATGGGCGATTTGAAATGACA	1	2	0.59	CATGGTAACACTGCCCTCAAT	9	8	2.36
Unigene11601	39	11.49	-	-	-	gi|298204355|gb|ADI61826.1|/0/endonuclease-reverse transcriptase [Bombyx mori]	CATGAATAGGCCAGATTGGAA	17	30	8.84	CATGGAACGCACCGACAAGGG	16	5	1.47	CATGGGCGGTATAACCTTAAC	1	2	0.59	CATGAACAGGCCAGATTGGAA	17	2	0.59
Unigene11602	16	4.71	-	-	-	gi|24586357|ref|NP_724599.1|/4.90382e-94/CG18812, isoform A [Drosophila melanogaster]	CATGCAAGAAACCACCAGAGA	1	16	4.71
Unigene11603	6	1.77	-	-	-	gi|195027916|ref|XP_001986828.1|/1.19228e-110/GH21586 [Drosophila grimshawi]	CATGCAATCACAAATACAGGC	1	6	1.77
Unigene11604	35	10.31	-	-	-	gi|194745702|ref|XP_001955326.1|/0/GF18705 [Drosophila ananassae]	CATGGACGAGGCGTACTTACA	1	35	10.31
Unigene11605	41	12.08	-	-	-	gi|194910105|ref|XP_001982075.1|/0/GG12390 [Drosophila erecta]	CATGCGTCGTTCACGTAAAGC	1	36	10.61	CATGTTCTTCGGCAACGCGGA	2	5	1.47
Unigene11607	5	1.47	-	-	-	gi|195381949|ref|XP_002049695.1|/6.47272e-98/GJ20613 [Drosophila virilis]	CATGAATCGTAGATTACTTCA	1	3	0.88	CATGTTTTTAATTTATCATTA	3	2	0.59
Unigene11608	431	127	-	-	-	-	CATGATGATGTTTACAAGGGC	2	109	32.12	CATGTCCAAAACCTTGACCTC	1	52	15.32	CATGTTCTTCCAAATGATACG	3	268	78.97	CATGTTCTTCCAAATGATATG	3	2	0.59
Unigene11613	43	12.67	-	-	-	gi|289740601|gb|ADD19048.1|/3.36774e-71/cellular repressor of transcription [Glossina morsitans morsitans]	CATGATTTAAGTTAGGATCTG	4	9	2.65	CATGGACGACGTGAACAATGC	3	22	6.48	CATGTATAGATGTGTGTGACA	1	10	2.95	CATGTTGGCTCCATAGGATCA	2	2	0.59
Unigene11614	760	223.95	-	-	-	gi|24645865|ref|NP_524315.2|/2.46121e-37/ribosomal protein S25, isoform A [Drosophila melanogaster]	CATGTTACAAAGGTAAAAGAA	1	109	32.12	CATGTTGCACGACTTGTTTAA	2	553	162.95	CATGTTACAAAGGTAAAAAAA	1	56	16.5	CATGTTACAAAGGTATAAGAA	1	40	11.79	CATGTTGCACGACTTGGTTAA	2	2	0.59
Unigene11618	9	2.65	-	-	-	-	CATGGTCGAGGGATGGACAAG	1	9	2.65
Unigene11619	13	3.83	-	-	-	gi|289739949|gb|ADD18722.1|/1.24994e-49/cytochrome b5 [Glossina morsitans morsitans]	CATGGCACCGGTCATTCTCGT	2	13	3.83
Unigene11620	1334	393.08	-	-	-	gi|195164533|ref|XP_002023101.1|/3.92819e-153/GL21177 [Drosophila persimilis]	CATGGCACCGAAAACACGGGC	3	435	128.18	CATGGGAGTAGGCAGCGCATA	4	650	191.53	CATGTTGACCGAAGATATGGG	2	241	71.01	CATGGGAGCAGGCAGCGCATA	4	2	0.59	CATGGGAGGAGGCAGCGCATA	4	6	1.77
Unigene11621	41	12.08	-	-	-	gi|195401743|ref|XP_002059471.1|/1.66388e-98/GJ17191 [Drosophila virilis]	CATGTAAATTCTTTTCCAAAT	2	19	5.6	CATGTAACTCTCTATAGAAGG	6	19	5.6	CATGTAACTCTCTATAGAAAG	6	3	0.88
Unigene11624	12	3.54	-	-	-	gi|289741889|gb|ADD19692.1|/1.10367e-136/adaptor protein CED-6 [Glossina morsitans morsitans]	CATGTTGTTTAATTGTCTTTC	4	12	3.54
Unigene11625	115	33.89	-	-	-	-	CATGATGCTATAAAAAATACG	2	113	33.3	CATGTCCAGGCACCGTTCAAC	1	2	0.59
Unigene11627	2	0.59	-	-	-	gi|221329643|ref|NP_726749.2|/4.24864e-156/broad, isoform J [Drosophila melanogaster]	CATGACACTGCCTCTTGTCAG	9	2	0.59
Unigene11631	171	50.39	-	-	-	gi|195477048|ref|XP_002086287.1|/1.17086e-167/GE23055 [Drosophila yakuba]	CATGAAAGCTGTTGATGAGGC	10	48	14.14	CATGAACATGAAAGCTGTTGA	9	64	18.86	CATGCTGGTGCTAATTCTGCT	8	25	7.37	CATGTACGTAAATGGACTCAT	7	3	0.88	CATGAAAGCAGTTGATGAGGC	10	8	2.36	CATGAACATGAAAGCAGTTGA	9	23	6.78
Unigene11632	5	1.47	-	-	-	gi|195384048|ref|XP_002050736.1|/0/GJ20044 [Drosophila virilis]	CATGCGTTTTGTCGAAGAAAC	7	3	0.88	CATGTTCTGGTGAATTTACAG	9	2	0.59
Unigene11633	4	1.18	-	-	-	gi|281363798|ref|NP_001163210.1|/3.38907e-135/par-1, isoform S [Drosophila melanogaster]	CATGTATATTGTGCATCCGCA	1	4	1.18
Unigene11634	2	0.59	-	-	-	gi|45552731|ref|NP_995890.1|/1.46802e-172/par-1, isoform O [Drosophila melanogaster]	CATGTGAGTCCACAATAGTTT	1	2	0.59
Unigene11635	85	25.05	-	-	-	gi|194867370|ref|XP_001972057.1|/2.5374e-88/GG15308 [Drosophila erecta]	CATGAATTGCCAATCAAGGAA	1	85	25.05
Unigene11636	150	44.2	-	-	-	gi|195156271|ref|XP_002019024.1|/0/GL26134 [Drosophila persimilis]	CATGTGCACAAAAGCTGGACA	9	126	37.13	CATGGATAAATATCGTTATGC	8	2	0.59	CATGTGCACGAAAGCTGGACA	9	22	6.48
Unigene11644	528	155.58	-	-	-	gi|270011041|gb|EFA07489.1|/1.08937e-73/cathepsin L precursor [Tribolium castaneum]	CATGCTGTTTTGATTGTGGGC	1	483	142.32	CATGCTGTTTTGATTGGGGGC	1	2	0.59	CATGCTGTTTTGATTGTGGGA	1	43	12.67
Unigene11645	374	110.2	-	-	-	gi|194901758|ref|XP_001980418.1|/0/GG17131 [Drosophila erecta]	CATGAAATATCGCAAAGAAAA	3	4	1.18	CATGAAATTTGACCCCGAAAG	6	83	24.46	CATGAACTTATGGAAAATCCC	5	240	70.72	CATGTGTTATGTCAATTTTAG	2	24	7.07	CATGTTTGATTTAATTATTGA	1	4	1.18	CATGTTTTACGGCTCATGAAC	4	7	2.06	CATGAAATACCGCAAAGAAAA	3	3	0.88	CATGATATATCGCAAAGAAAA	3	9	2.65
Unigene11646	500	147.33	-	-	-	gi|195055725|ref|XP_001994763.1|/2.68088e-85/GH14281 [Drosophila grimshawi]	CATGATTGGATTCGTGGTGTT	3	63	18.56	CATGCATTTATTTGCAATAAA	4	80	23.57	CATGGAAACACGTTATTTGCA	1	4	1.18	CATGTGGTGGTGATTCTGGCG	2	204	60.11	CATGATTGGATTCGTGGGGTT	3	3	0.88	CATGCGGTGGTGATTCTGGCG	2	30	8.84	CATGTGGGGGTGATTCTGGCG	2	23	6.78	CATGTGGTGGTGATTCTGGGG	2	2	0.59	CATGTGGTGGTGATTCTGGTG	2	91	26.81
Unigene11648	2	0.59	-	-	-	gi|85822207|gb|ABC84592.1|/1.79843e-116/prophenol oxidase activating enzyme precursor protein [Glossina morsitans morsitans]	CATGAACAATTTTCTCGACAA	1	2	0.59
Unigene11649	50	14.73	-	-	-	gi|289742707|gb|ADD20101.1|/8.791e-80/60s ribosomal protein L30 [Glossina morsitans morsitans]	CATGAGTGCCGCCTGTTCGGC	3	11	3.24	CATGGCTCCTTCTTCCAATTT	2	6	1.77	CATGTCCTGGATAAATTTTGC	4	33	9.72
Unigene11651	9	2.65	-	-	-	gi|195435904|ref|XP_002065918.1|/1.17826e-159/GK20774 [Drosophila willistoni]	CATGTCATCATCGATATAAAA	1	5	1.47	CATGTCATCATCAATATAAAA	1	4	1.18
Unigene11655	66	19.45	-	-	-	gi|289739473|gb|ADD18484.1|/0/casein kinase II alpha subunit [Glossina morsitans morsitans]	CATGAAATTAAATTTAAATTT	6	43	12.67	CATGCCGTAGTATCATACAGT	5	21	6.19	CATGTCGAACGACTTACTGCC	4	2	0.59
Unigene11657	28	8.25	-	-	-	gi|195108033|ref|XP_001998597.1|/9.25448e-42/GI24063 [Drosophila mojavensis]	CATGAATGATACCATTAGAAG	2	15	4.42	CATGAGAATGTTGCTGTTGTT	1	11	3.24	CATGAATGATACCATTGGAAG	2	2	0.59
Unigene11658	446	131.42	-	-	-	gi|198454584|ref|XP_002137910.1|/8.85908e-175/GA27482 [Drosophila pseudoobscura pseudoobscura]	CATGAATTCACATCGGCGTTA	1	23	6.78	CATGAATTTAACAAATTGCAT	2	5	1.47	CATGATGCTGCCAAATTACAA	3	104	30.65	CATGGCTTGCTAAAAGTTAAT	4	156	45.97	CATGGCTTGCTTAAAGTTAAT	4	158	46.56
Unigene11659	124	36.54	-	-	-	gi|198458608|ref|XP_001361103.2|/0/GA17840 [Drosophila pseudoobscura pseudoobscura]	CATGATTCCGCATACGAAGAG	10	19	5.6	CATGGTAAAACAGTTAAAATA	11	105	30.94
Unigene11662	5120	1508.69	-	-	-	gi|195433345|ref|XP_002064675.1|/5.69563e-82/GK19074 [Drosophila willistoni]	CATGCTGTCGGTGTTATTGTA	5	342	100.78	CATGGAGCTTTTTTCTATGAA	6	4734	1394.95	CATGGTGTCATCCCCTTGTCC	2	2	0.59	CATGCTGTCGGTGGTATTGTA	5	2	0.59	CATGGAACTTTTTTCTATGAA	6	2	0.59	CATGGAGCATTTTTCTATGAA	6	2	0.59	CATGGAGCGTTTTTCTATGAA	6	2	0.59	CATGGAGCTGTTTTCTATGAA	6	2	0.59	CATGGAGCTTCTTTCTATGAA	6	2	0.59	CATGGAGCTTTTTCCTATGAA	6	4	1.18	CATGGAGCTTTTTTCTACGAA	6	2
Unigene11663	8	2.36	-	-	-	-	CATGTTTATTTTCACGATAAA	1	8	2.36
Unigene11664	1688	497.4	-	-	-	gi|289743379|gb|ADD20437.1|/2.02833e-114/ribosomal protein S5a [Glossina morsitans morsitans]	CATGGCTTGCCGTATTGTTAA	2	1647	485.31	CATGGCTCGCCGTATTGTTAA	2	2	0.59	CATGGCTTGACGTATTGTTAA	2	2	0.59	CATGGCTTGCCATATTGTTAA	2	2	0.59	CATGGCTTGCCGGATTGTTAA	2	19	5.6	CATGGCTTGCCGTATTGGTAA	2	7	2.06	CATGGCTTGCCGTATTTTTAA	2	5	1.47	CATGGCTTGCCGTGTTGTTAA	2	2	0.59	CATGGCTTGCCGTTTTGTTAA	2	2	0.59
Unigene11665	64	18.86	-	-	-	gi|151358248|dbj|BAF69118.1|/4.13662e-172/delta9-acyl-CoA desaturase [Delia antiqua]	CATGCAATTTAAAGTTGATTT	1	45	13.26	CATGGGTACCATCACCTGTAC	2	8	2.36	CATGGTAGCTACAAACCAAGA	5	4	1.18	CATGGTGGTAGTTGTGCCAGC	4	7	2.06
Unigene11666	608	179.16	-	-	-	gi|289741041|gb|ADD19268.1|/0/26S proteasome regulatory complex subunit RPN2/PSMD1 [Glossina morsitans morsitans]	CATGCAACATACTGGTAAATC	19	604	177.98	CATGCAACATACTGGGAAATC	19	4	1.18
Unigene11672	31	9.13	-	-	-	gi|289739655|gb|ADD18575.1|/2.30186e-130/prohibitin-like protein [Glossina morsitans morsitans]	CATGGAATGCGGAAATGTAAA	2	25	7.37	CATGGTGTTGTTATTATTGTT	1	6	1.77
Unigene11673	548	161.48	-	-	-	gi|289739539|gb|ADD18517.1|/0/putative aminopeptidase [Glossina morsitans morsitans]	CATGATATACCAGTTTAATTG	10	516	152.05	CATGATGTTAGATGTTATCAA	4	2	0.59	CATGCCCGCAAGTTACAAGAA	8	6	1.77	CATGGCTTGAACTCAGAGAAA	9	20	5.89	CATGATCTACCAGTTTAATTG	10	2	0.59	CATGCCCGCAAGTTACAGGAA	8	2	0.59
Unigene11674	5	1.47	-	-	-	-	CATGAAGAAGAAGAACCAAAG	10	3	0.88	CATGTTGAACACAAGAAGGAT	13	2	0.59
Unigene11675	199	58.64	-	-	-	gi|194766890|ref|XP_001965557.1|/0/GF22556 [Drosophila ananassae]	CATGGAATATAAAATCTTCGA	1	2	0.59	CATGGCTGAGGGTATTAAAGG	3	19	5.6	CATGTATATGATGGTGGGCAT	4	172	50.68	CATGGCTGAGGGTGTTAAAGG	3	6	1.77
Unigene11677	46	13.55	-	-	-	gi|195115445|ref|XP_002002267.1|/7.39771e-70/GI17291 [Drosophila mojavensis]	CATGCGGCCGGCAATGGCCAT	3	5	1.47	CATGGGTTTAACACCACCAGT	4	39	11.49	CATGGGTTTAACACCTCCAGT	4	2	0.59
Unigene11678	105	30.94	-	-	-	gi|289739607|gb|ADD18551.1|/0/karyopherin alpha [Glossina morsitans morsitans]	CATGATTTTCGGCCATTTTGA	3	4	1.18	CATGGACTCATTATGATGTTG	1	37	10.9	CATGGTCACATTGAAAAATAA	2	19	5.6	CATGTTTAATAACGAAATCAC	6	37	10.9	CATGGTCACATTGAAAAAAAA	2	8	2.36
Unigene11680	2	0.59	-	-	-	gi|281364798|ref|NP_001162940.1|/0/fatty acid (long chain) transport protein, isoform C [Drosophila melanogaster]	CATGAGTGTAAATTTAGAATC	1	2	0.59
Unigene11683	13	3.83	-	-	-	gi|289740133|gb|ADD18814.1|/1.69139e-70/hypothetical conserved protein [Glossina morsitans morsitans]	CATGATTCCAGATCAAAGGGT	1	3	0.88	CATGCTGTGGTGTCAAAACTT	2	10	2.95
Unigene11686	119	35.07	-	-	-	gi|61656601|emb|CAI64494.1|/0/Hsp90 protein [Delia antiqua]	CATGACCACCGAAGATGCTCA	12	3	0.88	CATGACTGAACCCATTGATGA	5	2	0.59	CATGGAAGAAGTCGATTAAAC	13	106	31.23	CATGGAAGAAGTCGATTAAAT	13	8	2.36
Unigene11687	143	42.14	-	-	-	gi|289743697|gb|ADD20596.1|/8.78457e-123/growth hormone-induced protein [Glossina morsitans morsitans]	CATGGATGCTCTAAACATTTT	3	103	30.35	CATGTGGTTGCCACCTACTAC	2	40	11.79
Unigene11689	2	0.59	-	-	-	gi|195384699|ref|XP_002051052.1|/1.8838e-168/GJ22486 [Drosophila virilis]	CATGCCGCACAAAAAATATGA	10	2	0.59
Unigene1168	9	2.65	GO:0043231//intracellular membrane-bounded organelle	GO:0005488//binding;GO:0004468//lysine N-acetyltransferase activity	GO:0006342//chromatin silencing;GO:0016570//histone modification	gi|289742545|gb|ADD20020.1|/4.95452e-102/histone acetyltransferase type b catalytic subunit [Glossina morsitans morsitans]	CATGACAAAGAAGACTATACT	2	7	2.06	CATGACAAAGAAGATTATACT	2	2	0.59
Unigene11690	34	10.02	-	-	-	gi|194869518|ref|XP_001972466.1|/1.21541e-32/GG15544 [Drosophila erecta]	CATGGAAAACGCTGCCGTCGG	1	9	2.65	CATGTTATACCCGAAGGACCT	2	13	3.83	CATGGAAAACGCTGTCGTCGG	1	8	2.36	CATGTTATACCCGAAGGACCA	2	4	1.18
Unigene11692	564	166.19	-	-	-	gi|289742193|gb|ADD19844.1|/5.60572e-106/20S proteasome regulatory subunit beta type PSMB3/PUP3 [Glossina morsitans morsitans]	CATGATAAATGCCTTTGATCG	4	13	3.83	CATGCGTGGTAAGGATTGTGT	2	3	0.88	CATGGATTAGAGGGAGCAAGG	5	542	159.71	CATGTCTATATTGGCTTATAA	1	2	0.59	CATGTTTTTGGGTCTGGTGGG	3	4	1.18
Unigene11694	32	9.43	-	-	-	gi|289741383|gb|ADD19439.1|/0/hypothetical conserved protein [Glossina morsitans morsitans]	CATGACTGCTAACCATATTAG	3	4	1.18	CATGATGATGTCTTTTGATTT	6	25	7.37	CATGTATACGTAAATTTTGCA	5	3	0.88
Unigene11697	79	23.28	-	-	-	gi|195042157|ref|XP_001991377.1|/0/GH12086 [Drosophila grimshawi]	CATGATGAATTATATTTATAC	9	66	19.45	CATGGAACAAAAGAAGGAACA	3	2	0.59	CATGTTACAGTTGGTGATGAT	8	6	1.77	CATGATAAATTATATTTATAC	9	5	1.47
Unigene11698	732	215.7	-	-	-	gi|195127926|ref|XP_002008418.1|/0/GI11830 [Drosophila mojavensis]	CATGTACTATGTTGGTGGTTG	6	2	0.59	CATGTCGCCAGAAAAGTCAAT	1	2	0.59	CATGTTGAAATATGGCAAACA	8	725	213.63	CATGTTGGTCCACCAGTATCC	7	3	0.88
Unigene11699	37	10.9	-	-	-	gi|281363869|ref|NP_001163221.1|/9.06342e-142/RIC-3, isoform H [Drosophila melanogaster]	CATGGGAGGACGCATACCGGG	10	3	0.88	CATGGGATAAAATACTTTTGG	11	34	10.02
Unigene11710	238	70.13	-	-	-	gi|194770890|ref|XP_001967516.1|/1.45046e-49/GF20699 [Drosophila ananassae]	CATGCAGTTTTGTTTTTTAAT	1	238	70.13
Unigene11711	3	0.88	-	-	-	gi|194770890|ref|XP_001967516.1|/3.38518e-49/GF20699 [Drosophila ananassae]	CATGTTTAATCCTTTTACCCG	1	3	0.88
Unigene11712	432	127.3	-	-	-	gi|1170110|sp|P46437.1|GST_MUSDO/3.13357e-112/RecName: Full=Glutathione S-transferase; AltName: Full=GST class-sigma	CATGGAACCCATTAAGGCTTG	3	331	97.53	CATGGTTAAGCGTGACATTTT	2	37	10.9	CATGGAACCAATTAAGGCTTG	3	64	18.86
Unigene11716	273	80.44	-	-	-	gi|289740967|gb|ADD19231.1|/0/hypothetical conserved protein [Glossina morsitans morsitans]	CATGCGATTTCAATCAAATTA	1	5	1.47	CATGGTGAAAATTCAGAATTC	5	266	78.38	CATGGGTAAAGGATATTTGAC	3	2	0.59
Unigene11717	4	1.18	-	-	-	gi|198463593|ref|XP_002135538.1|/0/GA28610 [Drosophila pseudoobscura pseudoobscura]	CATGTCAGAAATTAATGATTT	1	4	1.18
Unigene11722	273	80.44	-	-	-	gi|125977476|ref|XP_001352771.1|/4.07965e-125/GA18590 [Drosophila pseudoobscura pseudoobscura]	CATGATTTTCATTTATATGAA	6	221	65.12	CATGGGCTCGTGATATAGTAA	3	2	0.59	CATGTGGGTTTTACCTCAACT	5	46	13.55	CATGTGGGTTTTACCCCAACT	5	4	1.18
Unigene11723	4517	1331	-	-	-	gi|289739717|gb|ADD18606.1|/2.53874e-126/multifunctional chaperone [Glossina morsitans morsitans]	CATGGCCCAAGCTATGAAATC	1	1097	323.25	CATGGTCAATAACAACAACAA	2	3388	998.33	CATGGCCCAAGCTATGAAAGC	1	2	0.59	CATGGCCCAAGCTATGAGATC	1	2	0.59	CATGGCCCTAGCTATGAAATC	1	2	0.59	CATGGGCAATAACAACAACAA	2	2	0.59	CATGGGCCAAGCTATGAAATC	1	2	0.59	CATGGTCAATAACAACAAAAA	2	18	5.3	CATGTTCAATAACAACAACAA	2	4	1.18
Unigene11726	75	22.1	-	-	-	gi|289740475|gb|ADD18985.1|/0/dipeptidyl peptidase III [Glossina morsitans morsitans]	CATGGAAGAATTCCTTAAAAA	6	67	19.74	CATGGTAGTGGTAAATTATTC	5	6	1.77	CATGTGCCAGTAGTATTCGAC	3	2	0.59
Unigene11727	4	1.18	-	-	-	-	CATGTGTAACGTTATCTTGAT	1	4	1.18
Unigene11728	236	69.54	-	-	-	gi|195168018|ref|XP_002024829.1|/6.40424e-66/GL17895 [Drosophila persimilis]	CATGTCGGTATATCATAGTAT	3	232	68.36	CATGTCGGGATATCATAGTAT	3	2	0.59	CATGTCGGTATATCATAGGAT	3	2	0.59
Unigene11732	328	96.65	-	-	-	gi|194855024|ref|XP_001968464.1|/2.12081e-59/GG24885 [Drosophila erecta]	CATGGTGCTCAATCGGTTTAT	1	277	81.62	CATGGTGCTCAATCTGTTTAT	1	51	15.03
Unigene11733	219	64.53	-	-	-	gi|289740309|gb|ADD18902.1|/0/galactose-4-epimerase UDP [Glossina morsitans morsitans]	CATGCATATACAATATATTTT	6	168	49.5	CATGTATTTTTTATTGTTTAT	5	37	10.9	CATGTTAAAGCTTTAGATAAA	3	4	1.18	CATGTATTTTTTATTGTTTAA	5	10	2.95
Unigene11735	2	0.59	-	-	-	-	CATGTACTATTTATAATTTGT	1	2	0.59
Unigene11736	13	3.83	-	-	-	gi|195131887|ref|XP_002010376.1|/0/GI14717 [Drosophila mojavensis]	CATGGGACGTTCACCTTCAAA	1	7	2.06	CATGTTCAATTCTTCGAATTT	4	6	1.77
Unigene11737	5	1.47	-	-	-	gi|195498430|ref|XP_002096520.1|/2.99134e-164/GE25715 [Drosophila yakuba]	CATGCATTTTGAGGGAATTTT	6	5	1.47
Unigene11739	39	11.49	-	-	-	gi|194901884|ref|XP_001980481.1|/0/GG17171 [Drosophila erecta]	CATGAATCGTGCTACCGTTAA	11	12	3.54	CATGATAAACTTTCGGAACAA	7	2	0.59	CATGATTAAGACCTGTGATTT	9	2	0.59	CATGCTCTCTTCTCGAATGTC	10	16	4.71	CATGGCTATGGAAGACCACGT	5	3	0.88	CATGTGTAGAAAAACCTAATA	4	2	0.59	CATGTTCTTGTCATTAGTGCT	2	2	0.59
Unigene11740	444	130.83	-	-	-	gi|195449539|ref|XP_002072115.1|/5.10445e-59/GK22673 [Drosophila willistoni]	CATGCTGAACACAACAAACAA	3	442	130.24	CATGCTGAACACAACGAACAA	3	2	0.59
Unigene11741	99	29.17	-	-	-	gi|289740975|gb|ADD19235.1|/0/glutaryl-CoA dehydrogenase [Glossina morsitans morsitans]	CATGATATTCATGCTTTAATT	7	5	1.47	CATGCTTTAATTTTGGGTCGT	8	91	26.81	CATGTACCCGAAGAAAACTTA	4	3	0.88
Unigene11742	1879	553.68	-	-	-	-	CATGTATGTATAAATAGTTTT	1	1869	550.73	CATGTATGTATAAATAGGTTT	1	5	1.47	CATGTATGTATAAATAGTTTA	1	5	1.47
Unigene11743	14	4.13	-	-	-	gi|289743317|gb|ADD20406.1|/1.00373e-37/cytochrome c oxidase subunit VIb COX12 [Glossina morsitans morsitans]	CATGTTTTTATCGCCTTTTGT	1	14	4.13
Unigene11745	488	143.8	-	-	-	gi|289739769|gb|ADD18632.1|/6.42364e-35/hypothetical conserved protein [Glossina morsitans morsitans]	CATGAAAATAGGGAAGAGTTT	7	339	99.89	CATGGCCATTAAATGGGACAT	5	10	2.95	CATGTGAAGGGTGTTGAAAGC	6	34	10.02	CATGAACATAGGGAAGAGTTT	7	105	30.94
Unigene11746	33	9.72	-	-	-	gi|195455494|ref|XP_002074745.1|/0/GK22993 [Drosophila willistoni]	CATGAGAATTTTGCGACGAGC	8	10	2.95	CATGCTTTGTTTTTTTGTTAT	1	2	0.59	CATGTACTGTAAAATCCAAGA	9	21	6.19
Unigene11747	5	1.47	-	-	-	gi|289739835|gb|ADD18665.1|/2.5887e-20/hypothetical conserved protein [Glossina morsitans morsitans]	CATGAGAGACATTACAGTCAA	1	5	1.47
Unigene11748	9	2.65	-	-	-	gi|195455206|ref|XP_002074610.1|/1.69155e-180/GK23074 [Drosophila willistoni]	CATGTTGAATTCACGAACCGA	8	9	2.65
Unigene11749	151	44.49	-	-	-	gi|24652350|ref|NP_724895.1|/0/gemini, isoform A [Drosophila melanogaster]	CATGTGGCCGTTACCGATGAG	9	113	33.3	CATGTTTAATATTTTAAGAGC	8	6	1.77	CATGTAGCCGTTACCGATGAG	9	32	9.43
Unigene11752	581	171.2	-	-	-	gi|194741728|ref|XP_001953339.1|/3.40581e-62/GF17709 [Drosophila ananassae]	CATGCAAGCGAGTTACTTTAC	1	576	169.73	CATGCAAGCGAGGTACTTTAC	1	3	0.88	CATGCAAGCGAGTTACCTTAC	1	2	0.59
Unigene11753	12	3.54	-	-	-	gi|289743179|gb|ADD20337.1|/5.1152e-152/D-3-phosphoglycerate dehydrogenase [Glossina morsitans morsitans]	CATGATGTTTTGCATTGCTGT	1	6	1.77	CATGTCAATTCACAAGCCGAT	3	6	1.77
Unigene11754	145	42.73	-	-	-	gi|195128041|ref|XP_002008475.1|/2.41042e-33/GI13515 [Drosophila mojavensis]	CATGAGCCAATCTGCTCCCGG	1	116	34.18	CATGAGTCAATCTGCTCCCGG	1	29	8.55
Unigene11757	277	81.62	-	-	-	gi|298569354|gb|ADI87388.1|/4.03296e-29/putative lectin alpha-subunit [Lucilia sericata]	CATGAAGTATAATTGGTATGA	1	22	6.48	CATGATTATCCTTGTACTAAT	2	249	73.37	CATGAAGTATAATTGGTACGA	1	6	1.77
Unigene11758	4	1.18	-	-	-	gi|289740687|gb|ADD19091.1|/0/carnitine O-acyltransferase CROT [Glossina morsitans morsitans]	CATGAAGAAATTGCTCCGACT	8	4	1.18
Unigene11759	346	101.95	-	-	-	gi|6911249|gb|AAF31449.1|AF220939_1/1.86846e-150/60S acidic ribosomal protein P0 [Sarcophaga crassipalpis]	CATGCCACGAAGGCTGGTACG	2	301	88.69	CATGTTAAGCAAGGTAGCTTC	1	40	11.79	CATGCCACGAAGGCTGGGACG	2	5	1.47
Unigene11761	3	0.88	-	-	-	gi|195128261|ref|XP_002008583.1|/7.92046e-12/GI11736 [Drosophila mojavensis]	CATGTTGTATCCTTAAGTGTC	5	3	0.88
Unigene11762	4026	1186.32	-	-	-	gi|289741951|gb|ADD19723.1|/0/putative fructose 1,6-bisphosphate aldolase [Glossina morsitans morsitans]	CATGCCAAGGCAAATACGAAG	4	2205	649.74	CATGGGCAAGCGTTTGAAGGA	1	25	7.37	CATGGGCTTTGACCTTCTCCT	3	1584	466.75	CATGGTTACCGCCGGTCAAGC	2	191	56.28	CATGCCAAGACAAATACGAAG	4	2	0.59	CATGCCAAGGCAAATACGAAA	4	2	0.59	CATGCCAAGGCAAATACGGAG	4	3	0.88	CATGCCAAGGCAAATGCGAAG	4	2	0.59	CATGCCAAGGTAAATACGAAG	4	2	0.59	CATGCCGAGGCAAATACGAAG	4	4	1.18	CATGGGCTTTGACCCTCTCCT	3	2
Unigene11763	173	50.98	-	-	-	gi|195379959|ref|XP_002048738.1|/0/GJ21209 [Drosophila virilis]	CATGACCAAATCAAGTCCTTC	9	6	1.77	CATGTCCAAATTGGCCGGTGA	3	2	0.59	CATGTCCGGATGTTAAGTACG	2	2	0.59	CATGTGGTTTGGTGAATCCGA	10	163	48.03
Unigene11764	415	122.29	-	-	-	gi|195122928|ref|XP_002005962.1|/2.96799e-104/GI20769 [Drosophila mojavensis]	CATGATGATGATCTACGGAGC	3	64	18.86	CATGTCTAATTATCAAACTCA	4	344	101.36	CATGTTCATACTGCCACCATT	2	7	2.06
Unigene11765	5	1.47	-	-	-	gi|195427703|ref|XP_002061916.1|/3.414e-75/GK16931 [Drosophila willistoni]	CATGTTCGGGCGGATAGGTGG	1	5	1.47
Unigene11766	6726	1981.92	-	-	-	gi|289742439|gb|ADD19967.1|/2.30278e-114/40S ribosomal protein S2 [Glossina morsitans morsitans]	CATGCCTGTACAGAAACAAAC	1	6676	1967.19	CATGACTGTACAGAAACAAAC	1	3	0.88	CATGCCTATACAGAAACAAAC	1	3	0.88	CATGCCTGAACAGAAACAAAC	1	3	0.88	CATGCCTGCACAGAAACAAAC	1	2	0.59	CATGCCTGGACAGAAACAAAC	1	10	2.95	CATGCCTGTACAGAAACAAAA	1	5	1.47	CATGCCTGTACAGAAACAAAT	1	2	0.59	CATGCCTGTACAGAAACAAGC	1	2	0.59	CATGCCTGTACAGAAACAGAC	1	3	0.88	CATGCCTGTACAGAAACGAAC	1	2
Unigene11767	267	78.68	-	-	-	gi|289741033|gb|ADD19264.1|/2.01464e-69/Cu2+/Zn2+ superoxide dismutase SOD1 [Glossina morsitans morsitans]	CATGGTGGTCCCGGAGATGAA	5	2	0.59	CATGTCGGTGATCTTGGAAAT	6	219	64.53	CATGTCGGGGATCTTGGAAAT	6	3	0.88	CATGTCGGTGATCTTGGCAAT	6	43	12.67
Unigene11768	487	143.5	-	-	-	gi|154413468|ref|XP_001579764.1|/7.91459e-09/viral A-type inclusion protein [Trichomonas vaginalis G3]	CATGGGAAACTAAATTAAATG	2	483	142.32	CATGTTTAATACCACCTATAG	1	4	1.18
Unigene1176	3	0.88	-	-	-	-	CATGTTGTTTCACAATAAAAC	1	3	0.88
Unigene11771	272	80.15	-	-	-	gi|289742087|gb|ADD19791.1|/4.59859e-37/60s ribosomal protein L37 [Glossina morsitans morsitans]	CATGGAATCCTTGCCGCAGAA	1	272	80.15
Unigene11772	15	4.42	-	-	-	gi|289743161|gb|ADD20328.1|/2.89988e-49/calmodulin [Glossina morsitans morsitans]	CATGATGTCCAATTCTTCATC	1	15	4.42
Unigene11773	38	11.2	-	-	-	gi|195030833|ref|XP_001988235.1|/1.6248e-29/GH10676 [Drosophila grimshawi]	CATGCTGGAGATATTGTATTC	1	7	2.06	CATGGCAATGTCTTCACATTC	2	31	9.13
Unigene11774	26	7.66	-	-	-	gi|289743305|gb|ADD20400.1|/2.87882e-57/translation initiation factor 1 [Glossina morsitans morsitans]	CATGATCGCACAATTTTCTTC	2	26	7.66
Unigene11775	481	141.73	-	-	-	gi|289743015|gb|ADD20255.1|/1.84914e-06/hypothetical protein [Glossina morsitans morsitans]	CATGAAAGTCTTTTCAAAGTC	1	5	1.47	CATGGACTTTGCTATGTTTCA	2	469	138.2	CATGGACTTTGCCATGTTTCA	2	2	0.59	CATGTACTTTGCTATGTTTCA	2	5	1.47
Unigene11776	63	18.56	-	-	-	gi|195026314|ref|XP_001986229.1|/5.98396e-59/GH20641 [Drosophila grimshawi]	CATGTTTCTCAAATGAGTCTT	1	63	18.56
Unigene11777	220	64.83	-	-	-	gi|194748773|ref|XP_001956819.1|/2.63335e-28/GF24382 [Drosophila ananassae]	CATGGAAGTTTTAGCTGTTAA	2	11	3.24	CATGTTCATTTATTGTAGATA	3	209	61.59
Unigene11778	3	0.88	-	-	-	gi|289741217|gb|ADD19356.1|/2.15431e-96/NADH-ubiquinone oxidoreductase NUFS7/PSST/20 kDa subunit [Glossina morsitans morsitans]	CATGATTGTTGTTTGTTTGGA	4	3	0.88
Unigene11779	14	4.13	-	-	-	gi|289741217|gb|ADD19356.1|/2.01069e-96/NADH-ubiquinone oxidoreductase NUFS7/PSST/20 kDa subunit [Glossina morsitans morsitans]	CATGATTGTTGCTTTTTATGT	4	14	4.13
Unigene1177	2	0.59	-	-	-	gi|194752675|ref|XP_001958645.1|/1.47874e-06/GF12464 [Drosophila ananassae]	CATGACAGACGATTTGGTAAC	2	2	0.59
Unigene11785	29	8.55	-	-	-	gi|195403259|ref|XP_002060211.1|/1.26895e-100/GJ14134 [Drosophila virilis]	CATGACACAGTTCGCATAGCA	3	8	2.36	CATGTAGCCAAACCCAAAAGA	1	21	6.19
Unigene11786	59	17.39	-	-	-	gi|195440686|ref|XP_002068171.1|/0/GK12667 [Drosophila willistoni]	CATGAATTCAACAGCGGTAAC	7	5	1.47	CATGACTTTAGTGCCCAATTT	6	4	1.18	CATGCCTTCAACGCAAATAAT	4	2	0.59	CATGGCCAAAACAGCTTCATT	2	8	2.36	CATGGGGCCGTGGATACAATC	5	9	2.65	CATGTGTGGTGGAATAGAAAC	9	31	9.13
Unigene11791	5	1.47	-	-	-	gi|194868994|ref|XP_001972370.1|/5.42003e-43/GG15494 [Drosophila erecta]	CATGATAGCAATTGAGTGTCC	1	5	1.47
Unigene11792	50	14.73	-	-	-	gi|195113415|ref|XP_002001263.1|/1.64033e-165/GI22068 [Drosophila mojavensis]	CATGTTAAAACATTGGAAAAA	9	37	10.9	CATGTTAAAACTTTGGAAAAA	9	5	1.47	CATGTTAAAATATTGGAAAAA	9	8	2.36
Unigene11794	15	4.42	-	-	-	gi|195170520|ref|XP_002026060.1|/3.19275e-16/GL16115 [Drosophila persimilis]	CATGAAAAGAGCAAATACTAT	3	6	1.77	CATGATTGCATACAGGCTAAA	2	9	2.65
Unigene11795	111	32.71	-	-	-	gi|289742339|gb|ADD19917.1|/3.08169e-163/long chain fatty acid elongase [Glossina morsitans morsitans]	CATGGTCCTCAGTCGTGTAAT	8	88	25.93	CATGGTTATTTGTACTCTCAA	4	4	1.18	CATGGTTCTCATACACCGAAT	5	2	0.59	CATGGTCCTCAATCGTGTAAT	8	17	5.01
Unigene11799	142	41.84	-	-	-	gi|289739989|gb|ADD18742.1|/1.19322e-82/ubiquitin protein ligase [Glossina morsitans morsitans]	CATGATTTAGGTATTGTCAAT	2	138	40.66	CATGTTATCGTAACAGGTCCA	1	4	1.18
Unigene11800	78	22.98	-	-	-	gi|194881491|ref|XP_001974864.1|/1.57887e-162/GG22009 [Drosophila erecta]	CATGATTTATAGCCACACTCC	7	3	0.88	CATGCAAAACCAAAATTGATA	8	71	20.92	CATGCCTACACCATTTGAACG	1	4	1.18
Unigene11802	56	16.5	-	-	-	gi|195492154|ref|XP_002093868.1|/3.15072e-81/GE21528 [Drosophila yakuba]	CATGCTCTTTATCTTATTTTA	1	18	5.3	CATGGCAATATCATTAAACAA	2	38	11.2
Unigene11803	172	50.68	-	-	-	gi|195130225|ref|XP_002009553.1|/0/GI15420 [Drosophila mojavensis]	CATGCCCTTAAGAGCGGTGAA	7	127	37.42	CATGCGTAAAATGGATGTAGA	5	2	0.59	CATGGGCAACTGTGCCGAAAA	4	3	0.88	CATGCCCTTAAGACCGGTGAA	7	40	11.79
Unigene11805	750	221	-	-	-	gi|194885721|ref|XP_001976482.1|/0/GG19986 [Drosophila erecta]	CATGAAGCTTTCGCTGGTCAA	4	733	215.99	CATGAGGCTCAGCAGAAAGGC	3	6	1.77	CATGAGTTGGCACGTCATTCC	1	3	0.88	CATGGGTCATTCGGCTGATCG	2	2	0.59	CATGAAGCTTTCGCTGGGCAA	4	2	0.59	CATGAGGCACAGCAGAAAGGC	3	4	1.18
Unigene11806	217	63.94	-	-	-	gi|195388690|ref|XP_002053012.1|/0/GJ23644 [Drosophila virilis]	CATGAGAATACGCCAATTTGC	9	207	61	CATGCCGCTGAAGCTGCTGTT	8	10	2.95
Unigene11807	1235	363.91	-	-	-	gi|289742859|gb|ADD20177.1|/4.0889e-20/very-long-chain acyl-CoA dehydrogenase [Glossina morsitans morsitans]	CATGTGATTGAGTAAATTCCG	2	1062	312.93	CATGTGATTGAATAAATTCCG	2	157	46.26	CATGTGATTGAGGAAATTCCG	2	5	1.47	CATGTGATTGAGTAAATTCCA	2	3	0.88	CATGTGATTGAGTGAATTCCG	2	8	2.36
Unigene11808	66	19.45	-	-	-	gi|195432276|ref|XP_002064149.1|/0/GK19859 [Drosophila willistoni]	CATGAATCAAATTGGTCAAAT	8	2	0.59	CATGACGACCATTGGGTAAAG	3	5	1.47	CATGAGCACAACCCTTGCCAA	7	3	0.88	CATGGGACCGTACTTCTTGCG	9	45	13.26	CATGGGCACAGCCCAAGTTAA	2	11	3.24
Unigene11817	2	0.59	-	-	-	gi|194748749|ref|XP_001956807.1|/4.84809e-77/GF24388 [Drosophila ananassae]	CATGATTGAATTTTGTATTTA	4	2	0.59
Unigene11818	3	0.88	-	-	-	gi|194748749|ref|XP_001956807.1|/4.50616e-75/GF24388 [Drosophila ananassae]	CATGGTGCTTATTTATTTTTT	3	3	0.88
Unigene11819	33	9.72	-	-	-	gi|289743677|gb|ADD20586.1|/7.36933e-115/Ras-related protein Rab-7 [Glossina morsitans morsitans]	CATGAATCTAAATTCTTAAAA	2	3	0.88	CATGCTTTATATATTTTTCTA	3	27	7.96	CATGTCCACCTTATTGCCCAA	1	3	0.88
Unigene1181	7	2.06	GO:0019866//organelle inner membrane;GO:0031224//intrinsic to membrane	GO:0005215//transporter activity	GO:0006810//transport	gi|195111332|ref|XP_002000233.1|/3.57853e-70/GI22635 [Drosophila mojavensis]	CATGAAAAACTTTACAGGCAG	1	2	0.59	CATGATACTTAAAATTTGAGC	3	5	1.47
Unigene11820	15	4.42	-	-	-	gi|194770170|ref|XP_001967170.1|/3.35999e-126/GF19071 [Drosophila ananassae]	CATGCCTTCAGCATTAAGATG	1	10	2.95	CATGTCCAAACGTTCGGGTAT	2	3	0.88	CATGTCCAAACGTTCAGGTAT	2	2	0.59
Unigene11821	2	0.59	-	-	-	gi|289742383|gb|ADD19939.1|/1.83685e-121/CRK family adapter [Glossina morsitans morsitans]	CATGAGCTTTTGTAATTTTTT	6	2	0.59
Unigene11823	728	214.52	-	-	-	gi|289740407|gb|ADD18951.1|/0/vacuolar H+-ATPase v0 sector subunit D [Glossina morsitans morsitans]	CATGCTGTTGAGCCATTGGCC	1	12	3.54	CATGTAGCTGCTACTCCAGCT	2	716	210.98
Unigene11824	45	13.26	-	-	-	gi|195399267|ref|XP_002058242.1|/5.37909e-88/GJ15600 [Drosophila virilis]	CATGAACCTGAAGAATATCAT	4	19	5.6	CATGGGACACCGTACGAAGGT	3	24	7.07	CATGGGACACCGTACGAAGGG	3	2	0.59
Unigene11825	82	24.16	-	-	-	gi|195173947|ref|XP_002027745.1|/4.4613e-10/GL18432 [Drosophila persimilis]	CATGTTGTGGCACATCTTCGG	1	82	24.16
Unigene11828	32	9.43	-	-	-	gi|289722594|gb|ADD18231.1|/4.96865e-30/hypothetical secreted conserved protein [Glossina morsitans morsitans]	CATGCGTTGGGGAGCAGCATA	6	25	7.37	CATGGTTGCAATCTTTCAAAT	5	2	0.59	CATGTTCTTCTTCCTCTTCTT	1	5	1.47
Unigene11829	1504	443.18	-	-	-	gi|289742817|gb|ADD20156.1|/5.66604e-95/calponin [Glossina morsitans morsitans]	CATGAGAGTGTGTTTGTGTGC	1	88	25.93	CATGTAAAAAAATAAAGGAAT	2	1348	397.21	CATGTTTGCTTGTGTTTTTTT	3	47	13.85	CATGAGAGTGTGTTTGTGTAC	1	2	0.59	CATGTAAAAAAATAAAGGAAA	2	12	3.54	CATGTAAAAAAATAAAGGAAC	2	3	0.88	CATGTAAAAAAATAAAGGGAT	2	4	1.18
Unigene11830	1730	509.77	-	-	-	gi|54650722|gb|AAV36940.1|/0/LP16180p [Drosophila melanogaster]	CATGAAATGCGTTACCCCGGA	11	18	5.3	CATGGGATAAAATATTTTATC	10	14	4.13	CATGTAAATAAATATATATTT	12	1694	499.16	CATGTAAATAAATAAATATTT	12	2	0.59	CATGTAAGTAAATATATATTT	12	2	0.59
Unigene11831	8	2.36	-	-	-	gi|21358555|ref|NP_650645.1|/2.43277e-107/aluminum tubes, isoform G [Drosophila melanogaster]	CATGAGTTTTTGACAAGCCCT	6	3	0.88	CATGTGTTTTGCATCTTTGCC	2	5	1.47
Unigene11832	79	23.28	-	-	-	gi|336087584|emb|CBM82432.1|/1.04911e-38/histone H4-I protein [Rhabdopleura compacta]	CATGATGAAATTCTTTTTGAT	1	15	4.42	CATGTTCGGTGTAGGTGACAG	2	57	16.8	CATGTTCGGTGTATGTGACAG	2	7	2.06
Unigene11834	304	89.58	-	-	-	gi|198460914|ref|XP_002138928.1|/0/GA24126 [Drosophila pseudoobscura pseudoobscura]	CATGAAAAAGACTCACCAAAA	8	3	0.88	CATGAATAATGAAAGTGATTT	9	17	5.01	CATGTAACCGATTGTATTGTT	10	242	71.31	CATGTCTAACGGAATATAGAG	4	2	0.59	CATGAATAACGAAAGTGATTT	9	30	8.84	CATGTAACCGACTGTATTGTT	10	8	2.36	CATGTAACCGATTGGATTGTT	10	2	0.59
Unigene11835	28	8.25	-	-	-	gi|289740281|gb|ADD18888.1|/0/ribosomal protein S6 kinase polypeptide 1 [Glossina morsitans morsitans]	CATGGTAATTGGCGATCAAAC	1	3	0.88	CATGTACGCACGAGCCACACC	8	25	7.37
Unigene11836	36	10.61	-	-	-	gi|194765425|ref|XP_001964827.1|/0/GF22637 [Drosophila ananassae]	CATGCACAGACCGAGCAATAT	1	14	4.13	CATGTAACAAAACCCCAAGCC	5	22	6.48
Unigene11837	6	1.77	-	-	-	gi|45552026|ref|NP_733011.2|/0/Esyt2, isoform B [Drosophila melanogaster]	CATGTTTGAATTCTGGCTGCA	1	6	1.77
Unigene11838	6	1.77	-	-	-	gi|195399750|ref|XP_002058482.1|/0/GJ14297 [Drosophila virilis]	CATGACGGCCATATTCACGTA	4	2	0.59	CATGTACCAACATCGAATGGG	1	4	1.18
Unigene1183	11	3.24	-	GO:0001071;GO:0003824//catalytic activity	GO:0009209//pyrimidine ribonucleoside triphosphate biosynthetic process	gi|195494473|ref|XP_002094855.1|/2.24319e-14/GE22048 [Drosophila yakuba]	CATGAATATTTAAATTTTACC	2	11	3.24
Unigene11844	122	35.95	-	-	-	gi|194884131|ref|XP_001976149.1|/2.86947e-64/GG22707 [Drosophila erecta]	CATGTCGATTGAGCAATGCCG	2	122	35.95
Unigene11845	244	71.9	-	-	-	gi|195401731|ref|XP_002059465.1|/0/GJ18883 [Drosophila virilis]	CATGAAATACATCACAAAGTT	10	124	36.54	CATGAGATTAAGAAAAAGGTA	5	2	0.59	CATGGTAATCCTGAATGGCAA	9	98	28.88	CATGTCCATTATTTACCCAGC	8	2	0.59	CATGAAATACATCACAGAGTT	10	11	3.24	CATGGTAACCCTGAATGGCAA	9	7	2.06
Unigene11846	173	50.98	-	-	-	gi|289741643|gb|ADD19569.1|/6.36258e-92/60s Ribosomal protein L13 [Glossina morsitans morsitans]	CATGACGCTGCCACCACTTGT	1	34	10.02	CATGTTTGTTGTTTAGTCTTT	2	139	40.96
Unigene11849	4	1.18	-	-	-	gi|289741025|gb|ADD19260.1|/2.24302e-85/putative salivary mucin [Glossina morsitans morsitans]	CATGGTATTATAACGTAAATT	1	4	1.18
Unigene11851	4	1.18	-	-	-	gi|194741672|ref|XP_001953313.1|/3.28691e-48/GF17266 [Drosophila ananassae]	CATGAGACGATGTCTTACAAA	3	4	1.18
Unigene11853	23	6.78	-	-	-	gi|195164814|ref|XP_002023241.1|/5.45161e-153/GL21066 [Drosophila persimilis]	CATGGGGATTGCGTTGATAAC	2	14	4.13	CATGTTTAAAATATTTGTATT	3	4	1.18	CATGGGGATTACGTTGATAAC	2	3	0.88	CATGTTTAAAATATTTGTAGT	3	2	0.59
Unigene11854	237	69.84	-	-	-	gi|195130723|ref|XP_002009801.1|/5.49724e-22/GI15040 [Drosophila mojavensis]	CATGCTTGTGGTGGTGAAGTT	2	216	63.65	CATGTACTATGTTTTGAAGAA	1	14	4.13	CATGCTTGTGGTGGGGAAGTT	2	5	1.47	CATGCTTGTGGTGGTGAAGGT	2	2	0.59
Unigene11855	19	5.6	-	-	-	gi|195135581|ref|XP_002012211.1|/1.14337e-25/GI16847 [Drosophila mojavensis]	CATGATTATAGGAAACGTAAA	1	19	5.6
Unigene11856	19	5.6	-	-	-	gi|195387461|ref|XP_002052414.1|/7.74594e-46/GJ21812 [Drosophila virilis]	CATGTGGTTGCGAATTTTGTT	1	12	3.54	CATGTTTGTCCCAAACAAGGA	5	7	2.06
Unigene11857	3	0.88	-	-	-	gi|17136866|ref|NP_476955.1|/3.09346e-97/ADP ribosylation factor 79F, isoform B [Drosophila melanogaster]	CATGGCTTTGTCGTACCCCTA	1	3	0.88
Unigene11858	5	1.47	-	-	-	gi|195034490|ref|XP_001988907.1|/7.84608e-121/GH11419 [Drosophila grimshawi]	CATGGATACCTCAGCTGAAGT	10	5	1.47
Unigene11859	2	0.59	-	-	-	gi|151358248|dbj|BAF69118.1|/5.48871e-48/delta9-acyl-CoA desaturase [Delia antiqua]	CATGGAGTATTGGCCGAATTC	1	2	0.59
Unigene11860	34	10.02	-	-	-	-	CATGTTGAGATACAGACTAGT	1	34	10.02
Unigene11861	399	117.57	-	-	-	gi|289740159|gb|ADD18827.1|/1.42249e-150/26S proteasome regulatory complex subunit RPN8/PSMD7 [Glossina morsitans morsitans]	CATGATTTCAAATACATTTAA	6	354	104.31	CATGTACCCAGTGAAATTGGT	4	6	1.77	CATGTATGTCAAAACAAATGA	5	39	11.49
Unigene11864	1343	395.74	-	-	-	gi|195122474|ref|XP_002005736.1|/4.51127e-27/GI20628 [Drosophila mojavensis]	CATGGATACGGCCCAATGTTC	1	1337	393.97	CATGGATACGGCCCAAGGTTC	1	2	0.59	CATGGATACGGCCCAATGGTC	1	2	0.59	CATGGATACGGCCCAATGTTT	1	2	0.59
Unigene11868	14	4.13	-	-	-	-	CATGTAAAGTATAAGATTTTG	2	14	4.13
Unigene11870	2419	712.8	-	-	-	gi|195116010|ref|XP_002002549.1|/0/GI12123 [Drosophila mojavensis]	CATGAACAAAATGGGCTTAAT	13	22	6.48	CATGATCCAAAAGATCTCTAA	3	129	38.01	CATGATCGACGTGAGCAATGA	14	7	2.06	CATGATGGCATCGAAGACCTT	12	2	0.59	CATGCTTCAAGGTGACACCAA	11	3	0.88	CATGGGGCAAGCCTTCATTTG	6	7	2.06	CATGGGTCACCGGGCAACAAT	4	12	3.54	CATGTATTTTTTATTGTTTCT	1	626	184.46	CATGTGCTATTTTATGTTTAT	2	1120	330.03	CATGTTACGGATGTTCCGTTT	15	453	133.48	CATGTTGTGAGCATCCTTGAA	8	5
Unigene11872	391	115.21	-	-	-	gi|194756304|ref|XP_001960419.1|/6.90588e-79/GF11524 [Drosophila ananassae]	CATGAGGATCTTTCATACACT	2	391	115.21
Unigene11873	7	2.06	-	-	-	gi|194746106|ref|XP_001955525.1|/0/GF16210 [Drosophila ananassae]	CATGCGATTGGTGACAGCACC	6	3	0.88	CATGGCAATAATTGGTACACC	4	2	0.59	CATGTTGAGGCAAGGGAGTAT	8	2	0.59
Unigene11875	2572	757.88	-	-	-	gi|4588920|gb|AAD26263.1|/3.66335e-56/ribosomal protein S14 [Stomoxys calcitrans]	CATGAAGATTGGCCGCATTGA	3	1546	455.55	CATGAAGGTAAAAGCTGATCG	2	26	7.66	CATGTAACTGATTTGTCTGGC	1	43	12.67	CATGAAGACTGGCCGCATTGA	3	2	0.59	CATGAAGATTGGCCACATTGA	3	2	0.59	CATGAAGATTGGCTGCATTGA	3	2	0.59	CATGAAGATTTGCCGCATTGA	3	2	0.59	CATGTAACTGATTTGTCCGGC	1	949	279.64
Unigene11876	14	4.13	-	-	-	gi|289743771|gb|ADD20633.1|/0/translation initiation factor 2 gamma subunit [Glossina morsitans morsitans]	CATGACCAATTGTACCAATAT	6	14	4.13
Unigene11877	29	8.55	-	-	-	gi|195438856|ref|XP_002067348.1|/0/GK16370 [Drosophila willistoni]	CATGGCCTTCAAGTGATCCTT	10	29	8.55
Unigene11878	184	54.22	-	-	-	gi|194754385|ref|XP_001959476.1|/0/GF12896 [Drosophila ananassae]	CATGAATGTTCAAATTAAATA	6	2	0.59	CATGGTTCCCAGTTTATAGAA	15	172	50.68	CATGTTAAGAGTGAATTGGAT	14	10	2.95
Unigene11879	1161	342.11	-	-	-	gi|289741601|gb|ADD19548.1|/1.19695e-79/putative dehydrogenase [Glossina morsitans morsitans]	CATGAACTATGGACCCGGAAT	3	368	108.44	CATGAATTGGTGGGCGAGAGC	4	473	139.38	CATGAGGCAAATGGCAATAAA	1	19	5.6	CATGTACTTCCGTTCTGTAGC	2	294	86.63	CATGAACTATGGACCCGGGAT	3	2	0.59	CATGAATTGGGGGGCGAGAGC	4	2	0.59	CATGAATTGGTGGGCGAGGGC	4	3	0.88
Unigene11884	15	4.42	-	-	-	gi|289739561|gb|ADD18528.1|/5.44801e-154/malate dehydrogenase [Glossina morsitans morsitans]	CATGGATCGAATTTGGGGATT	1	8	2.36	CATGGCTGACAGGAACTTTAG	3	3	0.88	CATGTAGAGAAGGGAGTAGGC	4	4	1.18
Unigene11885	15	4.42	-	-	-	gi|281365846|ref|NP_001163380.1|/0/CG32352, isoform E [Drosophila melanogaster]	CATGAGTATCATCATATACCC	20	6	1.77	CATGAGTCGGCGCAGTGTGAT	5	4	1.18	CATGAGTATCATCATATACCA	20	5	1.47
Unigene11886	48	14.14	-	-	-	gi|289743687|gb|ADD20591.1|/9.60371e-170/metallopeptidase [Glossina morsitans morsitans]	CATGACTCAACATACCCTCAA	5	18	5.3	CATGCTCTTTGCGTTGAGCTT	4	4	1.18	CATGTAATTTTCATCGGTCTT	2	3	0.88	CATGTCCTTTACCCTTTTTAG	1	20	5.89	CATGTAATTTTCATCGGTTTT	2	3	0.88
Unigene11887	17	5.01	-	-	-	-	CATGATGAACGGGAAGAGCAC	1	17	5.01
Unigene11888	14	4.13	-	-	-	gi|289741991|gb|ADD19743.1|/0/polypeptide release factor 3 [Glossina morsitans morsitans]	CATGAAAAAAAAAGTTATTAA	1	14	4.13
Unigene11889	359	105.78	-	-	-	-	CATGGCTTCTTTTAAAATTTT	1	337	99.3	CATGGCTTCATTTAAAATTTT	1	22	6.48
Unigene11893	182	53.63	-	-	-	gi|195375913|ref|XP_002046742.1|/0/GJ13049 [Drosophila virilis]	CATGCCCGTACAAGACAAAAG	16	4	1.18	CATGTGTACAAGATTTACACG	18	16	4.71	CATGGAATAAAAGAGACGAAT	19	162	47.74
Unigene11895	209	61.59	-	-	-	gi|289743457|gb|ADD20476.1|/3.52936e-139/putative gamma-glutamyl hydrolase [Glossina morsitans morsitans]	CATGATTGGGATGGCATAGAA	3	200	58.93	CATGCAGAATAAATATTTTAT	1	9	2.65
Unigene11896	558	164.42	-	-	-	-	CATGCTGCTCCAGTTGTAGCT	1	385	113.45	CATGCTGCTCCTGTTGTAGCT	1	173	50.98
Unigene11897	60	17.68	-	-	-	-	CATGGTATTTTTACGTATTTT	2	58	17.09	CATGGTATTTTTACGTACTTT	2	2	0.59
Unigene11898	682	200.96	-	-	-	gi|289742393|gb|ADD19944.1|/0/eukaryotic initiation factor 4a [Glossina morsitans morsitans]	CATGAAACAACGACTCACTTC	2	25	7.37	CATGACAACACGTTGAATTTG	5	27	7.96	CATGACAACCAGCTTCCAAGT	3	4	1.18	CATGATCAATTCACGATCACG	1	15	4.42	CATGTACATCACTTCGATCAT	7	563	165.9	CATGTACTCACCGAGAGCCAT	4	5	1.47	CATGTCATCGAAGTTATCGTA	6	43	12.67
Unigene11916	358	105.49	-	-	-	gi|195454093|ref|XP_002074083.1|/4.09949e-39/GK14457 [Drosophila willistoni]	CATGATTTATAGTCCTGTTTG	1	356	104.9	CATGATTTATAGTCCTGGTTG	1	2	0.59
Unigene11917	12	3.54	-	-	-	gi|289742621|gb|ADD20058.1|/1.02749e-47/uncharacterized conserved protein [Glossina morsitans morsitans]	CATGAATGGTCTTTTCCAAAT	2	6	1.77	CATGGCTCCATCGATGACATT	3	4	1.18	CATGGCTCCATCGATAACATT	3	2	0.59
Unigene11919	40	11.79	-	-	-	gi|289740945|gb|ADD19220.1|/2.70004e-123/20S proteasome regulatory subunit alpha type PSMA5/PUP2 [Glossina morsitans morsitans]	CATGGCAGAGCCACCATCTCC	2	10	2.95	CATGGTCATCACCTCAACATT	1	25	7.37	CATGGCGGAGCCACCATCTCC	2	5	1.47
Unigene1191	2	0.59	GO:0043234//protein complex	GO:0003899//DNA-directed RNA polymerase activity;GO:0034061	GO:0006259//DNA metabolic process	gi|194865922|ref|XP_001971670.1|/1.11955e-22/GG14305 [Drosophila erecta]	CATGTTTCAAGAAATAATATT	2	2	0.59
Unigene11920	16	4.71	-	-	-	gi|195333852|ref|XP_002033600.1|/0/GM20343 [Drosophila sechellia]	CATGTTGTTAATTATTTGAAG	11	16	4.71
Unigene11921	24	7.07	-	-	-	gi|194762594|ref|XP_001963419.1|/1.39961e-122/GF20389 [Drosophila ananassae]	CATGTGACGTTTAACGAATGT	1	24	7.07
Unigene11922	5	1.47	-	-	-	gi|12619290|dbj|BAB21529.1|/6.65718e-108/cathepsin B mRNA 3'-untranslated-region-binding protein CBBP [Sarcophaga peregrina]	CATGGTTTTGTTGTTATTTGA	9	5	1.47
Unigene11925	269	79.27	-	-	-	gi|195038233|ref|XP_001990564.1|/2.52486e-62/GH19420 [Drosophila grimshawi]	CATGAAAGTGGTACCTGCTGC	1	266	78.38	CATGAAAGTGGGACCTGCTGC	1	3	0.88
Unigene11926	1261	371.57	-	-	-	gi|195399842|ref|XP_002058528.1|/0/GJ14480 [Drosophila virilis]	CATGATGTTGATGGCGATGGA	8	2	0.59	CATGCTAAAATGGTTGACTGC	14	10	2.95	CATGCTGAACACGTTCAAGAT	15	1243	366.27	CATGGATGGTGATGGTATTCC	6	2	0.59	CATGCTGAACACGGTCAAGAT	15	2	0.59	CATGCTGAACACGTTCAAGGT	15	2	0.59
Unigene11929	76	22.39	-	-	-	gi|195451597|ref|XP_002072993.1|/1.59176e-78/GK13394 [Drosophila willistoni]	CATGATCGAACGCCTGTTGCA	1	65	19.15	CATGATCGAACGCCTGTAGCA	1	11	3.24
Unigene11931	176	51.86	-	-	-	gi|195571931|ref|XP_002103954.1|/4.71717e-19/GD20704 [Drosophila simulans]	CATGTATGTATGTATGTAAGT	1	176	51.86
Unigene11932	23	6.78	-	-	-	gi|289743415|gb|ADD20455.1|/6.75932e-67/hypothetical conserved protein [Glossina morsitans morsitans]	CATGGCACCCGATTTTGGATT	1	23	6.78
Unigene11933	146	43.02	-	-	-	gi|289739521|gb|ADD18508.1|/0/3-hydroxyisobutyryl-coenzyme A hydrolase [Glossina morsitans morsitans]	CATGGAATACCGCATGGTAGT	4	2	0.59	CATGGTAGTGCGCCATTTAGA	5	144	42.43
Unigene11936	531	156.47	-	-	-	gi|289739691|gb|ADD18593.1|/1.01946e-29/ribosomal protein L22 [Glossina morsitans morsitans]	CATGCGAGCCTTAATGTACTT	1	84	24.75	CATGTTTGATCGCAAAAACCA	2	447	131.72
Unigene11937	251	73.96	-	-	-	gi|289741707|gb|ADD19601.1|/3.14951e-78/transcriptional activator of the JUN family [Glossina morsitans morsitans]	CATGAAAACTTCATTAAATTC	1	251	73.96
Unigene11940	2170	639.42	-	-	-	gi|21483472|gb|AAM52711.1|/3.22692e-154/LD46156p [Drosophila melanogaster]	CATGAGGGCGATTTAATTCCC	3	3	0.88	CATGGATTTTCGCTCAGAACA	6	1542	454.37	CATGGTGTCTGTTATGTTGCT	4	2	0.59	CATGTGCTCTGGTGGTGGTAC	5	610	179.75	CATGGATTTTCGCTCAAAACA	6	2	0.59	CATGGATTTTCGCTTAGAACA	6	2	0.59	CATGTGCTCTGGCGGTGGTAC	5	2	0.59	CATGTGCTCTGGTGGGGGTAC	5	4	1.18	CATGTGCTCTGGTGGTGGGAC	5	3	0.88
Unigene11941	37	10.9	-	-	-	gi|195059426|ref|XP_001995635.1|/1.62606e-84/GH17658 [Drosophila grimshawi]	CATGAAGTTGTTGATGGTATC	1	37	10.9
Unigene11945	139	40.96	-	-	-	gi|195502491|ref|XP_002098247.1|/0/GE10273 [Drosophila yakuba]	CATGAACAATAAAAATAATAA	15	6	1.77	CATGATCTCAAAGATCTTAAA	14	5	1.47	CATGATTGAGAGGCATCCCTC	16	117	34.48	CATGTACCCACTATAACTGTG	3	2	0.59	CATGTCCACCAAGTCCCAGAA	10	3	0.88	CATGTGCCAGGAAGAGGAACG	13	6	1.77
Unigene11954	23	6.78	-	-	-	gi|118640|sp|P18684.1|DIPD_PROTE/2.72481e-35/RecName: Full=Diptericin-D; Flags: Precursor	CATGACGGCCAAAGTCAAAGC	1	23	6.78
Unigene11955	6811	2006.97	-	-	-	gi|195379482|ref|XP_002048507.1|/6.23378e-35/GJ14010 [Drosophila virilis]	CATGGATGAGAAGAAATCGTC	3	6750	1988.99	CATGTCATTCGAGTAAGATCT	2	5	1.47	CATGAATGAGAAGAAATCGTC	3	2	0.59	CATGGACGAGAAGAAATCGTC	3	6	1.77	CATGGATGACAAGAAATCGTC	3	2	0.59	CATGGATGAGAAGAAAACGTC	3	2	0.59	CATGGATGAGAAGAAATCATC	3	5	1.47	CATGGATGAGAAGAAATCGCC	3	5	1.47	CATGGATGAGAAGAAATCGGC	3	16	4.71	CATGGATGAGAAGAAATCGTT	3	3	0.88	CATGGATGAGAAGAAATCTTC	3	3
Unigene11957	4	1.18	-	-	-	gi|195169732|ref|XP_002025673.1|/1.503e-44/GL20828 [Drosophila persimilis]	CATGTCAAACTGGCACAAATG	1	4	1.18
Unigene11958	45	13.26	-	-	-	gi|289742649|gb|ADD20072.1|/0/phosphoenolpyruvate carboxykinase [Glossina morsitans morsitans]	CATGCATTAACAGGTAGTTAT	1	15	4.42	CATGCTCAACCAGTGCTTGAC	5	3	0.88	CATGGAAATCCAGTTGCCCAA	16	4	1.18	CATGGCAATAGGGTTGGTTTC	9	2	0.59	CATGGCACTGATTGGTACACC	8	5	1.47	CATGGCAGCAACACGTTGCTT	2	5	1.47	CATGGGCAAAGCACCATTGGT	17	6	1.77	CATGTGTTCGGCCAACCAACC	11	3	0.88	CATGGCACTGATTGGAACACC	8	2	0.59
Unigene11959	81	23.87	-	-	-	gi|289724675|gb|ADD18309.1|/0/chitinase [Glossina morsitans morsitans]	CATGCGACCAGTAGGATTTTC	3	46	13.55	CATGGGATACAAAGGAGCAGT	2	18	5.3	CATGTTATTGGCATTGGGCAA	1	17	5.01
Unigene11960	88	25.93	-	-	-	gi|289740299|gb|ADD18897.1|/3.21887e-111/hypothetical protein [Glossina morsitans morsitans]	CATGACCACATACAAACATAA	1	51	15.03	CATGCTGCTTGCGTTACCGTT	4	37	10.9
Unigene11962	22	6.48	-	-	-	gi|195384926|ref|XP_002051163.1|/1.94582e-97/GJ13731 [Drosophila virilis]	CATGAAATTATCGCGTTCCAT	2	8	2.36	CATGTCGCTATAGGAGGTTTA	4	14	4.13
Unigene11963	17	5.01	-	-	-	gi|195377497|ref|XP_002047526.1|/3.56634e-170/GJ11885 [Drosophila virilis]	CATGGCCGAGTAACGGGGCAA	1	3	0.88	CATGTAAAGCTTCAAAGTAAC	2	6	1.77	CATGTAATAATTCCAATGTTG	8	2	0.59	CATGGCCGAGTAACGGGGTAA	1	6	1.77
Unigene11964	25	7.37	-	-	-	gi|63148846|gb|AAY34545.1|/2.98689e-06/putative 13.7 kDa secreted salivary gland protein [Stomoxys calcitrans]	CATGAAATGAGCAATTTACAT	5	18	5.3	CATGAGAATTTGAATCATGAA	4	7	2.06
Unigene11965	189	55.69	-	-	-	gi|289741125|gb|ADD19310.1|/3.55293e-177/serine/threonine specific protein phosphatase PP1 [Glossina morsitans morsitans]	CATGCAATAAATGTAAATGAT	1	108	31.82	CATGGCTCCTGCATTATCAAA	3	15	4.42	CATGGTTGTGAGATCTGGACT	7	27	7.96	CATGTGTCCAATAAGTTGTTG	2	30	8.84	CATGTTTTTGCAGGAATTTAC	4	9	2.65
Unigene11966	15	4.42	-	-	-	gi|289740395|gb|ADD18945.1|/0/asparaginyl-tRNA synthetase [Glossina morsitans morsitans]	CATGAGGTTGGGCACCATAAA	1	10	2.95	CATGGTGATTTTAATACACGA	3	5	1.47
Unigene11969	12	3.54	-	-	-	-	CATGTTGAGTTCAGTTTAGTA	1	12	3.54
Unigene11970	382	112.56	-	-	-	gi|125986183|ref|XP_001356855.1|/9.95547e-46/GA21701 [Drosophila pseudoobscura pseudoobscura]	CATGATGGAAGATGTGATTTT	3	4	1.18	CATGTTGTGGTAGAGAAATCT	4	171	50.39	CATGTTGTAGTAGAGAAATCT	4	21	6.19	CATGTTGTTGTAGAGAAATCT	4	186	54.81
Unigene11975	874	257.54	-	-	-	-	CATGAAATTCTTAGCTATTTT	1	11	3.24	CATGTATGCTTAAGTTATTAA	2	565	166.49	CATGTATGCTTAAGGTATTAA	2	3	0.88	CATGTATGCTTAAGTTATTGA	2	295	86.93
Unigene11976	195	57.46	-	-	-	gi|289743553|gb|ADD20524.1|/1.71652e-112/eukaryotic initiation factor 4B [Glossina morsitans morsitans]	CATGAGAAAAAATCTTTAAGA	4	77	22.69	CATGGCGTCAAAAAAATTCAA	3	2	0.59	CATGGCTACTTCAGGAAAAAA	1	10	2.95	CATGTATGCTTGAATAAGTAT	5	98	28.88	CATGTTAAGTCGGTAAGACTT	2	6	1.77	CATGGCGACAAAAAAATTCAA	3	2	0.59
Unigene11977	53	15.62	-	-	-	gi|195486398|ref|XP_002091493.1|/2.55158e-99/GE12213 [Drosophila yakuba]	CATGGAAACCATTAATATGAC	2	32	9.43	CATGTGAGGCATCTTGTCGTG	3	21	6.19
Unigene11978	23	6.78	-	-	-	gi|289739737|gb|ADD18616.1|/0/phosphatase 2A at 29B [Glossina morsitans morsitans]	CATGGCATATTCTGGGCCACC	5	6	1.77	CATGTCATTCTATGTAAGTAA	1	15	4.42	CATGTGGATTGGGATCAGAAA	2	2	0.59
Unigene11979	889	261.96	-	-	-	gi|289739837|gb|ADD18666.1|/7.5934e-130/short-chain alcohol dehydrogenase/3-hydroxyacyl-CoA dehydrogenase [Glossina morsitans morsitans]	CATGACTTTGCCTATTGCCCG	2	246	72.49	CATGCAACCTTAAATTAATTA	3	527	155.29	CATGGTGAATACTGTTGGTAC	1	114	33.59	CATGTAACCTTAAATTAATTA	3	2	0.59
Unigene11980	14	4.13	-	-	-	gi|194867508|ref|XP_001972085.1|/7.2106e-09/GG15327 [Drosophila erecta]	CATGAATACCATTTGAGGTCT	8	2	0.59	CATGACCTTTCTCTATATGAC	7	2	0.59	CATGATCAACTGGTGCGGCCA	10	7	2.06	CATGATCAACTGGGGCGGCCA	10	3	0.88
Unigene11981	36	10.61	-	-	-	gi|289740905|gb|ADD19200.1|/0/radixin [Glossina morsitans morsitans]	CATGTAAACGTTCATTACGTT	1	2	0.59	CATGTGGAATCACCTTTAGAA	7	34	10.02
Unigene11983	18	5.3	-	-	-	gi|195451840|ref|XP_002073098.1|/2.6731e-100/GK13334 [Drosophila willistoni]	CATGACGATAGACAGACAAGA	1	13	3.83	CATGATCATCACGTAAACCAC	4	2	0.59	CATGTTACCTCCACCGGGGCC	2	3	0.88
Unigene11984	9	2.65	-	-	-	gi|289724644|gb|ADD18300.1|/5.22563e-79/ATP-dependent RNA helicase [Glossina morsitans morsitans]	CATGGTGACAAGTCTCAGCAG	2	9	2.65
Unigene11985	95	27.99	-	-	-	gi|194762526|ref|XP_001963385.1|/1.39069e-97/GF20315 [Drosophila ananassae]	CATGGCGGTGCTGTACAAGGA	1	95	27.99
Unigene11987	12	3.54	-	-	-	gi|195047585|ref|XP_001992371.1|/4.91616e-66/GH24240 [Drosophila grimshawi]	CATGGCAGTATCATCTATAAA	1	12	3.54
Unigene11988	12	3.54	-	-	-	gi|110611286|gb|ABG77992.1|/8.0689e-111/pyrroline-5-carboxylate reductase 1 [Glossina morsitans morsitans]	CATGGCTTGAGCCATTCTACC	3	6	1.77	CATGTCTCTGGGTATACCCAT	1	2	0.59	CATGTTCCTATGGCTTCTAGG	2	4	1.18
Unigene11989	358	105.49	-	-	-	gi|195566261|ref|XP_002106705.1|/1.06829e-36/GD17042 [Drosophila simulans]	CATGCTGGTGAAAAGGGTATT	1	223	65.71	CATGCTGGAGAAAAGGGTATT	1	126	37.13	CATGCTGGGGAAAAGGGTATT	1	3	0.88	CATGCTGGTGAAAAGGGGATT	1	6	1.77
Unigene11995	338	99.6	-	-	-	gi|195042086|ref|XP_001991362.1|/1.41751e-80/GH12611 [Drosophila grimshawi]	CATGTTCCAAGGCTTGCAAAG	1	338	99.6
Unigene11996	149	43.91	-	-	-	gi|60677709|gb|AAX33361.1|/4.04777e-72/RH72463p [Drosophila melanogaster]	CATGACTGCTAACCGGAAAGA	1	144	42.43	CATGACTGCTAACCGGAAAAA	1	5	1.47
Unigene11997	17	5.01	-	-	-	gi|21355123|ref|NP_652017.1|/0/l(3)82Fd, isoform B [Drosophila melanogaster]	CATGCGCAAGCGCAAATATAG	3	3	0.88	CATGTTCATCGATATCGACCA	10	4	1.18	CATGTTCTATAACCAATGGAT	5	10	2.95
Unigene11998	8	2.36	-	-	-	gi|289742539|gb|ADD20017.1|/2.75751e-112/oxidation resistance protein [Glossina morsitans morsitans]	CATGGCGGGATTTAATATTAA	3	8	2.36
Unigene119	2	0.59	GO:0043231//intracellular membrane-bounded organelle	GO:0005488//binding;GO:0004468//lysine N-acetyltransferase activity	GO:0006342//chromatin silencing;GO:0016570//histone modification	gi|194745468|ref|XP_001955210.1|/1.80842e-64/GF18646 [Drosophila ananassae]	CATGGCTCAAATACAAGAATT	1	2	0.59
Unigene12000	2020	595.22	-	-	-	gi|289743753|gb|ADD20624.1|/1.04302e-129/lipid storage droplet [Glossina morsitans morsitans]	CATGCCTATCAAAAGCATTAC	3	1679	494.74	CATGGGTACAAATGTTGAACA	2	319	94	CATGGTAGGAGCTGCCTGGGA	1	16	4.71	CATGCCTATCAAAAGCATCAC	3	2	0.59	CATGGGAACAAATGTTGAACA	2	2	0.59	CATGGGTACAAATGGTGAACA	2	2	0.59
Unigene12001	13	3.83	GO:0043234//protein complex;GO:0044444//cytoplasmic part;GO:0015630//microtubule cytoskeleton	GO:0005515//protein binding;GO:0032559//adenyl ribonucleotide binding	GO:0000278//mitotic cell cycle;GO:0000226//microtubule cytoskeleton organization;GO:0044267//cellular protein metabolic process	gi|195435101|ref|XP_002065540.1|/0/GK14617 [Drosophila willistoni]	CATGACGATTACGCAATTCAG	1	13	3.83
Unigene12004	211	62.17	GO:0005700//polytene chromosome;GO:0043231//intracellular membrane-bounded organelle;GO:0031332	GO:0003723//RNA binding	GO:0035194//posttranscriptional gene silencing by RNA;GO:0006325//chromatin organization	gi|195115579|ref|XP_002002334.1|/3.86404e-68/GI17329 [Drosophila mojavensis]	CATGGACGATGATATTAGTGA	1	19	5.6	CATGTATCCCCAACGTGTTGG	2	192	56.58
Unigene12005	242	71.31	-	-	-	gi|195431646|ref|XP_002063839.1|/1.48818e-10/GK15889 [Drosophila willistoni]	CATGATATAGAAGTTTATAAT	1	242	71.31
Unigene12006	1066	314.11	-	-	-	-	CATGTAAATATTTTTGTAAAA	1	983	289.66	CATGTAAATATTCTTGTAAAA	1	81	23.87	CATGTAAATATTGTTGTAAAA	1	2	0.59
Unigene12007	135	39.78	-	GO:0016884//carbon-nitrogen ligase activity, with glutamine as amido-N-donor	GO:0006188//IMP biosynthetic process	gi|198475892|ref|XP_001357193.2|/0/GA21563 [Drosophila pseudoobscura pseudoobscura]	CATGAATCCTAATGGTAGTAC	14	105	30.94	CATGGTGAAGGACGTTTCTCT	13	28	8.25	CATGTCTGATTTGTTAAGTGG	12	2	0.59
Unigene12008	8	2.36	-	-	-	gi|195449856|ref|XP_002072256.1|/3.09319e-08/GK22755 [Drosophila willistoni]	CATGTAATGCATAATAATCCA	3	8	2.36
Unigene12013	211	62.17	-	-	-	gi|195114238|ref|XP_002001674.1|/6.61381e-167/GI16977 [Drosophila mojavensis]	CATGAGCAGTTTCTGGATGGT	8	202	59.52	CATGATGCACACTGCCGCAGG	7	2	0.59	CATGCGGTGCCAACAATATTT	6	3	0.88	CATGAGCAGTTTCTGGATGGG	8	4	1.18
Unigene12014	16	4.71	GO:0016460//myosin II complex	GO:0046872//metal ion binding;GO:0016887//ATPase activity;GO:0003774//motor activity	GO:0009888//tissue development;GO:0003012//muscle system process	gi|195444487|ref|XP_002069889.1|/8.24174e-61/GK11324 [Drosophila willistoni]	CATGAATTTAGAAGTTTTTTA	1	12	3.54	CATGTGACGTGGTGGTGGTCC	2	4	1.18
Unigene12015	14769	4351.91	-	-	-	-	CATGAGTTTGGCCGACAATGA	1	13054	3846.56	CATGAGATTGGCCGACAATGA	1	2	0.59	CATGAGCTTGGCCGACAATGA	1	6	1.77	CATGAGGTTGGCCGACAATGA	1	12	3.54	CATGAGTTCGGCCGACAATGA	1	5	1.47	CATGAGTTGGGCCGACAATGA	1	2	0.59	CATGAGTTTAGCCGACAATGA	1	2	0.59	CATGAGTTTGACCGACAATGA	1	8	2.36	CATGAGTTTGCCCGACAATGA	1	2	0.59	CATGAGTTTGGCCAACAATGA	1	1596	470.29	CATGAGTTTGGCCGACAAGGA	1	3
Unigene12016	63	18.56	-	-	-	-	CATGAAATCCGAAAAAAATCT	1	63	18.56
Unigene12017	346	101.95	-	GO:0030554//adenyl nucleotide binding;GO:0016491//oxidoreductase activity	GO:0009060//aerobic respiration	gi|289739599|gb|ADD18547.1|/0/succinyl coenzyme A synthetase flavoprotein subunit [Glossina morsitans morsitans]	CATGCTAATGGTAGCATTACA	7	6	1.77	CATGCTGCTGTATTCCGTGAT	8	340	100.19
Unigene12018	579	170.61	GO:0031224//intrinsic to membrane	-	-	gi|289742105|gb|ADD19800.1|/9.33126e-133/tetraspanin [Glossina morsitans morsitans]	CATGAACTCACCCATGACCGG	6	2	0.59	CATGACCGGTTATACACAATT	7	519	152.93	CATGCAAAGTGGTTTGGAATG	2	3	0.88	CATGCGTTGTGCTAAATATAT	1	17	5.01	CATGGACTTCATTATCTCTCA	5	7	2.06	CATGTTGTGGACGTTTCAATA	4	3	0.88	CATGAACTCACCTATGACCGG	6	21	6.19	CATGACCGGGTATACACAATT	7	3	0.88	CATGACCGGTTATACGCAATT	7	2	0.59	CATGGACTTCATTATCTCGCA	5	2	0.59
Unigene12019	30	8.84	-	-	-	gi|195352353|ref|XP_002042677.1|/2.57255e-59/GM15021 [Drosophila sechellia]	CATGAAACAAAAAACAAAACA	1	19	5.6	CATGTAATAAAGCAGCAATTT	6	3	0.88	CATGTAATAAAGCAGCAATCT	6	8	2.36
Unigene12020	436	128.47	-	GO:0016787//hydrolase activity;GO:0043169//cation binding	GO:0009117//nucleotide metabolic process	gi|125807952|ref|XP_001360574.1|/0/GA15652 [Drosophila pseudoobscura pseudoobscura]	CATGAATTCGATGAAAATGTC	4	2	0.59	CATGACTTCTGCCACTAGTTC	9	389	114.62	CATGAGGTACGTAAATTCCGC	3	5	1.47	CATGTTAGATGTGCTGAATGT	8	37	10.9	CATGACTTCTGCCACTAGGTC	9	3	0.88
Unigene12021	2393	705.13	GO:0044297//cell body;GO:0015934//large ribosomal subunit	GO:0005198//structural molecule activity;GO:0004659//prenyltransferase activity	GO:0007276//gamete generation;GO:0007052//mitotic spindle organization;GO:0006720//isoprenoid metabolic process;GO:0010467//gene expression;GO:0009790//embryonic development	gi|194767515|ref|XP_001965861.1|/7.91029e-126/GF20520 [Drosophila ananassae]	CATGTTCTGGTCTATACTTTA	1	2381	701.6	CATGTTCTGGCCTATACTTTA	1	2	0.59	CATGTTCTGGGCTATACTTTA	1	10	2.95
Unigene12022	1142	336.51	-	-	-	gi|195385246|ref|XP_002051317.1|/0/GJ15168 [Drosophila virilis]	CATGCATGGACAAGGTCATGC	20	6	1.77	CATGCCTACGGTCATCAACAA	24	1096	322.95	CATGCTTATGGTCATGGACGT	22	6	1.77	CATGGACGTGGTCAAGGTCAT	23	4	1.18	CATGTCTTGGCAAGAATTTGA	12	2	0.59	CATGTTACCATTGAGGAGGTA	14	3	0.88	CATGTTAGTGTCAATGAAGTA	9	4	1.18	CATGCCTACGGGCATCAACAA	24	5	1.47	CATGGCTACGGTCATCAACAA	24	14	4.13	CATGGGCTTGTTGAAACCCAA	8	2	0.59
Unigene12023	34	10.02	GO:0005694//chromosome	GO:0030528//transcription regulator activity	GO:0007450//dorsal/ventral pattern formation, imaginal disc;GO:0033554//cellular response to stress	gi|195128579|ref|XP_002008740.1|/1.23448e-59/GI13662 [Drosophila mojavensis]	CATGAACAACATCAGACACCG	7	28	8.25	CATGCGTCGTAAAAATTCCCC	3	3	0.88	CATGCTTATAATGGTGTTGGT	6	3	0.88
Unigene12024	4	1.18	GO:0000315//organellar large ribosomal subunit	GO:0003676//nucleic acid binding;GO:0008408//3'-5' exonuclease activity;GO:0005198//structural molecule activity	GO:0010467//gene expression	gi|289740245|gb|ADD18870.1|/4.90063e-48/mitochondrial ribosomal protein L28 [Glossina morsitans morsitans]	CATGCCACCAAACAAGGACCC	1	4	1.18
Unigene12025	29	8.55	GO:0005746//mitochondrial respiratory chain	GO:0015078//hydrogen ion transmembrane transporter activity	GO:0006979//response to oxidative stress;GO:0010259//multicellular organismal aging;GO:0022904//respiratory electron transport chain;GO:0017062//respiratory chain complex III assembly	gi|195446024|ref|XP_002070592.1|/2.90808e-47/GK19174 [Drosophila willistoni]	CATGGACAAATGCAAAGCACG	1	11	3.24	CATGGGTCCCTTTCTGGCAAC	2	18	5.3
Unigene12026	10	2.95	-	-	-	-	CATGGAAAAGAACATAGTTCA	2	5	1.47	CATGGCTTAGGAAGTGGACAT	1	5	1.47
Unigene12027	44	12.97	-	-	-	gi|195128331|ref|XP_002008617.1|/2.09701e-44/GI11713 [Drosophila mojavensis]	CATGCCAAAGATCCCAAACTA	2	21	6.19	CATGCCATGCCAAAGATCCCA	1	21	6.19	CATGCCAAAGATCCCAAACAA	2	2	0.59
Unigene12028	73	21.51	GO:0005874//microtubule	GO:0032561//guanyl ribonucleotide binding;GO:0046872//metal ion binding;GO:0032559//adenyl ribonucleotide binding;GO:0015631//tubulin binding;GO:0016776//phosphotransferase activity, phosphate group as acceptor	GO:0009209//pyrimidine ribonucleoside triphosphate biosynthetic process;GO:0007163//establishment or maintenance of cell polarity;GO:0007424//open tracheal system development;GO:0006468//protein amino acid phosphorylation;GO:0009206;GO:0009132//nucleoside diphosphate metabolic process;GO:0045216//cell-cell junction organization	gi|195575368|ref|XP_002105651.1|/1.05509e-84/GD16337 [Drosophila simulans]	CATGAATTTCATGGCAACCAA	4	8	2.36	CATGACGCTCGAAATAAGACT	6	6	1.77	CATGCTGTTTTACAGTTTATT	1	34	10.02	CATGGGAACCACAGGGCCGGA	2	2	0.59	CATGTAGTTGACCAAACCGGG	3	23	6.78
Unigene12030	563	165.9	GO:0043231//intracellular membrane-bounded organelle;GO:0000502//proteasome complex	GO:0004175//endopeptidase activity	GO:0019941//modification-dependent protein catabolic process	gi|195375426|ref|XP_002046502.1|/2.74954e-109/GJ12457 [Drosophila virilis]	CATGAAATTGGAGGGAGGTGA	3	84	24.75	CATGATTTTTCACCTTATGAA	1	24	7.07	CATGTCCACAGATGCTGTTGC	2	317	93.41	CATGAAATTGGAAGGAGGTGA	3	24	7.07	CATGAAATTGGAGGGAGGGGA	3	8	2.36	CATGAAATTGGAGGGGGGTGA	3	38	11.2	CATGTCCACAGATGCCGTTGC	2	68	20.04
Unigene12031	283	83.39	GO:0005739//mitochondrion	GO:0004672//protein kinase activity	GO:0001654//eye development;GO:0007005//mitochondrion organization;GO:0043066//negative regulation of apoptosis;GO:0006950//response to stress	gi|198470184|ref|XP_001355258.2|/0/GA18232 [Drosophila pseudoobscura pseudoobscura]	CATGATTTAAGTACACGCACT	6	2	0.59	CATGCCCGTAAACTTTTCATT	2	2	0.59	CATGGTATAGCCCATAGAGAT	7	6	1.77	CATGGTCGTTTTTTACTTCAG	1	3	0.88	CATGGTTTACAAATTCCTTAT	8	254	74.85	CATGGTATAGCTCATAGAGAT	7	8	2.36	CATGGTTTACAAATTCCTTAC	8	8	2.36
Unigene12032	151	44.49	GO:0043231//intracellular membrane-bounded organelle	GO:0043565//sequence-specific DNA binding	GO:0051276//chromosome organization;GO:0048812//neuron projection morphogenesis;GO:0048513//organ development	gi|289742511|gb|ADD20003.1|/3.53563e-20/high mobility group protein D [Glossina morsitans morsitans]	CATGAAAGACAAATCGGAATG	2	125	36.83	CATGTTGTGGCTCAACTCTGC	1	5	1.47	CATGAAAGATAAATCGGAATG	2	21	6.19
Unigene12033	1173	345.64	-	-	-	-	CATGAAATTCTCCACAAGTTT	2	542	159.71	CATGTATAAAAGTTTCCATTC	1	588	173.26	CATGTATAAAAGATTCCATTC	1	2	0.59	CATGTATAAAAGGTTCCATTC	1	2	0.59	CATGTATAAAAGTTTCCATTT	1	39	11.49
Unigene12034	56	16.5	-	-	-	gi|289742815|gb|ADD20155.1|/8.40332e-104/gamma-interferon inducible lysosomal thiol reductase [Glossina morsitans morsitans]	CATGATGACAATTGAAATTAA	4	5	1.47	CATGCAAGTGATAAAGTCCAA	2	6	1.77	CATGGTAGTTTGACCGTGTCT	1	9	2.65	CATGGTCTTTCAAATCGCCCT	5	36	10.61
Unigene12035	1269	373.93	-	GO:0016742//hydroxymethyl-, formyl- and related transferase activity;GO:0019238//cyclohydrolase activity	GO:0009168//purine ribonucleoside monophosphate biosynthetic process	gi|289741203|gb|ADD19349.1|/0/AICAR transformylase [Glossina morsitans morsitans]	CATGAAATTCAAGGCTGGTGT	4	3	0.88	CATGGCATTGTTATGGCTCAC	6	1183	348.59	CATGTTTCCCCAGCTGGTGCT	3	10	2.95	CATGTTTGAAGAAGTACCTGC	5	53	15.62	CATGACATTGTTATGGCTCAC	6	2	0.59	CATGGCATTGGTATGGCTCAC	6	2	0.59	CATGGCATTGTTATGGCTCAT	6	2	0.59	CATGGCATTGTTATGGCTCCC	6	4	1.18	CATGGCATTGTTATTGCTCAC	6	2	0.59	CATGGCTTTGTTATGGCTCAC	6	4	1.18	CATGTTTCTCCAGCTGGTGCT	3	4
Unigene12036	5	1.47	-	-	-	gi|195437754|ref|XP_002066805.1|/1.98049e-29/GK24676 [Drosophila willistoni]	CATGAATATTCGTTTTAGCTC	5	2	0.59	CATGTGAGGGATAACCACCTG	4	3	0.88
Unigene12039	226	66.59	GO:0031224//intrinsic to membrane;GO:0005746//mitochondrial respiratory chain	GO:0005506//iron ion binding;GO:0016627//oxidoreductase activity, acting on the CH-CH group of donors	GO:0009060//aerobic respiration	gi|289742231|gb|ADD19863.1|/1.87226e-66/succinate dehydrogenase membrane anchor subunit [Glossina morsitans morsitans]	CATGATCTACAATGATATTGG	4	204	60.11	CATGAGCTACAATGATATTGG	4	3	0.88	CATGATCTATAATGATATTGG	4	19	5.6
Unigene12040	7	2.06	GO:0042598//vesicular fraction	GO:0004301//epoxide hydrolase activity	GO:0006716	gi|289742177|gb|ADD19836.1|/0/juvenile hormone epoxide hydrolase [Glossina morsitans morsitans]	CATGACCCAAACGTAACATTA	7	2	0.59	CATGATAGAAACGAGCACAGG	3	3	0.88	CATGTAATTTCAATGGTCGCT	9	2	0.59
Unigene12043	3	0.88	-	-	-	gi|195383522|ref|XP_002050475.1|/3.37757e-114/GJ20184 [Drosophila virilis]	CATGACAAAACTTCATCTTCA	2	3	0.88
Unigene12044	784	231.02	GO:0005839//proteasome core complex;GO:0043231//intracellular membrane-bounded organelle	GO:0004175//endopeptidase activity	GO:0019941//modification-dependent protein catabolic process;GO:0007052//mitotic spindle organization	gi|195110811|ref|XP_001999973.1|/4.0177e-123/GI24829 [Drosophila mojavensis]	CATGGCATCGAATGGTGTCGT	1	24	7.07	CATGGGTAAAAATGCTGTTAA	2	754	222.18	CATGGCATCGAATGGGGTCGT	1	2	0.59	CATGGGGAAAAATGCTGTTAA	2	2	0.59	CATGGGTAAAAATGCGGTTAA	2	2	0.59
Unigene12051	58	17.09	-	-	-	gi|195440004|ref|XP_002067849.1|/8.3455e-19/GK12661 [Drosophila willistoni]	CATGAAATTGCCAAAATTACT	1	58	17.09
Unigene12052	12138	3576.65	GO:0015935//small ribosomal subunit	GO:0003723//RNA binding;GO:0005198//structural molecule activity	GO:0007052//mitotic spindle organization;GO:0010467//gene expression	gi|195127033|ref|XP_002007973.1|/3.90989e-97/GI12083 [Drosophila mojavensis]	CATGAAGCTCGATTACGTTTT	2	13	3.83	CATGCTCGTGTCTTGATCCGT	3	114	33.59	CATGGTGAACGGACGTATACC	1	14	4.13	CATGTTTGTTTGAAAATATGG	4	11907	3508.58	CATGATTGTTTGAAAATATGG	4	3	0.88	CATGCTCGTGTCTTGATCCGC	3	17	5.01	CATGCTTGTTTGAAAATATGG	4	2	0.59	CATGTTCGTTTGAAAATATGG	4	4	1.18	CATGTTGGTTTGAAAATATGG	4	2	0.59	CATGTTTATTTGAAAATATGG	4	2	0.59	CATGTTTGCTTGAAAATATGG	4	2
Unigene12053	669	197.13	GO:0016471//vacuolar proton-transporting V-type ATPase complex	GO:0015078//hydrogen ion transmembrane transporter activity;GO:0015662//ATPase activity, coupled to transmembrane movement of ions, phosphorylative mechanism;GO:0019829//cation-transporting ATPase activity;GO:0032559//adenyl ribonucleotide binding	GO:0015986//ATP synthesis coupled proton transport	gi|195118495|ref|XP_002003772.1|/0/GI18088 [Drosophila mojavensis]	CATGAAATTCAAGGACCCCGT	6	82	24.16	CATGCGTGCTTTGGATGATTT	4	5	1.47	CATGCTGTAGAATCTACCGCT	5	513	151.16	CATGAAATTCAAGGATCCCGT	6	67	19.74	CATGCTGTAGAATCTACCGCG	5	2	0.59
Unigene12054	3275	965.03	GO:0019866//organelle inner membrane;GO:0043231//intracellular membrane-bounded organelle;GO:0031224//intrinsic to membrane	GO:0005506//iron ion binding;GO:0015002//heme-copper terminal oxidase activity	GO:0051234//establishment of localization;GO:0022900//electron transport chain	gi|154623450|emb|CAD19767.2|/1.65143e-95/cytochrome oxidase subunit II [Chrysomya megacephala]	CATGAATGAATTACGTCAGCT	1	2489	733.42	CATGGAAAAAGATTAATTGTT	2	765	225.42	CATGAATGAATTACGGCAGCT	1	2	0.59	CATGAATGAATTACGTCAGAT	1	3	0.88	CATGAATGAATTACGTCAGCA	1	2	0.59	CATGAATGAATTACGTCAGCG	1	2	0.59	CATGGAAAAAGATTAATTGTA	2	12	3.54
Unigene12066	35	10.31	-	-	-	gi|157126466|ref|XP_001654635.1|/7.59574e-33/hypothetical protein AaeL_AAEL010526 [Aedes aegypti]	CATGAAGACAAACAAATTCAA	1	35	10.31
Unigene12067	4	1.18	-	-	-	gi|195128803|ref|XP_002008850.1|/2.20272e-43/GI13717 [Drosophila mojavensis]	CATGTATATAGTTTTCTTTTT	1	2	0.59	CATGTTGCAACAAAACAGCCA	2	2	0.59
Unigene12072	38	11.2	-	-	-	-	CATGCCGGTTGGCTCAGAGAT	1	38	11.2
Unigene12075	20	5.89	GO:0043231//intracellular membrane-bounded organelle;GO:0005819//spindle;GO:0044444//cytoplasmic part	GO:0015631//tubulin binding	GO:0007275//multicellular organismal development;GO:0009987//cellular process	gi|195114076|ref|XP_002001593.1|/2.23708e-39/GI16027 [Drosophila mojavensis]	CATGTGAAGTATTTGGTCACG	1	20	5.89
Unigene12076	11	3.24	-	-	-	gi|289742615|gb|ADD20055.1|/4.41082e-87/H cysteine-type endopeptidase [Glossina morsitans morsitans]	CATGGTTTAGTTTTGGTTTTA	3	11	3.24
Unigene12078	15	4.42	GO:0044424//intracellular part	GO:0008138//protein tyrosine/serine/threonine phosphatase activity	GO:0003002;GO:0000165//MAPKKK cascade;GO:0006796//phosphate metabolic process;GO:0010669//epithelial structure maintenance;GO:0007155//cell adhesion;GO:0002251;GO:0060446;GO:0006464//protein modification process	gi|195377581|ref|XP_002047567.1|/4.43543e-122/GJ13512 [Drosophila virilis]	CATGCATTTTCCAGCTGCCAT	3	15	4.42
Unigene12080	19	5.6	GO:0044431//Golgi apparatus part;GO:0031224//intrinsic to membrane	GO:0030246//carbohydrate binding;GO:0008376//acetylgalactosaminyltransferase activity	GO:0009311//oligosaccharide metabolic process	gi|194865210|ref|XP_001971316.1|/0/GG14889 [Drosophila erecta]	CATGAAGATCTCAAACGACCA	3	2	0.59	CATGGCCAAGGTATTTATGAG	2	4	1.18	CATGGTCGTAATAGAGGCAAC	4	13	3.83
Unigene12082	2	0.59	GO:0044424//intracellular part	GO:0004091//carboxylesterase activity	GO:0007165//signal transduction;GO:0044238//primary metabolic process	gi|195165348|ref|XP_002023501.1|/6.79085e-74/GL20159 [Drosophila persimilis]	CATGGATGTATTGTCATCGGC	1	2	0.59
Unigene12091	4	1.18	GO:0043229//intracellular organelle	GO:0005198//structural molecule activity	GO:0010467//gene expression	gi|289741615|gb|ADD19555.1|/2.27979e-171/mitochondrial ribosomal protein L37 [Glossina morsitans morsitans]	CATGTGATGCCATTATCAACT	2	4	1.18
Unigene12092	2	0.59	-	-	-	gi|19920754|ref|NP_608929.1|/1.03591e-68/CG7382 [Drosophila melanogaster]	CATGTTGACGACGACCACGTC	1	2	0.59
Unigene12097	7	2.06	-	-	-	gi|289740215|gb|ADD18855.1|/9.05342e-49/mitochondrial ribosomal protein S31 [Glossina morsitans morsitans]	CATGAAAATCGATCGTCGTCA	2	7	2.06
Unigene12098	2	0.59	-	-	-	gi|194744821|ref|XP_001954891.1|/1.34794e-50/GF16515 [Drosophila ananassae]	CATGTTCATACAGTTTAGCTC	1	2	0.59
Unigene12101	13	3.83	-	GO:0004672//protein kinase activity;GO:0032559//adenyl ribonucleotide binding	GO:0006464//protein modification process	gi|125776493|ref|XP_001359292.1|/2.17387e-86/GA11242 [Drosophila pseudoobscura pseudoobscura]	CATGATGATTCTGATGCTCGT	2	7	2.06	CATGTTCACAATATTTGGGTA	1	3	0.88	CATGATGATTCCGATGCTCGT	2	3	0.88
Unigene12105	51	15.03	-	-	-	-	CATGCCCATGTTTTGGACCCC	1	36	10.61	CATGTTTTGGACCCCAGCAGA	2	15	4.42
Unigene12114	3	0.88	-	-	GO:0006810//transport	gi|195026757|ref|XP_001986328.1|/3.0031e-125/GH21299 [Drosophila grimshawi]	CATGGGTATCCATTGACCAAT	1	3	0.88
Unigene12132	15	4.42	-	GO:0005515//protein binding;GO:0046872//metal ion binding;GO:0003824//catalytic activity	-	gi|195109717|ref|XP_001999428.1|/2.23124e-30/GI24504 [Drosophila mojavensis]	CATGTCGTCCGTACAACAAGA	1	15	4.42
Unigene12135	2	0.59	-	GO:0005488//binding	GO:0003006//reproductive developmental process	gi|194909390|ref|XP_001981937.1|/0/GG12321 [Drosophila erecta]	CATGGACTATAATAATGTACA	7	2	0.59
Unigene12137	10	2.95	GO:0031224//intrinsic to membrane	-	-	gi|195441044|ref|XP_002068341.1|/0/GK13550 [Drosophila willistoni]	CATGAAGTATCCGTTTATCCT	6	10	2.95
Unigene12141	7	2.06	-	-	-	gi|198449822|ref|XP_001357733.2|/8.12437e-26/GA13045 [Drosophila pseudoobscura pseudoobscura]	CATGATTGATGACGATGCCAC	3	7	2.06
Unigene12144	8	2.36	GO:0043231//intracellular membrane-bounded organelle;GO:0015630//microtubule cytoskeleton;GO:0034708	GO:0046914//transition metal ion binding;GO:0018024//histone-lysine N-methyltransferase activity;GO:0001071;GO:0003677//DNA binding	GO:0006351//transcription, DNA-dependent;GO:0010468//regulation of gene expression;GO:0006338//chromatin remodeling;GO:0006935//chemotaxis;GO:0007276//gamete generation;GO:0034968//histone lysine methylation	gi|195109821|ref|XP_001999480.1|/7.47411e-123/GI24532 [Drosophila mojavensis]	CATGGAAGAGGTTTATATTGT	3	8	2.36
Unigene12146	5	1.47	GO:0044464//cell part	GO:0046914//transition metal ion binding	-	gi|195454727|ref|XP_002074374.1|/1.24652e-50/GK10568 [Drosophila willistoni]	CATGTCCATGAAGGTGGAACG	1	5	1.47
Unigene12148	7	2.06	-	-	-	-	CATGCATTGTTTGAAGATTTG	1	7	2.06
Unigene12152	2	0.59	-	GO:0004672//protein kinase activity;GO:0032559//adenyl ribonucleotide binding	GO:0006464//protein modification process	gi|95981790|gb|ABF57887.1|/4.15762e-88/ballchen [Drosophila mauritiana]	CATGGGCACTGCTTTTGGAAA	1	2	0.59
Unigene12160	2	0.59	-	-	-	-	CATGCTCAGTATCAGTTAATG	1	2	0.59
Unigene12173	21	6.19	-	-	-	gi|289724869|gb|ADD18370.1|/8.0453e-80/hypothetical conserved protein [Glossina morsitans morsitans]	CATGCTCCGCCGACTTTATCG	4	21	6.19
Unigene12178	25	7.37	GO:0042579//microbody	GO:0030554//adenyl nucleotide binding;GO:0016634	GO:0009062//fatty acid catabolic process	gi|16186117|gb|AAL14003.1|/0/SD05719p [Drosophila melanogaster]	CATGGTTCCAGATTTGCAGAT	15	13	3.83	CATGGTTCAAGATTTGCAGAT	15	5	1.47	CATGGTTCCAAATTTGCAGAT	15	7	2.06
Unigene12181	4	1.18	-	-	-	gi|195390423|ref|XP_002053868.1|/1.35719e-06/GJ23106 [Drosophila virilis]	CATGTATTTCTACTTTATACA	5	4	1.18
Unigene12182	2	0.59	-	-	-	gi|198452624|ref|XP_001358873.2|/5.15044e-07/GA15962 [Drosophila pseudoobscura pseudoobscura]	CATGTATGCTGAAATAAATGA	1	2	0.59
Unigene12183	2	0.59	-	GO:0003774//motor activity;GO:0000166//nucleotide binding	GO:0009987//cellular process	gi|194907333|ref|XP_001981533.1|/2.73413e-75/GG12110 [Drosophila erecta]	CATGTTGTTTCTATACCTACA	2	2	0.59
Unigene12184	23	6.78	-	-	-	gi|195569751|ref|XP_002102872.1|/2.65093e-32/GD19271 [Drosophila simulans]	CATGGTCTCGTGCGTACACGA	1	23	6.78
Unigene12198	10	2.95	GO:0030529//ribonucleoprotein complex;GO:0043231//intracellular membrane-bounded organelle	GO:0005488//binding	GO:0002165//instar larval or pupal development;GO:0018988	gi|195119560|ref|XP_002004299.1|/8.465e-38/GI19852 [Drosophila mojavensis]	CATGTTTCATTAGCTCCCAGT	1	10	2.95
Unigene12202	10	2.95	-	-	-	gi|194762070|ref|XP_001963182.1|/5.37541e-93/GF15821 [Drosophila ananassae]	CATGCTCCTTATATTTGTAAA	2	10	2.95
Unigene12207	2	0.59	-	-	-	-	CATGCAATAATACACAACAAC	1	2	0.59
Unigene1220	3	0.88	-	GO:0003777//microtubule motor activity	GO:0007308//oocyte construction	gi|195446315|ref|XP_002070723.1|/1.25148e-29/GK10870 [Drosophila willistoni]	CATGTCGAAGAACATTTCCGT	1	3	0.88
Unigene12214	16	4.71	-	-	GO:0009108//coenzyme biosynthetic process;GO:0042559//pteridine and derivative biosynthetic process	gi|195133031|ref|XP_002010943.1|/1.71874e-73/GI21428 [Drosophila mojavensis]	CATGACTTTTGCTTCTAAACA	1	7	2.06	CATGACTTTTGCTTCTAAGCA	1	9	2.65
Unigene12218	2	0.59	GO:0008023//transcription elongation factor complex;GO:0005700//polytene chromosome	GO:0004674//protein serine/threonine kinase activity;GO:0003711//transcription elongation regulator activity;GO:0032559//adenyl ribonucleotide binding	GO:0065008;GO:0010467//gene expression;GO:0006950//response to stress;GO:0006464//protein modification process	gi|195151075|ref|XP_002016473.1|/1.50292e-160/GL10467 [Drosophila persimilis]	CATGTTACGGGCCGAACTGGT	5	2	0.59
Unigene12222	30	8.84	GO:0005887//integral to plasma membrane	GO:0005231//excitatory extracellular ligand-gated ion channel activity	GO:0006810//transport	gi|163689739|gb|ABY40463.1|/5.12449e-41/nicotinic acetylcholine receptor beta 3 subunit [Musca domestica]	CATGTTAATCCTAGTCATTCA	2	21	6.19	CATGTTAATCCTAGCCATTCA	2	5	1.47	CATGTTCATCCTAGTCATTCA	2	4	1.18
Unigene12226	6	1.77	-	-	-	gi|195427493|ref|XP_002061811.1|/4.09892e-49/GK17199 [Drosophila willistoni]	CATGTTTGGATGTTATTGCTT	1	6	1.77
Unigene12230	61	17.97	-	-	-	gi|195131537|ref|XP_002010207.1|/2.11863e-64/GI15805 [Drosophila mojavensis]	CATGTCCAGTTATTTTAATAG	5	61	17.97
Unigene12232	98	28.88	-	-	-	-	CATGCTAAAACTAAAACGAAG	2	71	20.92	CATGCTAAAACTAAAGCGAAG	2	27	7.96
Unigene12242	17	5.01	-	-	-	gi|194882062|ref|XP_001975132.1|/1.33378e-46/GG22151 [Drosophila erecta]	CATGGATGAACTGGATGAATT	2	13	3.83	CATGGATGAACTAGATGAATT	2	4	1.18
Unigene12249	27	7.96	-	-	-	gi|195392415|ref|XP_002054853.1|/6.49252e-49/GJ24672 [Drosophila virilis]	CATGCTCCACCACCACCAGAA	2	27	7.96
Unigene1225	22	6.48	GO:0030529//ribonucleoprotein complex	GO:0004623//phospholipase A2 activity	-	gi|289743007|gb|ADD20251.1|/3.3814e-95/transcription-associated recombination protein thp1p [Glossina morsitans morsitans]	CATGAGAAATGCTTAATGATG	2	22	6.48
Unigene12260	3	0.88	-	-	-	gi|157124473|ref|XP_001660477.1|/2.44955e-26/80 kda MCM3-associated protein [Aedes aegypti]	CATGCCATAGGTATTTTTCAT	3	3	0.88
Unigene12261	18	5.3	GO:0019866//organelle inner membrane;GO:0043231//intracellular membrane-bounded organelle;GO:0031224//intrinsic to membrane	GO:0005215//transporter activity	GO:0046907//intracellular transport;GO:0006818//hydrogen transport	gi|195129886|ref|XP_002009385.1|/2.56594e-151/GI15324 [Drosophila mojavensis]	CATGGTCACTTACCTTTTGGT	7	18	5.3
Unigene12265	12	3.54	-	GO:0016741//transferase activity, transferring one-carbon groups;GO:0005515//protein binding	GO:0044267//cellular protein metabolic process;GO:0006950//response to stress	gi|195451278|ref|XP_002072844.1|/5.80596e-69/GK13822 [Drosophila willistoni]	CATGGAGGACCTGCTAATGTT	2	12	3.54
Unigene12267	32	9.43	GO:0016591//DNA-directed RNA polymerase II, holoenzyme	GO:0034062//RNA polymerase activity;GO:0003676//nucleic acid binding	GO:0010467//gene expression	gi|125777779|ref|XP_001359725.1|/2.69844e-95/GA16051 [Drosophila pseudoobscura pseudoobscura]	CATGAAATTCTTTTGCATCCA	1	15	4.42	CATGCAATTTTGTCCTAATGG	2	17	5.01
Unigene12268	10	2.95	-	-	-	gi|195145679|ref|XP_002013819.1|/0/GL23188 [Drosophila persimilis]	CATGTGGTTTTGATCGTAGAG	7	10	2.95
Unigene12269	40	11.79	-	-	-	gi|198450097|ref|XP_002137030.1|/1.37107e-44/GA26987 [Drosophila pseudoobscura pseudoobscura]	CATGGTCGTGGTGAAAGGTCT	1	8	2.36	CATGGTCGTGGTGAAAGGACT	1	32	9.43
Unigene12273	4	1.18	GO:0043231//intracellular membrane-bounded organelle;GO:0043234//protein complex	GO:0016251//general RNA polymerase II transcription factor activity	GO:0006352//transcription initiation;GO:0006355//regulation of transcription, DNA-dependent	gi|198465184|ref|XP_001353529.2|/3.58814e-12/GA20146 [Drosophila pseudoobscura pseudoobscura]	CATGTGAAGTTTTGGAATTAG	1	4	1.18
Unigene12278	21	6.19	-	-	-	-	CATGTTTCCCAATTCTTATGA	1	21	6.19
Unigene1227	6	1.77	-	-	-	gi|195438806|ref|XP_002067323.1|/1.36297e-84/GK16360 [Drosophila willistoni]	CATGTGTGCTCGTGGTGGTGA	1	6	1.77
Unigene12296	2	0.59	GO:0015630//microtubule cytoskeleton;GO:0005681//spliceosomal complex;GO:0034518	GO:0003723//RNA binding	GO:0000377//RNA splicing, via transesterification reactions with bulged adenosine as nucleophile;GO:0045069//regulation of viral genome replication;GO:0006397//mRNA processing;GO:0016246//RNA interference	gi|195389827|ref|XP_002053575.1|/4.83956e-62/GJ23276 [Drosophila virilis]	CATGTATTTGTTCCTCGGTTG	3	2	0.59
Unigene12298	4	1.18	-	-	-	-	CATGCATAAAATGTCCAATAA	2	4	1.18
Unigene12311	18	5.3	-	GO:0005198//structural molecule activity	-	gi|195164764|ref|XP_002023216.1|/4.40528e-52/GL21078 [Drosophila persimilis]	CATGAAGCCGGAAGATAAACC	2	16	4.71	CATGGCCCAGAGTAGATTAGA	1	2	0.59
Unigene12313	6	1.77	-	-	-	gi|21780323|gb|AAM77681.1|AF521649_1/2.56165e-27/aminopeptidase 1 [Lucilia cuprina]	CATGTTCTTTCAAGAAAGTCT	1	6	1.77
Unigene12317	2	0.59	-	-	-	gi|18034641|gb|AAL57609.1|AF456125_1/1.64951e-92/reverse transcriptase [Drosophila melanogaster]	CATGGATTTTCTATTTATTAA	1	2	0.59
Unigene12319	11	3.24	-	GO:0042083//5,10-methylenetetrahydrofolate-dependent methyltransferase activity	GO:0009177	gi|195454454|ref|XP_002074244.1|/1.0593e-127/GK18389 [Drosophila willistoni]	CATGTCTATAAGAATCATATT	4	11	3.24
Unigene12325	15	4.42	-	-	GO:0009888//tissue development;GO:0000768//syncytium formation by plasma membrane fusion	gi|195121440|ref|XP_002005228.1|/1.27446e-99/GI19201 [Drosophila mojavensis]	CATGCTATTGAATCAGCTATA	4	15	4.42
Unigene12334	10	2.95	-	-	-	-	CATGTGAAAATAAAATCTTGC	1	10	2.95
Unigene12342	30	8.84	-	-	-	gi|195147196|ref|XP_002014566.1|/2.08137e-85/GL18885 [Drosophila persimilis]	CATGTATCACGCTTTTATAAA	7	30	8.84
Unigene12343	7	2.06	GO:0044464//cell part	-	GO:0051234//establishment of localization	gi|195492066|ref|XP_002093831.1|/1.26697e-101/GE20536 [Drosophila yakuba]	CATGCGCACATTGACTAGATC	3	5	1.47	CATGCGGACATTGACTAGATC	3	2	0.59
Unigene12346	11	3.24	-	-	-	gi|195108049|ref|XP_001998605.1|/1.02183e-10/GI24069 [Drosophila mojavensis]	CATGGCATTTGTGACAGCAAC	1	11	3.24
Unigene12349	5	1.47	GO:0043231//intracellular membrane-bounded organelle	GO:0003676//nucleic acid binding;GO:0001071	GO:0010468//regulation of gene expression;GO:0006351//transcription, DNA-dependent;GO:0007507//heart development	gi|195442615|ref|XP_002069048.1|/1.40287e-79/GK12353 [Drosophila willistoni]	CATGAAGAAAGTGATGATTGT	1	5	1.47
Unigene1234	6	1.77	GO:0043231//intracellular membrane-bounded organelle	GO:0003676//nucleic acid binding;GO:0003678//DNA helicase activity;GO:0032559//adenyl ribonucleotide binding	GO:0000278//mitotic cell cycle;GO:0006261//DNA-dependent DNA replication	gi|195474398|ref|XP_002089478.1|/0/GE23926 [Drosophila yakuba]	CATGCGCATAGGTGTCTCAGC	5	6	1.77
Unigene12363	18	5.3	-	-	-	gi|195392331|ref|XP_002054811.1|/1.29834e-86/GJ22587 [Drosophila virilis]	CATGATGATGCCACCGAAATT	5	13	3.83	CATGGCATGATGATGCCACCG	4	5	1.47
Unigene12364	2	0.59	-	GO:0016876//ligase activity, forming aminoacyl-tRNA and related compounds;GO:0032559//adenyl ribonucleotide binding	GO:0010467//gene expression	gi|289740305|gb|ADD18900.1|/3.62203e-130/hypothetical protein [Glossina morsitans morsitans]	CATGCAAGCTTTCACATCACC	5	2	0.59
Unigene12370	2	0.59	-	-	GO:0006658//phosphatidylserine metabolic process	gi|194749745|ref|XP_001957297.1|/8.70814e-118/GF24124 [Drosophila ananassae]	CATGTTGATCTAATATTCAAT	3	2	0.59
Unigene12374	82	24.16	-	-	-	-	CATGACAGCAGACATTACAAA	1	82	24.16
Unigene12378	2	0.59	-	-	-	gi|289742741|gb|ADD20118.1|/2.02562e-105/hypothetical conserved protein [Glossina morsitans morsitans]	CATGTCAATGTACTGTTTTTA	4	2	0.59
Unigene12379	11	3.24	-	GO:0015645//fatty-acid ligase activity	GO:0006631//fatty acid metabolic process;GO:0009888//tissue development	gi|194761050|ref|XP_001962745.1|/1.48424e-159/GF14277 [Drosophila ananassae]	CATGATTTTTCAATACCTACT	6	11	3.24
Unigene12381	9	2.65	-	-	-	gi|195400574|ref|XP_002058891.1|/4.02396e-149/GJ19668 [Drosophila virilis]	CATGACAACGCCTATTGAATA	4	9	2.65
Unigene12384	8	2.36	GO:0031224//intrinsic to membrane;GO:0030313;GO:0044459//plasma membrane part	GO:0004970//ionotropic glutamate receptor activity;GO:0005231//excitatory extracellular ligand-gated ion channel activity	GO:0006810//transport;GO:0060024//rhythmic synaptic transmission	gi|194899714|ref|XP_001979403.1|/0/GG15279 [Drosophila erecta]	CATGGCATAATAAGTTGGATA	5	8	2.36
Unigene12389	32	9.43	-	GO:0005488//binding	GO:0007163//establishment or maintenance of cell polarity	gi|289742951|gb|ADD20223.1|/1.83719e-33/phosphatase 1 regulatory subunit [Glossina morsitans morsitans]	CATGTATCGTCGTAAGCTAAA	1	32	9.43
Unigene1238	4	1.18	-	-	-	-	CATGTTAAAACTGCTAAAAAG	3	4	1.18
Unigene12395	40	11.79	-	-	GO:0032501//multicellular organismal process;GO:0030030//cell projection organization;GO:0019725//cellular homeostasis	gi|195501007|ref|XP_002097617.1|/2.69742e-70/GE24392 [Drosophila yakuba]	CATGCCTGCCGATAAAGTTTG	1	40	11.79
Unigene12400	46	13.55	-	GO:0004407//histone deacetylase activity;GO:0046914//transition metal ion binding;GO:0051287//NAD or NADH binding	GO:0016458//gene silencing;GO:0010259//multicellular organismal aging;GO:0048812//neuron projection morphogenesis;GO:0006464//protein modification process	gi|289742313|gb|ADD19904.1|/4.57563e-156/NAD-dependent histone deacetylases [Glossina morsitans morsitans]	CATGAACGTTTAGATAAGGAA	5	43	12.67	CATGGGTACATCATTGGAAGT	4	3	0.88
Unigene12402	41	12.08	-	-	-	-	CATGCCAATGAATTGTATGAT	2	41	12.08
Unigene12406	4	1.18	-	-	-	gi|194749021|ref|XP_001956938.1|/3.25322e-136/GF24312 [Drosophila ananassae]	CATGGAACCAGCATAACATTT	1	2	0.59	CATGGCACGCCAGACCACTTG	2	2	0.59
Unigene12414	6	1.77	-	GO:0003723//RNA binding	GO:0000054//ribosomal subunit export from nucleus	gi|17137506|ref|NP_477332.1|/2.55242e-161/Nonsense-mediated mRNA 3 [Drosophila melanogaster]	CATGAAAGAAACTAATATTAA	9	6	1.77
Unigene12419	13	3.83	-	-	-	gi|195331127|ref|XP_002032254.1|/2.21242e-79/GM23622 [Drosophila sechellia]	CATGTCCATTGTGAACAATGT	6	11	3.24	CATGAAGAAGAAGAAGATGAA	4	2	0.59
Unigene12420	7	2.06	GO:0015629//actin cytoskeleton	GO:0008092//cytoskeletal protein binding;GO:0005198//structural molecule activity	-	gi|289743581|gb|ADD20538.1|/4.72873e-143/actin-related protein 10-like protein [Glossina morsitans morsitans]	CATGCAGTTTTTCTTTGTATT	1	4	1.18	CATGTCTATGACTACACCATT	4	3	0.88
Unigene12422	2	0.59	-	GO:0016791//phosphatase activity	-	gi|195390329|ref|XP_002053821.1|/3.42141e-53/GJ24097 [Drosophila virilis]	CATGCAAAAGGGTAATTTGGG	2	2	0.59
Unigene12429	10	2.95	-	-	-	-	CATGTTTATAAACGAGGGCGA	2	10	2.95
Unigene12431	3	0.88	-	GO:0008233//peptidase activity	-	gi|195445034|ref|XP_002070142.1|/7.79189e-116/GK11892 [Drosophila willistoni]	CATGTGGATGGGTAACCATTA	7	3	0.88
Unigene12438	21	6.19	-	GO:0005504//fatty acid binding;GO:0008144//drug binding;GO:0030234//enzyme regulator activity	-	gi|195438042|ref|XP_002066946.1|/1.64128e-29/GK24284 [Drosophila willistoni]	CATGAACTCCGATTTGTCTTC	1	2	0.59	CATGGTGGCCTTTTACGGATA	2	19	5.6
Unigene12444	18	5.3	-	GO:0016616//oxidoreductase activity, acting on the CH-OH group of donors, NAD or NADP as acceptor;GO:0048037//cofactor binding	GO:0050658//RNA transport;GO:0006005//L-fucose biosynthetic process	gi|194884706|ref|XP_001976316.1|/3.75179e-150/GG20086 [Drosophila erecta]	CATGAGACAATTTATTTATTC	10	18	5.3
Unigene12446	30	8.84	-	-	-	gi|194745582|ref|XP_001955266.1|/7.53596e-31/GF16321 [Drosophila ananassae]	CATGAGAAGAAAAAACACAAA	2	30	8.84
Unigene12456	14	4.13	GO:0005681//spliceosomal complex	GO:0003676//nucleic acid binding;GO:0001071	GO:0010468//regulation of gene expression;GO:0000377//RNA splicing, via transesterification reactions with bulged adenosine as nucleophile	gi|194899173|ref|XP_001979135.1|/1.39006e-52/GG13775 [Drosophila erecta]	CATGTGATGCTAATAATCCCT	1	14	4.13
Unigene12459	41	12.08	-	GO:0003824//catalytic activity	-	gi|194869227|ref|XP_001972413.1|/1.01886e-80/GG15517 [Drosophila erecta]	CATGATTAATACGGAAATTGA	4	2	0.59	CATGGTGATTTTGATCCAGTG	5	39	11.49
Unigene12461	3	0.88	-	-	-	gi|195342113|ref|XP_002037646.1|/2.07149e-145/GM18187 [Drosophila sechellia]	CATGAACTTTTCCGCTATCCA	8	3	0.88
Unigene12469	13	3.83	GO:0043231//intracellular membrane-bounded organelle	GO:0046872//metal ion binding;GO:0004486//methylenetetrahydrofolate dehydrogenase activity;GO:0019238//cyclohydrolase activity	GO:0046653//tetrahydrofolate metabolic process;GO:0044238//primary metabolic process	gi|289741711|gb|ADD19603.1|/6.07033e-127/methylenetetrahydrofolate dehydrogenase [Glossina morsitans morsitans]	CATGTTAATGCACAACACTTT	5	13	3.83
Unigene1246	2	0.59	GO:0030529//ribonucleoprotein complex	GO:0003723//RNA binding;GO:0005198//structural molecule activity	GO:0010467//gene expression	gi|195386106|ref|XP_002051745.1|/1.88009e-97/GJ17161 [Drosophila virilis]	CATGTCTAGCTCTACCGCCAC	3	2	0.59
Unigene12470	25	7.37	-	GO:0004437//inositol or phosphatidylinositol phosphatase activity	GO:0006796//phosphate metabolic process	gi|194873173|ref|XP_001973154.1|/3.04518e-60/GG15938 [Drosophila erecta]	CATGTAGAAGATTTACAGCCC	3	22	6.48	CATGTTCCTGCTGTTAGAGAT	2	3	0.88
Unigene12472	2	0.59	GO:0016023//cytoplasmic membrane-bounded vesicle;GO:0016021//integral to membrane	GO:0005488//binding;GO:0004888//transmembrane receptor activity	GO:0000278//mitotic cell cycle;GO:0009880//embryonic pattern specification;GO:0017145//stem cell division;GO:0007448//anterior/posterior pattern formation, imaginal disc;GO:0035161;GO:0048878//chemical homeostasis;GO:0006796//phosphate metabolic process;GO:0048592//eye morphogenesis;GO:0006935//chemotaxis;GO:0007281//germ cell development;GO:0007292//female gamete generation;GO:0007445;GO:0007399…	gi|195122950|ref|XP_002005973.1|/5.94125e-57/GI18803 [Drosophila mojavensis]	CATGATGCTACAGCGAATAAT	4	2	0.59
Unigene12482	21	6.19	-	-	-	gi|195387385|ref|XP_002052376.1|/1.45767e-09/GJ17517 [Drosophila virilis]	CATGCTGAGCCAATTCACACA	1	21	6.19
Unigene12486	10	2.95	-	-	-	-	CATGGACCGAGGACTAATTAT	4	3	0.88	CATGGTTATGTGTGTATAAAA	2	7	2.06
Unigene12495	5	1.47	GO:0005681//spliceosomal complex	-	GO:0006396//RNA processing	gi|195403089|ref|XP_002060127.1|/3.38946e-73/GJ18536 [Drosophila virilis]	CATGCATATGAGGTTGTCCTG	4	5	1.47
Unigene1249	9	2.65	-	-	-	-	CATGCTAATTCTGTGGAAAAA	2	7	2.06	CATGTTAATTCTGTGAAAAAA	2	2	0.59
Unigene12515	26	7.66	-	GO:0046914//transition metal ion binding	-	gi|195385344|ref|XP_002051366.1|/6.21812e-149/GJ15404 [Drosophila virilis]	CATGTTAAATTCAACTTATAT	5	26	7.66
Unigene12517	4	1.18	-	-	-	gi|195167526|ref|XP_002024584.1|/1.75941e-23/GL22546 [Drosophila persimilis]	CATGGCATTAATACGTATAAA	1	4	1.18
Unigene12527	2	0.59	-	-	-	gi|195120255|ref|XP_002004644.1|/4.29273e-24/GI20045 [Drosophila mojavensis]	CATGGATACAAACAATTTTAG	2	2	0.59
Unigene1252	7	2.06	-	GO:0003824//catalytic activity	GO:0008152//metabolic process	gi|195401001|ref|XP_002059104.1|/6.39927e-96/GJ15175 [Drosophila virilis]	CATGTGGGAGGTACTGATATT	1	7	2.06
Unigene12530	16	4.71	-	-	-	-	CATGTCTGTGTCAAGTAAAAT	2	16	4.71
Unigene12532	9	2.65	-	-	-	gi|195028010|ref|XP_001986875.1|/1.3729e-34/GH20290 [Drosophila grimshawi]	CATGCGCATTAAAGGAGGAGC	4	9	2.65
Unigene12544	15	4.42	-	-	-	gi|158298610|ref|XP_318810.4|/1.79586e-28/AGAP009728-PA [Anopheles gambiae str. PEST]	CATGAAATTTACAACTAAGGA	1	15	4.42
Unigene12546	24	7.07	-	-	-	gi|195107845|ref|XP_001998504.1|/2.80493e-56/GI24009 [Drosophila mojavensis]	CATGGTGATAATTTACATTAT	4	20	5.89	CATGGTGATAATCTACATTAT	4	4	1.18
Unigene12550	12	3.54	-	-	-	gi|195383952|ref|XP_002050689.1|/7.39852e-42/GJ22298 [Drosophila virilis]	CATGTGATACATTAGGTATAA	2	6	1.77	CATGTTAAATTTGTTTTTAAC	3	6	1.77
Unigene12551	7	2.06	-	GO:0016772//transferase activity, transferring phosphorus-containing groups	GO:0044238//primary metabolic process	gi|195107249|ref|XP_001998226.1|/3.26548e-110/GI23848 [Drosophila mojavensis]	CATGGGTTTCCATTTCGGAAA	4	5	1.47	CATGTTTTGTGCCATCCCACC	3	2	0.59
Unigene12555	6	1.77	-	-	-	gi|157134277|ref|XP_001663220.1|/1.53009e-33/deoxyribonuclease I, putative [Aedes aegypti]	CATGCCAATTTCCCAGATGTA	1	6	1.77
Unigene12556	6	1.77	GO:0044464//cell part	GO:0003676//nucleic acid binding;GO:0003824//catalytic activity	-	gi|28571878|ref|NP_788737.1|/5.94981e-110/CG33096, isoform C [Drosophila melanogaster]	CATGCTGTTTTCAACTTCAAT	5	6	1.77
Unigene12557	29	8.55	-	-	-	-	CATGAAATTTGGCAGACATAT	2	10	2.95	CATGTTGTAAGCGTCAAATTC	1	19	5.6
Unigene1255	3	0.88	-	GO:0004551//nucleotide diphosphatase activity	-	gi|194761594|ref|XP_001963014.1|/6.99615e-33/GF14148 [Drosophila ananassae]	CATGTTGATCCGGGTGAGGAT	1	3	0.88
Unigene12564	13	3.83	GO:0005743//mitochondrial inner membrane;GO:0005758//mitochondrial intermembrane space	GO:0043169//cation binding;GO:0008320//protein transmembrane transporter activity	GO:0006612//protein targeting to membrane	gi|116007296|ref|NP_001036344.1|/7.41051e-34/CG34132 [Drosophila melanogaster]	CATGCACATGGAAATGCATTT	1	5	1.47	CATGGAAATGCATTTCTGTTC	2	8	2.36
Unigene12569	19	5.6	-	-	-	gi|195035189|ref|XP_001989060.1|/6.70537e-73/GH10250 [Drosophila grimshawi]	CATGTGGCTACAGCATTATGT	4	17	5.01	CATGTGGCTACCGCATTATGT	4	2	0.59
Unigene12582	13	3.83	GO:0016585//chromatin remodeling complex	GO:0046983//protein dimerization activity;GO:0003677//DNA binding	GO:0033554//cellular response to stress	gi|195403103|ref|XP_002060134.1|/6.07445e-24/GJ18514 [Drosophila virilis]	CATGGAAACCGTTTTACCCCA	1	13	3.83
Unigene12584	2	0.59	-	-	GO:0034629//cellular protein complex localization	gi|195348269|ref|XP_002040673.1|/4.66873e-105/GM22212 [Drosophila sechellia]	CATGGTTAAGCGCTTGCGCGG	4	2	0.59
Unigene12588	18	5.3	-	-	-	gi|195397499|ref|XP_002057366.1|/3.66899e-69/GJ16384 [Drosophila virilis]	CATGAGAGCCTTATTAATTTG	2	18	5.3
Unigene12589	37	10.9	GO:0043231//intracellular membrane-bounded organelle	GO:0005515//protein binding	GO:0016079//synaptic vesicle exocytosis;GO:0007450//dorsal/ventral pattern formation, imaginal disc;GO:0015031//protein transport	gi|289722660|gb|ADD18264.1|/6.01362e-68/gamma-SNAp [Glossina morsitans morsitans]	CATGGTTCACCAGAATCGGCC	3	37	10.9
Unigene12591	16	4.71	-	-	-	gi|194870595|ref|XP_001972682.1|/2.17045e-55/GG13748 [Drosophila erecta]	CATGAGTAAAACCAAAATGAT	1	4	1.18	CATGGCTCTAGTAATAGTGGT	2	10	2.95	CATGGATCTAGTAATAGTGGT	2	2	0.59
Unigene12593	8	2.36	-	-	-	-	CATGTACGCTCTCATTGCCAG	1	8	2.36
Unigene12595	8	2.36	-	-	-	-	CATGAACGTAATGTTAATATT	1	8	2.36
Unigene12597	3	0.88	-	-	-	gi|195443740|ref|XP_002069553.1|/5.50915e-33/GK11588 [Drosophila willistoni]	CATGCTGGCATTTTAGAAGCC	1	3	0.88
Unigene12601	12	3.54	-	-	-	gi|170031615|ref|XP_001843680.1|/1.25458e-09/conserved hypothetical protein [Culex quinquefasciatus]	CATGGATAAAGTACAACCGAA	1	10	2.95	CATGGATAAAGTACAACCAAA	1	2	0.59
Unigene12603	2	0.59	GO:0043231//intracellular membrane-bounded organelle	GO:0005488//binding	GO:0000380//alternative nuclear mRNA splicing, via spliceosome	gi|198465484|ref|XP_001353649.2|/1.00118e-07/GA20654 [Drosophila pseudoobscura pseudoobscura]	CATGGATTTAACCCAAGAAGA	2	2	0.59
Unigene12604	21	6.19	GO:0031980//mitochondrial lumen	GO:0016421//CoA carboxylase activity	GO:0006631//fatty acid metabolic process;GO:0006549//isoleucine metabolic process;GO:0006566//threonine metabolic process;GO:0006573//valine metabolic process;GO:0000098	gi|195149141|ref|XP_002015516.1|/9.96871e-110/GL11118 [Drosophila persimilis]	CATGGGTGGCACTCAGGCTGC	2	21	6.19
Unigene12605	2	0.59	-	-	-	gi|195504195|ref|XP_002098977.1|/3.0213e-48/GE23627 [Drosophila yakuba]	CATGGAACTATCGGCTATGCT	2	2	0.59
Unigene12607	10	2.95	-	-	-	-	CATGCCATATTTCAATCACCA	1	5	1.47	CATGCTATATTTCAATCACCA	1	5	1.47
Unigene12613	10	2.95	GO:0000315//organellar large ribosomal subunit;GO:0043231//intracellular membrane-bounded organelle	GO:0005198//structural molecule activity	GO:0010467//gene expression;GO:0022613//ribonucleoprotein complex biogenesis	gi|194766415|ref|XP_001965320.1|/5.72393e-88/GF20722 [Drosophila ananassae]	CATGTCTCAGCTAATAAAAAC	1	10	2.95
Unigene12614	4	1.18	-	-	-	-	CATGCAACTAAAAACCAACAT	1	4	1.18
Unigene12618	14	4.13	-	GO:0046914//transition metal ion binding	GO:0006909//phagocytosis	gi|195111148|ref|XP_002000141.1|/1.97218e-66/GI22690 [Drosophila mojavensis]	CATGAAATACCCAGTAGCAGC	1	14	4.13
Unigene12620	2	0.59	-	-	-	gi|195389070|ref|XP_002053201.1|/2.84109e-107/GJ23758 [Drosophila virilis]	CATGGTGATTGTTGGTCCAAT	7	2	0.59
Unigene12621	67	19.74	GO:0019897//extrinsic to plasma membrane;GO:0032991//macromolecular complex;GO:0005626//insoluble fraction	GO:0008047//enzyme activator activity;GO:0017111//nucleoside-triphosphatase activity;GO:0005515//protein binding;GO:0019001//guanyl nucleotide binding	GO:0030326//embryonic limb morphogenesis;GO:0008284//positive regulation of cell proliferation;GO:0033673//negative regulation of kinase activity;GO:0007200//activation of phospholipase C activity by G-protein coupled receptor protein signaling pathway coupled to IP3 second messenger;GO:0021879//forebrain neuron differentiation;GO:0042551//neuron maturation;GO:0044238//primary metabolic process;G…	gi|221307555|ref|NP_001138271.1|/1.55687e-16/guanine nucleotide-binding protein G(q) subunit alpha [Danio rerio]	CATGCCAATCTATGTTATCCA	1	67	19.74
Unigene12623	2	0.59	GO:0044444//cytoplasmic part	GO:0005515//protein binding;GO:0032559//adenyl ribonucleotide binding	GO:0044267//cellular protein metabolic process;GO:0050896//response to stimulus	gi|170050377|ref|XP_001861262.1|/1.12305e-105/heat shock protein [Culex quinquefasciatus]	CATGATCAAAATGAAAAGGAA	1	2	0.59
Unigene12635	35	10.31	-	-	-	gi|289740391|gb|ADD18943.1|/2.34669e-90/cellular protein [Glossina morsitans morsitans]	CATGGCAAACCTAAAGAAGAT	2	35	10.31
Unigene12636	16	4.71	-	-	-	-	CATGTGAATATTTCTTCATAA	1	14	4.13	CATGTGAATATTTCTTCAAAA	1	2	0.59
Unigene12637	2	0.59	GO:0031981//nuclear lumen;GO:0005635//nuclear envelope;GO:0016020//membrane	GO:0005488//binding	GO:0007613//memory;GO:0031124//mRNA 3'-end processing;GO:0006406//mRNA export from nucleus	gi|194889967|ref|XP_001977201.1|/1.10927e-88/GG18897 [Drosophila erecta]	CATGGAATTTAGTTAAATCCA	1	2	0.59
Unigene12638	34	10.02	GO:0005849//mRNA cleavage factor complex	GO:0003729//mRNA binding	GO:0008334//histone mRNA metabolic process;GO:0031124//mRNA 3'-end processing	gi|195109795|ref|XP_001999467.1|/8.09565e-129/GI23051 [Drosophila mojavensis]	CATGGTACAGAAGAAGCTACA	4	34	10.02
Unigene12649	30	8.84	-	-	-	gi|195124806|ref|XP_002006878.1|/1.43999e-103/GI18351 [Drosophila mojavensis]	CATGTAGAACAACAATGTTAA	4	30	8.84
Unigene1264	9	2.65	-	GO:0004553//hydrolase activity, hydrolyzing O-glycosyl compounds;GO:0043167//ion binding	GO:0006026	gi|289742733|gb|ADD20114.1|/6.42424e-74/hypothetical protein [Glossina morsitans morsitans]	CATGTATGGCAATGATTATAC	3	9	2.65
Unigene12653	2	0.59	GO:0031227//intrinsic to endoplasmic reticulum membrane	GO:0004175//endopeptidase activity	GO:0019538//protein metabolic process	gi|289741435|gb|ADD19465.1|/2.05778e-139/prenyl protein protease [Glossina morsitans morsitans]	CATGGCTAGGCAACAACTAAC	5	2	0.59
Unigene12654	27	7.96	GO:0070461//SAGA-type complex;GO:0015630//microtubule cytoskeleton;GO:0005700//polytene chromosome	GO:0016740//transferase activity	GO:0007447//imaginal disc pattern formation;GO:0006909//phagocytosis;GO:0010468//regulation of gene expression;GO:0008593//regulation of Notch signaling pathway;GO:0051301//cell division	gi|195122666|ref|XP_002005832.1|/4.50125e-27/GI20685 [Drosophila mojavensis]	CATGGCATCCATGGCTATAAA	3	4	1.18	CATGGCTATAAAAATATAACA	4	21	6.19	CATGGATCCTGCTTGGCATCC	2	2	0.59
Unigene12660	2	0.59	-	-	-	gi|195430424|ref|XP_002063255.1|/1.952e-75/GK21825 [Drosophila willistoni]	CATGTAGTAAAGCATCTTCGC	1	2	0.59
Unigene12662	23	6.78	-	-	-	gi|195390566|ref|XP_002053939.1|/1.05627e-55/GJ23064 [Drosophila virilis]	CATGGCCTGTCGTCATTTGTC	3	23	6.78
Unigene12665	29	8.55	-	-	-	gi|195429794|ref|XP_002062942.1|/4.11872e-53/GK21668 [Drosophila willistoni]	CATGTGGTTATAGATGTTTAT	4	29	8.55
Unigene12666	5	1.47	-	-	-	-	CATGACAATTTTGACAGAGTT	1	5	1.47
Unigene12667	13	3.83	-	-	-	-	CATGTTTTTTTTTTAATTTTA	1	13	3.83
Unigene12669	4	1.18	-	-	-	gi|195376433|ref|XP_002047001.1|/2.58124e-27/GJ12171 [Drosophila virilis]	CATGTATTGTGACTCGTTCCC	1	4	1.18
Unigene1267	2	0.59	-	-	-	gi|194740974|ref|XP_001952964.1|/9.8179e-94/GF17535 [Drosophila ananassae]	CATGGTAATGACCAACATATC	2	2	0.59
Unigene12683	3	0.88	-	GO:0046872//metal ion binding;GO:0050664//oxidoreductase activity, acting on NADH or NADPH, with oxygen as acceptor	GO:0008152//metabolic process	gi|332025024|gb|EGI65211.1|/5.52698e-77/Neuronal calcium sensor 2 [Acromyrmex echinatior]	CATGTCATAAATTGCCTGTAC	2	3	0.88
Unigene12696	2	0.59	-	-	-	-	CATGACCTACTAGTAGCTACA	2	2	0.59
Unigene12699	3	0.88	-	-	-	-	CATGGCTTTAAAAATATAAAT	1	3	0.88
Unigene12700	8	2.36	-	-	-	gi|19920458|ref|NP_608515.1|/3.67338e-13/CG11592 [Drosophila melanogaster]	CATGTTTGGCGAAGTTCCCAC	1	8	2.36
Unigene12709	45	13.26	-	GO:0016462//pyrophosphatase activity;GO:0032559//adenyl ribonucleotide binding	-	gi|195343587|ref|XP_002038377.1|/0/GM10656 [Drosophila sechellia]	CATGTTGTTGTAAAATGTTTG	6	45	13.26
Unigene12714	14	4.13	-	-	-	-	CATGAAAATAAAATGTACGAG	4	3	0.88	CATGAGGATTACATGAAAATA	3	7	2.06	CATGAAAATAAAAAGTACGAG	4	4	1.18
Unigene1271	7	2.06	-	GO:0005488//binding;GO:0022892	GO:0015031//protein transport;GO:0044260	gi|195046605|ref|XP_001992188.1|/4.51126e-32/GH24622 [Drosophila grimshawi]	CATGTCGCAGGTAGATGCTTT	1	7	2.06
Unigene12722	10	2.95	-	-	-	gi|195123639|ref|XP_002006311.1|/8.25394e-15/GI18638 [Drosophila mojavensis]	CATGATAATGAGCTGAAGGGT	3	3	0.88	CATGTTAAACGACGTCTCCAG	2	3	0.88	CATGATAATGAGTTGAAGGGT	3	4	1.18
Unigene12723	31	9.13	-	GO:0005488//binding;GO:0016741//transferase activity, transferring one-carbon groups	GO:0006730//one-carbon metabolic process	gi|125977808|ref|XP_001352937.1|/8.24496e-50/GA21950 [Drosophila pseudoobscura pseudoobscura]	CATGGATATGCGTTTTATAGA	1	31	9.13
Unigene12727	6	1.77	GO:0044424//intracellular part	GO:0016301//kinase activity;GO:0032559//adenyl ribonucleotide binding	GO:0009108//coenzyme biosynthetic process	gi|195036704|ref|XP_001989808.1|/1.08046e-92/GH19000 [Drosophila grimshawi]	CATGCTCTTCCCGTCATAAAA	2	6	1.77
Unigene12735	83	24.46	-	-	-	-	CATGTTTGAGAACAATTTGAT	1	81	23.87	CATGTTGGAGAACAATTTGAT	1	2	0.59
Unigene12740	3	0.88	-	GO:0046872//metal ion binding	-	gi|157138635|ref|XP_001664290.1|/1.411e-17/cytochrome P450 [Aedes aegypti]	CATGGTATTTTGATTATTGGA	1	3	0.88
Unigene12743	484	142.62	-	-	-	-	CATGTGACCCTTTAAGCAAAA	1	484	142.62
Unigene12745	6	1.77	-	-	-	gi|289742491|gb|ADD19993.1|/1.64049e-74/hypothetical conserved protein [Glossina morsitans morsitans]	CATGTATAACCATACACAGGT	3	4	1.18	CATGTATAACCATACACAGGG	3	2	0.59
Unigene12746	37	10.9	-	-	-	gi|195451155|ref|XP_002072791.1|/6.45856e-80/GK13788 [Drosophila willistoni]	CATGGATTTCAATCATAAAGA	2	34	10.02	CATGGTTGCTTAGCTATGCCA	1	3	0.88
Unigene12753	4	1.18	-	GO:0005488//binding	-	gi|198474380|ref|XP_002132679.1|/1.16211e-71/GA25755 [Drosophila pseudoobscura pseudoobscura]	CATGAATCAGATACTTCAGGT	9	4	1.18
Unigene12757	14	4.13	-	-	-	gi|195107768|ref|XP_001998480.1|/6.0919e-29/GI23611 [Drosophila mojavensis]	CATGGTGAAGTGTTAGAAAAC	4	14	4.13
Unigene12758	33	9.72	-	GO:0004175//endopeptidase activity	GO:0019538//protein metabolic process	gi|195117590|ref|XP_002003330.1|/5.59009e-22/GI17855 [Drosophila mojavensis]	CATGCTTACTATGTGCTCCAT	2	31	9.13	CATGCTTACTATGTACTCCAT	2	2	0.59
Unigene1275	30	8.84	-	GO:0046914//transition metal ion binding	-	gi|195037068|ref|XP_001989987.1|/3.34259e-73/GH19096 [Drosophila grimshawi]	CATGGCAAGATGGTGCCACAA	3	30	8.84
Unigene12762	3	0.88	-	-	-	-	CATGGTAGATGTGGAAGAACA	1	3	0.88
Unigene12773	15	4.42	-	-	-	gi|195028332|ref|XP_001987030.1|/1.22948e-41/GH21689 [Drosophila grimshawi]	CATGCAATTCCTTTTCCATGG	1	2	0.59	CATGGCCTTTGAGTCACGTTC	2	10	2.95	CATGCAATTCCTTTTCCATAG	1	3	0.88
Unigene1277	9	2.65	-	-	-	gi|289741495|gb|ADD19495.1|/5.42946e-39/hypothetical conserved protein [Glossina morsitans morsitans]	CATGGTGTTTAATTCTTCCCT	3	9	2.65
Unigene12780	49	14.44	-	-	-	gi|195037088|ref|XP_001989997.1|/4.33634e-47/GH18485 [Drosophila grimshawi]	CATGAGAAATTACAAGATAGT	2	49	14.44
Unigene12789	3	0.88	GO:0005938//cell cortex	GO:0003723//RNA binding	GO:0007315//pole plasm assembly;GO:0050794//regulation of cellular process;GO:0060811	gi|195121068|ref|XP_002005043.1|/7.77786e-55/GI19273 [Drosophila mojavensis]	CATGTCTACCAAATACCCATA	1	3	0.88
Unigene12790	12	3.54	GO:0044424//intracellular part	GO:0016879//ligase activity, forming carbon-nitrogen bonds;GO:0032559//adenyl ribonucleotide binding	GO:0006525//arginine metabolic process;GO:0019627//urea metabolic process	gi|195111878|ref|XP_002000503.1|/7.02642e-152/GI10264 [Drosophila mojavensis]	CATGTTAGAGCTTTTGGTTCT	7	12	3.54
Unigene12796	23	6.78	GO:0000314//organellar small ribosomal subunit	GO:0005198//structural molecule activity	GO:0010467//gene expression	gi|195328819|ref|XP_002031109.1|/2.13771e-53/GM24206 [Drosophila sechellia]	CATGGTTTGCTACTACAGCTG	1	23	6.78
Unigene12798	29	8.55	-	-	-	gi|195400965|ref|XP_002059086.1|/3.22977e-33/GJ15182 [Drosophila virilis]	CATGCCATCGATCAAGGTTAT	2	29	8.55
Unigene12800	2	0.59	-	-	-	-	CATGCATCACACTGGATAGCA	1	2	0.59
Unigene12807	31	9.13	-	GO:0016879//ligase activity, forming carbon-nitrogen bonds;GO:0032559//adenyl ribonucleotide binding	GO:0032446//protein modification by small protein conjugation	gi|195123623|ref|XP_002006303.1|/1.50837e-133/GI18642 [Drosophila mojavensis]	CATGTAGCCTGGGTTTATGAA	3	31	9.13
Unigene12810	27	7.96	GO:0005768//endosome	-	GO:0002165//instar larval or pupal development;GO:0006810//transport;GO:0007292//female gamete generation;GO:0045010//actin nucleation;GO:0009653//anatomical structure morphogenesis	gi|195485492|ref|XP_002091115.1|/2.82963e-55/GE12412 [Drosophila yakuba]	CATGGAAGAAACGAAAAGTTA	5	17	5.01	CATGGAAGAAACGAGAAGTTA	5	10	2.95
Unigene12824	101	29.76	-	-	-	-	CATGAATTAACAAATAATCAA	1	99	29.17	CATGAATTAACAAATAATGAA	1	2	0.59
Unigene12827	13	3.83	-	-	-	gi|194765348|ref|XP_001964789.1|/4.14596e-99/GF22862 [Drosophila ananassae]	CATGTAAAATAAATGTGGGAG	1	11	3.24	CATGCAAAATAAATGTGGGAG	1	2	0.59
Unigene12831	2	0.59	-	-	-	-	CATGCTCCACCATTTTTGTTT	1	2	0.59
Unigene12832	9	2.65	GO:0044424//intracellular part	GO:0046872//metal ion binding;GO:0016462//pyrophosphatase activity	-	gi|194745578|ref|XP_001955264.1|/6.92662e-88/GF16322 [Drosophila ananassae]	CATGTTGTAAATATTGTCGCA	5	9	2.65
Unigene12835	7	2.06	GO:0031224//intrinsic to membrane	GO:0005275//amine transmembrane transporter activity	-	gi|289740553|gb|ADD19024.1|/1.53531e-106/amino acid transporter protein [Glossina morsitans morsitans]	CATGCTGGGATACAAATAAAC	1	5	1.47	CATGCTAGGATACAAATAAAC	1	2	0.59
Unigene12850	2	0.59	-	-	-	gi|195384625|ref|XP_002051015.1|/2.88124e-140/GJ22462 [Drosophila virilis]	CATGTGAAGATACTCACCAAA	4	2	0.59
Unigene12858	5	1.47	GO:0043231//intracellular membrane-bounded organelle	GO:0004175//endopeptidase activity;GO:0042802//identical protein binding	GO:0051605//protein maturation by peptide bond cleavage;GO:0046669//regulation of compound eye retinal cell programmed cell death;GO:0003006//reproductive developmental process;GO:0010259//multicellular organismal aging;GO:0048102//autophagic cell death;GO:0001700//embryonic development via the syncytial blastoderm;GO:0012502//induction of programmed cell death;GO:0007399//nervous system developm…	gi|195126196|ref|XP_002007560.1|/1.89183e-25/GI12317 [Drosophila mojavensis]	CATGCTCACGATACACCCTTT	1	5	1.47
Unigene12870	39	11.49	GO:0042598//vesicular fraction	GO:0016491//oxidoreductase activity;GO:0005506//iron ion binding	GO:0008152//metabolic process	gi|195347856|ref|XP_002040467.1|/6.18687e-68/GM18911 [Drosophila sechellia]	CATGTAAAAGGTTACGGTCCT	4	36	10.61	CATGTAATATACACTTTGCCT	3	3	0.88
Unigene12872	5	1.47	-	-	-	gi|289741151|gb|ADD19323.1|/2.08761e-107/secreted thioredoxin-like protein [Glossina morsitans morsitans]	CATGGTAATCCTTCACCTTTA	2	5	1.47
Unigene12875	17	5.01	-	-	-	gi|195028865|ref|XP_001987296.1|/1.416e-50/GH20048 [Drosophila grimshawi]	CATGAAGCATCAGCAGTTACT	4	12	3.54	CATGCTCATGAAGCATCAGCA	3	5	1.47
Unigene12877	35	10.31	GO:0044464//cell part;GO:0044421//extracellular region part	-	GO:0009987//cellular process	gi|194770489|ref|XP_001967325.1|/3.68387e-21/GF13877 [Drosophila ananassae]	CATGCAAAAGGCGTTAATTGG	1	35	10.31
Unigene12892	5	1.47	-	GO:0005515//protein binding	-	gi|198463753|ref|XP_001352935.2|/2.52794e-28/GA12752 [Drosophila pseudoobscura pseudoobscura]	CATGTGCCACTCTACTGGGAC	4	5	1.47
Unigene12893	6	1.77	GO:0000153//cytoplasmic ubiquitin ligase complex	GO:0005488//binding;GO:0019787//small conjugating protein ligase activity	GO:0007019//microtubule depolymerization;GO:0007163//establishment or maintenance of cell polarity;GO:0032446//protein modification by small protein conjugation	gi|195582390|ref|XP_002081011.1|/3.00506e-23/GD10785 [Drosophila simulans]	CATGGTATCCATTGACGCCAA	2	6	1.77
Unigene12894	2	0.59	GO:0000139//Golgi membrane	GO:0016757//transferase activity, transferring glycosyl groups	-	gi|170067761|ref|XP_001868610.1|/7.474e-59/chondroitin synthase [Culex quinquefasciatus]	CATGAAATGGTCTTAGATTTT	1	2	0.59
Unigene12896	5	1.47	GO:0043231//intracellular membrane-bounded organelle	GO:0046914//transition metal ion binding;GO:0003702//RNA polymerase II transcription factor activity	GO:0007626//locomotory behavior;GO:0001752//compound eye photoreceptor fate commitment;GO:0006959//humoral immune response;GO:0006355//regulation of transcription, DNA-dependent;GO:0016198//axon choice point recognition;GO:0002118//aggressive behavior;GO:0006915//apoptosis;GO:0042051//compound eye photoreceptor development	gi|195120820|ref|XP_002004919.1|/5.74312e-43/GI20181 [Drosophila mojavensis]	CATGTACGTAAACATCATCCG	2	5	1.47
Unigene12901	3	0.88	-	-	-	-	CATGCAGTTTTTAGGTTATAG	2	3	0.88
Unigene12933	12	3.54	-	-	-	gi|195437139|ref|XP_002066502.1|/1.75625e-07/GK18061 [Drosophila willistoni]	CATGTAAACAAAATACAGATG	1	12	3.54
Unigene12934	3	0.88	-	-	-	gi|195130199|ref|XP_002009540.1|/1.27624e-63/GI15177 [Drosophila mojavensis]	CATGAGAGTGGCGAAAAAGGA	2	3	0.88
Unigene12939	28	8.25	-	-	-	-	CATGATTTTTTATTATTATAA	1	26	7.66	CATGATTTTTTATTATTATAT	1	2	0.59
Unigene12946	2	0.59	-	-	-	gi|289740819|gb|ADD19157.1|/5.18377e-51/NICE-3 family protein [Glossina morsitans morsitans]	CATGTTCCGGTAGGCAATGAT	1	2	0.59
Unigene12947	28	8.25	-	-	-	gi|194757124|ref|XP_001960815.1|/2.36669e-26/GF11319 [Drosophila ananassae]	CATGAATTATCGTTCTTAAAT	2	21	6.19	CATGCTACACAAGCTCCACAA	1	7	2.06
Unigene12951	17	5.01	-	GO:0019899//enzyme binding;GO:0032561//guanyl ribonucleotide binding;GO:0030695//GTPase regulator activity	-	gi|195470150|ref|XP_002087371.1|/0/GE16560 [Drosophila yakuba]	CATGAACAATGCAAACGCAAA	5	9	2.65	CATGGAAATGGCTGCTGTATT	6	2	0.59	CATGGTAAACTACAGGAAGCC	4	6	1.77
Unigene12961	49	14.44	-	-	-	-	CATGTAATTTTTTAACACAGA	1	20	5.89	CATGCAATTTTTTAACACAGA	1	22	6.48	CATGTAATTTTTTAACACAAA	1	7	2.06
Unigene12962	2	0.59	-	-	-	gi|289739719|gb|ADD18607.1|/9.60274e-10/hypothetical conserved protein [Glossina morsitans morsitans]	CATGGTGTCCATTTGGCACAG	2	2	0.59
Unigene12964	2	0.59	GO:0043231//intracellular membrane-bounded organelle	GO:0003677//DNA binding	GO:0006281//DNA repair	gi|195119862|ref|XP_002004448.1|/1.26001e-157/GI19607 [Drosophila mojavensis]	CATGAGGAAAAACCAATGCCA	1	2	0.59
Unigene12972	12	3.54	-	-	-	gi|195400735|ref|XP_002058971.1|/1.83222e-80/GJ15320 [Drosophila virilis]	CATGGTGAAGTTTTACAATTC	1	12	3.54
Unigene12977	3	0.88	-	-	-	gi|194741890|ref|XP_001953420.1|/1.08136e-61/GF17219 [Drosophila ananassae]	CATGCCACATTTTAGTTATTT	3	3	0.88
Unigene12978	11	3.24	-	GO:0005488//binding	GO:0006892//post-Golgi vesicle-mediated transport	gi|289741303|gb|ADD19399.1|/6.84793e-60/membrane protein [Glossina morsitans morsitans]	CATGGGCAGCTTATTTTTTAT	2	11	3.24
Unigene12979	2	0.59	-	GO:0004672//protein kinase activity;GO:0005488//binding	GO:0010769;GO:0001736//establishment of planar polarity;GO:0001654//eye development;GO:0006464//protein modification process;GO:0007416//synapse assembly	gi|195162534|ref|XP_002022109.1|/2.32787e-99/GL25348 [Drosophila persimilis]	CATGAAGATTTGTAAGATTAA	4	2	0.59
Unigene12984	8	2.36	-	-	-	-	CATGTATAAGACTAGTACAAA	1	8	2.36
Unigene1298	4	1.18	-	-	-	gi|195124782|ref|XP_002006866.1|/9.70853e-54/GI21300 [Drosophila mojavensis]	CATGAAACTCAAAATGATCAA	1	4	1.18
Unigene12992	2	0.59	GO:0005634//nucleus	GO:0008565//protein transporter activity	GO:0006886//intracellular protein transport	gi|195428605|ref|XP_002062362.1|/1.52827e-99/GK17499 [Drosophila willistoni]	CATGGCCATAGAAGAATGTGG	3	2	0.59
Unigene13002	23	6.78	GO:0043231//intracellular membrane-bounded organelle	GO:0004866//endopeptidase inhibitor activity	-	gi|195109502|ref|XP_001999323.1|/5.19559e-153/GI23133 [Drosophila mojavensis]	CATGCTTCCTGGGTATTATGT	3	23	6.78
Unigene13009	6	1.77	-	-	-	-	CATGCTGTTGTGAAAGAAGGA	1	6	1.77
Unigene1300	12	3.54	GO:0043231//intracellular membrane-bounded organelle;GO:0031224//intrinsic to membrane	GO:0000166//nucleotide binding;GO:0004672//protein kinase activity	GO:0009888//tissue development;GO:0001751//compound eye photoreceptor cell differentiation;GO:0051605//protein maturation by peptide bond cleavage;GO:0030534//adult behavior;GO:0007389//pattern specification process;GO:0007173//epidermal growth factor receptor signaling pathway;GO:0001709//cell fate determination;GO:0007292//female gamete generation;GO:0000301//retrograde transport, vesicle recyc…	gi|195118028|ref|XP_002003542.1|/7.02637e-41/GI21985 [Drosophila mojavensis]	CATGAATTGGAGATATTGCAA	3	3	0.88	CATGGTCATGAATTGGAGATA	2	9	2.65
Unigene13019	20	5.89	-	-	-	-	CATGTAGCAAATGAAGTGTTA	2	20	5.89
Unigene13020	2	0.59	-	GO:0046914//transition metal ion binding	GO:0035264//multicellular organism growth;GO:0010212//response to ionizing radiation;GO:0007165//signal transduction	gi|198450075|ref|XP_002137026.1|/2.68108e-149/GA26811 [Drosophila pseudoobscura pseudoobscura]	CATGTTGTCCGGGATTTAAAC	7	2	0.59
Unigene13038	3	0.88	GO:0031224//intrinsic to membrane	GO:0031420;GO:0005267//potassium channel activity	GO:0030001//metal ion transport	gi|195454230|ref|XP_002074147.1|/2.62901e-139/GK14492 [Drosophila willistoni]	CATGCAAAGGAAGACGACGAA	1	3	0.88
Unigene13040	5	1.47	GO:0005815//microtubule organizing center	-	GO:0048870//cell motility;GO:0000226//microtubule cytoskeleton organization	gi|195018544|ref|XP_001984802.1|/0/GH16670 [Drosophila grimshawi]	CATGCCGAGGAAATACGTCAG	4	3	0.88	CATGCTGAGGAAATACGTCAG	4	2	0.59
Unigene13042	4	1.18	-	-	-	-	CATGATTTTTTCATATTGAGT	1	4	1.18
Unigene13055	3	0.88	-	-	-	gi|21357831|ref|NP_650402.1|/2.038e-64/CG7265 [Drosophila melanogaster]	CATGCGTGGCTGAGAAACCAA	2	3	0.88
Unigene13065	25	7.37	GO:0031224//intrinsic to membrane;GO:0031966//mitochondrial membrane	GO:0016791//phosphatase activity	GO:0050896//response to stimulus;GO:0006464//protein modification process	gi|195397469|ref|XP_002057351.1|/8.19396e-128/GJ17041 [Drosophila virilis]	CATGGCCTTCATTCGTTAATG	7	4	1.18	CATGGCCTTCATACGTTAATG	7	17	5.01	CATGGCCTTCATTCGTTAATA	7	4	1.18
Unigene13066	2	0.59	GO:0044444//cytoplasmic part	GO:0015631//tubulin binding	GO:0006810//transport;GO:0007015//actin filament organization;GO:0051276//chromosome organization;GO:0019094//pole plasm mRNA localization;GO:0030703//eggshell formation	gi|195117724|ref|XP_002003397.1|/4.09068e-107/GI22759 [Drosophila mojavensis]	CATGATACTAGCGCTATGACA	2	2	0.59
Unigene13072	6	1.77	GO:0005681//spliceosomal complex	GO:0004386//helicase activity	-	gi|195438238|ref|XP_002067044.1|/6.70721e-23/GK24234 [Drosophila willistoni]	CATGAGCTTTATTAATAATCA	2	3	0.88	CATGGATTTGAAAAACACAAC	1	3	0.88
Unigene13073	3	0.88	GO:0005681//spliceosomal complex	GO:0003724//RNA helicase activity;GO:0042623//ATPase activity, coupled;GO:0032559//adenyl ribonucleotide binding	GO:0000377//RNA splicing, via transesterification reactions with bulged adenosine as nucleophile	gi|195398053|ref|XP_002057639.1|/2.08379e-48/GJ17992 [Drosophila virilis]	CATGAGCTTCATTAATAATCA	1	3	0.88
Unigene13091	6	1.77	-	GO:0018024//histone-lysine N-methyltransferase activity;GO:0005515//protein binding	GO:0009791//post-embryonic development;GO:0016571//histone methylation	gi|195126250|ref|XP_002007587.1|/7.32151e-103/GI12297 [Drosophila mojavensis]	CATGTTCAGGTGCCTGTTAAA	5	6	1.77
Unigene13105	2	0.59	GO:0005667//transcription factor complex	GO:0003678//DNA helicase activity;GO:0042623//ATPase activity, coupled;GO:0008135//translation factor activity, nucleic acid binding;GO:0032559//adenyl ribonucleotide binding;GO:0003702//RNA polymerase II transcription factor activity	GO:0006352//transcription initiation	gi|24645751|ref|NP_524305.2|/9.28231e-78/transcription factor TFIIFbeta [Drosophila melanogaster]	CATGATCCTTGACGGGTTTGA	1	2	0.59
Unigene13117	2	0.59	-	-	GO:0050896//response to stimulus	gi|289740501|gb|ADD18998.1|/6.49817e-78/TPR repeat-containing protein [Glossina morsitans morsitans]	CATGGAGCGTTCAAATTGAGC	5	2	0.59
Unigene13118	12	3.54	-	GO:0003824//catalytic activity;GO:0005488//binding	GO:0008152//metabolic process	gi|158301484|ref|XP_321166.4|/4.13871e-59/AGAP001899-PA [Anopheles gambiae str. PEST]	CATGTCTTGATGCACTGGATA	4	7	2.06	CATGTCTTGATGTACTGGATA	4	5	1.47
Unigene1311	8	2.36	-	GO:0005488//binding	-	gi|289741055|gb|ADD19275.1|/5.06303e-126/uncharacterized conserved protein [Glossina morsitans morsitans]	CATGGCAGCGAATCAACATAT	9	8	2.36
Unigene13123	2	0.59	GO:0042598//vesicular fraction;GO:0043231//intracellular membrane-bounded organelle;GO:0016020//membrane	GO:0004497//monooxygenase activity;GO:0005506//iron ion binding	GO:0014074//response to purine	gi|157382742|gb|ABV48809.1|/1.82429e-49/cytochrome P450 CYP6A38v1 [Musca domestica]	CATGTAATGTAAATTATGTAA	2	2	0.59
Unigene13128	3	0.88	GO:0031981//nuclear lumen	GO:0005488//binding;GO:0004674//protein serine/threonine kinase activity;GO:0019887//protein kinase regulator activity	GO:0043161//proteasomal ubiquitin-dependent protein catabolic process;GO:0007056//spindle assembly involved in female meiosis;GO:0033301;GO:0030071//regulation of mitotic metaphase/anaphase transition;GO:0007560//imaginal disc morphogenesis;GO:0006464//protein modification process	gi|194765499|ref|XP_001964864.1|/3.84598e-15/GF22718 [Drosophila ananassae]	CATGATACATAAACCCGAGCC	3	3	0.88
Unigene13131	7	2.06	-	-	-	-	CATGGTAGATATTTCTGACAA	1	7	2.06
Unigene13137	2	0.59	GO:0005681//spliceosomal complex	-	-	gi|195390584|ref|XP_002053948.1|/9.15406e-17/GJ23062 [Drosophila virilis]	CATGAGCTGTAAACTTGGGAG	1	2	0.59
Unigene13142	4	1.18	-	-	-	gi|194745592|ref|XP_001955271.1|/1.0608e-85/GF16318 [Drosophila ananassae]	CATGCTAATTTAAATTAATTA	6	4	1.18
Unigene13143	18	5.3	GO:0016021//integral to membrane	GO:0070011//peptidase activity, acting on L-amino acid peptides	GO:0007166//cell surface receptor linked signaling pathway	gi|289743165|gb|ADD20330.1|/2.28301e-75/gamma-secretase subunit Aph-1 [Glossina morsitans morsitans]	CATGGAACAGCCAAAAAATTC	3	18	5.3
Unigene13147	7	2.06	GO:0015630//microtubule cytoskeleton	-	GO:0007052//mitotic spindle organization	gi|157119489|ref|XP_001653407.1|/1.01848e-47/hypothetical protein AaeL_AAEL001482 [Aedes aegypti]	CATGTTTAGTAACAGTAACGT	1	7	2.06
Unigene13153	12	3.54	-	-	-	-	CATGAAAATCATTGTGTATAA	1	12	3.54
Unigene13154	3	0.88	-	-	-	gi|195453906|ref|XP_002073996.1|/7.61436e-24/GK14402 [Drosophila willistoni]	CATGATTATCATTGTTAACCG	2	3	0.88
Unigene13160	4	1.18	-	-	-	-	CATGAACAGTATAAAGTTCTA	1	2	0.59	CATGAACAGTATAAAGTTCTG	1	2	0.59
Unigene13166	13	3.83	GO:0043231//intracellular membrane-bounded organelle;GO:0043234//protein complex	GO:0003712//transcription cofactor activity;GO:0034062//RNA polymerase activity;GO:0016251//general RNA polymerase II transcription factor activity	GO:0006352//transcription initiation;GO:0006355//regulation of transcription, DNA-dependent	gi|195132099|ref|XP_002010481.1|/3.70419e-21/GI15952 [Drosophila mojavensis]	CATGAGAGTGGGTTAATGTTA	1	13	3.83
Unigene13172	17	5.01	-	-	-	-	CATGTTGCTTAAGAAAATAAC	1	17	5.01
Unigene13174	16	4.71	-	-	-	-	CATGAGGTGGGCTGTTTTTAA	1	16	4.71
Unigene13177	43	12.67	GO:0043231//intracellular membrane-bounded organelle;GO:0043234//protein complex	GO:0016251//general RNA polymerase II transcription factor activity	GO:0006352//transcription initiation;GO:0006355//regulation of transcription, DNA-dependent	gi|289742961|gb|ADD20228.1|/8.15522e-101/mediator complex subunit 8 [Glossina morsitans morsitans]	CATGCTCTTGTAGCAGCGGTG	2	27	7.96	CATGGGTAAAGGTTTGAAATT	3	2	0.59	CATGCTCTTGTAGCAGCCGTG	2	14	4.13
Unigene13178	18	5.3	GO:0031224//intrinsic to membrane	GO:0015081//sodium ion transmembrane transporter activity;GO:0015301//anion:anion antiporter activity	GO:0015698//inorganic anion transport;GO:0006818//hydrogen transport;GO:0030001//metal ion transport	gi|198473684|ref|XP_001356400.2|/0/GA18347 [Drosophila pseudoobscura pseudoobscura]	CATGTTTATGCCGGCTAAATA	7	18	5.3
Unigene1317	25	7.37	-	GO:0003824//catalytic activity	GO:0008152//metabolic process	gi|195442212|ref|XP_002068852.1|/6.12994e-125/GK17999 [Drosophila willistoni]	CATGTTTTGTTAAAGATTTAA	1	25	7.37
Unigene13180	2	0.59	-	GO:0016874//ligase activity	-	gi|195490361|ref|XP_002093107.1|/0/GE21143 [Drosophila yakuba]	CATGTATTATTTATAAAATGA	11	2	0.59
Unigene1319	3	0.88	-	-	-	-	CATGAGATTGTGGGTTCGACT	1	3	0.88
Unigene13208	30	8.84	GO:0030529//ribonucleoprotein complex	GO:0005488//binding	-	gi|195378436|ref|XP_002047990.1|/6.68507e-31/GJ13727 [Drosophila virilis]	CATGAACCATTCGAAGAATTG	2	26	7.66	CATGTAGCTTATGGTACTCTT	1	2	0.59	CATGTAGCTTATGGTACTCTA	1	2	0.59
Unigene1320	2	0.59	GO:0044424//intracellular part	GO:0016791//phosphatase activity	GO:0000097//sulfur amino acid biosynthetic process	gi|194746635|ref|XP_001955782.1|/1.03173e-67/GF16066 [Drosophila ananassae]	CATGTTTCCTGTAGATATTTT	3	2	0.59
Unigene13215	7	2.06	GO:0031981//nuclear lumen;GO:0000785//chromatin;GO:0005700//polytene chromosome	GO:0001071;GO:0046872//metal ion binding;GO:0003677//DNA binding	GO:0006351//transcription, DNA-dependent;GO:0048812//neuron projection morphogenesis;GO:0010468//regulation of gene expression;GO:0051276//chromosome organization;GO:0001654//eye development;GO:0008104//protein localization;GO:0001709//cell fate determination;GO:0006997//nucleus organization;GO:0007472//wing disc morphogenesis	gi|195388734|ref|XP_002053034.1|/4.36875e-40/GJ23559 [Drosophila virilis]	CATGGCAGTAGTGGTGATTCA	1	7	2.06
Unigene13218	2	0.59	-	-	-	gi|195116187|ref|XP_002002637.1|/8.25477e-157/GI11650 [Drosophila mojavensis]	CATGTACCATACTATTTTTAG	1	2	0.59
Unigene13219	36	10.61	-	GO:0005549//odorant binding	-	gi|56805551|dbj|BAD83398.1|/2.98702e-62/CRLBP homologous protein [Phormia regina]	CATGCCGAAAAATATACTGAT	1	2	0.59	CATGGTCTTAAAGAAAAATTG	3	29	8.55	CATGGCCTTAAAGAAAAATTG	3	5	1.47
Unigene13222	60	17.68	-	-	-	-	CATGGGCTGTTGATAGTTCAA	1	60	17.68
Unigene13226	10	2.95	GO:0043231//intracellular membrane-bounded organelle	GO:0003712//transcription cofactor activity;GO:0003676//nucleic acid binding	GO:0006355//regulation of transcription, DNA-dependent	gi|320542322|ref|NP_001014752.2|/4.67856e-113/CoRest, isoform F [Drosophila melanogaster]	CATGACCATTGGGACTGGGAC	5	10	2.95
Unigene13229	13	3.83	GO:0000314//organellar small ribosomal subunit	GO:0005198//structural molecule activity	GO:0010467//gene expression	gi|195352606|ref|XP_002042803.1|/1.27647e-83/GM17546 [Drosophila sechellia]	CATGAAATTATGGAGCATTTA	3	11	3.24	CATGATGGTGCCAGAGACTTT	2	2	0.59
Unigene13235	18	5.3	-	GO:0019787//small conjugating protein ligase activity;GO:0032559//adenyl ribonucleotide binding	GO:0060255;GO:0006464//protein modification process;GO:0043161//proteasomal ubiquitin-dependent protein catabolic process;GO:0000087//M phase of mitotic cell cycle	gi|48095134|ref|XP_392244.1|/1.087e-17/PREDICTED: ubiquitin-conjugating enzyme E2 S-like [Apis mellifera]	CATGTAAACATTCCCAGTTCA	4	18	5.3
Unigene13236	10	2.95	-	-	-	gi|34398173|gb|AAQ67176.1|/0/CAD [Epalpus signifer]	CATGGAAAATTTGGATCATTT	1	10	2.95
Unigene13237	7	2.06	-	-	-	gi|195581940|ref|XP_002080787.1|/1.97462e-54/GD10670 [Drosophila simulans]	CATGTAATGCGTTGTGAAATC	1	7	2.06
Unigene13238	89	26.23	GO:0005759//mitochondrial matrix	GO:0034061	GO:0006412//translation;GO:0006261//DNA-dependent DNA replication;GO:0007005//mitochondrion organization	gi|2114434|gb|AAC47536.1|/3.6213e-27/mitochondrial DNA polymerase accessory subunit precursor [Drosophila melanogaster]	CATGTACACACAAATATTCAT	5	84	24.75	CATGTTCTAAGTAATAGTGGC	4	5	1.47
Unigene13242	2	0.59	-	-	-	gi|195383884|ref|XP_002050655.1|/7.84877e-64/GJ22277 [Drosophila virilis]	CATGTAAACATAAGACATAAG	1	2	0.59
Unigene13247	31	9.13	-	-	-	-	CATGAGTTCAGAATATAAATA	1	19	5.6	CATGAGTTCGGAATATAAATA	1	12	3.54
Unigene13250	17	5.01	-	GO:0003824//catalytic activity	GO:0008152//metabolic process	gi|195040829|ref|XP_001991143.1|/7.09892e-65/GH12229 [Drosophila grimshawi]	CATGAAATTTTAGTTGAACCA	6	9	2.65	CATGTTCAAATTCATGAAATT	5	8	2.36
Unigene13253	13	3.83	GO:0031224//intrinsic to membrane;GO:0044424//intracellular part	GO:0004437//inositol or phosphatidylinositol phosphatase activity;GO:0043169//cation binding	GO:0046488//phosphatidylinositol metabolic process;GO:0006793//phosphorus metabolic process;GO:0023060	gi|194895594|ref|XP_001978292.1|/1.09434e-145/GG17765 [Drosophila erecta]	CATGGATAAATTAATCGATTA	8	13	3.83
Unigene13254	6	1.77	-	-	GO:0006810//transport	gi|195581272|ref|XP_002080458.1|/7.28831e-130/GD10235 [Drosophila simulans]	CATGAAGTGGACACGGGACGT	2	4	1.18	CATGATTTACAATGGATGTTC	1	2	0.59
Unigene13257	11	3.24	-	-	-	gi|195346787|ref|XP_002039936.1|/6.32421e-18/GM15625 [Drosophila sechellia]	CATGGGGCTGGGGACCAACAG	2	8	2.36	CATGTTTTAAAATAATAAAAA	3	3	0.88
Unigene13261	37	10.9	-	GO:0046914//transition metal ion binding	-	gi|195022769|ref|XP_001985639.1|/7.34551e-150/GH14393 [Drosophila grimshawi]	CATGGTCCTTGTTTGTACAAA	7	34	10.02	CATGTAAAAAGAAATTCCATG	6	3	0.88
Unigene13266	7	2.06	-	-	-	gi|198458665|ref|XP_001361123.2|/2.86985e-152/GA15037 [Drosophila pseudoobscura pseudoobscura]	CATGATGTTCGTAGTTTTTGG	9	7	2.06
Unigene13269	2	0.59	-	-	-	gi|195129814|ref|XP_002009349.1|/4.29715e-12/GI15301 [Drosophila mojavensis]	CATGAGCAATGTACCCACTCC	4	2	0.59
Unigene13276	6	1.77	-	GO:0016881//acid-amino acid ligase activity	GO:0043412	gi|195120061|ref|XP_002004547.1|/1.4791e-46/GI19551 [Drosophila mojavensis]	CATGCTTTATGAAATGTTAGA	2	6	1.77
Unigene1327	7	2.06	-	-	-	-	CATGAATTCCATTAAAACATT	1	7	2.06
Unigene13280	13	3.83	-	-	-	-	CATGTATTTTGTTAGTGTAAA	1	6	1.77	CATGTATTTTGTTAGTGTTAA	1	7	2.06
Unigene13287	18	5.3	-	-	-	gi|195403710|ref|XP_002060390.1|/3.56015e-49/GJ16335 [Drosophila virilis]	CATGTTGAACGTGTACGAGAG	2	11	3.24	CATGTCGAACGTGTACGAGAG	2	7	2.06
Unigene13293	5	1.47	-	GO:0004872//receptor activity	GO:0023052;GO:0006810//transport	gi|195115036|ref|XP_002002073.1|/1.25969e-145/GI14185 [Drosophila mojavensis]	CATGATGTGGATCTTTTCCAT	3	5	1.47
Unigene13296	43	12.67	-	-	-	-	CATGCCAAATCAAAAATAATT	1	43	12.67
Unigene1329	39	11.49	-	-	-	gi|195448873|ref|XP_002071851.1|/1.07797e-47/GK24935 [Drosophila willistoni]	CATGCGGGCACATTTAAGAAT	1	23	6.78	CATGCAGGCACATTTAAGAAT	1	16	4.71
Unigene13308	5	1.47	GO:0031224//intrinsic to membrane	-	GO:0006810//transport	gi|198467877|ref|XP_002133879.1|/3.21076e-33/GA27529 [Drosophila pseudoobscura pseudoobscura]	CATGACCGATGGCAGTAATAG	2	2	0.59	CATGACCGATGGCAGTAATAA	2	3	0.88
Unigene13312	2	0.59	-	-	-	gi|195394403|ref|XP_002055832.1|/8.24433e-66/GJ10605 [Drosophila virilis]	CATGCAACGTAATTTTAAACA	1	2	0.59
Unigene13317	20	5.89	GO:0044424//intracellular part	GO:0004812//aminoacyl-tRNA ligase activity;GO:0003723//RNA binding;GO:0032559//adenyl ribonucleotide binding	GO:0006418//tRNA aminoacylation for protein translation	gi|289740167|gb|ADD18831.1|/0/phenylalanyl-tRNA synthetase beta subunit [Glossina morsitans morsitans]	CATGATACCTTCTTTATTAAT	3	13	3.83	CATGATACTTTCTTTATTAAT	3	7	2.06
Unigene13318	48	14.14	GO:0015630//microtubule cytoskeleton;GO:0005681//spliceosomal complex;GO:0005700//polytene chromosome	GO:0003723//RNA binding;GO:0042623//ATPase activity, coupled;GO:0003724//RNA helicase activity;GO:0032559//adenyl ribonucleotide binding	GO:0000380//alternative nuclear mRNA splicing, via spliceosome;GO:0006959//humoral immune response;GO:0035194//posttranscriptional gene silencing by RNA	gi|195125432|ref|XP_002007182.1|/0/GI12524 [Drosophila mojavensis]	CATGGCCCATGGAAGTAAGAC	3	2	0.59	CATGGCGATAAATCTCAAACA	5	40	11.79	CATGGAGATAAATCTCAAACA	5	6	1.77
Unigene13321	120	35.36	-	-	-	gi|195403173|ref|XP_002060169.1|/5.42225e-41/GJ18494 [Drosophila virilis]	CATGCGAATCAACCAGTCGTC	1	120	35.36
Unigene13327	7	2.06	GO:0005789//endoplasmic reticulum membrane	GO:0000030//mannosyltransferase activity	GO:0006497//protein amino acid lipidation;GO:0006487//protein amino acid N-linked glycosylation	gi|194764697|ref|XP_001964465.1|/4.74359e-71/GF23035 [Drosophila ananassae]	CATGCATGGCCTGTAAATTAA	3	5	1.47	CATGGCCTGTAAATTAAAACT	4	2	0.59
Unigene13331	32	9.43	GO:0044459//plasma membrane part	GO:0005488//binding	GO:0048513//organ development;GO:0071842;GO:0002009//morphogenesis of an epithelium;GO:0035088//establishment or maintenance of apical/basal cell polarity;GO:0030154//cell differentiation;GO:0007399//nervous system development;GO:0045216//cell-cell junction organization	gi|195389260|ref|XP_002053295.1|/5.78276e-136/GJ23803 [Drosophila virilis]	CATGAGTGTAGAATACTGTGG	5	32	9.43
Unigene13333	23	6.78	-	-	-	gi|195026897|ref|XP_001986361.1|/1.01493e-106/GH20568 [Drosophila grimshawi]	CATGTTGTGAATTATTTTATA	4	23	6.78
Unigene13338	8	2.36	-	GO:0051184	GO:0043623//cellular protein complex assembly;GO:0002164//larval development;GO:0007610//behavior;GO:0009416//response to light stimulus	gi|289740187|gb|ADD18841.1|/2.32621e-68/mitochondrial protein surfeit 1/SURF1/SHY1 [Glossina morsitans morsitans]	CATGATAAGGAATTGTTAATG	1	8	2.36
Unigene13339	4	1.18	GO:0012505//endomembrane system;GO:0005783//endoplasmic reticulum	GO:0035251//UDP-glucosyltransferase activity	GO:0006464//protein modification process	gi|195377636|ref|XP_002047594.1|/4.94895e-83/GJ11846 [Drosophila virilis]	CATGGATACGATTAACTTCAT	2	4	1.18
Unigene1333	535	157.65	-	-	-	-	CATGAACCATAATAAAGTTGT	1	535	157.65
Unigene13342	12	3.54	GO:0043231//intracellular membrane-bounded organelle	GO:0016279//protein-lysine N-methyltransferase activity;GO:0005488//binding	-	gi|195453659|ref|XP_002073883.1|/2.23931e-160/GK12911 [Drosophila willistoni]	CATGTTTATGTGGTGCACAAG	7	12	3.54
Unigene13347	6	1.77	-	GO:0016741//transferase activity, transferring one-carbon groups	-	gi|195569229|ref|XP_002102613.1|/2.74659e-72/GD19998 [Drosophila simulans]	CATGGTTTGCAGTCAGATGGT	1	6	1.77
Unigene13349	3	0.88	-	-	-	gi|2827491|emb|CAA15692.1|/6.29957e-21/EG:103B4.2 [Drosophila melanogaster]	CATGGTTTTCGACCAGCTCAA	1	3	0.88
Unigene13355	7	2.06	-	GO:0043167//ion binding;GO:0015926//glucosidase activity	GO:0019318//hexose metabolic process	gi|195430368|ref|XP_002063228.1|/1.79275e-150/GK21503 [Drosophila willistoni]	CATGCAATGGGATTCTAAAGA	4	7	2.06
Unigene1335	15	4.42	GO:0000228//nuclear chromosome;GO:0044427//chromosomal part;GO:0031981//nuclear lumen;GO:0016020//membrane	GO:0030528//transcription regulator activity;GO:0005488//binding;GO:0016791//phosphatase activity	GO:0012502//induction of programmed cell death;GO:0006915//apoptosis;GO:0006333//chromatin assembly or disassembly;GO:0007292//female gamete generation;GO:0007140//male meiosis	gi|46559105|emb|CAE53627.1|/1.63747e-37/Mod(mdg4)-h55.7 [Drosophila virilis]	CATGTTACCATTGCCAATTGG	1	15	4.42
Unigene13363	10	2.95	-	-	-	-	CATGTTGGTGGCAATTTTATT	1	10	2.95
Unigene13365	2	0.59	-	GO:0005488//binding	-	gi|195392140|ref|XP_002054717.1|/4.6612e-39/GJ22652 [Drosophila virilis]	CATGAAATGGGTAGCAAATGC	1	2	0.59
[truncated: 4,033 more rows]
[truncated: 309 more columns]

## Sheet: Soya-bean oil-fed group
Gene	GeneExpression(-)	TPM(Gene,-)	GO Component	GO Function	GO Process	blast nr	Mapped-Tag	Nth-Tag-from-3'-end-of-Gene	Tag-Copy-Number	TPM(tag)
[truncated: 7,577 more rows]
[truncated: 581 more columns]

[truncated: 2 more sheets: Lard oil-fed group, Summary]
