# Supplementary material for: Analysis of the Transcriptome of Blowfly Chrysomya megacephala (Fabricius) Larvae in Responses to Different Edible Oils
Source: PLoS One. 2013 May 14;8(5):e63168. doi: 10.1371/journal.pone.0063168 (PMC3653882; doi:10.1371/journal.pone.0063168)
Supplement: Table S4 — Differentially expressed genes. (XLS) [file pone.0063168.s006.xls]

## Sheet: Soya-bean oil-fed vs Control
Gene	RawIntensity-Soya-bean oil-fed group	RawIntensity-Control group	TPM-Soya-bean oil-fed group	TPM-Control group	log2 Ratio(Soya-bean oil-fed group/Control group)	P-Value	FDR	GO Component	GO Function	GO Process	blast nr
Unigene21059	0	88	0.01	25.93	-11.3404	0	0	-	GO:0016788//hydrolase activity, acting on ester bonds	-	gi|194882881|ref|XP_001975538.1|/2.52859e-93/GG22369 [Drosophila erecta]
Unigene11051	0	75	0.01	22.1	-11.1098	0	0	-	-	-	-
Unigene5125	0	65	0.01	19.15	-10.9031	0	0	-	-	-	gi|195446355|ref|XP_002070742.1|/1.21211e-15/GK19214 [Drosophila willistoni]
Unigene20560	0	57	0.01	16.8	-10.7142	0	0	-	GO:0008081//phosphoric diester hydrolase activity	GO:0005975//carbohydrate metabolic process	gi|195346309|ref|XP_002039708.1|/0/GM15804 [Drosophila sechellia]
Unigene21905	0	57	0.01	16.8	-10.7142	0	0	-	-	-	-
Unigene21896	0	49	0.01	14.44	-10.4959	1.11022e-15	2.1366e-14	-	-	-	gi|195375734|ref|XP_002046655.1|/1.48254e-38/GJ12999 [Drosophila virilis]
Unigene17873	0	45	0.01	13.26	-10.3729	2.35368e-14	4.16416e-13	-	GO:0003824//catalytic activity	-	gi|195390524|ref|XP_002053918.1|/2.10411e-55/GJ24146 [Drosophila virilis]
Unigene9878	0	44	0.01	12.97	-10.341	4.75176e-14	8.09743e-13	-	-	-	gi|62471876|ref|NP_001014558.1|/8.04513e-37/CG33514 [Drosophila melanogaster]
Unigene13835	0	34	0.01	10.02	-9.96867	5.10164e-11	5.7063e-10	-	-	-	gi|289741725|gb|ADD19610.1|/1.37337e-32/synaptic vesicle transporter sVOP [Glossina morsitans morsitans]
Unigene9876	0	27	0.01	7.96	-9.63662	6.70468e-09	6.1127e-08	-	-	-	gi|195587758|ref|XP_002083628.1|/3.18663e-62/GD13840 [Drosophila simulans]
CL41.Contig1	0	25	0.01	7.37	-9.52552	2.70216e-08	2.30945e-07	-	GO:0070011//peptidase activity, acting on L-amino acid peptides	GO:0019538//protein metabolic process	gi|195158230|ref|XP_002019995.1|/1.23488e-82/GL13734 [Drosophila persimilis]
Unigene3394	0	23	0.01	6.78	-9.40514	1.08904e-07	8.68415e-07	-	-	-	-
Unigene24982	0	23	0.01	6.78	-9.40514	1.08904e-07	8.67585e-07	-	-	-	gi|195119492|ref|XP_002004265.1|/5.54447e-22/GI19830 [Drosophila mojavensis]
Unigene23290	0	22	0.01	6.48	-9.33985	2.1863e-07	1.64575e-06	GO:0044464//cell part	GO:0016491//oxidoreductase activity;GO:0005506//iron ion binding	GO:0008152//metabolic process	gi|157382744|gb|ABV48810.1|/8.14542e-66/cytochrome P450 CYP6A5v2 [Musca domestica]
Unigene16928	0	19	0.01	5.6	-9.12928	1.76891e-06	1.19743e-05	-	-	-	-
Unigene18740	0	18	0.01	5.3	-9.04985	3.55118e-06	2.26932e-05	-	-	-	gi|195438744|ref|XP_002067292.1|/4.67949e-08/GK16260 [Drosophila willistoni]
Unigene3553	0	18	0.01	5.3	-9.04985	3.55118e-06	2.26758e-05	-	-	-	gi|195391610|ref|XP_002054453.1|/3.49599e-58/GJ22799 [Drosophila virilis]
Unigene7468	0	17	0.01	5.01	-8.96867	7.12918e-06	4.33631e-05	-	-	-	-
Unigene24464	0	17	0.01	5.01	-8.96867	7.12918e-06	4.33315e-05	-	-	-	-
Unigene7276	0	16	0.01	4.71	-8.87958	1.43122e-05	8.27068e-05	-	-	-	-
Unigene14447	0	16	0.01	4.71	-8.87958	1.43122e-05	8.26495e-05	-	-	-	gi|195572670|ref|XP_002104318.1|/7.76375e-11/GD20893 [Drosophila simulans]
Unigene20562	0	16	0.01	4.71	-8.87958	1.43122e-05	8.25923e-05	-	GO:0070011//peptidase activity, acting on L-amino acid peptides	-	gi|125810648|ref|XP_001361560.1|/1.41051e-63/GA11574 [Drosophila pseudoobscura pseudoobscura]
Unigene17328	0	15	0.01	4.42	-8.7879	2.87324e-05	0.000157725	GO:0044464//cell part	-	GO:0007399//nervous system development;GO:0030154//cell differentiation	gi|194746349|ref|XP_001955643.1|/4.89138e-30/GF16141 [Drosophila ananassae]
Unigene26106	0	15	0.01	4.42	-8.7879	2.87324e-05	0.000157622	-	-	-	gi|289743115|gb|ADD20305.1|/1.02219e-64/hypothetical conserved protein [Glossina morsitans morsitans]
Unigene20508	0	14	0.01	4.13	-8.69	5.76816e-05	0.000294703	-	-	GO:0044238//primary metabolic process	gi|194874958|ref|XP_001973497.1|/1.25881e-29/GG16116 [Drosophila erecta]
Unigene21121	0	14	0.01	4.13	-8.69	5.76816e-05	0.000294523	-	-	-	gi|195396629|ref|XP_002056933.1|/4.17029e-33/GJ16618 [Drosophila virilis]
CL51.Contig2	0	14	0.01	4.13	-8.69	5.76816e-05	0.000294342	-	GO:0004091//carboxylesterase activity	GO:0044238//primary metabolic process	gi|195445643|ref|XP_002070419.1|/1.19778e-149/GK12042 [Drosophila willistoni]
Unigene23754	0	13	0.01	3.83	-8.5812	0.000115799	0.000552032	GO:0044464//cell part	-	GO:0019538//protein metabolic process	gi|195050743|ref|XP_001992958.1|/2.17203e-84/GH13562 [Drosophila grimshawi]
Unigene4641	0	13	0.01	3.83	-8.5812	0.000115799	0.000551716	-	-	-	-
Unigene23288	0	13	0.01	3.83	-8.5812	0.000115799	0.000551401	-	GO:0004623//phospholipase A2 activity	GO:0006629//lipid metabolic process	gi|195149327|ref|XP_002015609.1|/3.36413e-35/GL11167 [Drosophila persimilis]
CL681.Contig1	4	228	1.17	67.18	-5.84345	4.66136e-05	0.000243073	-	-	-	gi|62471876|ref|NP_001014558.1|/7.40844e-69/CG33514 [Drosophila melanogaster]
Unigene11329	11	411	3.22	121.11	-5.23311	9.21288e-07	6.46764e-06	-	-	-	gi|195433577|ref|XP_002064787.1|/1.66229e-95/GK15013 [Drosophila willistoni]
Unigene4072	3	107	0.88	31.53	-5.16308	7.43744e-05	0.00036478	-	-	-	gi|195051846|ref|XP_001993182.1|/5.63712e-10/GH13216 [Drosophila grimshawi]
Unigene12455	2	58	0.58	17.09	-4.88096	0.000116215	0.000553066	GO:0044431//Golgi apparatus part;GO:0031224//intrinsic to membrane	GO:0030246//carbohydrate binding;GO:0008376//acetylgalactosaminyltransferase activity	GO:0006493//protein amino acid O-linked glycosylation;GO:0030155//regulation of cell adhesion;GO:0009311//oligosaccharide metabolic process	gi|195120313|ref|XP_002004673.1|/1.12499e-79/GI20058 [Drosophila mojavensis]
Unigene21904	4	114	1.17	33.59	-4.84345	4.66136e-05	0.000242769	-	-	-	-
Unigene11742	925	23005	270.52	6778.78	-4.64722	7.70272e-13	1.06978e-11	-	-	-	-
Unigene10603	10	247	2.92	72.78	-4.6395	1.67538e-06	1.1406e-05	-	GO:0005198//structural molecule activity	GO:0006950//response to stress	gi|289743435|gb|ADD20465.1|/9.06167e-94/crystallin alpha B [Glossina morsitans morsitans]
Unigene11626	6	147	1.75	43.32	-4.62961	1.654e-05	9.33793e-05	-	-	-	gi|758803|gb|AAB70878.1|/8.12415e-82/peritrophin-95 precursor [Lucilia cuprina]
Unigene19563	2	46	0.58	13.55	-4.5461	0.000116215	0.000552751	GO:0005783//endoplasmic reticulum	GO:0015020//glucuronosyltransferase activity;GO:0005488//binding;GO:0008375//acetylglucosaminyltransferase activity	GO:0006024//glycosaminoglycan biosynthetic process;GO:0006041//glucosamine metabolic process;GO:0015012//heparan sulfate proteoglycan biosynthetic process;GO:0007178//transmembrane receptor protein serine/threonine kinase signaling pathway	gi|194755022|ref|XP_001959791.1|/8.96303e-56/GF13048 [Drosophila ananassae]
Unigene2921	4	82	1.17	24.16	-4.36804	4.66136e-05	0.000242921	-	GO:0016702//oxidoreductase activity, acting on single donors with incorporation of molecular oxygen, incorporation of two atoms of oxygen	GO:0006558//L-phenylalanine metabolic process;GO:0006570//tyrosine metabolic process	gi|289740011|gb|ADD18753.1|/0/homogentisate 1,2-dioxygenase [Glossina morsitans morsitans]
CL807.Contig1	7	141	2.05	41.55	-4.34115	9.52234e-06	5.62365e-05	-	GO:0004175//endopeptidase activity	-	gi|24640013|ref|NP_572281.1|/3.43812e-48/CG6041 [Drosophila melanogaster]
Unigene20353	7	139	2.05	40.96	-4.32052	9.52234e-06	5.61172e-05	GO:0044424//intracellular part	GO:0016646//oxidoreductase activity, acting on the CH-NH group of donors, NAD or NADP as acceptor;GO:0005488//binding;GO:0022892;GO:0016741//transferase activity, transferring one-carbon groups	GO:0009256//10-formyltetrahydrofolate metabolic process	gi|195398554|ref|XP_002057886.1|/0/GJ17852 [Drosophila virilis]
Unigene20912	2	39	0.58	11.49	-4.30818	0.000116215	0.000552437	GO:0044464//cell part	GO:0016740//transferase activity	-	gi|289739667|gb|ADD18581.1|/2.09639e-78/sulfotransferase [Glossina morsitans morsitans]
Unigene18549	2	35	0.58	10.31	-4.15185	0.00011622	0.000552142	-	-	-	gi|195344780|ref|XP_002038957.1|/1.1724e-18/GM17265 [Drosophila sechellia]
Unigene13795	2	34	0.58	10.02	-4.11069	0.000116224	0.000551849	-	-	-	gi|195473921|ref|XP_002089240.1|/2.64794e-79/GE25311 [Drosophila yakuba]
Unigene11174	2	34	0.58	10.02	-4.11069	0.000116224	0.000551535	-	-	-	gi|195386772|ref|XP_002052078.1|/1.01797e-87/GJ17353 [Drosophila virilis]
Unigene18919	2	32	0.58	9.43	-4.02313	0.000116248	0.000551333	-	-	-	gi|195433160|ref|XP_002064583.1|/3.3784e-99/GK23928 [Drosophila willistoni]
Unigene21117	5	78	1.46	22.98	-3.97634	2.81506e-05	0.000154735	-	GO:0042302//structural constituent of cuticle	-	gi|194752233|ref|XP_001958427.1|/1.17135e-27/GF10918 [Drosophila ananassae]
Unigene10256	19	284	5.56	83.68	-3.91173	6.45862e-09	5.89482e-08	-	-	-	gi|195393102|ref|XP_002055193.1|/1.811e-08/GJ18926 [Drosophila virilis]
CL28.Contig1	56	792	16.38	233.38	-3.83267	9.992e-15	1.79834e-13	-	-	-	-
Unigene15372	43	589	12.58	173.56	-3.78623	1.09468e-13	1.78862e-12	-	-	-	-
Unigene9599	2	27	0.58	7.96	-3.77864	0.000117001	0.000554277	-	-	-	gi|195578593|ref|XP_002079149.1|/3.239e-09/GD22151 [Drosophila simulans]
Unigene4997	6	80	1.75	23.57	-3.75152	1.654e-05	9.3506e-05	-	-	-	-
Unigene5861	38	506	11.11	149.1	-3.74635	1.52323e-13	2.40855e-12	-	-	-	gi|62471876|ref|NP_001014558.1|/2.83431e-13/CG33514 [Drosophila melanogaster]
Unigene10729	4	53	1.17	15.62	-3.73881	4.66136e-05	0.000242618	-	-	-	gi|63148848|gb|AAY34546.1|/7.08024e-09/putative 15.6 kDa secreted salivary gland protein [Stomoxys calcitrans]
Unigene13072	6	75	1.75	22.1	-3.65862	1.654e-05	9.34426e-05	GO:0005681//spliceosomal complex	GO:0004386//helicase activity	-	gi|195438238|ref|XP_002067044.1|/6.70721e-23/GK24234 [Drosophila willistoni]
Unigene10625	124	1534	36.26	452.02	-3.63994	1.2057e-13	1.95469e-12	-	GO:0004175//endopeptidase activity	GO:0019538//protein metabolic process	gi|195027297|ref|XP_001986520.1|/7.99639e-147/GH21411 [Drosophila grimshawi]
Unigene11775	90	1092	26.32	321.77	-3.6118	0	0	-	-	-	gi|289743015|gb|ADD20255.1|/1.84914e-06/hypothetical protein [Glossina morsitans morsitans]
Unigene22645	2	24	0.58	7.07	-3.60759	0.000121391	0.000574091	GO:0043231//intracellular membrane-bounded organelle	GO:0016491//oxidoreductase activity;GO:0005506//iron ion binding	GO:0009636//response to toxin	gi|195440484|ref|XP_002068072.1|/2.79959e-61/GK12265 [Drosophila willistoni]
Unigene11924	2	24	0.58	7.07	-3.60759	0.000121391	0.000573765	-	-	-	gi|195440270|ref|XP_002067965.1|/5.76645e-64/GK11682 [Drosophila willistoni]
Unigene10152	275	3249	80.43	957.37	-3.57327	5.67324e-13	8.05368e-12	GO:0005859//muscle myosin complex;GO:0030017//sarcomere	GO:0008092//cytoskeletal protein binding;GO:0042802//identical protein binding;GO:0003774//motor activity;GO:0016887//ATPase activity;GO:0005198//structural molecule activity;GO:0032559//adenyl ribonucleotide binding	GO:0003012//muscle system process;GO:0014866//skeletal myofibril assembly;GO:0007424//open tracheal system development	gi|289742061|gb|ADD19778.1|/1.94136e-95/myosin heavy chain [Glossina morsitans morsitans]
Unigene10902	14	164	4.09	48.33	-3.56275	1.47669e-07	1.131e-06	-	GO:0005198//structural molecule activity	-	gi|195159176|ref|XP_002020458.1|/2.33958e-36/GL14004 [Drosophila persimilis]
Unigene21983	2	23	0.58	6.78	-3.54716	0.000125865	0.000591224	-	-	-	-
Unigene3837	12	138	3.51	40.66	-3.53407	5.03186e-07	3.6398e-06	-	GO:0016407//acetyltransferase activity	-	gi|289743253|gb|ADD20374.1|/2.04733e-48/glucosamine-phosphate N-acetyltransferase [Glossina morsitans morsitans]
Unigene10651	4	45	1.17	13.26	-3.5025	4.66138e-05	0.000242467	-	-	-	-
Unigene20871	13	145	3.8	42.73	-3.49118	2.73256e-07	2.02404e-06	-	-	-	gi|320545617|ref|NP_001189053.1|/3.98654e-22/CG42714 [Drosophila melanogaster]
Unigene4863	7	75	2.05	22.1	-3.43035	9.52234e-06	5.61569e-05	-	-	-	gi|195046695|ref|XP_001992202.1|/3.78575e-106/GH24335 [Drosophila grimshawi]
Unigene10796	8	85	2.34	25.05	-3.42023	5.39742e-06	3.33655e-05	GO:0005576//extracellular region	-	-	gi|12657853|gb|AAK01058.1|AF327454_1/8.01201e-25/peritrophin-15 [Lucilia cuprina]
Unigene23483	2	21	0.58	6.19	-3.41581	0.00014947	0.000679135	-	-	-	gi|195488909|ref|XP_002092513.1|/3.81269e-31/GE14238 [Drosophila yakuba]
Unigene11932	28	296	8.19	87.22	-3.41272	2.13902e-11	2.47218e-10	-	-	-	gi|289743415|gb|ADD20455.1|/6.75932e-67/hypothetical conserved protein [Glossina morsitans morsitans]
Unigene11176	32	330	9.36	97.24	-3.37697	1.92446e-12	2.54953e-11	-	-	-	gi|195471850|ref|XP_002088215.1|/4.17842e-17/GE13692 [Drosophila yakuba]
Unigene9929	2	20	0.58	5.89	-3.34414	0.000177651	0.000798042	-	GO:0042302//structural constituent of cuticle	GO:0051234//establishment of localization	gi|194752239|ref|XP_001958430.1|/3.55427e-27/GF23524 [Drosophila ananassae]
Unigene12517	2	20	0.58	5.89	-3.34414	0.000177651	0.000797612	-	-	-	gi|195167526|ref|XP_002024584.1|/1.75941e-23/GL22546 [Drosophila persimilis]
CL1141.Contig1	4	40	1.17	11.79	-3.33298	4.66216e-05	0.000242357	-	-	-	-
Unigene17866	4	40	1.17	11.79	-3.33298	4.66216e-05	0.000242206	GO:0044464//cell part	GO:0016491//oxidoreductase activity;GO:0005506//iron ion binding	-	gi|195329556|ref|XP_002031476.1|/2.37425e-76/GM26014 [Drosophila sechellia]
Unigene1548	43	427	12.58	125.82	-3.32216	1.09468e-13	1.78512e-12	-	-	-	-
Unigene11233	597	5871	174.6	1729.98	-3.30863	2.57572e-13	3.88128e-12	-	-	-	-
Unigene19385	4	39	1.17	11.49	-3.2958	4.66284e-05	0.00024209	GO:0031224//intrinsic to membrane;GO:0043231//intracellular membrane-bounded organelle;GO:0031090//organelle membrane	GO:0005217//intracellular ligand-gated ion channel activity;GO:0004872//receptor activity;GO:0005261//cation channel activity	GO:0018988;GO:0008344//adult locomotory behavior;GO:0007420//brain development;GO:0048285//organelle fission;GO:0051283;GO:0042391//regulation of membrane potential;GO:0070838//divalent metal ion transport;GO:0006950//response to stress	gi|195568448|ref|XP_002102228.1|/2.06427e-56/GD19791 [Drosophila simulans]
Unigene21107	7	68	2.05	20.04	-3.28919	9.52234e-06	5.61966e-05	-	-	-	gi|195387830|ref|XP_002052595.1|/1.32187e-57/GJ20777 [Drosophila virilis]
Unigene11044	48	451	14.04	132.89	-3.24262	1.08358e-13	1.77396e-12	GO:0044464//cell part	GO:0016491//oxidoreductase activity;GO:0005506//iron ion binding	GO:0017085//response to insecticide	gi|118428564|gb|ABK91492.1|/7.77392e-170/CYP6G3 [Lucilia cuprina]
CL176.Contig1	172	1592	50.3	469.11	-3.2213	9.65894e-14	1.58753e-12	-	-	-	gi|289740743|gb|ADD19119.1|/3.56892e-75/BNIP3 [Glossina morsitans morsitans]
Unigene11648	22	203	6.43	59.82	-3.21774	9.62472e-10	9.67464e-09	-	-	-	gi|85822207|gb|ABC84592.1|/1.79843e-116/prophenol oxidase activating enzyme precursor protein [Glossina morsitans morsitans]
Unigene11471	282	2598	82.47	765.54	-3.21454	6.55698e-13	9.18308e-12	-	-	-	-
Unigene10414	211	1901	61.71	560.16	-3.18226	2.69562e-13	3.9969e-12	-	GO:0042302//structural constituent of cuticle	-	gi|194752243|ref|XP_001958432.1|/2.41898e-09/GF23522 [Drosophila ananassae]
Unigene10507	183	1629	53.52	480.01	-3.16491	2.84662e-13	4.17621e-12	-	-	-	gi|195448126|ref|XP_002071521.1|/2.21423e-45/GK25093 [Drosophila willistoni]
Unigene4400	9	79	2.63	23.28	-3.14596	3.02204e-06	1.95822e-05	-	-	-	-
Unigene20631	3	26	0.88	7.66	-3.12177	8.20694e-05	0.000399465	-	-	-	gi|119115894|emb|CAJ19023.1|/2.53133e-75/Gram-negative bacteria binding protein 2 isoform B [Drosophila melanogaster]
Unigene10698	3	25	0.88	7.37	-3.06609	8.83338e-05	0.000428455	-	-	-	-
Unigene11502	74	600	21.64	176.8	-3.03035	0	0	-	-	-	gi|289739747|gb|ADD18621.1|/1.97115e-110/glutathione S-transferase [Glossina morsitans morsitans]
Unigene10624	95	770	27.78	226.89	-3.02987	0	0	-	GO:0043169//cation binding;GO:0016160//amylase activity	GO:0044238//primary metabolic process	gi|27447661|gb|AAO13691.1|AF146757_1/0/alpha-amylase [Ceratitis capitata]
Unigene10691	13	105	3.8	30.94	-3.0254	2.73256e-07	2.02945e-06	-	-	-	-
Unigene9991	26	210	7.6	61.88	-3.0254	7.55936e-11	8.34333e-10	-	-	-	-
Unigene5015	4	32	1.17	9.43	-3.01075	4.75848e-05	0.000246135	-	-	-	gi|289742011|gb|ADD19753.1|/2.20008e-47/hypothetical conserved protein [Glossina morsitans morsitans]
Unigene953	3	24	0.88	7.07	-3.00613	9.96088e-05	0.000479792	GO:0000228//nuclear chromosome;GO:0044427//chromosomal part;GO:0031981//nuclear lumen;GO:0016020//membrane	GO:0030528//transcription regulator activity;GO:0005488//binding;GO:0016791//phosphatase activity	GO:0012502//induction of programmed cell death;GO:0006915//apoptosis;GO:0006333//chromatin assembly or disassembly;GO:0007292//female gamete generation;GO:0007140//male meiosis	gi|195113861|ref|XP_002001486.1|/1.05304e-43/GI10821 [Drosophila mojavensis]
Unigene10049	17	133	4.97	39.19	-2.97917	2.27768e-08	1.95468e-07	-	-	-	-
Unigene9513	10	78	2.92	22.98	-2.97634	1.67538e-06	1.13967e-05	-	-	-	gi|195153152|ref|XP_002017493.1|/1.162e-46/GL21494 [Drosophila persimilis]
Unigene4698	13	101	3.8	29.76	-2.9693	2.73256e-07	2.02764e-06	-	-	-	gi|198456346|ref|XP_001360294.2|/0/GA15255 [Drosophila pseudoobscura pseudoobscura]
Unigene4098	6	46	1.75	13.55	-2.95287	1.6545e-05	9.33442e-05	-	-	-	-
Unigene3231	25	192	7.31	56.58	-2.95235	1.42601e-10	1.53725e-09	-	GO:0004175//endopeptidase activity	GO:0019538//protein metabolic process	gi|194743584|ref|XP_001954280.1|/1.75674e-103/GF16825 [Drosophila ananassae]
Unigene3834	80	614	23.4	180.92	-2.95077	0	0	GO:0044421//extracellular region part	GO:0004175//endopeptidase activity	GO:0019538//protein metabolic process	gi|11096219|gb|AAG30241.1|/1.28346e-42/serine protease K6.2/F1R2 [Chrysomya bezziana]
Unigene17724	4	30	1.17	8.84	-2.91754	4.97406e-05	0.00025649	-	GO:0046872//metal ion binding	-	gi|195123365|ref|XP_002006178.1|/8.0626e-75/GI18702 [Drosophila mojavensis]
Unigene6327	4	30	1.17	8.84	-2.91754	4.97406e-05	0.000256332	GO:0043234//protein complex	GO:0003723//RNA binding	GO:0000122//negative regulation of transcription from RNA polymerase II promoter	gi|195588803|ref|XP_002084147.1|/1.05425e-20/GD12975 [Drosophila simulans]
Unigene3909	37	276	10.82	81.33	-2.91009	1.89848e-13	2.94601e-12	-	GO:0005198//structural molecule activity	-	gi|195426966|ref|XP_002061552.1|/5.22322e-38/GK20647 [Drosophila willistoni]
Unigene21230	15	111	4.39	32.71	-2.89744	7.94672e-08	6.39807e-07	-	-	-	-
Unigene9677	168	1185	49.13	349.18	-2.82929	1.44773e-13	2.30228e-12	-	GO:0004175//endopeptidase activity	-	gi|9651984|gb|AAF91345.1|/4.9912e-100/chymotrypsin-like serine protease precursor [Glossina morsitans morsitans]
Unigene9482	5	35	1.46	10.31	-2.82	2.88474e-05	0.000158148	-	GO:0004866//endopeptidase inhibitor activity;GO:0070011//peptidase activity, acting on L-amino acid peptides	-	gi|399335|sp|P31727.1|CYTA_SARPE/2.01424e-45/RecName: Full=Sarcocystatin-A; Flags: Precursor
Unigene21259	14	97	4.09	28.58	-2.80483	1.47669e-07	1.13204e-06	GO:0030532//small nuclear ribonucleoprotein complex;GO:0005681//spliceosomal complex	GO:0003727//single-stranded RNA binding;GO:0046983//protein dimerization activity	GO:0000278//mitotic cell cycle;GO:0000380//alternative nuclear mRNA splicing, via spliceosome;GO:0006913//nucleocytoplasmic transport	gi|195448282|ref|XP_002071589.1|/1.61694e-124/GK10063 [Drosophila willistoni]
Unigene9846	181	1253	52.93	369.22	-2.80232	1.2168e-13	1.96886e-12	-	-	-	-
CL350.Contig1	27	184	7.9	54.22	-2.7789	4.01386e-11	4.51993e-10	GO:0044464//cell part	-	-	gi|194769804|ref|XP_001966991.1|/6.79937e-86/GF21812 [Drosophila ananassae]
Unigene23167	5	34	1.46	10.02	-2.77884	2.9384e-05	0.000160984	GO:0044464//cell part	GO:0046872//metal ion binding	-	gi|118428560|gb|ABK91490.1|/2.47569e-60/CYP6A27 [Lucilia cuprina]
Unigene8332	5	34	1.46	10.02	-2.77884	2.9384e-05	0.000160878	-	-	-	gi|195489736|ref|XP_002092863.1|/1.00885e-39/GE14430 [Drosophila yakuba]
Unigene1520	4	27	1.17	7.96	-2.76626	6.42258e-05	0.000325742	-	GO:0005488//binding	-	gi|195127533|ref|XP_002008223.1|/1.41597e-80/GI11932 [Drosophila mojavensis]
Unigene9503	16	108	4.68	31.82	-2.76535	4.26104e-08	3.54718e-07	-	GO:0070011//peptidase activity, acting on L-amino acid peptides	-	gi|195109458|ref|XP_001999304.1|/4.2548e-75/GI23142 [Drosophila mojavensis]
Unigene9685	172	1155	50.3	340.34	-2.75835	9.65894e-14	1.59382e-12	-	GO:0046914//transition metal ion binding;GO:0008235//metalloexopeptidase activity	GO:0019538//protein metabolic process	gi|195588478|ref|XP_002083985.1|/8.98454e-115/GD13057 [Drosophila simulans]
Unigene19315	12	78	3.51	22.98	-2.71084	5.03186e-07	3.64296e-06	-	-	-	-
Unigene9602	37	240	10.82	70.72	-2.70842	1.89848e-13	2.92964e-12	-	-	-	gi|198461568|ref|XP_001362052.2|/2.13927e-08/GA20335 [Drosophila pseudoobscura pseudoobscura]
Unigene9616	13	84	3.8	24.75	-2.70336	2.73256e-07	2.03126e-06	-	-	-	gi|298569364|gb|ADI87393.1|/1.55947e-27/putative lectin alpha-subunit [Lucilia sericata]
Unigene11334	172	1110	50.3	327.08	-2.70101	9.65894e-14	1.59067e-12	-	-	-	gi|194872394|ref|XP_001973018.1|/3.62128e-79/GG15854 [Drosophila erecta]
Unigene7825	24	154	7.02	45.38	-2.69251	2.69454e-10	2.84223e-09	-	-	-	-
Unigene17037	13	83	3.8	24.46	-2.68635	2.73256e-07	2.02584e-06	-	-	-	-
Unigene8059	71	450	20.76	132.6	-2.6752	0	0	-	-	-	-
Unigene12274	8	50	2.34	14.73	-2.65418	5.40512e-06	3.33883e-05	-	GO:0016755	GO:0006464//protein modification process	gi|195148633|ref|XP_002015272.1|/2.89345e-69/GL19611 [Drosophila persimilis]
CL801.Contig1	11	68	3.22	20.04	-2.63775	9.21304e-07	6.46231e-06	GO:0005924//cell-substrate adherens junction;GO:0032991//macromolecular complex	GO:0046872//metal ion binding;GO:0005539//glycosaminoglycan binding	GO:0007155//cell adhesion;GO:0048513//organ development	gi|6691133|gb|AAF24501.1|AF214522_1/1.27588e-170/SP295 [Drosophila melanogaster]
Unigene8269	9	55	2.63	16.21	-2.62375	3.02376e-06	1.95781e-05	GO:0016028//rhabdomere;GO:0019897//extrinsic to plasma membrane	GO:0017111//nucleoside-triphosphatase activity;GO:0019001//guanyl nucleotide binding	GO:0046669//regulation of compound eye retinal cell programmed cell death;GO:0016198//axon choice point recognition;GO:0002251;GO:0010863;GO:0007165//signal transduction;GO:0007186//G-protein coupled receptor protein signaling pathway;GO:0009266//response to temperature stimulus;GO:0007606//sensory perception of chemical stimulus	gi|157126414|ref|XP_001660884.1|/4.53717e-78/GTP-binding protein alpha subunit, gna [Aedes aegypti]
Unigene18153	57	348	16.67	102.54	-2.62086	5.59552e-14	9.4579e-13	-	-	-	-
Unigene11579	325	1975	95.05	581.96	-2.61416	4.72956e-14	8.07611e-13	-	-	-	gi|195446355|ref|XP_002070742.1|/5.49985e-19/GK19214 [Drosophila willistoni]
Unigene16537	6	36	1.75	10.61	-2.6	1.79938e-05	0.000100632	-	GO:0046914//transition metal ion binding	GO:0023033	gi|198461619|ref|XP_001362065.2|/1.98374e-109/GA19724 [Drosophila pseudoobscura pseudoobscura]
Unigene16646	5	30	1.46	8.84	-2.59808	3.98434e-05	0.000209605	-	-	-	-
Unigene19752	8	48	2.34	14.14	-2.5952	5.42068e-06	3.34596e-05	-	GO:0046872//metal ion binding	-	gi|195122622|ref|XP_002005810.1|/8.15723e-76/GI18874 [Drosophila mojavensis]
Unigene10158	32	187	9.36	55.1	-2.55747	1.92446e-12	2.54548e-11	-	-	-	-
Unigene11073	4	23	1.17	6.78	-2.53478	0.000213318	0.000945018	-	-	-	-
Unigene21046	10	57	2.92	16.8	-2.52442	1.67735e-06	1.14008e-05	-	GO:0004175//endopeptidase activity	GO:0019538//protein metabolic process	gi|195433873|ref|XP_002064931.1|/1.84965e-17/GK19045 [Drosophila willistoni]
Unigene22440	16	89	4.68	26.23	-2.48664	4.26106e-08	3.54365e-07	GO:0005759//mitochondrial matrix	GO:0005488//binding;GO:0016747//transferase activity, transferring acyl groups other than amino-acyl groups	GO:0006909//phagocytosis;GO:0009060//aerobic respiration;GO:0006732//coenzyme metabolic process	gi|125983094|ref|XP_001355312.1|/2.03725e-173/GA18998 [Drosophila pseudoobscura pseudoobscura]
Unigene18339	10	55	2.92	16.21	-2.47284	1.68118e-06	1.14082e-05	-	-	-	-
Unigene11401	179	985	52.35	290.25	-2.47103	0	0	-	-	-	-
Unigene10852	1129	6210	330.18	1829.87	-2.47042	3.43548e-12	4.37066e-11	GO:0015934//large ribosomal subunit	GO:0005198//structural molecule activity	GO:0007052//mitotic spindle organization;GO:0010467//gene expression	gi|17136880|ref|NP_476963.1|/2.46192e-63/ribosomal protein L27A, isoform A [Drosophila melanogaster]
Unigene12636	6	32	1.75	9.43	-2.4299	2.94362e-05	0.000161058	-	-	-	-
Unigene11088	189	1004	55.27	295.84	-2.42025	2.56906e-13	3.87826e-12	-	-	-	-
Unigene12100	16	85	4.68	25.05	-2.42023	4.26112e-08	3.54017e-07	-	-	-	gi|195328817|ref|XP_002031108.1|/3.95583e-41/GM24207 [Drosophila sechellia]
Unigene10584	29	153	8.48	45.08	-2.41035	1.15046e-11	1.36564e-10	-	-	-	gi|195432166|ref|XP_002064097.1|/8.00975e-72/GK19986 [Drosophila willistoni]
Unigene4477	50	255	14.62	75.14	-2.36164	3.9746e-14	6.87144e-13	-	GO:0016798//hydrolase activity, acting on glycosyl bonds;GO:0043167//ion binding	GO:0044238//primary metabolic process	gi|195445721|ref|XP_002070455.1|/4.79126e-13/GK12068 [Drosophila willistoni]
Unigene9721	199	1015	58.2	299.09	-2.36149	3.35288e-14	5.82074e-13	-	-	-	gi|289743015|gb|ADD20255.1|/6.07415e-08/hypothetical protein [Glossina morsitans morsitans]
Unigene19600	5	25	1.46	7.37	-2.3357	0.000205444	0.000914023	-	GO:0003824//catalytic activity	-	gi|170031195|ref|XP_001843472.1|/5.18964e-19/conserved hypothetical protein [Culex quinquefasciatus]
Unigene10544	334	1668	97.68	491.5	-2.33106	2.99094e-13	4.38023e-12	GO:0015934//large ribosomal subunit	GO:0005488//binding;GO:0005198//structural molecule activity	GO:0010467//gene expression	gi|195122122|ref|XP_002005561.1|/1.74048e-31/GI19001 [Drosophila mojavensis]
Unigene16588	12	59	3.51	17.39	-2.30871	5.09896e-07	3.68514e-06	-	GO:0005488//binding	-	gi|194770489|ref|XP_001967325.1|/1.23989e-29/GF13877 [Drosophila ananassae]
Unigene10915	166	814	48.55	239.86	-2.30465	1.89848e-13	2.93507e-12	-	-	-	gi|195433575|ref|XP_002064786.1|/1.39792e-102/GK15016 [Drosophila willistoni]
Unigene10920	104	507	30.42	149.4	-2.29609	0	0	-	GO:0016746//transferase activity, transferring acyl groups	-	gi|194766788|ref|XP_001965506.1|/0/GF22420 [Drosophila ananassae]
Unigene26713	8	39	2.34	11.49	-2.2958	8.32206e-06	4.95695e-05	GO:0043231//intracellular membrane-bounded organelle;GO:0012505//endomembrane system	GO:0046914//transition metal ion binding;GO:0016307//phosphatidylinositol phosphate kinase activity;GO:0032559//adenyl ribonucleotide binding	GO:0007041//lysosomal transport;GO:0023033;GO:0030384//phosphoinositide metabolic process;GO:0019538//protein metabolic process	gi|4200304|emb|CAA22949.1|/8.44977e-66/EG:52C10.5 [Drosophila melanogaster]
Unigene21962	8	39	2.34	11.49	-2.2958	8.32206e-06	4.95341e-05	GO:0044424//intracellular part	GO:0019904//protein domain specific binding	GO:0007169//transmembrane receptor protein tyrosine kinase signaling pathway;GO:0006959//humoral immune response;GO:0051056//regulation of small GTPase mediated signal transduction;GO:0007275//multicellular organismal development	gi|195167827|ref|XP_002024734.1|/0/GL22454 [Drosophila persimilis]
Unigene26460	6	29	1.75	8.55	-2.28857	8.0016e-05	0.000390154	-	-	-	gi|194760029|ref|XP_001962244.1|/5.34884e-20/GF19677 [Drosophila ananassae]
Unigene9829	119	575	34.8	169.43	-2.28353	0	0	-	-	-	gi|195446355|ref|XP_002070742.1|/1.12406e-32/GK19214 [Drosophila willistoni]
Unigene10616	61	294	17.84	86.63	-2.27975	2.66454e-14	4.68431e-13	-	-	-	-
Unigene4483	10	48	2.92	14.14	-2.27574	1.90859e-06	1.2878e-05	-	GO:0016491//oxidoreductase activity	GO:0008152//metabolic process	gi|1359462|dbj|BAA09819.1|/1.11689e-124/ADH [Sarcophaga peregrina]
Unigene4194	20	96	5.85	28.29	-2.27378	3.42906e-09	3.24709e-08	-	-	-	gi|195474620|ref|XP_002089589.1|/1.1084e-09/GE23267 [Drosophila yakuba]
Unigene10312	671	3195	196.24	941.46	-2.26228	1.82165e-12	2.42103e-11	-	-	GO:0005991//trehalose metabolic process	gi|289743163|gb|ADD20329.1|/9.98292e-148/trehalose-6-phosphate synthase component TPS1 [Glossina morsitans morsitans]
Unigene4040	61	289	17.84	85.16	-2.25506	2.66454e-14	4.67444e-13	-	-	-	gi|118640|sp|P18684.1|DIPD_PROTE/2.21651e-10/RecName: Full=Diptericin-D; Flags: Precursor
Unigene4359	24	113	7.02	33.3	-2.24598	2.69456e-10	2.83866e-09	-	-	-	-
Unigene19658	7	33	2.05	9.72	-2.24533	3.2353e-05	0.000176092	-	GO:0016491//oxidoreductase activity;GO:0005506//iron ion binding	GO:0008152//metabolic process	gi|109628393|gb|ABG34552.1|/8.35213e-65/cytochrome P450 CYP6A37 [Musca domestica]
Unigene18507	13	61	3.8	17.97	-2.24152	2.80224e-07	2.07381e-06	GO:0044464//cell part	-	GO:0051234//establishment of localization	gi|195440270|ref|XP_002067965.1|/1.24456e-96/GK11682 [Drosophila willistoni]
Unigene10887	349	1625	102.07	478.83	-2.22995	1.54543e-13	2.43903e-12	-	-	-	gi|195388176|ref|XP_002052759.1|/1.25055e-18/GJ19996 [Drosophila virilis]
Unigene3939	11	51	3.22	15.03	-2.22271	1.0644e-06	7.37907e-06	-	-	-	gi|198455619|ref|XP_001360076.2|/1.35421e-33/GA16255 [Drosophila pseudoobscura pseudoobscura]
CL873.Contig1	733	3392	214.37	999.51	-2.22112	0	0	-	-	-	-
Unigene21894	10	46	2.92	13.55	-2.21425	2.32764e-06	1.53816e-05	GO:0044424//intracellular part	GO:0004721//phosphoprotein phosphatase activity	GO:0006464//protein modification process;GO:0007049//cell cycle	gi|289741295|gb|ADD19395.1|/9.94463e-70/serine/threonine specific protein phosphatase [Glossina morsitans morsitans]
Unigene13405	12	55	3.51	16.21	-2.20734	5.55688e-07	3.97131e-06	-	GO:0003676//nucleic acid binding;GO:0016741//transferase activity, transferring one-carbon groups	-	gi|195133514|ref|XP_002011184.1|/3.84822e-171/GI16150 [Drosophila mojavensis]
Unigene4786	7	32	2.05	9.43	-2.20163	4.77832e-05	0.000246855	GO:0005737//cytoplasm;GO:0005681//spliceosomal complex;GO:0016604//nuclear body	GO:0003676//nucleic acid binding	GO:0007010//cytoskeleton organization;GO:0007017//microtubule-based process;GO:0006412//translation;GO:0000956//nuclear-transcribed mRNA catabolic process;GO:0007154//cell communication;GO:0044087;GO:0019094//pole plasm mRNA localization;GO:0000377//RNA splicing, via transesterification reactions with bulged adenosine as nucleophile;GO:0051237//maintenance of RNA location;GO:0006405//RNA export f…	gi|33358222|pdb|1HL6|B/1.56785e-79/Chain B, A Novel Mode Of Rbd-Protein Recognition In The Y14-Mago Complex
Unigene22446	7	32	2.05	9.43	-2.20163	4.77832e-05	0.000246702	-	-	-	gi|195434549|ref|XP_002065265.1|/6.13047e-30/GK15358 [Drosophila willistoni]
Unigene3018	36	163	10.53	48.03	-2.18943	2.68674e-13	3.99084e-12	-	-	-	gi|195377698|ref|XP_002047625.1|/2.99382e-47/GJ13545 [Drosophila virilis]
Unigene3203	14	63	4.09	18.56	-2.18202	1.54763e-07	1.18315e-06	-	-	-	gi|195120325|ref|XP_002004679.1|/2.37298e-37/GI19476 [Drosophila mojavensis]
Unigene10060	753	3385	220.22	997.44	-2.17928	1.31717e-12	1.77032e-11	-	-	-	gi|195115194|ref|XP_002002149.1|/8.31963e-20/GI17223 [Drosophila mojavensis]
Unigene3948	38	170	11.11	50.09	-2.17266	1.52323e-13	2.41313e-12	-	-	-	-
Unigene9063	7	31	2.05	9.13	-2.15499	7.33394e-05	0.000359916	GO:0044464//cell part	-	GO:0007219//Notch signaling pathway;GO:0043408//regulation of MAPKKK cascade	gi|195379272|ref|XP_002048404.1|/1.11801e-30/GJ13948 [Drosophila virilis]
Unigene25774	200	875	58.49	257.83	-2.14016	0	0	-	-	-	-
Unigene76	14	61	4.09	17.97	-2.13542	1.67019e-07	1.26986e-06	-	-	-	-
Unigene4594	11	48	3.22	14.14	-2.13465	1.57517e-06	1.07501e-05	-	-	-	gi|195012284|ref|XP_001983566.1|/6.6686e-80/GH15509 [Drosophila grimshawi]
Unigene4913	69	299	20.18	88.1	-2.12622	0	0	-	GO:0004866//endopeptidase inhibitor activity	-	gi|195578595|ref|XP_002079150.1|/8.88504e-21/GD23792 [Drosophila simulans]
Unigene3126	39	169	11.41	49.8	-2.12585	1.2923e-13	2.08696e-12	-	-	-	gi|125777970|ref|XP_001359789.1|/1.88053e-128/GA10062 [Drosophila pseudoobscura pseudoobscura]
Unigene10667	10	43	2.92	12.67	-2.11738	4.64772e-06	2.88595e-05	GO:0031980//mitochondrial lumen	GO:0008483//transaminase activity;GO:0048037//cofactor binding	GO:0006575//cellular amino acid derivative metabolic process	gi|195435710|ref|XP_002065822.1|/0/GK20289 [Drosophila willistoni]
Unigene11115	117	502	34.22	147.92	-2.11191	1.3789e-13	2.21394e-12	-	-	-	gi|198467758|ref|XP_001354491.2|/4.37732e-159/GA17628 [Drosophila pseudoobscura pseudoobscura]
Unigene18949	16	68	4.68	20.04	-2.0983	4.68922e-08	3.88036e-07	-	-	-	gi|289743387|gb|ADD20441.1|/1.9331e-68/hypothetical conserved protein [Glossina morsitans morsitans]
Unigene11125	20	85	5.85	25.05	-2.0983	3.47706e-09	3.2888e-08	-	-	-	gi|195054820|ref|XP_001994321.1|/2.40706e-70/GH23898 [Drosophila grimshawi]
Unigene3240	16	67	4.68	19.74	-2.07654	4.96164e-08	4.09766e-07	GO:0043234//protein complex	GO:0005515//protein binding	-	gi|195491962|ref|XP_002093789.1|/8.34793e-47/GE20563 [Drosophila yakuba]
Unigene11635	508	2120	148.57	624.69	-2.072	7.34302e-13	1.02323e-11	-	-	-	gi|194867370|ref|XP_001972057.1|/2.5374e-88/GG15308 [Drosophila erecta]
Unigene11771	485	2008	141.84	591.69	-2.06058	5.77538e-13	8.18473e-12	-	-	-	gi|289742087|gb|ADD19791.1|/4.59859e-37/60s ribosomal protein L37 [Glossina morsitans morsitans]
Unigene9643	7	29	2.05	8.55	-2.0603	0.000184379	0.000826484	-	-	-	gi|221476091|ref|NP_001137837.1|/7.08024e-09/CG42305, isoform A [Drosophila melanogaster]
Unigene10794	40	164	11.7	48.33	-2.04641	1.10356e-13	1.79609e-12	-	GO:0030246//carbohydrate binding	-	gi|195433118|ref|XP_002064562.1|/2.04439e-124/GK23915 [Drosophila willistoni]
Unigene10309	11	45	3.22	13.26	-2.04195	3.81746e-06	2.42646e-05	-	-	-	gi|195554614|ref|XP_002076927.1|/8.05148e-33/GD24776 [Drosophila simulans]
Unigene4910	26	106	7.6	31.23	-2.03886	7.6126e-11	8.39098e-10	-	GO:0003824//catalytic activity	GO:0008152//metabolic process	gi|289743173|gb|ADD20334.1|/6.77484e-65/aldo/keto reductase family protein [Glossina morsitans morsitans]
Unigene3099	14	57	4.09	16.8	-2.03829	2.8683e-07	2.12081e-06	GO:0016020//membrane	-	-	gi|289740163|gb|ADD18829.1|/6.7804e-95/tetraspanin 42Ed [Glossina morsitans morsitans]
Unigene12773	15	61	4.39	17.97	-2.0333	1.30305e-07	1.02437e-06	-	-	-	gi|195028332|ref|XP_001987030.1|/1.22948e-41/GH21689 [Drosophila grimshawi]
Unigene3906	23	93	6.73	27.4	-2.0255	5.26298e-10	5.37456e-09	GO:0031224//intrinsic to membrane	-	-	gi|289740363|gb|ADD18929.1|/1.87444e-88/golgi protein [Glossina morsitans morsitans]
Unigene4934	13	52	3.8	15.32	-2.01134	8.94244e-07	6.2937e-06	-	-	-	gi|195445298|ref|XP_002070264.1|/1.14423e-105/GK11962 [Drosophila willistoni]
Unigene11864	13	52	3.8	15.32	-2.01134	8.94244e-07	6.28838e-06	-	-	-	gi|195122474|ref|XP_002005736.1|/4.51127e-27/GI20628 [Drosophila mojavensis]
Unigene726	45	179	13.16	52.75	-2.00301	1.88738e-14	3.36058e-13	-	GO:0004091//carboxylesterase activity	GO:0044238//primary metabolic process	gi|195349822|ref|XP_002041441.1|/7.03617e-33/GM10148 [Drosophila sechellia]
Unigene21783	33	131	9.65	38.6	-2	1.10911e-12	1.50036e-11	-	-	-	-
Unigene11457	23	91	6.73	26.81	-1.99409	5.5377e-10	5.64818e-09	-	-	-	gi|260064099|gb|ACX30010.1|/1.03763e-07/MIP13928p [Drosophila melanogaster]
Unigene11062	228	901	66.68	265.49	-1.99333	2.82218e-13	4.15499e-12	-	-	-	-
Unigene3761	22	86	6.43	25.34	-1.97853	1.15681e-09	1.15169e-08	-	-	-	gi|195434551|ref|XP_002065266.1|/0/GK14758 [Drosophila willistoni]
Unigene11143	482	1880	140.96	553.97	-1.97452	0	0	-	-	-	gi|311302297|gb|ADP88999.1|/6.56819e-62/trypsin-like protease [Hermetia illucens]
Unigene11557	22	85	6.43	25.05	-1.96192	1.27499e-09	1.26482e-08	-	-	-	-
Unigene10812	188	726	54.98	213.93	-1.96016	1.64535e-13	2.5772e-12	GO:0016020//membrane	GO:0004871//signal transducer activity;GO:0005506//iron ion binding;GO:0005496//steroid binding	-	gi|289743747|gb|ADD20621.1|/1.04366e-78/putative progesterone receptor membrane component 1 [Glossina morsitans morsitans]
Unigene19611	28	107	8.19	31.53	-1.94479	2.34444e-11	2.69465e-10	-	GO:0016823	GO:0006520//cellular amino acid metabolic process	gi|289739503|gb|ADD18499.1|/4.46608e-117/fumarylacetoacetase [Glossina morsitans morsitans]
Unigene16546	11	42	3.22	12.38	-1.94288	1.33125e-05	7.73594e-05	-	-	-	gi|195055314|ref|XP_001994564.1|/4.9043e-19/GH15466 [Drosophila grimshawi]
Unigene4489	68	259	19.89	76.32	-1.94002	0	0	-	-	-	-
Unigene9517	10	38	2.92	11.2	-1.93946	3.6071e-05	0.000191452	-	-	-	-
Unigene16437	359	1366	104.99	402.51	-1.93877	0	0	-	-	-	-
Unigene12750	18	68	5.26	20.04	-1.92975	3.94784e-08	3.30627e-07	-	-	-	gi|195376541|ref|XP_002047055.1|/1.30287e-42/GJ12135 [Drosophila virilis]
Unigene21769	12	45	3.51	13.26	-1.91754	7.71634e-06	4.67638e-05	GO:0044439//peroxisomal part	GO:0046914//transition metal ion binding	GO:0006996//organelle organization	gi|195171006|ref|XP_002026302.1|/1.30722e-120/GL24695 [Drosophila persimilis]
Unigene10570	117	437	34.22	128.77	-1.91188	1.3789e-13	2.20544e-12	-	-	-	gi|194900904|ref|XP_001979995.1|/1.67104e-42/GG16889 [Drosophila erecta]
Unigene11309	10	37	2.92	10.9	-1.90029	5.70576e-05	0.000291694	-	-	-	gi|21356001|ref|NP_652035.1|/3.72272e-44/lethal (2) 06225, isoform A [Drosophila melanogaster]
Unigene22285	14	51	4.09	15.03	-1.87767	2.58672e-06	1.69725e-05	-	-	-	gi|195397029|ref|XP_002057131.1|/8.0409e-113/GJ16517 [Drosophila virilis]
Unigene7107	11	40	3.22	11.79	-1.87243	3.28916e-05	0.000175247	GO:0044464//cell part	GO:0030695//GTPase regulator activity	GO:0035556	gi|195027730|ref|XP_001986735.1|/1.03898e-31/GH20366 [Drosophila grimshawi]
Unigene720	57	207	16.67	61	-1.87156	5.59552e-14	9.47713e-13	-	-	-	-
Unigene11765	21	76	6.14	22.39	-1.86654	1.06128e-08	9.47868e-08	-	-	-	gi|195427703|ref|XP_002061916.1|/3.414e-75/GK16931 [Drosophila willistoni]
Unigene12725	10	36	2.92	10.61	-1.86138	9.04118e-05	0.00043777	GO:0005667//transcription factor complex	GO:0003676//nucleic acid binding;GO:0003702//RNA polymerase II transcription factor activity	GO:0006352//transcription initiation	gi|195571685|ref|XP_002103833.1|/3.42119e-33/GD20646 [Drosophila simulans]
Unigene9770	10	36	2.92	10.61	-1.86138	9.04118e-05	0.000437515	-	-	-	gi|758803|gb|AAB70878.1|/4.35379e-43/peritrophin-95 precursor [Lucilia cuprina]
Unigene10608	94	338	27.49	99.6	-1.85724	0	0	-	-	-	-
Unigene17574	17	61	4.97	17.97	-1.85427	3.248e-07	2.38463e-06	-	-	-	-
Unigene4398	45	161	13.16	47.44	-1.84994	1.88738e-14	3.36778e-13	-	-	-	gi|330799610|ref|XP_003287836.1|/7.87114e-08/hypothetical protein DICPUDRAFT_78683 [Dictyostelium purpureum]
Unigene10623	183	654	53.52	192.71	-1.84828	2.84662e-13	4.18358e-12	GO:0016020//membrane	-	-	gi|195430220|ref|XP_002063154.1|/5.17234e-72/GK21772 [Drosophila willistoni]
Unigene5050	35	125	10.24	36.83	-1.84667	6.07958e-13	8.54319e-12	-	GO:0070011//peptidase activity, acting on L-amino acid peptides	-	gi|289741209|gb|ADD19352.1|/2.11013e-101/M13 family peptidase [Glossina morsitans morsitans]
Unigene22855	33	117	9.65	34.48	-1.83716	2.5866e-12	3.34692e-11	-	-	-	-
Unigene10513	13	46	3.8	13.55	-1.83422	1.09304e-05	6.40529e-05	GO:0000323//lytic vacuole	GO:0043169//cation binding;GO:0015923//mannosidase activity	GO:0005975//carbohydrate metabolic process	gi|195377741|ref|XP_002047646.1|/0/GJ11812 [Drosophila virilis]
Unigene3848	45	158	13.16	46.56	-1.82293	1.88738e-14	3.37501e-13	GO:0031211//palmitoyltransferase complex	GO:0016454	-	gi|195445010|ref|XP_002070131.1|/1.8664e-17/GK11193 [Drosophila willistoni]
Unigene2933	18	63	5.26	18.56	-1.81906	2.90122e-07	2.14325e-06	-	-	-	-
Unigene9990	12	42	3.51	12.38	-1.81847	2.98334e-05	0.000162591	GO:0015934//large ribosomal subunit	GO:0005198//structural molecule activity	GO:0010467//gene expression	gi|224924360|gb|ACN69130.1|/1.30497e-34/ribosomal protein L36 [Stomoxys calcitrans]
Unigene20049	54	189	15.79	55.69	-1.81841	4.72956e-14	8.09269e-13	-	-	-	-
Unigene5199	171	597	50.01	175.92	-1.81463	3.42836e-13	4.9945e-12	-	-	-	gi|118640|sp|P18684.1|DIPD_PROTE/1.18448e-27/RecName: Full=Diptericin-D; Flags: Precursor
Unigene11478	138	477	40.36	140.56	-1.80019	1.58762e-13	2.49145e-12	-	-	-	gi|18201665|gb|AAL65401.1|AF337908_1/3.43959e-143/chitinase Chit1 precursor [Glossina morsitans morsitans]
CL870.Contig1	177	608	51.77	179.16	-1.79106	0	0	-	-	-	-
Unigene714	23	79	6.73	23.28	-1.79041	1.22691e-08	1.08764e-07	GO:0044464//cell part	GO:0016491//oxidoreductase activity;GO:0005506//iron ion binding	GO:0008152//metabolic process	gi|237771615|gb|ACR19216.1|/4.33821e-69/cytochrome P450-6a40 [Musca domestica]
CL810.Contig1	1103	3746	322.58	1103.82	-1.77478	2.54042e-12	3.2974e-11	-	GO:0016787//hydrolase activity	-	gi|122938522|gb|ABM69085.1|/4.9554e-135/aspartic proteinase AspMD02 [Musca domestica]
Unigene18914	13	44	3.8	12.97	-1.77111	2.68922e-05	0.000147916	-	-	-	gi|289741543|gb|ADD19519.1|/1.45186e-108/mu-crystallin [Glossina morsitans morsitans]
Unigene12014	100	338	29.25	99.6	-1.76771	9.32588e-15	1.68574e-13	GO:0016460//myosin II complex	GO:0046872//metal ion binding;GO:0016887//ATPase activity;GO:0003774//motor activity	GO:0009888//tissue development;GO:0003012//muscle system process	gi|195444487|ref|XP_002069889.1|/8.24174e-61/GK11324 [Drosophila willistoni]
Unigene12015	282	948	82.47	279.34	-1.76008	6.55698e-13	9.19854e-12	-	-	-	-
Unigene11757	11	37	3.22	10.9	-1.7592	0.000128803	0.000588116	-	-	-	gi|298569354|gb|ADI87388.1|/4.03296e-29/putative lectin alpha-subunit [Lucilia sericata]
Unigene4531	89	298	26.03	87.81	-1.75421	0	0	-	-	GO:0042742//defense response to bacterium;GO:0008592//regulation of Toll signaling pathway	gi|289739895|gb|ADD18695.1|/1.00485e-70/fat body trypsin [Glossina morsitans morsitans]
Unigene9652	78	261	22.81	76.91	-1.7535	0	0	-	-	-	gi|195390568|ref|XP_002053940.1|/4.2785e-12/GJ24155 [Drosophila virilis]
Unigene3068	35	117	10.24	34.48	-1.75154	7.85416e-12	9.55456e-11	-	GO:0016791//phosphatase activity	-	gi|289739917|gb|ADD18706.1|/0/multiple inositol polyphosphate phosphatase [Glossina morsitans morsitans]
Unigene20483	18	60	5.26	17.68	-1.74898	1.0886e-06	7.5406e-06	-	-	-	gi|195386976|ref|XP_002052180.1|/9.65558e-11/GJ17412 [Drosophila virilis]
Unigene11017	1447	4814	423.19	1418.52	-1.74501	5.91172e-12	7.28733e-11	-	GO:0046872//metal ion binding	-	gi|195175192|ref|XP_002028344.1|/8.63563e-66/GL11919 [Drosophila persimilis]
Unigene4022	61	202	17.84	59.52	-1.73826	2.66454e-14	4.66462e-13	GO:0043232;GO:0044425//membrane part	GO:0005088//Ras guanyl-nucleotide exchange factor activity;GO:0008092//cytoskeletal protein binding	GO:0007266//Rho protein signal transduction	gi|116007954|ref|NP_001036676.1|/0/cdep, isoform E [Drosophila melanogaster]
Unigene14969	182	598	53.23	176.21	-1.72698	0	0	-	-	-	-
Unigene18821	12	39	3.51	11.49	-1.71084	0.000114935	0.00054854	-	-	-	gi|195437454|ref|XP_002066655.1|/5.17937e-31/GK24608 [Drosophila willistoni]
Unigene10846	552	1789	161.44	527.16	-1.70724	0	0	-	-	GO:0005991//trehalose metabolic process	gi|289742145|gb|ADD19820.1|/2.67749e-114/trehalose-6-phosphate synthase component TPS1 [Glossina morsitans morsitans]
Unigene11495	702	2274	205.31	670.07	-1.70651	0	0	-	-	-	-
Unigene10707	4626	14979	1352.91	4413.79	-1.70595	2.00388e-11	2.32892e-10	GO:0043231//intracellular membrane-bounded organelle	-	GO:0031032//actomyosin structure organization;GO:0010927;GO:0048285//organelle fission;GO:0048513//organ development;GO:0014706//striated muscle tissue development	gi|289739623|gb|ADD18559.1|/2.33184e-49/troponin [Glossina morsitans morsitans]
Unigene3900	26	84	7.6	24.75	-1.70336	1.36298e-08	1.20443e-07	-	GO:0032561//guanyl ribonucleotide binding;GO:0005099//Ras GTPase activator activity	GO:0035556;GO:0006810//transport	gi|289741111|gb|ADD19303.1|/2.74066e-100/Rab-related protein 3 [Glossina morsitans morsitans]
Unigene11931	3192	10270	933.52	3026.21	-1.69676	0	0	-	-	-	gi|195571931|ref|XP_002103954.1|/4.71717e-19/GD20704 [Drosophila simulans]
Unigene10539	74	238	21.64	70.13	-1.69633	0	0	-	-	-	gi|289724707|gb|ADD18318.1|/0/mannose lectin ERGIC-53 [Glossina morsitans morsitans]
Unigene10425	347	1101	101.48	324.43	-1.67671	1.02585e-13	1.68275e-12	-	-	-	gi|195128267|ref|XP_002008586.1|/2.65121e-15/GI11734 [Drosophila mojavensis]
Unigene4340	18	57	5.26	16.8	-1.67533	4.05274e-06	2.56039e-05	-	GO:0046914//transition metal ion binding;GO:0008235//metalloexopeptidase activity	GO:0019538//protein metabolic process	gi|54650574|gb|AAV36866.1|/2.33463e-168/RE64060p [Drosophila melanogaster]
Unigene21072	12	38	3.51	11.2	-1.67396	0.000178845	0.000802541	GO:0016021//integral to membrane;GO:0005918//septate junction	GO:0046872//metal ion binding;GO:0004872//receptor activity;GO:0016780//phosphotransferase activity, for other substituted phosphate groups	GO:0033036;GO:0007043//cell-cell junction assembly;GO:0006904//vesicle docking during exocytosis;GO:0001885//endothelial cell development;GO:0035150//regulation of tube size;GO:0009058//biosynthetic process;GO:0007272;GO:0001700//embryonic development via the syncytial blastoderm;GO:0021675//nerve development;GO:0006903//vesicle targeting;GO:0021782//glial cell development	gi|195440962|ref|XP_002068303.1|/6.22128e-87/GK25462 [Drosophila willistoni]
Unigene22242	25	79	7.31	23.28	-1.67115	5.58778e-08	4.59201e-07	GO:0031967;GO:0016020//membrane	GO:0005215//transporter activity	-	gi|195353314|ref|XP_002043150.1|/5.74265e-32/GM11781 [Drosophila sechellia]
Unigene18804	25	79	7.31	23.28	-1.67115	5.58778e-08	4.58748e-07	-	GO:0046914//transition metal ion binding	-	gi|194879363|ref|XP_001974225.1|/1.9345e-101/GG21618 [Drosophila erecta]
Unigene16913	25	79	7.31	23.28	-1.67115	5.58778e-08	4.58297e-07	-	-	-	-
Unigene21213	33	104	9.65	30.65	-1.66729	4.6399e-10	4.80302e-09	-	-	-	gi|195393934|ref|XP_002055607.1|/3.35921e-62/GJ18691 [Drosophila virilis]
Unigene26819	243	764	71.07	225.12	-1.66338	0	0	-	-	-	-
Unigene10263	74	232	21.64	68.36	-1.65945	0	0	-	GO:0016787//hydrolase activity	-	gi|122938522|gb|ABM69085.1|/8.36638e-132/aspartic proteinase AspMD02 [Musca domestica]
CL888.Contig1	37	116	10.82	34.18	-1.65945	5.29916e-11	5.91137e-10	-	GO:0043169//cation binding;GO:0003824//catalytic activity	-	gi|194751738|ref|XP_001958182.1|/1.65513e-171/GF23654 [Drosophila ananassae]
Unigene19697	34	106	9.94	31.23	-1.65161	4.1284e-10	4.30563e-09	-	-	-	gi|195475098|ref|XP_002089822.1|/2.02382e-40/GE19293 [Drosophila yakuba]
Unigene10772	98	305	28.66	89.87	-1.6488	0	0	GO:0005746//mitochondrial respiratory chain	GO:0050136//NADH dehydrogenase (quinone) activity	GO:0006091//generation of precursor metabolites and energy	gi|289739713|gb|ADD18604.1|/2.71619e-126/NADH-ubiquinone oxidoreductase NDUFS3/30kDa subunit [Glossina morsitans morsitans]
Unigene12893	19	59	5.56	17.39	-1.6451	3.58804e-06	2.28587e-05	GO:0000153//cytoplasmic ubiquitin ligase complex	GO:0005488//binding;GO:0019787//small conjugating protein ligase activity	GO:0007019//microtubule depolymerization;GO:0007163//establishment or maintenance of cell polarity;GO:0032446//protein modification by small protein conjugation	gi|195582390|ref|XP_002081011.1|/3.00506e-23/GD10785 [Drosophila simulans]
Unigene9782	21	65	6.14	19.15	-1.64103	1.18788e-06	8.19422e-06	-	-	-	gi|195397724|ref|XP_002057478.1|/4.40722e-85/GJ18080 [Drosophila virilis]
Unigene10417	822	2534	240.4	746.68	-1.63505	0	0	GO:0043231//intracellular membrane-bounded organelle;GO:0044444//cytoplasmic part;GO:0015630//microtubule cytoskeleton	GO:0016747//transferase activity, transferring acyl groups other than amino-acyl groups	GO:0009062//fatty acid catabolic process	gi|194859374|ref|XP_001969362.1|/0/GG10063 [Drosophila erecta]
Unigene8976	25	77	7.31	22.69	-1.63411	1.31521e-07	1.01572e-06	-	-	-	-
Unigene3125	66	203	19.3	59.82	-1.63203	0	0	-	GO:0004175//endopeptidase activity	-	gi|9651984|gb|AAF91345.1|/7.96411e-97/chymotrypsin-like serine protease precursor [Glossina morsitans morsitans]
Unigene20877	24	73	7.02	21.51	-1.61546	3.48212e-07	2.54978e-06	GO:0031224//intrinsic to membrane;GO:0042579//microbody	-	GO:0016558//protein import into peroxisome matrix	gi|195431158|ref|XP_002063615.1|/2.70782e-129/GK21322 [Drosophila willistoni]
Unigene11530	1873	5624	547.77	1657.2	-1.59711	5.63926e-12	6.9721e-11	-	-	-	gi|134256|sp|P26228.1|SBPI_SARBU/2.38407e-23/RecName: Full=Protease inhibitor; AltName: Full=SBPI
Unigene7360	29	87	8.48	25.64	-1.59626	3.41502e-08	2.87158e-07	GO:0031965//nuclear membrane;GO:0031224//intrinsic to membrane;GO:0044444//cytoplasmic part;GO:0015630//microtubule cytoskeleton	-	GO:0007051//spindle organization;GO:0007143//female meiosis;GO:0045132//meiotic chromosome segregation	gi|195393938|ref|XP_002055609.1|/4.31966e-58/GJ19453 [Drosophila virilis]
Unigene3486	25	75	7.31	22.1	-1.5961	3.06234e-07	2.25428e-06	GO:0031461//cullin-RING ubiquitin ligase complex	GO:0046914//transition metal ion binding;GO:0019787//small conjugating protein ligase activity	-	gi|195333483|ref|XP_002033420.1|/3.6025e-60/GM20415 [Drosophila sechellia]
Unigene9654	51	152	14.92	44.79	-1.58593	3.4528e-13	5.02132e-12	-	-	-	-
Unigene11559	97	287	28.37	84.57	-1.57578	4.9294e-14	8.36592e-13	-	-	-	gi|195378879|ref|XP_002048209.1|/0/GJ13839 [Drosophila virilis]
Unigene4245	22	65	6.43	19.15	-1.57445	2.4315e-06	1.60425e-05	GO:0031224//intrinsic to membrane	GO:0005488//binding	-	gi|195433893|ref|XP_002064941.1|/0/GK15199 [Drosophila willistoni]
Unigene1683	16	47	4.68	13.85	-1.56531	6.83506e-05	0.000338021	GO:0043231//intracellular membrane-bounded organelle	GO:0046914//transition metal ion binding;GO:0001071;GO:0003677//DNA binding;GO:0004879//ligand-dependent nuclear receptor activity;GO:0008134//transcription factor binding	GO:0002165//instar larval or pupal development;GO:0007635//chemosensory behavior;GO:0003002;GO:0009719;GO:0010468//regulation of gene expression;GO:0050793//regulation of developmental process;GO:0006351//transcription, DNA-dependent;GO:0048102//autophagic cell death;GO:0009653//anatomical structure morphogenesis	gi|195022948|ref|XP_001985668.1|/3.72457e-110/GH17194 [Drosophila grimshawi]
Unigene16804	14	41	4.09	12.08	-1.56245	0.0002104	0.000934575	GO:0031224//intrinsic to membrane	-	GO:0006810//transport	gi|194749969|ref|XP_001957404.1|/3.66546e-29/GF24058 [Drosophila ananassae]
Unigene21193	28	82	8.19	24.16	-1.56069	1.3566e-07	1.04671e-06	-	-	-	gi|198452556|ref|XP_001358834.2|/4.28506e-26/GA11135 [Drosophila pseudoobscura pseudoobscura]
Unigene9849	167	486	48.84	143.21	-1.552	1.72085e-13	2.68034e-12	-	GO:0016846//carbon-sulfur lyase activity;GO:0016702//oxidoreductase activity, acting on single donors with incorporation of molecular oxygen, incorporation of two atoms of oxygen;GO:0043169//cation binding	GO:0006520//cellular amino acid metabolic process	gi|289742529|gb|ADD20012.1|/0/4-hydroxyphenylpyruvate dioxygenase [Glossina morsitans morsitans]
CL884.Contig1	98	285	28.66	83.98	-1.55101	0	0	-	GO:0003824//catalytic activity	GO:0008152//metabolic process	gi|195108805|ref|XP_001998983.1|/1.34189e-165/GI24262 [Drosophila mojavensis]
Unigene3213	134	387	39.19	114.04	-1.54098	0	0	-	-	-	gi|194769426|ref|XP_001966805.1|/2.97017e-15/GF19215 [Drosophila ananassae]
Unigene17510	16	46	4.68	13.55	-1.53371	0.000103821	0.000498929	-	GO:0004175//endopeptidase activity	GO:0019538//protein metabolic process	gi|198459963|ref|XP_001361565.2|/4.87332e-50/GA11598 [Drosophila pseudoobscura pseudoobscura]
Unigene3666	93	267	27.2	78.68	-1.53239	3.08642e-14	5.38057e-13	GO:0044424//intracellular part	GO:0046872//metal ion binding;GO:0016879//ligase activity, forming carbon-nitrogen bonds;GO:0032561//guanyl ribonucleotide binding	GO:0006163//purine nucleotide metabolic process	gi|194742788|ref|XP_001953882.1|/0/GF17012 [Drosophila ananassae]
Unigene3949	52	149	15.21	43.91	-1.52953	2.3097e-12	3.01201e-11	GO:0031461//cullin-RING ubiquitin ligase complex	GO:0019899//enzyme binding;GO:0019787//small conjugating protein ligase activity	GO:0007472//wing disc morphogenesis;GO:0048667//cell morphogenesis involved in neuron differentiation;GO:0032446//protein modification by small protein conjugation;GO:0019941//modification-dependent protein catabolic process;GO:0048592//eye morphogenesis;GO:0048812//neuron projection morphogenesis;GO:0003006//reproductive developmental process;GO:0043280//positive regulation of caspase activity	gi|195386914|ref|XP_002052149.1|/0/GJ23288 [Drosophila virilis]
Unigene11925	21	60	6.14	17.68	-1.52581	9.68062e-06	5.69292e-05	-	-	-	gi|195038233|ref|XP_001990564.1|/2.52486e-62/GH19420 [Drosophila grimshawi]
Unigene11537	459	1309	134.24	385.72	-1.52274	1.07803e-12	1.47265e-11	-	-	-	gi|157124809|ref|XP_001660534.1|/2.28678e-09/hypothetical protein AaeL_AAEL009985 [Aedes aegypti]
Unigene1106	18	51	5.26	15.03	-1.51471	5.12826e-05	0.000263626	-	-	-	-
Unigene11987	40	113	11.7	33.3	-1.50901	1.49305e-09	1.4689e-08	-	-	-	gi|195047585|ref|XP_001992371.1|/4.91616e-66/GH24240 [Drosophila grimshawi]
Unigene17793	17	48	4.97	14.14	-1.50846	8.9641e-05	0.00043429	-	-	-	-
Unigene19387	28	79	8.19	23.28	-1.50716	4.62502e-07	3.35425e-06	GO:0000152//nuclear ubiquitin ligase complex	GO:0005488//binding	GO:0007088//regulation of mitosis	gi|195455839|ref|XP_002074889.1|/2.56941e-85/GK23298 [Drosophila willistoni]
CL186.Contig1	408	1142	119.32	336.51	-1.49581	4.93606e-13	7.104e-12	GO:0005859//muscle myosin complex;GO:0030017//sarcomere	GO:0042802//identical protein binding;GO:0003774//motor activity;GO:0016887//ATPase activity;GO:0005198//structural molecule activity	GO:0003012//muscle system process;GO:0014866//skeletal myofibril assembly;GO:0007424//open tracheal system development	gi|24584706|ref|NP_724006.1|/0/myosin heavy chain, isoform I [Drosophila melanogaster]
Unigene9680	352	983	102.95	289.66	-1.49242	6.05072e-13	8.517e-12	-	-	-	gi|289739725|gb|ADD18610.1|/2.04743e-11/hypothetical conserved protein [Glossina morsitans morsitans]
Unigene12054	11182	31214	3270.26	9197.69	-1.49187	1.75895e-11	2.05572e-10	GO:0019866//organelle inner membrane;GO:0043231//intracellular membrane-bounded organelle;GO:0031224//intrinsic to membrane	GO:0005506//iron ion binding;GO:0015002//heme-copper terminal oxidase activity	GO:0051234//establishment of localization;GO:0022900//electron transport chain	gi|154623450|emb|CAD19767.2|/1.65143e-95/cytochrome oxidase subunit II [Chrysomya megacephala]
Unigene5060	46	128	13.45	37.72	-1.48772	1.91804e-10	2.04911e-09	-	-	GO:0006909//phagocytosis	gi|195108205|ref|XP_001998683.1|/1.59526e-111/GI23497 [Drosophila mojavensis]
Unigene21194	21	58	6.14	17.09	-1.47684	2.18326e-05	0.000120965	GO:0005783//endoplasmic reticulum	GO:0000030//mannosyltransferase activity	GO:0006487//protein amino acid N-linked glycosylation	gi|195110963|ref|XP_002000049.1|/4.46533e-41/GI22746 [Drosophila mojavensis]
Unigene4470	25	69	7.31	20.33	-1.47567	3.59034e-06	2.28558e-05	-	-	-	-
Unigene13602	37	102	10.82	30.06	-1.47414	1.69052e-08	1.46893e-07	GO:0031224//intrinsic to membrane	GO:0015142//tricarboxylic acid transmembrane transporter activity;GO:0015103//inorganic anion transmembrane transporter activity	GO:0006842//tricarboxylic acid transport	gi|195550866|ref|XP_002076120.1|/6.22276e-29/GD11986 [Drosophila simulans]
Unigene10571	342	943	100.02	277.87	-1.47412	1.92957e-13	2.97211e-12	-	-	-	-
CL676.Contig1	20	55	5.85	16.21	-1.47038	3.80008e-05	0.000201054	-	-	-	gi|195447156|ref|XP_002071089.1|/1.70781e-10/GK25329 [Drosophila willistoni]
Unigene3284	55	150	16.09	44.2	-1.45788	1.07045e-11	1.27248e-10	-	GO:0042302//structural constituent of cuticle	-	gi|125977828|ref|XP_001352947.1|/1.19282e-27/GA21674 [Drosophila pseudoobscura pseudoobscura]
Unigene3557	39	105	11.41	30.94	-1.43917	1.85838e-08	1.61311e-07	GO:0043231//intracellular membrane-bounded organelle	-	GO:0010468//regulation of gene expression	gi|195395987|ref|XP_002056615.1|/4.02098e-111/GJ10128 [Drosophila virilis]
Unigene1333	81	216	23.69	63.65	-1.42588	4.55192e-14	7.80476e-13	-	-	-	-
Unigene11996	570	1513	166.7	445.83	-1.41924	8.83516e-13	1.21692e-11	-	-	-	gi|60677709|gb|AAX33361.1|/4.04777e-72/RH72463p [Drosophila melanogaster]
Unigene12006	204	539	59.66	158.82	-1.41256	1.75637e-13	2.73057e-12	-	-	-	-
Unigene21583	37	97	10.82	28.58	-1.40131	1.18808e-07	9.39305e-07	-	-	-	gi|195394029|ref|XP_002055648.1|/1.73325e-17/GJ18669 [Drosophila virilis]
Unigene10443	354	928	103.53	273.45	-1.40123	0	0	-	GO:0005214//structural constituent of chitin-based cuticle	-	gi|195434186|ref|XP_002065084.1|/4.86923e-34/GK19053 [Drosophila willistoni]
CL9.Contig1	54	141	15.79	41.55	-1.39584	1.84981e-10	1.9813e-09	-	-	-	-
Unigene18766	23	60	6.73	17.68	-1.39344	3.51806e-05	0.000186845	GO:0016020//membrane	-	-	gi|195145270|ref|XP_002013619.1|/7.75167e-87/GL23308 [Drosophila persimilis]
Unigene22741	20	52	5.85	15.32	-1.38891	0.000124553	0.000585723	-	GO:0008144//drug binding;GO:0030234//enzyme regulator activity;GO:0005504//fatty acid binding	GO:0055082//cellular chemical homeostasis	gi|289742835|gb|ADD20165.1|/8.50296e-31/acyl-CoA-binding protein [Glossina morsitans morsitans]
Unigene10171	214	556	62.59	163.83	-1.3882	0	0	GO:0044424//intracellular part	GO:0008170//N-methyltransferase activity;GO:0016597//amino acid binding	GO:0000096//sulfur amino acid metabolic process	gi|289740383|gb|ADD18939.1|/6.82166e-144/glycine N-methyltransferase [Glossina morsitans morsitans]
Unigene9684	5326	13818	1557.63	4071.69	-1.38628	1.69191e-11	1.98016e-10	GO:0015630//microtubule cytoskeleton	GO:0005488//binding	GO:0051234//establishment of localization	gi|289739699|gb|ADD18597.1|/3.02347e-50/fatty acid-binding protein FABP [Glossina morsitans morsitans]
Unigene18646	34	88	9.94	25.93	-1.3833	6.0127e-07	4.28971e-06	GO:0031224//intrinsic to membrane	GO:0015291//secondary active transmembrane transporter activity;GO:0008509//anion transmembrane transporter activity	GO:0051234//establishment of localization	gi|195402613|ref|XP_002059899.1|/0/GJ14981 [Drosophila virilis]
Unigene3658	53	137	15.5	40.37	-1.38102	4.60852e-10	4.78838e-09	GO:0044464//cell part	GO:0005501//retinoid binding	GO:0051234//establishment of localization	gi|195117324|ref|XP_002003199.1|/8.0414e-107/GI23782 [Drosophila mojavensis]
Unigene3709	30	77	8.77	22.69	-1.37141	3.58426e-06	2.28521e-05	-	GO:0042302//structural constituent of cuticle	-	gi|195107216|ref|XP_001998211.1|/1.06834e-28/GI23758 [Drosophila mojavensis]
Unigene3439	28	71	8.19	20.92	-1.35295	1.0608e-05	6.22073e-05	-	-	-	gi|195480220|ref|XP_002101184.1|/2.5486e-10/GE17478 [Drosophila yakuba]
Unigene12382	21	53	6.14	15.62	-1.34708	0.00015501	0.000702008	GO:0031224//intrinsic to membrane	GO:0022803//passive transmembrane transporter activity	GO:0006810//transport	gi|195382842|ref|XP_002050137.1|/1.71633e-90/GJ20358 [Drosophila virilis]
Unigene10699	166	419	48.55	123.46	-1.3465	1.89848e-13	2.94053e-12	-	-	-	-
Unigene9704	419	1056	122.54	311.17	-1.34445	0	0	GO:0043231//intracellular membrane-bounded organelle;GO:0015630//microtubule cytoskeleton;GO:0043234//protein complex;GO:0044444//cytoplasmic part	GO:0004175//endopeptidase activity;GO:0032559//adenyl ribonucleotide binding;GO:0042623//ATPase activity, coupled	GO:0007010//cytoskeleton organization;GO:0007017//microtubule-based process;GO:0048284//organelle fusion;GO:0044087;GO:0019094//pole plasm mRNA localization;GO:0042051//compound eye photoreceptor development;GO:0019538//protein metabolic process	gi|195430960|ref|XP_002063516.1|/1.0894e-92/GK21952 [Drosophila willistoni]
Unigene10618	27	68	7.9	20.04	-1.34296	1.82547e-05	0.000101955	-	-	-	-
Unigene18433	100	251	29.25	73.96	-1.33831	9.32588e-15	1.6894e-13	-	-	-	-
Unigene10730	65	163	19.01	48.03	-1.33718	3.22518e-11	3.67151e-10	GO:0044421//extracellular region part	GO:0046914//transition metal ion binding;GO:0008235//metalloexopeptidase activity	GO:0019538//protein metabolic process	gi|195063371|ref|XP_001996368.1|/1.07432e-177/GH25145 [Drosophila grimshawi]
Unigene3797	93	233	27.2	68.66	-1.33586	3.26406e-14	5.67837e-13	GO:0031224//intrinsic to membrane	GO:0008375//acetylglucosaminyltransferase activity	GO:0016331//morphogenesis of embryonic epithelium;GO:0040003//chitin-based cuticle development;GO:0035151//regulation of tube size, open tracheal system;GO:0006031//chitin biosynthetic process	gi|9963823|gb|AAG09712.1|AF221067_1/0/chitin synthase 1 [Lucilia cuprina]
Unigene6220	22	55	6.43	16.21	-1.33399	0.000130916	0.000596784	-	-	-	gi|195453557|ref|XP_002073838.1|/1.50091e-27/GK14327 [Drosophila willistoni]
Unigene10065	144	358	42.11	105.49	-1.32487	7.86038e-14	1.31001e-12	-	-	-	-
Unigene12041	474	1176	138.62	346.53	-1.32184	1.13332e-12	1.53062e-11	-	-	-	gi|6984066|gb|AAF34747.1|/5.05136e-124/l(2)01289 H9 form [Drosophila melanogaster]
Unigene17785	25	62	7.31	18.27	-1.32153	5.40856e-05	0.00027684	-	-	-	gi|289741057|gb|ADD19276.1|/3.4295e-51/hypothetical conserved protein [Glossina morsitans morsitans]
Unigene10344	117	290	34.22	85.45	-1.32024	1.3789e-13	2.20968e-12	-	-	-	-
Unigene10675	8849	21835	2587.96	6434.02	-1.31391	0	0	-	GO:0042302//structural constituent of cuticle	-	gi|2565392|gb|AAB81989.1|/3.74722e-47/cuticle 1 [Lucilia cuprina]
Unigene12033	52	128	15.21	37.72	-1.31031	7.25332e-09	6.59846e-08	-	-	-	-
Unigene10089	24	59	7.02	17.39	-1.30871	9.31184e-05	0.000449829	-	-	-	gi|194741048|ref|XP_001953001.1|/4.43301e-48/GF17554 [Drosophila ananassae]
Unigene10331	837	2056	244.79	605.83	-1.30737	8.10462e-13	1.12372e-11	-	GO:0016787//hydrolase activity	GO:0008152//metabolic process	gi|289741047|gb|ADD19271.1|/1.26394e-119/carbon-nitrogen hydrolase [Glossina morsitans morsitans]
Unigene21200	47	115	13.75	33.89	-1.30143	4.94706e-08	4.08967e-07	-	-	-	gi|195051691|ref|XP_001993151.1|/2.02769e-151/GH13237 [Drosophila grimshawi]
Unigene11520	66	160	19.3	47.15	-1.28866	1.68216e-10	1.80871e-09	-	-	-	gi|195172293|ref|XP_002026933.1|/4.49559e-168/GL12830 [Drosophila persimilis]
Unigene10687	188	455	54.98	134.07	-1.28601	1.64535e-13	2.57236e-12	-	-	-	gi|195447410|ref|XP_002071201.1|/1.0153e-31/GK25258 [Drosophila willistoni]
Unigene11657	930	2250	271.99	663	-1.28546	0	0	-	-	-	gi|195108033|ref|XP_001998597.1|/9.25448e-42/GI24063 [Drosophila mojavensis]
CL1147.Contig1	61	147	17.84	43.32	-1.27992	1.13333e-09	1.12967e-08	-	-	-	-
Unigene3584	94	225	27.49	66.3	-1.2701	0	0	GO:0044464//cell part	GO:0004175//endopeptidase activity	GO:0019538//protein metabolic process	gi|195381183|ref|XP_002049334.1|/2.45995e-141/GJ20808 [Drosophila virilis]
Unigene3597	28	67	8.19	19.74	-1.26919	4.67192e-05	0.000241958	GO:0016028//rhabdomere	GO:0005527//macrolide binding;GO:0016853//isomerase activity	GO:0044267//cellular protein metabolic process;GO:0009584//detection of visible light;GO:0007399//nervous system development;GO:0010959//regulation of metal ion transport	gi|289740907|gb|ADD19201.1|/0/FKBP-type peptidyl-prolyl cis-trans isomerase [Glossina morsitans morsitans]
Unigene4711	92	220	26.91	64.83	-1.26852	1.32339e-13	2.13303e-12	GO:0042579//microbody	GO:0016663//oxidoreductase activity, acting on other nitrogenous compounds as donors, oxygen as acceptor	GO:0009112	gi|195577369|ref|XP_002078543.1|/6.76935e-146/GD23486 [Drosophila simulans]
Unigene10960	93	222	27.2	65.42	-1.26613	1.40332e-13	2.24021e-12	GO:0016020//membrane	-	GO:0006810//transport	gi|195133836|ref|XP_002011345.1|/0/GI16478 [Drosophila mojavensis]
Unigene4341	68	162	19.89	47.74	-1.26316	2.45596e-10	2.61373e-09	-	GO:0016646//oxidoreductase activity, acting on the CH-NH group of donors, NAD or NADP as acceptor;GO:0000166//nucleotide binding	GO:0006544//glycine metabolic process;GO:0006188//IMP biosynthetic process;GO:0015953;GO:0006725//cellular aromatic compound metabolic process	gi|21320165|gb|AAM44405.1|/9.68589e-82/dihydrofolate reductase [Haematobia irritans exigua]
Unigene10497	157	374	45.92	110.2	-1.26293	0	0	GO:0005746//mitochondrial respiratory chain	GO:0016651//oxidoreductase activity, acting on NADH or NADPH	GO:0010259//multicellular organismal aging;GO:0006979//response to oxidative stress;GO:0022904//respiratory electron transport chain	gi|289741365|gb|ADD19430.1|/3.87704e-85/NADH-ubiquinone oxidoreductase NDUFB5/SGDH subunit [Glossina morsitans morsitans]
Unigene10420	137	326	40.07	96.06	-1.26141	2.67342e-13	3.97814e-12	GO:0044424//intracellular part	GO:0005092//GDP-dissociation inhibitor activity	-	gi|195428573|ref|XP_002062347.1|/1.61474e-97/GK16712 [Drosophila willistoni]
Unigene11743	293	697	85.69	205.38	-1.2611	4.85168e-13	6.99465e-12	-	-	-	gi|289743317|gb|ADD20406.1|/1.00373e-37/cytochrome c oxidase subunit VIb COX12 [Glossina morsitans morsitans]
Unigene10334	2781	6615	813.32	1949.21	-1.26099	0	0	GO:0043231//intracellular membrane-bounded organelle	GO:0046914//transition metal ion binding	GO:0014706//striated muscle tissue development	gi|289742319|gb|ADD19907.1|/2.27301e-42/regulatory protein MLP [Glossina morsitans morsitans]
Unigene5140	35	83	10.24	24.46	-1.25621	6.7669e-06	4.13103e-05	GO:0016020//membrane	GO:0005216//ion channel activity	GO:0006810//transport	gi|161078208|ref|NP_001097752.1|/3.0872e-121/chloride channel-a, isoform F [Drosophila melanogaster]
Unigene10102	63	148	18.42	43.61	-1.24339	2.335e-09	2.24165e-08	GO:0043231//intracellular membrane-bounded organelle;GO:0042995//cell projection;GO:0016020//membrane	GO:0005488//binding	GO:0042051//compound eye photoreceptor development;GO:0032989//cellular component morphogenesis;GO:0007610//behavior	gi|289739735|gb|ADD18615.1|/2.55011e-120/cell cycle-associated protein Mob1-1 [Glossina morsitans morsitans]
Unigene10379	523	1226	152.96	361.26	-1.23988	5.02932e-13	7.21331e-12	GO:0015630//microtubule cytoskeleton;GO:0044444//cytoplasmic part;GO:0015629//actin cytoskeleton	GO:0008194//UDP-glycosyltransferase activity;GO:0005198//structural molecule activity;GO:0032559//adenyl ribonucleotide binding	GO:0006024//glycosaminoglycan biosynthetic process;GO:0006996//organelle organization;GO:0042993//positive regulation of transcription factor import into nucleus;GO:0051301//cell division;GO:0030166//proteoglycan biosynthetic process;GO:0048513//organ development	gi|17647135|ref|NP_523800.1|/0/actin 57B, isoform A [Drosophila melanogaster]
CL1018.Contig1	41	96	11.99	28.29	-1.23846	1.68112e-06	1.14171e-05	-	GO:0016746//transferase activity, transferring acyl groups	-	gi|198457626|ref|XP_002138431.1|/1.34271e-55/GA24395 [Drosophila pseudoobscura pseudoobscura]
Unigene20075	35	82	10.24	24.16	-1.2384	9.66204e-06	5.69002e-05	GO:0043231//intracellular membrane-bounded organelle	-	GO:0042078//germ-line stem cell division;GO:0000087//M phase of mitotic cell cycle;GO:0048592//eye morphogenesis;GO:0007127//meiosis I;GO:0019827//stem cell maintenance;GO:0048232//male gamete generation;GO:0010467//gene expression;GO:0007053//spindle assembly involved in male meiosis	gi|289743045|gb|ADD20270.1|/3.24061e-38/meiotic cell division protein Pelota/DOm34 [Glossina morsitans morsitans]
Unigene10615	670	1563	195.95	460.56	-1.2329	2.12718e-13	3.26442e-12	-	GO:0005198//structural molecule activity	-	gi|195127099|ref|XP_002008006.1|/3.51504e-130/GI12072 [Drosophila mojavensis]
CL1142.Contig1	1110	2584	324.63	761.42	-1.2299	4.79438e-12	5.96292e-11	-	-	-	-
Unigene10468	391	900	114.35	265.2	-1.21362	2.28928e-13	3.48113e-12	-	GO:0003824//catalytic activity	GO:0008152//metabolic process	gi|195036572|ref|XP_001989744.1|/0/GH18965 [Drosophila grimshawi]
CL181.Contig1	403	918	117.86	270.5	-1.19855	0	0	-	-	-	gi|189459135|gb|ACD99553.1|/8.87558e-26/IP21601p [Drosophila melanogaster]
Unigene11752	1157	2617	338.37	771.14	-1.18839	3.79496e-12	4.79142e-11	-	-	-	gi|194741728|ref|XP_001953339.1|/3.40581e-62/GF17709 [Drosophila ananassae]
Unigene9632	89	201	26.03	59.23	-1.18615	1.90798e-11	2.22367e-10	GO:0016460//myosin II complex	GO:0046872//metal ion binding;GO:0016887//ATPase activity	-	gi|17933672|ref|NP_524586.1|/5.24923e-75/myosin light chain 2, isoform A [Drosophila melanogaster]
Unigene10272	1460	3290	426.99	969.45	-1.18296	3.67884e-12	4.65186e-11	GO:0015630//microtubule cytoskeleton;GO:0044444//cytoplasmic part	GO:0003824//catalytic activity;GO:0005496//steroid binding	GO:0008152//metabolic process	gi|194745680|ref|XP_001955315.1|/1.78312e-162/GF16296 [Drosophila ananassae]
Unigene10925	276	621	80.72	182.99	-1.18077	4.17444e-14	7.20199e-13	-	-	-	gi|312374823|gb|EFR22302.1|/4.95939e-60/hypothetical protein AND_15458 [Anopheles darlingi]
Unigene10758	9188	20648	2687.1	6084.25	-1.17903	0	0	-	-	-	gi|289742343|gb|ADD19919.1|/4.68116e-21/DNA-binding nuclear protein p8 [Glossina morsitans morsitans]
Unigene12021	3431	7697	1003.42	2268.04	-1.17652	0	0	GO:0044297//cell body;GO:0015934//large ribosomal subunit	GO:0005198//structural molecule activity;GO:0004659//prenyltransferase activity	GO:0007276//gamete generation;GO:0007052//mitotic spindle organization;GO:0006720//isoprenoid metabolic process;GO:0010467//gene expression;GO:0009790//embryonic development	gi|194767515|ref|XP_001965861.1|/7.91029e-126/GF20520 [Drosophila ananassae]
Unigene4385	86	192	25.15	56.58	-1.16973	8.75296e-11	9.59716e-10	-	-	-	gi|195029895|ref|XP_001987807.1|/7.75844e-101/GH22115 [Drosophila grimshawi]
Unigene10999	58	129	16.96	38.01	-1.16424	1.21151e-07	9.56014e-07	GO:0044421//extracellular region part	GO:0004175//endopeptidase activity	GO:0032501//multicellular organismal process;GO:0019538//protein metabolic process	gi|1717788|sp|P51588.1|TRYP_SARBU/7.82213e-108/RecName: Full=Trypsin; Flags: Precursor
Unigene10418	47	104	13.75	30.65	-1.15646	2.31634e-06	1.53191e-05	GO:0044464//cell part	GO:0005515//protein binding	-	gi|320544544|ref|NP_001188695.1|/1.45527e-90/Muscle-specific protein 300, isoform G [Drosophila melanogaster]
Unigene9481	360	796	105.28	234.55	-1.15566	3.66374e-13	5.31881e-12	-	GO:0003824//catalytic activity	GO:0044238//primary metabolic process	gi|24642750|ref|NP_573202.1|/1.0738e-144/CG5162 [Drosophila melanogaster]
Unigene21114	30	66	8.77	19.45	-1.14912	0.000189344	0.000847824	-	GO:0004674//protein serine/threonine kinase activity;GO:0032559//adenyl ribonucleotide binding	GO:0065008;GO:0006909//phagocytosis;GO:0006464//protein modification process	gi|195340315|ref|XP_002036759.1|/4.25943e-171/GM12508 [Drosophila sechellia]
Unigene3032	60	132	17.55	38.9	-1.1483	1.18781e-07	9.39981e-07	-	-	-	gi|195394081|ref|XP_002055674.1|/2.91308e-10/GJ19491 [Drosophila virilis]
Unigene18325	85	187	24.86	55.1	-1.14823	2.8172e-10	2.95664e-09	-	-	-	gi|195337605|ref|XP_002035419.1|/3.50729e-45/GM13932 [Drosophila sechellia]
Unigene9572	51	111	14.92	32.71	-1.13248	1.58336e-06	1.07971e-05	GO:0005875//microtubule associated complex	GO:0016887//ATPase activity	GO:0048812//neuron projection morphogenesis;GO:0007017//microtubule-based process;GO:0007420//brain development	gi|17647873|ref|NP_523771.1|/1.49846e-46/roadblock [Drosophila melanogaster]
Unigene10899	76	165	22.23	48.62	-1.12904	5.07136e-09	4.69552e-08	GO:0005746//mitochondrial respiratory chain	GO:0015002//heme-copper terminal oxidase activity	GO:0022904//respiratory electron transport chain	gi|195384968|ref|XP_002051184.1|/1.73154e-85/GJ13654 [Drosophila virilis]
Unigene9830	510	1107	149.15	326.19	-1.12895	0	0	-	-	-	-
Unigene9650	1037	2243	303.28	660.93	-1.12385	2.5524e-12	3.3078e-11	GO:0043231//intracellular membrane-bounded organelle;GO:0031224//intrinsic to membrane	GO:0015002//heme-copper terminal oxidase activity	GO:0022904//respiratory electron transport chain	gi|154623453|emb|CAD19770.1|/3.02604e-116/cytochrome oxidase subunit III [Chrysomya megacephala]
Unigene11534	58	125	16.96	36.83	-1.11875	4.53914e-07	3.29483e-06	-	-	-	-
Unigene9565	563	1211	164.65	356.84	-1.11587	1.70974e-13	2.66803e-12	GO:0032991//macromolecular complex	GO:0042802//identical protein binding;GO:0004645//phosphorylase activity;GO:0048037//cofactor binding	GO:0040011//locomotion;GO:0005977//glycogen metabolic process	gi|24581010|ref|NP_722762.1|/0/glycogen phosphorylase, isoform A [Drosophila melanogaster]
Unigene11433	233	500	68.14	147.33	-1.11248	0	0	-	-	-	gi|289740719|gb|ADD19107.1|/1.40289e-179/26S proteasome regulatory complex subunit RPN9/PSMD13 [Glossina morsitans morsitans]
Unigene3974	111	238	32.46	70.13	-1.11137	4.04232e-12	5.06536e-11	-	-	-	gi|195050700|ref|XP_001992949.1|/1.28466e-40/GH13360 [Drosophila grimshawi]
Unigene18929	78	167	22.81	49.21	-1.10929	6.79858e-09	6.19154e-08	-	-	-	gi|195123613|ref|XP_002006298.1|/3.9681e-20/GI20968 [Drosophila mojavensis]
Unigene3163	50	107	14.62	31.53	-1.10878	3.64536e-06	2.31884e-05	-	-	-	-
Unigene16586	38	81	11.11	23.87	-1.10334	6.13922e-05	0.000312511	GO:0005576//extracellular region	-	GO:0006935//chemotaxis;GO:0009987//cellular process	gi|194770489|ref|XP_001967325.1|/1.88189e-25/GF13877 [Drosophila ananassae]
Unigene11959	661	1390	193.31	409.58	-1.08323	0	0	-	-	-	gi|289724675|gb|ADD18309.1|/0/chitinase [Glossina morsitans morsitans]
Unigene10872	124	260	36.26	76.61	-1.07915	1.58074e-12	2.11094e-11	GO:0044444//cytoplasmic part	GO:0015002//heme-copper terminal oxidase activity	GO:0022904//respiratory electron transport chain	gi|195387481|ref|XP_002052424.1|/3.2144e-25/GJ17541 [Drosophila virilis]
Unigene10297	241	505	70.48	148.81	-1.07819	2.16272e-13	3.31286e-12	GO:0044464//cell part	GO:0005506//iron ion binding	-	gi|195579140|ref|XP_002079420.1|/1.11663e-61/GD23944 [Drosophila simulans]
Unigene18718	53	111	15.5	32.71	-1.07746	4.03674e-06	2.55221e-05	-	GO:0008233//peptidase activity	-	gi|194752135|ref|XP_001958378.1|/3.17172e-113/GF10888 [Drosophila ananassae]
Unigene11774	435	897	127.22	264.31	-1.05491	1.21725e-12	1.64132e-11	-	-	-	gi|289743305|gb|ADD20400.1|/2.87882e-57/translation initiation factor 1 [Glossina morsitans morsitans]
Unigene3024	40	82	11.7	24.16	-1.04611	0.000111478	0.000534183	GO:0016020//membrane;GO:0043234//protein complex	GO:0004690//cyclic nucleotide-dependent protein kinase activity;GO:0032559//adenyl ribonucleotide binding	GO:0007626//locomotory behavior;GO:0007017//microtubule-based process;GO:0007613//memory;GO:0030534//adult behavior;GO:0045450//bicoid mRNA localization;GO:0007478//leg disc morphogenesis;GO:0007227;GO:0019935//cyclic-nucleotide-mediated signaling;GO:0008306//associative learning;GO:0042749//regulation of circadian sleep/wake cycle;GO:0044087;GO:0001654//eye development;GO:0006464//protein modifi…	gi|198473609|ref|XP_001356368.2|/0/GA18145 [Drosophila pseudoobscura pseudoobscura]
Unigene11164	40	82	11.7	24.16	-1.04611	0.000111478	0.000533876	-	-	-	gi|195394047|ref|XP_002055657.1|/3.18574e-09/GJ19482 [Drosophila virilis]
Unigene10129	219	446	64.05	131.42	-1.03691	3.3773e-13	4.92873e-12	-	GO:0016788//hydrolase activity, acting on ester bonds	-	gi|195150413|ref|XP_002016149.1|/1.16402e-175/GL10651 [Drosophila persimilis]
Unigene3956	75	152	21.93	44.79	-1.03027	1.9464e-07	1.47047e-06	-	-	-	gi|289742481|gb|ADD19988.1|/5.44881e-61/putative oxidoreductase [Glossina morsitans morsitans]
Unigene10679	46	93	13.45	27.4	-1.02657	5.06036e-05	0.000260296	GO:0031980//mitochondrial lumen	GO:0004030//aldehyde dehydrogenase [NAD(P)+] activity	GO:0010033//response to organic substance;GO:0032787//monocarboxylic acid metabolic process	gi|195398534|ref|XP_002057876.1|/0/GJ17859 [Drosophila virilis]
Unigene8259	228	457	66.68	134.66	-1.014	2.82218e-13	4.16234e-12	-	-	-	-
Unigene10228	463	922	135.41	271.68	-1.00457	1.10223e-12	1.49835e-11	GO:0031980//mitochondrial lumen	GO:0005515//protein binding;GO:0016639//oxidoreductase activity, acting on the CH-NH2 group of donors, NAD or NADP as acceptor	GO:0046692//sperm competition;GO:0006103//2-oxoglutarate metabolic process;GO:0006734//NADH metabolic process;GO:0045333//cellular respiration	gi|289742585|gb|ADD20040.1|/0/glutamate dehydrogenase [Glossina morsitans morsitans]
Unigene11540	170	338	49.72	99.6	-1.00232	3.8547e-13	5.5766e-12	-	-	-	-
Unigene3978	67	133	19.59	39.19	-1.00037	2.03704e-06	1.37003e-05	GO:0044464//cell part	GO:0017111//nucleoside-triphosphatase activity;GO:0032561//guanyl ribonucleotide binding	GO:0006412//translation;GO:0035556;GO:0016049//cell growth;GO:0022402//cell cycle process;GO:0042254//ribosome biogenesis;GO:0007444//imaginal disc development;GO:0006950//response to stress	gi|195391956|ref|XP_002054625.1|/1.20033e-95/GJ24556 [Drosophila virilis]
Unigene9554	232	115	67.85	33.89	1.00149	3.7905e-10	3.95818e-09	GO:0042598//vesicular fraction;GO:0031090//organelle membrane;GO:0043231//intracellular membrane-bounded organelle;GO:0031224//intrinsic to membrane;GO:0044444//cytoplasmic part	GO:0005506//iron ion binding	GO:0051234//establishment of localization;GO:0006091//generation of precursor metabolites and energy	gi|1345880|sp|P49096.1|CYB5_MUSDO/5.67156e-63/RecName: Full=Cytochrome b5; Short=CYTB5
Unigene161	95	47	27.78	13.85	1.00416	6.16958e-05	0.000313865	GO:0043231//intracellular membrane-bounded organelle	GO:0016462//pyrophosphatase activity;GO:0032559//adenyl ribonucleotide binding	-	gi|195472429|ref|XP_002088503.1|/1.12353e-78/GE12088 [Drosophila yakuba]
Unigene11600	583	287	170.5	84.57	1.01155	1.2517e-23	3.32179e-22	-	-	-	gi|195401034|ref|XP_002059119.1|/0/GJ16204 [Drosophila virilis]
Unigene10908	126	62	36.85	18.27	1.01219	3.34576e-06	2.14628e-05	GO:0043234//protein complex	GO:0015405//P-P-bond-hydrolysis-driven transmembrane transporter activity;GO:0017111//nucleoside-triphosphatase activity;GO:0032559//adenyl ribonucleotide binding	-	gi|195398837|ref|XP_002058027.1|/0/GJ15717 [Drosophila virilis]
Unigene16542	187	92	54.69	27.11	1.01245	1.42721e-08	1.25852e-07	-	-	-	-
Unigene11763	179	88	52.35	25.93	1.01357	2.82942e-08	2.41326e-07	-	-	-	gi|195379959|ref|XP_002048738.1|/0/GJ21209 [Drosophila virilis]
Unigene10282	287	141	83.94	41.55	1.01451	1.90281e-12	2.52485e-11	GO:0044431//Golgi apparatus part;GO:0016023//cytoplasmic membrane-bounded vesicle	GO:0005488//binding	GO:0006996//organelle organization	gi|198466485|ref|XP_001354013.2|/1.55274e-140/GA20601 [Drosophila pseudoobscura pseudoobscura]
Unigene3325	253	124	73.99	36.54	1.01785	3.39406e-11	3.83754e-10	GO:0015630//microtubule cytoskeleton	GO:0004812//aminoacyl-tRNA ligase activity;GO:0032559//adenyl ribonucleotide binding	GO:0006418//tRNA aminoacylation for protein translation	gi|195109638|ref|XP_001999390.1|/0/GI24483 [Drosophila mojavensis]
Unigene11995	4595	2245	1343.84	661.52	1.0225	2.2524e-177	1.85834e-175	-	-	-	gi|195042086|ref|XP_001991362.1|/1.41751e-80/GH12611 [Drosophila grimshawi]
Unigene9718	82	40	23.98	11.79	1.02427	0.000155946	0.000705863	GO:0044444//cytoplasmic part	-	GO:0051234//establishment of localization	gi|289739899|gb|ADD18697.1|/2.22848e-137/phosphatidylinositol transfer protein SEC14 [Glossina morsitans morsitans]
Unigene10774	84	41	24.57	12.08	1.02428	0.000130735	0.000596287	-	-	-	gi|195401917|ref|XP_002059557.1|/9.41513e-62/GJ14762 [Drosophila virilis]
Unigene4306	123	60	35.97	17.68	1.02468	3.49956e-06	2.24149e-05	GO:0030136//clathrin-coated vesicle;GO:0005819//spindle	GO:0005083//small GTPase regulator activity;GO:0004661//protein geranylgeranyltransferase activity	GO:0001505//regulation of neurotransmitter levels;GO:0015031//protein transport	gi|195122254|ref|XP_002005627.1|/4.40677e-167/GI18968 [Drosophila mojavensis]
Unigene10891	899	438	262.92	129.06	1.02658	2.2118e-36	8.08374e-35	GO:0030529//ribonucleoprotein complex	GO:0043169//cation binding;GO:0005198//structural molecule activity	GO:0048468//cell development;GO:0010467//gene expression	gi|28316886|gb|AAL68340.2|/1.23902e-29/RH06643p [Drosophila melanogaster]
Unigene11766	310	151	90.66	44.49	1.02699	1.44362e-13	2.30013e-12	-	-	-	gi|289742439|gb|ADD19967.1|/2.30278e-114/40S ribosomal protein S2 [Glossina morsitans morsitans]
Unigene10694	3183	1549	930.89	456.44	1.02819	1.35159e-124	9.62635e-123	GO:0044444//cytoplasmic part	GO:0003779//actin binding	GO:0002165//instar larval or pupal development;GO:0006996//organelle organization	gi|294661909|gb|ADF28795.1|/1.42771e-44/MIP21378p [Drosophila melanogaster]
Unigene11963	503	244	147.11	71.9	1.03283	2.90662e-21	6.98008e-20	-	-	-	gi|195377497|ref|XP_002047526.1|/3.56634e-170/GJ11885 [Drosophila virilis]
Unigene10170	250	121	73.11	35.65	1.03617	2.30802e-11	2.66013e-10	-	GO:0016301//kinase activity	GO:0008614//pyridoxine metabolic process	gi|289739773|gb|ADD18634.1|/4.29255e-125/pyridoxal/pyridoxine/pyridoxamine kinase [Glossina morsitans morsitans]
Unigene9603	435	210	127.22	61.88	1.03978	8.72288e-19	1.90282e-17	GO:0043234//protein complex;GO:0015630//microtubule cytoskeleton	GO:0032561//guanyl ribonucleotide binding;GO:0017111//nucleoside-triphosphatase activity;GO:0005198//structural molecule activity	GO:0032502//developmental process;GO:0043623//cellular protein complex assembly;GO:0007017//microtubule-based process	gi|121987496|sp|Q27U48.1|TBB1_GLOMM/0/RecName: Full=Tubulin beta-1 chain; AltName: Full=Beta-1-tubulin
Unigene20726	77	37	22.52	10.9	1.04688	0.000194116	0.000868259	-	-	-	gi|195425534|ref|XP_002061054.1|/0/GK10733 [Drosophila willistoni]
Unigene9828	198	95	57.91	27.99	1.0489	1.90385e-09	1.85988e-08	GO:0043234//protein complex;GO:0044424//intracellular part	GO:0016462//pyrophosphatase activity;GO:0032559//adenyl ribonucleotide binding	GO:0009057//macromolecule catabolic process	gi|226371786|gb|ACO51518.1|/4.67607e-113/LP16188p [Drosophila melanogaster]
Unigene18627	121	58	35.39	17.09	1.05019	2.68328e-06	1.75508e-05	-	GO:0005488//binding;GO:0004620//phospholipase activity;GO:0008081//phosphoric diester hydrolase activity	GO:0023033;GO:0019400	gi|195117222|ref|XP_002003148.1|/0/GI23897 [Drosophila mojavensis]
Unigene9524	603	289	176.35	85.16	1.05019	7.86914e-26	2.238e-24	-	-	GO:0048513//organ development;GO:0048812//neuron projection morphogenesis	gi|161076460|ref|NP_001097242.1|/0/Not1, isoform C [Drosophila melanogaster]
Unigene20855	142	68	41.53	20.04	1.05127	3.52712e-07	2.58046e-06	-	-	-	gi|194770489|ref|XP_001967325.1|/5.83392e-57/GF13877 [Drosophila ananassae]
Unigene9635	1084	519	317.02	152.93	1.0517	3.27596e-45	1.33817e-43	-	-	-	gi|224924390|gb|ACN69145.1|/1.08041e-41/hypothetical conserved protein [Stomoxys calcitrans]
Unigene10916	184	88	53.81	25.93	1.05325	6.26464e-09	5.73662e-08	GO:0005815//microtubule organizing center;GO:0032155//cell division site part;GO:0012505//endomembrane system;GO:0005798//Golgi-associated vesicle;GO:0033267//axon part;GO:0031967	GO:0032561//guanyl ribonucleotide binding;GO:0017111//nucleoside-triphosphatase activity	GO:0007017//microtubule-based process;GO:0006959//humoral immune response;GO:0032506//cytokinetic process;GO:0006906//vesicle fusion;GO:0030036//actin cytoskeleton organization;GO:0044087;GO:0001700//embryonic development via the syncytial blastoderm;GO:0001709//cell fate determination;GO:0007281//germ cell development;GO:0007292//female gamete generation;GO:0033206//cytokinesis after meiosis;GO:…	gi|17137216|ref|NP_477170.1|/6.46874e-114/Rab-protein 11, isoform B [Drosophila melanogaster]
Unigene10185	341	163	99.73	48.03	1.05409	2.34048e-15	4.41249e-14	GO:0031224//intrinsic to membrane;GO:0005783//endoplasmic reticulum	GO:0008320//protein transmembrane transporter activity	GO:0001700//embryonic development via the syncytial blastoderm;GO:0007033//vacuole organization;GO:0006614//SRP-dependent cotranslational protein targeting to membrane;GO:0006914//autophagy;GO:0006984//ER-nuclear signaling pathway	gi|19920826|ref|NP_609034.1|/0/Sec61alpha [Drosophila melanogaster]
Unigene11621	469	224	137.16	66.01	1.0551	1.37701e-20	3.24141e-19	-	-	-	gi|195401743|ref|XP_002059471.1|/1.66388e-98/GJ17191 [Drosophila virilis]
Unigene5022	213	101	62.29	29.76	1.06563	2.74736e-10	2.88698e-09	-	-	-	gi|195029423|ref|XP_001987572.1|/0/GH19890 [Drosophila grimshawi]
Unigene4478	171	81	50.01	23.87	1.06702	1.51663e-08	1.33454e-07	GO:0031224//intrinsic to membrane;GO:0044444//cytoplasmic part	-	GO:0006909//phagocytosis;GO:0006613//cotranslational protein targeting to membrane	gi|289740423|gb|ADD18959.1|/8.29022e-165/transporter [Glossina morsitans morsitans]
Unigene22046	76	36	22.23	10.61	1.06708	0.000168874	0.000761073	-	GO:0003824//catalytic activity	-	gi|194744331|ref|XP_001954648.1|/4.13751e-145/GF18377 [Drosophila ananassae]
Unigene3001	76	36	22.23	10.61	1.06708	0.000168874	0.000760661	-	-	-	-
Unigene4497	150	71	43.87	20.92	1.06835	1.13751e-07	9.02746e-07	-	-	-	-
Unigene9730	3211	1518	939.08	447.3	1.07001	5.19212e-134	3.76226e-132	-	-	-	-
Unigene10160	146	69	42.7	20.33	1.07063	1.60093e-07	1.21943e-06	GO:0044444//cytoplasmic part	-	GO:0050658//RNA transport;GO:0006629//lipid metabolic process	gi|195390893|ref|XP_002054102.1|/0/GJ22975 [Drosophila virilis]
Unigene11962	502	237	146.81	69.84	1.07182	1.87193e-22	4.77028e-21	-	-	-	gi|195384926|ref|XP_002051163.1|/1.94582e-97/GJ13731 [Drosophila virilis]
Unigene22374	233	110	68.14	32.41	1.07206	3.2416e-11	3.68516e-10	-	GO:0019840//isoprenoid binding	GO:0006726//eye pigment biosynthetic process;GO:0007165//signal transduction	gi|194744620|ref|XP_001954791.1|/7.23088e-104/GF16567 [Drosophila ananassae]
Unigene3535	278	131	81.3	38.6	1.07465	3.74254e-13	5.42375e-12	GO:0043231//intracellular membrane-bounded organelle	GO:0046914//transition metal ion binding;GO:0016879//ligase activity, forming carbon-nitrogen bonds	GO:0043161//proteasomal ubiquitin-dependent protein catabolic process	gi|195390795|ref|XP_002054053.1|/0/GJ24224 [Drosophila virilis]
Unigene22478	121	57	35.39	16.8	1.07488	1.71066e-06	1.15988e-05	GO:0043232	-	GO:0023060	gi|170035510|ref|XP_001845612.1|/2.46808e-113/myosin vii [Culex quinquefasciatus]
Unigene11169	104	49	30.42	14.44	1.07495	9.30516e-06	5.50319e-05	-	-	-	gi|195386888|ref|XP_002052136.1|/0/GJ17388 [Drosophila virilis]
Unigene11625	1352	636	395.4	187.41	1.07711	4.14496e-58	2.03176e-56	-	-	-	-
Unigene20365	79	37	23.1	10.9	1.08356	0.000102979	0.000495166	-	GO:0004690//cyclic nucleotide-dependent protein kinase activity;GO:0032559//adenyl ribonucleotide binding	GO:0006464//protein modification process	gi|125986381|ref|XP_001356954.1|/0/GA17377 [Drosophila pseudoobscura pseudoobscura]
Unigene9943	267	125	78.09	36.83	1.08426	7.52852e-13	1.04733e-11	GO:0000323//lytic vacuole	GO:0043169//cation binding;GO:0015923//mannosidase activity	GO:0005975//carbohydrate metabolic process	gi|195051246|ref|XP_001993059.1|/0/GH13617 [Drosophila grimshawi]
Unigene3453	185	86	54.1	25.34	1.09421	1.86514e-09	1.82421e-08	GO:0030120//vesicle coat;GO:0044431//Golgi apparatus part	GO:0005488//binding	GO:0043062//extracellular structure organization;GO:0035151//regulation of tube size, open tracheal system;GO:0006909//phagocytosis;GO:0035148//tube formation;GO:0002168//instar larval development;GO:0040003//chitin-based cuticle development;GO:0051301//cell division;GO:0019915//lipid storage;GO:0048193//Golgi vesicle transport;GO:0015031//protein transport;GO:0035146	gi|194764949|ref|XP_001964590.1|/0/GF22968 [Drosophila ananassae]
Unigene10063	704	327	205.89	96.36	1.09537	6.871e-32	2.29024e-30	-	GO:0004175//endopeptidase activity	GO:0019538//protein metabolic process	gi|195355076|ref|XP_002044019.1|/0/GM21572 [Drosophila sechellia]
Unigene10716	3550	1642	1038.22	483.84	1.10151	5.38268e-155	4.19195e-153	GO:0016020//membrane	-	GO:0022900//electron transport chain	gi|154623456|emb|CAD19773.2|/3.74239e-119/NADH dehydrogenase subunit 4 [Chrysomya megacephala]
Unigene3699	171	79	50.01	23.28	1.10313	6.0842e-09	5.59599e-08	-	-	-	gi|195392144|ref|XP_002054719.1|/6.06491e-124/GJ24605 [Drosophila virilis]
Unigene11158	1194	550	349.19	162.07	1.1074	8.18266e-54	3.72602e-52	-	-	-	gi|83595287|gb|ABC25095.1|/3.07942e-178/imaginal disc growth factor 3 [Glossina morsitans morsitans]
Unigene3113	133	61	38.9	17.97	1.11418	2.42458e-07	1.82347e-06	-	GO:0016301//kinase activity;GO:0032559//adenyl ribonucleotide binding	GO:0000097//sulfur amino acid biosynthetic process;GO:0048513//organ development	gi|289741309|gb|ADD19402.1|/0/selenophosphate synthetase [Glossina morsitans morsitans]
CL193.Contig1	94	43	27.49	12.67	1.11749	1.38041e-05	8.00485e-05	-	GO:0003824//catalytic activity;GO:0046914//transition metal ion binding	GO:0008152//metabolic process	gi|195381637|ref|XP_002049554.1|/5.39195e-151/GJ20691 [Drosophila virilis]
Unigene5242	116	53	33.93	15.62	1.11917	1.30412e-06	8.959e-06	-	-	-	gi|332031413|gb|EGI70926.1|/2.06223e-07/Cytochrome c oxidase copper chaperone [Acromyrmex echinatior]
Unigene10323	1279	582	374.05	171.5	1.12502	5.8937e-59	2.95857e-57	GO:0033176//proton-transporting V-type ATPase complex	GO:0015077//monovalent inorganic cation transmembrane transporter activity	GO:0006754//ATP biosynthetic process;GO:0015988//energy coupled proton transport, against electrochemical gradient	gi|195435754|ref|XP_002065844.1|/3.3129e-46/GK17834 [Drosophila willistoni]
Unigene3719	364	165	106.45	48.62	1.13055	4.54914e-18	9.6704e-17	-	-	-	-
Unigene4276	73	33	21.35	9.72	1.13521	0.000107621	0.000516592	-	-	-	gi|195402531|ref|XP_002059858.1|/0/GJ15008 [Drosophila virilis]
Unigene5142	73	33	21.35	9.72	1.13521	0.000107621	0.000516295	-	-	-	gi|194757549|ref|XP_001961027.1|/2.18758e-39/GF13664 [Drosophila ananassae]
Unigene10482	3423	1545	1001.08	455.26	1.13679	3.22908e-157	2.53848e-155	GO:0015934//large ribosomal subunit	GO:0005198//structural molecule activity	GO:0007052//mitotic spindle organization;GO:0010467//gene expression	gi|195382531|ref|XP_002049983.1|/5.07835e-84/GJ20445 [Drosophila virilis]
Unigene4990	142	64	41.53	18.86	1.13882	5.53292e-08	4.55141e-07	GO:0043231//intracellular membrane-bounded organelle	GO:0008135//translation factor activity, nucleic acid binding;GO:0032561//guanyl ribonucleotide binding;GO:0017111//nucleoside-triphosphatase activity	GO:0006412//translation	gi|194757681|ref|XP_001961091.1|/0/GF13698 [Drosophila ananassae]
Unigene9872	924	416	270.23	122.58	1.14046	5.46522e-44	2.1895e-42	-	-	-	-
Unigene3375	109	49	31.88	14.44	1.14258	1.85715e-06	1.2541e-05	-	-	-	gi|289740123|gb|ADD18809.1|/5.13456e-151/uncharacterized conserved protein [Glossina morsitans morsitans]
Unigene13387	98	44	28.66	12.97	1.14386	6.037e-06	3.71264e-05	GO:0031224//intrinsic to membrane	-	GO:0006810//transport	gi|195055759|ref|XP_001994780.1|/5.88808e-107/GH14173 [Drosophila grimshawi]
Unigene3528	105	47	30.71	13.85	1.14882	2.60642e-06	1.70749e-05	GO:0044464//cell part	GO:0017111//nucleoside-triphosphatase activity;GO:0032561//guanyl ribonucleotide binding	GO:0035556;GO:0050658//RNA transport;GO:0001505//regulation of neurotransmitter levels;GO:0006897//endocytosis;GO:0006464//protein modification process	gi|125977978|ref|XP_001353022.1|/3.54982e-98/GA19306 [Drosophila pseudoobscura pseudoobscura]
Unigene10416	235	105	68.73	30.94	1.15147	1.67023e-12	2.22688e-11	-	GO:0016881//acid-amino acid ligase activity;GO:0016831//carboxy-lyase activity;GO:0032559//adenyl ribonucleotide binding	GO:0006188//IMP biosynthetic process;GO:0002118//aggressive behavior	gi|289739983|gb|ADD18739.1|/0/phosphoribosylamidoimidazole-succinocarboxamide synthase [Glossina morsitans morsitans]
Unigene5173	92	41	26.91	12.08	1.15552	1.0056e-05	5.90951e-05	GO:0012507//ER to Golgi transport vesicle membrane	GO:0046914//transition metal ion binding	GO:0048193//Golgi vesicle transport;GO:0015031//protein transport	gi|195433679|ref|XP_002064835.1|/0/GK14994 [Drosophila willistoni]
Unigene10316	209	93	61.12	27.4	1.15747	2.33352e-11	2.6858e-10	GO:0044424//intracellular part	GO:0008238//exopeptidase activity	GO:0019538//protein metabolic process	gi|195037503|ref|XP_001990200.1|/0/GH19202 [Drosophila grimshawi]
Unigene10979	162	72	47.38	21.22	1.15885	3.91708e-09	3.68409e-08	-	GO:0004674//protein serine/threonine kinase activity;GO:0032559//adenyl ribonucleotide binding	GO:0065008;GO:0006464//protein modification process	gi|83595261|gb|ABC25082.1|/0/MAP kinase activated protein-kinase-2 [Glossina morsitans morsitans]
Unigene3224	217	96	63.46	28.29	1.16556	7.38032e-12	8.99126e-11	GO:0030529//ribonucleoprotein complex	GO:0042277//peptide binding;GO:0003723//RNA binding;GO:0032561//guanyl ribonucleotide binding;GO:0016462//pyrophosphatase activity	GO:0007033//vacuole organization;GO:0006614//SRP-dependent cotranslational protein targeting to membrane;GO:0006914//autophagy	gi|289740969|gb|ADD19232.1|/0/signal recognition particle subunit srp54 [Glossina morsitans morsitans]
CL14.Contig1	516	228	150.91	67.18	1.16758	3.38798e-26	9.76887e-25	-	-	-	gi|328709609|ref|XP_001952788.2|/1.17066e-36/PREDICTED: hypothetical protein LOC100161474 [Acyrthosiphon pisum]
Unigene10551	222	98	64.93	28.88	1.16881	3.82112e-12	4.81715e-11	GO:0005839//proteasome core complex;GO:0043231//intracellular membrane-bounded organelle	GO:0004175//endopeptidase activity	GO:0019941//modification-dependent protein catabolic process;GO:0033554//cellular response to stress	gi|195119356|ref|XP_002004197.1|/2.16131e-120/GI19734 [Drosophila mojavensis]
Unigene22263	100	44	29.25	12.97	1.17326	3.09924e-06	2.00512e-05	-	GO:0016454;GO:0048037//cofactor binding	GO:0008152//metabolic process	gi|195052700|ref|XP_001993352.1|/0/GH13758 [Drosophila grimshawi]
Unigene5308	100	44	29.25	12.97	1.17326	3.09924e-06	2.00357e-05	GO:0043231//intracellular membrane-bounded organelle	GO:0004857//enzyme inhibitor activity	GO:0060699	gi|289741523|gb|ADD19509.1|/1.23427e-81/hypothetical conserved protein [Glossina morsitans morsitans]
Unigene3685	91	40	26.61	11.79	1.1744	8.51772e-06	5.06625e-05	GO:0043231//intracellular membrane-bounded organelle;GO:0043234//protein complex	GO:0004674//protein serine/threonine kinase activity;GO:0032559//adenyl ribonucleotide binding	GO:0016049//cell growth;GO:0023060;GO:0007049//cell cycle;GO:0006909//phagocytosis;GO:0035088//establishment or maintenance of apical/basal cell polarity;GO:0044057;GO:0006464//protein modification process	gi|289739971|gb|ADD18733.1|/0/serine/threonine protein kinase [Glossina morsitans morsitans]
Unigene20448	66	29	19.3	8.55	1.1746	0.000153202	0.000694575	GO:0031224//intrinsic to membrane	-	-	gi|195126827|ref|XP_002007870.1|/0/GI13177 [Drosophila mojavensis]
Unigene19582	66	29	19.3	8.55	1.1746	0.000153202	0.000694197	-	-	GO:0006810//transport	gi|221330283|ref|NP_001137673.1|/0/trpm, isoform G [Drosophila melanogaster]
Unigene21419	157	69	45.92	20.33	1.17551	4.62934e-09	4.2958e-08	-	GO:0017111//nucleoside-triphosphatase activity;GO:0000166//nucleotide binding	-	gi|289741547|gb|ADD19521.1|/4.39986e-94/GTPase Rab21 [Glossina morsitans morsitans]
Unigene11474	1037	455	303.28	134.07	1.17766	1.1931e-51	5.34521e-50	-	-	-	gi|195027848|ref|XP_001986794.1|/6.61181e-91/GH20332 [Drosophila grimshawi]
Unigene11755	73	32	21.35	9.43	1.17891	6.51848e-05	0.00032294	-	-	-	gi|195393330|ref|XP_002055307.1|/0/GJ18862 [Drosophila virilis]
Unigene10509	10681	4669	3123.74	1375.79	1.18301	0	0	GO:0044444//cytoplasmic part;GO:0030529//ribonucleoprotein complex	GO:0005488//binding;GO:0005198//structural molecule activity	GO:0010467//gene expression	gi|289742033|gb|ADD19764.1|/1.51761e-49/ribosomal protein S24 [Glossina morsitans morsitans]
Unigene3545	69	30	20.18	8.84	1.19081	9.16362e-05	0.000442926	GO:0043234//protein complex;GO:0043231//intracellular membrane-bounded organelle;GO:0015630//microtubule cytoskeleton	GO:0043566//structure-specific DNA binding	GO:0000278//mitotic cell cycle;GO:0006260//DNA replication	gi|195390608|ref|XP_002053960.1|/0/GJ23056 [Drosophila virilis]
Unigene11546	99	43	28.95	12.67	1.19215	2.61348e-06	1.71077e-05	-	-	-	gi|289740609|gb|ADD19052.1|/1.8534e-40/death-associated protein 1 [Glossina morsitans morsitans]
Unigene21733	76	33	22.23	9.72	1.19348	3.90668e-05	0.00020591	-	-	GO:0006351//transcription, DNA-dependent	gi|157125859|ref|XP_001654423.1|/4.47624e-139/hypothetical protein AaeL_AAEL010311 [Aedes aegypti]
Unigene10833	81	35	23.69	10.31	1.20023	1.9778e-05	0.000109947	GO:0008287//protein serine/threonine phosphatase complex	-	GO:0007049//cell cycle;GO:0006470//protein amino acid dephosphorylation	gi|195397483|ref|XP_002057358.1|/3.0608e-81/GJ17045 [Drosophila virilis]
Unigene21270	65	28	19.01	8.25	1.20429	0.000128732	0.000588118	-	GO:0030695//GTPase regulator activity	GO:0042478//regulation of eye photoreceptor cell development;GO:0007243//protein kinase cascade;GO:0008360//regulation of cell shape;GO:0006929//substrate-bound cell migration;GO:0007154//cell communication;GO:0019827//stem cell maintenance;GO:0007292//female gamete generation;GO:0007484//imaginal disc-derived genitalia development;GO:0007472//wing disc morphogenesis	gi|165881875|gb|ABY71207.1|/0/dizzy isoform CI [Drosophila melanogaster]
Unigene12035	79	34	23.1	10.02	1.20501	2.3395e-05	0.000129192	-	GO:0016742//hydroxymethyl-, formyl- and related transferase activity;GO:0019238//cyclohydrolase activity	GO:0009168//purine ribonucleoside monophosphate biosynthetic process	gi|289741203|gb|ADD19349.1|/0/AICAR transformylase [Glossina morsitans morsitans]
Unigene10527	165	71	48.26	20.92	1.20595	8.70438e-10	8.80262e-09	GO:0071256	GO:0022892	GO:0007033//vacuole organization;GO:0006914//autophagy	gi|194757028|ref|XP_001960767.1|/2.3015e-33/GF11335 [Drosophila ananassae]
Unigene10626	1086	467	317.61	137.61	1.20667	4.5663e-56	2.1377e-54	GO:0015935//small ribosomal subunit	GO:0005198//structural molecule activity	GO:0010467//gene expression	gi|38048731|gb|AAR10268.1|/3.4187e-79/similar to Drosophila melanogaster CG8415 [Drosophila yakuba]
Unigene11965	331	142	96.8	41.84	1.21012	2.76092e-18	5.89917e-17	-	-	-	gi|289741125|gb|ADD19310.1|/3.55293e-177/serine/threonine specific protein phosphatase PP1 [Glossina morsitans morsitans]
Unigene1658	1087	465	317.9	137.02	1.21419	1.18417e-56	5.70389e-55	-	-	-	-
Unigene9740	103	44	30.12	12.97	1.21554	1.11638e-06	7.72657e-06	-	-	-	gi|281360786|ref|NP_727668.2|/4.74837e-59/CG32638 [Drosophila melanogaster]
Unigene11970	96	41	28.08	12.08	1.21692	2.5874e-06	1.69637e-05	-	-	-	gi|125986183|ref|XP_001356855.1|/9.95547e-46/GA21701 [Drosophila pseudoobscura pseudoobscura]
CL1009.Contig1	68	29	19.89	8.55	1.21805	7.67078e-05	0.000374901	-	-	-	-
Unigene10621	915	390	267.6	114.92	1.21945	2.78998e-48	1.19225e-46	GO:0044464//cell part	GO:0005501//retinoid binding	GO:0051234//establishment of localization	gi|24585230|ref|NP_724195.1|/2.2507e-118/CG10026, isoform A [Drosophila melanogaster]
Unigene4488	141	60	41.24	17.68	1.22193	1.0338e-08	9.24319e-08	GO:0043231//intracellular membrane-bounded organelle;GO:0016020//membrane	-	-	gi|195379232|ref|XP_002048384.1|/0/GJ13937 [Drosophila virilis]
Unigene3622	367	156	107.33	45.97	1.22329	1.97628e-20	4.61299e-19	-	GO:0016884//carbon-nitrogen ligase activity, with glutamine as amido-N-donor;GO:0032559//adenyl ribonucleotide binding	GO:0006935//chemotaxis;GO:0009064//glutamine family amino acid metabolic process;GO:0009168//purine ribonucleoside monophosphate biosynthetic process;GO:0016570//histone modification	gi|289741327|gb|ADD19411.1|/0/GMP synthase [Glossina morsitans morsitans]
Unigene9724	219	93	64.05	27.4	1.22502	8.26996e-13	1.14285e-11	GO:0016020//membrane	GO:0004970//ionotropic glutamate receptor activity	-	gi|289742597|gb|ADD20046.1|/2.11679e-86/N-methyl-D-aspartate receptor glutamate-binding subunit [Glossina morsitans morsitans]
Unigene22351	66	28	19.3	8.25	1.22613	9.0742e-05	0.000438858	-	GO:0046872//metal ion binding;GO:0005543//phospholipid binding;GO:0008092//cytoskeletal protein binding	GO:0065008;GO:0006355//regulation of transcription, DNA-dependent	gi|195167295|ref|XP_002024469.1|/0/GL15887 [Drosophila persimilis]
CL55.Contig1	78	33	22.81	9.72	1.23064	1.9525e-05	0.000108685	-	-	-	-
Unigene10500	109	46	31.88	13.55	1.23436	4.0251e-07	2.92936e-06	GO:0044464//cell part	GO:0016491//oxidoreductase activity;GO:0005506//iron ion binding	GO:0017085//response to insecticide	gi|118428564|gb|ABK91492.1|/0/CYP6G3 [Lucilia cuprina]
Unigene4814	121	51	35.39	15.03	1.2355	8.9051e-08	7.13521e-07	GO:0044427//chromosomal part;GO:0016607//nuclear speck	GO:0003723//RNA binding	GO:0000380//alternative nuclear mRNA splicing, via spliceosome;GO:0000245//spliceosome assembly	gi|289741385|gb|ADD19440.1|/8.77259e-44/putative splicing factor [Glossina morsitans morsitans]
Unigene20594	76	32	22.23	9.43	1.23718	2.30468e-05	0.000127438	-	GO:0005506//iron ion binding	-	gi|289740677|gb|ADD19086.1|/2.0569e-114/transcription factor Gt-2 [Glossina morsitans morsitans]
Unigene19362	69	29	20.18	8.55	1.23893	5.39584e-05	0.000276359	-	-	-	gi|289741011|gb|ADD19253.1|/9.69306e-92/glucose-repressible alcohol dehydrogenase transcriptional effector CCR4 [Glossina morsitans morsitans]
Unigene10783	886	372	259.12	109.62	1.24111	4.49216e-48	1.90016e-46	GO:0005789//endoplasmic reticulum membrane	GO:0016740//transferase activity	-	gi|289724604|gb|ADD18286.1|/9.39446e-154/dolichyl-diphosphooligosaccharide protein glycosyltransferase 67 kda subunit precursor [Glossina morsitans morsitans]
Unigene3839	93	39	27.2	11.49	1.24323	2.53912e-06	1.66997e-05	GO:0005667//transcription factor complex;GO:0043073//germ cell nucleus;GO:0005694//chromosome	GO:0003676//nucleic acid binding;GO:0003702//RNA polymerase II transcription factor activity	GO:0002165//instar larval or pupal development;GO:0006352//transcription initiation;GO:0006355//regulation of transcription, DNA-dependent;GO:0048102//autophagic cell death	gi|333467108|gb|EDO64342.2|/1.83804e-82/AGAP000336-PA [Anopheles gambiae str. PEST]
Unigene11846	10047	4211	2938.32	1240.84	1.24367	0	0	-	-	-	gi|289741643|gb|ADD19569.1|/6.36258e-92/60s Ribosomal protein L13 [Glossina morsitans morsitans]
Unigene10637	86	36	25.15	10.61	1.24513	5.89708e-06	3.62927e-05	-	GO:0016881//acid-amino acid ligase activity	GO:0060255;GO:0006464//protein modification process	gi|289743693|gb|ADD20594.1|/9.87389e-78/ubiquitin-conjugating enzyme E2 [Glossina morsitans morsitans]
Unigene22405	67	28	19.59	8.25	1.24765	6.37072e-05	0.000323702	-	GO:0046914//transition metal ion binding;GO:0004175//endopeptidase activity	GO:0019538//protein metabolic process	gi|289743573|gb|ADD20534.1|/1.33381e-173/putative metalloprotease with chaperone activity [Glossina morsitans morsitans]
CL804.Contig1	803	335	234.84	98.71	1.25041	3.19106e-44	1.29083e-42	GO:0015630//microtubule cytoskeleton;GO:0030136//clathrin-coated vesicle	GO:0005092//GDP-dissociation inhibitor activity	GO:0006810//transport;GO:0033124;GO:0001505//regulation of neurotransmitter levels	gi|289739957|gb|ADD18726.1|/0/Rab protein geranylgeranyltransferase component A [Glossina morsitans morsitans]
Unigene3072	151	63	44.16	18.56	1.25054	1.59932e-09	1.57159e-08	-	GO:0046914//transition metal ion binding	-	gi|195126461|ref|XP_002007689.1|/0/GI13084 [Drosophila mojavensis]
Unigene4836	60	25	17.55	7.37	1.25173	0.000149876	0.000680609	-	-	-	-
Unigene3649	77	32	22.52	9.43	1.25588	1.6181e-05	9.29266e-05	-	-	-	gi|195438914|ref|XP_002067377.1|/3.57628e-110/GK16215 [Drosophila willistoni]
Unigene4324	248	103	72.53	30.35	1.25688	7.62596e-15	1.39358e-13	GO:0042579//microbody	-	GO:0048731	gi|125986768|ref|XP_001357147.1|/1.80939e-92/GA18805 [Drosophila pseudoobscura pseudoobscura]
Unigene11055	2599	1078	760.1	317.65	1.25875	1.61264e-140	1.19983e-138	-	GO:0005488//binding	GO:0007600//sensory perception;GO:0048102//autophagic cell death;GO:0010033//response to organic substance;GO:0007635//chemosensory behavior	gi|296142205|gb|ADG96057.1|/9.3412e-54/putative odorant binding protein [Stomoxys calcitrans]
Unigene22368	152	63	44.45	18.56	1.25999	1.12825e-09	1.12595e-08	-	GO:0003824//catalytic activity	GO:0008152//metabolic process	gi|125985423|ref|XP_001356475.1|/0/GA20134 [Drosophila pseudoobscura pseudoobscura]
Unigene10662	418	173	122.25	50.98	1.26183	4.01624e-24	1.08309e-22	GO:0043231//intracellular membrane-bounded organelle;GO:0015935//small ribosomal subunit;GO:0015630//microtubule cytoskeleton	GO:0005198//structural molecule activity	GO:0032501//multicellular organismal process;GO:0007052//mitotic spindle organization;GO:0010467//gene expression	gi|255522992|gb|ACU12388.1|/5.4683e-124/RE42047p [Drosophila melanogaster]
Unigene19967	63	26	18.42	7.66	1.26586	8.86796e-05	0.000429882	-	-	-	gi|195117996|ref|XP_002003526.1|/7.26592e-14/GI22106 [Drosophila mojavensis]
Unigene10711	40555	16690	11860.6	4917.97	1.27004	0	0	-	-	-	gi|1850812|emb|CAA55706.1|/2.5439e-14/arylphorin receptor [Calliphora vicina]
Unigene20474	124	51	36.26	15.03	1.27053	3.11462e-08	2.65109e-07	GO:0016028//rhabdomere;GO:0019897//extrinsic to plasma membrane	GO:0032561//guanyl ribonucleotide binding;GO:0017111//nucleoside-triphosphatase activity;GO:0060089//molecular transducer activity	GO:0046669//regulation of compound eye retinal cell programmed cell death;GO:0016198//axon choice point recognition;GO:0002251;GO:0010863;GO:0007165//signal transduction;GO:0006464//protein modification process;GO:0007186//G-protein coupled receptor protein signaling pathway;GO:0009266//response to temperature stimulus;GO:0007606//sensory perception of chemical stimulus	gi|289740349|gb|ADD18922.1|/1.02632e-68/guanine nucleotide binding protein alpha q polypeptide [Glossina morsitans morsitans]
Unigene3916	299	123	87.44	36.24	1.27071	7.22234e-18	1.52364e-16	GO:0005875//microtubule associated complex;GO:0015629//actin cytoskeleton	GO:0008092//cytoskeletal protein binding;GO:0032559//adenyl ribonucleotide binding;GO:0005198//structural molecule activity	-	gi|289741993|gb|ADD19744.1|/0/actin-related protein 87C [Glossina morsitans morsitans]
Unigene21204	90	37	26.32	10.9	1.27183	2.4672e-06	1.62652e-05	GO:0031224//intrinsic to membrane	-	-	gi|194759376|ref|XP_001961925.1|/1.24094e-86/GF14694 [Drosophila ananassae]
Unigene10137	609	250	178.11	73.67	1.27362	6.90184e-35	2.45782e-33	GO:0044464//cell part	GO:0008565//protein transporter activity	GO:0002777;GO:0006605//protein targeting	gi|33303464|gb|AAQ02308.1|/2.46585e-58/CG1740 protein [Drosophila yakuba]
Unigene19337	117	48	34.22	14.14	1.27506	7.1573e-08	5.76806e-07	GO:0044464//cell part	GO:0032561//guanyl ribonucleotide binding	GO:0035556	gi|289741851|gb|ADD19673.1|/1.94213e-85/GTP-binding ADP-ribosylation factor Arf1 [Glossina morsitans morsitans]
Unigene18805	61	25	17.84	7.37	1.27538	0.000104538	0.000502084	-	-	-	gi|195329906|ref|XP_002031651.1|/0/GM26113 [Drosophila sechellia]
Unigene10788	1874	767	548.07	226.01	1.27797	2.98754e-104	1.99161e-102	GO:0015935//small ribosomal subunit	GO:0005198//structural molecule activity	GO:0048869//cellular developmental process;GO:0007292//female gamete generation;GO:0007052//mitotic spindle organization;GO:0010467//gene expression	gi|289742521|gb|ADD20008.1|/1.62784e-131/40S ribosomal protein S3A [Glossina morsitans morsitans]
Unigene10531	76	31	22.23	9.13	1.28382	1.33099e-05	7.73982e-05	-	GO:0004091//carboxylesterase activity	-	gi|195037715|ref|XP_001990306.1|/0/GH19271 [Drosophila grimshawi]
Unigene10085	8473	3450	2477.99	1016.6	1.28542	0	0	-	GO:0008233//peptidase activity	-	gi|20126679|dbj|BAB88881.1|/6.51927e-33/sarcocystatin B [Sarcophaga crassipalpis]
Unigene11831	199	81	58.2	23.87	1.28582	1.38411e-12	1.8573e-11	-	-	-	gi|21358555|ref|NP_650645.1|/2.43277e-107/aluminum tubes, isoform G [Drosophila melanogaster]
Unigene11090	2707	1101	791.68	324.43	1.28701	2.29942e-151	1.7579e-149	GO:0015935//small ribosomal subunit	GO:0005198//structural molecule activity	GO:0007052//mitotic spindle organization;GO:0010467//gene expression	gi|17975567|ref|NP_524709.1|/4.29679e-70/ribosomal protein S15Aa, isoform D [Drosophila melanogaster]
Unigene5002	59	24	17.26	7.07	1.28765	0.00012315	0.000580109	-	-	-	gi|195028909|ref|XP_001987317.1|/9.39184e-172/GH21854 [Drosophila grimshawi]
Unigene18024	59	24	17.26	7.07	1.28765	0.00012315	0.000579781	-	GO:0003824//catalytic activity	GO:0008152//metabolic process	gi|198450892|ref|XP_001358170.2|/2.16227e-42/GA11371 [Drosophila pseudoobscura pseudoobscura]
Unigene19822	64	26	18.72	7.66	1.28916	6.17428e-05	0.000313913	GO:0031224//intrinsic to membrane	GO:0048531//beta-1,3-galactosyltransferase activity	GO:0016266//O-glycan processing;GO:0009653//anatomical structure morphogenesis;GO:0006664//glycolipid metabolic process	gi|19920978|ref|NP_609258.1|/1.51754e-97/core 1 galactosyltransferase A, isoform B [Drosophila melanogaster]
CL59.Contig1	175	71	51.18	20.92	1.2907	2.71248e-11	3.10482e-10	-	GO:0022892;GO:0003824//catalytic activity	GO:0051234//establishment of localization	gi|40362984|gb|AAR84669.1|/0/prophenoloxidase [Musca domestica]
Unigene20355	126	51	36.85	15.03	1.29382	1.52916e-08	1.34414e-07	GO:0005700//polytene chromosome;GO:0070822//Sin3-type complex;GO:0031519//PcG protein complex	GO:0016811//hydrolase activity, acting on carbon-nitrogen (but not peptide) bonds, in linear amides;GO:0003712//transcription cofactor activity	GO:0009880//embryonic pattern specification;GO:0006476//protein amino acid deacetylation;GO:0016458//gene silencing;GO:0048812//neuron projection morphogenesis;GO:0010259//multicellular organismal aging;GO:0048513//organ development;GO:0022900//electron transport chain;GO:0006350//transcription;GO:0007292//female gamete generation;GO:0009060//aerobic respiration	gi|195429008|ref|XP_002062556.1|/0/GK16595 [Drosophila willistoni]
Unigene18573	131	53	38.31	15.62	1.29433	7.8124e-09	7.09932e-08	-	-	GO:0031647//regulation of protein stability	gi|289741633|gb|ADD19564.1|/3.7329e-149/COP9 signalosome subunit cSN6 [Glossina morsitans morsitans]
Unigene9462	13032	5260	3811.31	1549.94	1.29807	0	0	GO:0015934//large ribosomal subunit	GO:0005198//structural molecule activity	GO:0010467//gene expression	gi|289741737|gb|ADD19616.1|/1.40933e-97/60s ribosomal protein L15 [Glossina morsitans morsitans]
Unigene18962	62	25	18.13	7.37	1.29864	7.26086e-05	0.00035675	-	GO:0016616//oxidoreductase activity, acting on the CH-OH group of donors, NAD or NADP as acceptor;GO:0048037//cofactor binding;GO:0000166//nucleotide binding	GO:0019520;GO:0006007//glucose catabolic process	gi|1168228|sp|P41570.1|6PGD_CERCA/1.01046e-104/RecName: Full=6-phosphogluconate dehydrogenase, decarboxylating
Unigene11373	144	58	42.11	17.09	1.30101	1.22225e-09	1.21395e-08	-	-	-	gi|195108829|ref|XP_001998995.1|/8.41835e-58/GI23319 [Drosophila mojavensis]
Unigene3291	60	24	17.55	7.07	1.31169	8.53166e-05	0.000414544	-	GO:0015036//disulfide oxidoreductase activity	GO:0019725//cellular homeostasis	gi|125810928|ref|XP_001361675.1|/2.08017e-44/GA20735 [Drosophila pseudoobscura pseudoobscura]
Unigene9955	278	111	81.3	32.71	1.31352	1.59583e-17	3.31621e-16	-	GO:0004553//hydrolase activity, hydrolyzing O-glycosyl compounds	-	gi|195335059|ref|XP_002034193.1|/9.47375e-68/GM21731 [Drosophila sechellia]
Unigene3568	63	25	18.42	7.37	1.32154	5.0225e-05	0.000258508	-	GO:0046872//metal ion binding	-	gi|195429571|ref|XP_002062831.1|/4.01177e-129/GK19659 [Drosophila willistoni]
Unigene11692	58	23	16.96	6.78	1.32278	0.000100155	0.000482146	-	-	-	gi|289742193|gb|ADD19844.1|/5.60572e-106/20S proteasome regulatory subunit beta type PSMB3/PUP3 [Glossina morsitans morsitans]
Unigene9949	684	270	200.04	79.56	1.33017	1.42822e-41	5.61385e-40	GO:0015934//large ribosomal subunit	GO:0005198//structural molecule activity	GO:0007052//mitotic spindle organization;GO:0010467//gene expression	gi|289740503|gb|ADD18999.1|/1.52002e-91/60s ribosomal protein L18 [Glossina morsitans morsitans]
Unigene9798	23027	9089	6734.42	2678.21	1.33028	0	0	GO:0015934//large ribosomal subunit	GO:0043169//cation binding;GO:0003723//RNA binding;GO:0005198//structural molecule activity	GO:0007052//mitotic spindle organization;GO:0010467//gene expression	gi|195439016|ref|XP_002067427.1|/8.05876e-42/GK16414 [Drosophila willistoni]
Unigene21016	71	28	20.76	8.25	1.33134	1.48962e-05	8.59031e-05	GO:0019866//organelle inner membrane;GO:0015630//microtubule cytoskeleton	GO:0016829//lyase activity	GO:0006779//porphyrin biosynthetic process	gi|195446078|ref|XP_002070617.1|/0/GK10937 [Drosophila willistoni]
Unigene10508	393	155	114.94	45.67	1.33156	1.30884e-24	3.58767e-23	GO:0005741//mitochondrial outer membrane	GO:0008320//protein transmembrane transporter activity	-	gi|195011554|ref|XP_001983206.1|/1.56109e-47/GH15713 [Drosophila grimshawi]
Unigene4262	104	41	30.42	12.08	1.3324	1.49737e-07	1.14579e-06	-	GO:0008237//metallopeptidase activity;GO:0008238//exopeptidase activity;GO:0043169//cation binding	GO:0019538//protein metabolic process	gi|194859259|ref|XP_001969341.1|/0/GG10053 [Drosophila erecta]
Unigene9469	1386	546	405.35	160.89	1.33309	1.04602e-82	6.45663e-81	-	-	-	gi|195016668|ref|XP_001984459.1|/1.91237e-51/GH16471 [Drosophila grimshawi]
Unigene13753	66	26	19.3	7.66	1.33318	2.95754e-05	0.000161714	-	-	-	gi|195028408|ref|XP_001987068.1|/2.99035e-72/GH20174 [Drosophila grimshawi]
Unigene11223	127	50	37.14	14.73	1.33422	6.03376e-09	5.55573e-08	-	-	-	gi|289740741|gb|ADD19118.1|/4.78666e-134/20S proteasome regulatory subunit beta type PSMB7/PSMB10/PUP1 [Glossina morsitans morsitans]
CL423.Contig1	94	37	27.49	10.9	1.33458	5.78922e-07	4.13381e-06	-	-	-	gi|194760179|ref|XP_001962319.1|/2.40946e-14/GF14499 [Drosophila ananassae]
Unigene5183	61	24	17.84	7.07	1.33533	5.88578e-05	0.000299977	-	GO:0016667//oxidoreductase activity, acting on sulfur group of donors;GO:0046872//metal ion binding	GO:0043170	gi|198450710|ref|XP_002137143.1|/3.00377e-50/GA26737 [Drosophila pseudoobscura pseudoobscura]
Unigene11272	350	137	102.36	40.37	1.3423	2.39864e-22	6.02044e-21	-	-	-	gi|24644103|ref|NP_524230.2|/2.82742e-84/ubiquitin conjugating enzyme, isoform A [Drosophila melanogaster]
Unigene9747	631	247	184.54	72.78	1.34232	5.3769e-39	2.03662e-37	GO:0043234//protein complex;GO:0015630//microtubule cytoskeleton	-	GO:0044087	gi|289742093|gb|ADD19794.1|/9.46947e-56/RNA polymerase II protein ral transcription factor BTF3-related protein [Glossina morsitans morsitans]
Unigene11400	138	54	40.36	15.91	1.34299	1.09505e-09	1.09413e-08	-	-	-	gi|195392094|ref|XP_002054694.1|/2.81521e-68/GJ24592 [Drosophila virilis]
Unigene10540	545	213	159.39	62.76	1.34464	5.43822e-34	1.90406e-32	-	-	-	gi|195430362|ref|XP_002063225.1|/0/GK21505 [Drosophila willistoni]
Unigene9733	2672	1044	781.45	307.63	1.34496	8.23384e-160	6.53453e-158	GO:0031224//intrinsic to membrane	-	GO:0006810//transport	gi|195340269|ref|XP_002036736.1|/0/GM12555 [Drosophila sechellia]
Unigene4985	59	23	17.26	6.78	1.34808	6.8898e-05	0.000340324	-	-	-	gi|195401068|ref|XP_002059136.1|/3.22384e-105/GJ16225 [Drosophila virilis]
Unigene10088	1201	468	351.24	137.9	1.34883	3.49484e-73	2.05088e-71	GO:0043231//intracellular membrane-bounded organelle	GO:0016742//hydroxymethyl-, formyl- and related transferase activity;GO:0048037//cofactor binding	GO:0006563//L-serine metabolic process	gi|289740671|gb|ADD19083.1|/0/serine hydroxymethyltransferase [Glossina morsitans morsitans]
Unigene10795	1353	527	395.7	155.29	1.34944	2.84908e-82	1.74569e-80	-	-	-	-
Unigene3098	113	44	33.05	12.97	1.34947	3.13724e-08	2.66761e-07	-	GO:0005488//binding	-	gi|195121080|ref|XP_002005049.1|/0/GI20252 [Drosophila mojavensis]
CL243.Contig1	837	326	244.79	96.06	1.34954	1.40294e-51	6.25171e-50	-	GO:0046914//transition metal ion binding;GO:0030554//adenyl nucleotide binding;GO:0003824//catalytic activity;GO:0051536//iron-sulfur cluster binding	GO:0008152//metabolic process	gi|194744953|ref|XP_001954957.1|/0/GF16483 [Drosophila ananassae]
Unigene10311	359	139	104.99	40.96	1.35796	2.89864e-23	7.54824e-22	GO:0031980//mitochondrial lumen;GO:0005746//mitochondrial respiratory chain	GO:0016772//transferase activity, transferring phosphorus-containing groups;GO:0050136//NADH dehydrogenase (quinone) activity;GO:0032559//adenyl ribonucleotide binding	GO:0034641//cellular nitrogen compound metabolic process;GO:0022904//respiratory electron transport chain	gi|289739929|gb|ADD18712.1|/0/NADH-ubiquinone oxidoreductase NDUFA10/42kDa subunit [Glossina morsitans morsitans]
Unigene21616	106	41	31	12.08	1.35965	7.1556e-08	5.77228e-07	GO:0005681//spliceosomal complex	GO:0046914//transition metal ion binding;GO:0003676//nucleic acid binding	GO:0000380//alternative nuclear mRNA splicing, via spliceosome	gi|289741767|gb|ADD19631.1|/0/putative RNA-binding protein [Glossina morsitans morsitans]
Unigene11236	326	126	95.34	37.13	1.3605	2.52286e-21	6.07601e-20	-	-	-	gi|195394999|ref|XP_002056124.1|/0/GJ10398 [Drosophila virilis]
Unigene11879	254	98	74.28	28.88	1.3629	5.42158e-17	1.1046e-15	-	-	-	gi|289741601|gb|ADD19548.1|/1.19695e-79/putative dehydrogenase [Glossina morsitans morsitans]
Unigene21823	57	22	16.67	6.48	1.36319	8.05502e-05	0.000392529	GO:0030136//clathrin-coated vesicle	GO:0046914//transition metal ion binding	GO:0007043//cell-cell junction assembly;GO:0007164//establishment of tissue polarity;GO:0035264//multicellular organism growth;GO:0030036//actin cytoskeleton organization;GO:0008361//regulation of cell size;GO:0051234//establishment of localization;GO:0002009//morphogenesis of an epithelium;GO:0001703//gastrulation with mouth forming first	gi|195390917|ref|XP_002054113.1|/0/GJ22970 [Drosophila virilis]
Unigene21418	140	54	40.94	15.91	1.36358	5.2414e-10	5.37227e-09	-	-	-	gi|198465747|ref|XP_001353759.2|/0/GA10464 [Drosophila pseudoobscura pseudoobscura]
CL855.Contig1	161	62	47.09	18.27	1.36594	2.5094e-11	2.88028e-10	-	GO:0004180//carboxypeptidase activity	GO:0019538//protein metabolic process;GO:0050658//RNA transport	gi|195450130|ref|XP_002072377.1|/0/GK22811 [Drosophila willistoni]
Unigene10638	65	25	19.01	7.37	1.36702	2.37466e-05	0.000131047	-	-	-	-
Unigene20541	104	40	30.42	11.79	1.36746	8.31826e-08	6.68429e-07	-	-	-	gi|195455306|ref|XP_002074660.1|/1.74832e-72/GK23190 [Drosophila willistoni]
Unigene19968	99	38	28.95	11.2	1.37006	1.63218e-07	1.24209e-06	-	-	-	gi|195387457|ref|XP_002052412.1|/5.78321e-52/GJ17535 [Drosophila virilis]
Unigene10431	285	109	83.35	32.12	1.37571	3.95444e-19	8.78729e-18	GO:0022624//proteasome accessory complex	GO:0016790//thiolester hydrolase activity;GO:0070011//peptidase activity, acting on L-amino acid peptides	GO:0070646;GO:0019941//modification-dependent protein catabolic process	gi|289741857|gb|ADD19676.1|/1.6848e-157/ubiquitin C-terminal hydrolase [Glossina morsitans morsitans]
Unigene21695	225	86	65.8	25.34	1.37667	1.98469e-15	3.75874e-14	-	-	-	gi|194747091|ref|XP_001955986.1|/9.62945e-69/GF24822 [Drosophila ananassae]
Unigene4601	241	92	70.48	27.11	1.37839	1.88483e-16	3.73071e-15	GO:0043231//intracellular membrane-bounded organelle	GO:0043565//sequence-specific DNA binding	-	gi|195452196|ref|XP_002073254.1|/2.44551e-12/GK14031 [Drosophila willistoni]
Unigene11960	401	153	117.28	45.08	1.3794	2.2208e-26	6.42567e-25	-	-	-	gi|289740299|gb|ADD18897.1|/3.21887e-111/hypothetical protein [Glossina morsitans morsitans]
Unigene11977	618	234	180.74	68.95	1.39029	3.07382e-40	1.18584e-38	-	-	-	gi|195486398|ref|XP_002091493.1|/2.55158e-99/GE12213 [Drosophila yakuba]
Unigene10586	217	82	63.46	24.16	1.39323	3.54256e-15	6.63374e-14	GO:0005746//mitochondrial respiratory chain	GO:0004672//protein kinase activity;GO:0032559//adenyl ribonucleotide binding	GO:0006464//protein modification process	gi|195120031|ref|XP_002004532.1|/2.36529e-27/GI19985 [Drosophila mojavensis]
Unigene10910	215	81	62.88	23.87	1.3974	4.08968e-15	7.59005e-14	GO:0005678//chromatin assembly complex	GO:0005515//protein binding	GO:0006355//regulation of transcription, DNA-dependent;GO:0007275//multicellular organismal development;GO:0034728;GO:0065003	gi|289739883|gb|ADD18689.1|/2.48358e-143/nucleosome assembly protein 1 [Glossina morsitans morsitans]
Unigene22202	56	21	16.38	6.19	1.40392	6.40006e-05	0.000324797	GO:0000178//exosome (RNase complex)	GO:0008408//3'-5' exonuclease activity	-	gi|195374758|ref|XP_002046170.1|/0/GJ12662 [Drosophila virilis]
Unigene10511	1160	435	339.25	128.18	1.40418	4.17976e-75	2.48785e-73	GO:0044444//cytoplasmic part;GO:0031332;GO:0015630//microtubule cytoskeleton	GO:0005488//binding;GO:0016787//hydrolase activity	GO:0035194//posttranscriptional gene silencing by RNA	gi|195125419|ref|XP_002007176.1|/0/GI12526 [Drosophila mojavensis]
Unigene19714	184	69	53.81	20.33	1.40426	3.1518e-13	4.60771e-12	GO:0016591//DNA-directed RNA polymerase II, holoenzyme	GO:0003676//nucleic acid binding;GO:0046914//transition metal ion binding;GO:0034062//RNA polymerase activity;GO:0016301//kinase activity	GO:0006396//RNA processing;GO:0006354//RNA elongation;GO:0006352//transcription initiation;GO:0006355//regulation of transcription, DNA-dependent	gi|24649759|ref|NP_651280.1|/2.39567e-33/Rpb10 [Drosophila melanogaster]
Unigene20998	104	39	30.42	11.49	1.40464	4.54026e-08	3.76458e-07	GO:0016020//membrane	GO:0004175//endopeptidase activity;GO:0004713//protein tyrosine kinase activity;GO:0032559//adenyl ribonucleotide binding	GO:0006464//protein modification process;GO:0007167//enzyme linked receptor protein signaling pathway	gi|195393574|ref|XP_002055429.1|/0/GJ18794 [Drosophila virilis]
Unigene9656	64	24	18.72	7.07	1.4048	1.88626e-05	0.000105209	-	GO:0016765//transferase activity, transferring alkyl or aryl (other than methyl) groups	-	gi|1346214|sp|P42860.2|GSTT1_LUCCU/5.64007e-99/RecName: Full=Glutathione S-transferase 1-1; AltName: Full=GST class-theta
Unigene6583	64	24	18.72	7.07	1.4048	1.88626e-05	0.000105138	-	-	-	-
Unigene10033	131	49	38.31	14.44	1.40765	7.50134e-10	7.61372e-09	-	-	-	gi|195377497|ref|XP_002047526.1|/8.53064e-104/GJ11885 [Drosophila virilis]
Unigene5167	436	163	127.51	48.03	1.4086	2.0354e-29	6.40037e-28	-	-	-	-
Unigene9504	99	37	28.95	10.9	1.40924	8.88672e-08	7.1342e-07	GO:0043231//intracellular membrane-bounded organelle;GO:0044444//cytoplasmic part;GO:0015630//microtubule cytoskeleton	GO:0008135//translation factor activity, nucleic acid binding	GO:0010467//gene expression;GO:0006996//organelle organization;GO:0015031//protein transport	gi|289740433|gb|ADD18964.1|/0/transport and golgi organization protein [Glossina morsitans morsitans]
Unigene10619	99	37	28.95	10.9	1.40924	8.88672e-08	7.12734e-07	GO:0048500//signal recognition particle	GO:0042277//peptide binding	GO:0035437	gi|125810432|ref|XP_001361492.1|/8.79671e-56/GA21495 [Drosophila pseudoobscura pseudoobscura]
Unigene10706	375	140	109.67	41.25	1.4107	1.41388e-25	3.96697e-24	-	GO:0046914//transition metal ion binding;GO:0019787//small conjugating protein ligase activity;GO:0016564//transcription repressor activity	GO:0006350//transcription	gi|289740419|gb|ADD18957.1|/0/putative E3 ubiquitin ligase [Glossina morsitans morsitans]
Unigene5085	59	22	17.26	6.48	1.41337	3.74046e-05	0.000198026	-	-	-	-
Unigene9923	488	181	142.72	53.33	1.42017	4.08692e-33	1.41312e-31	-	-	-	gi|281426837|emb|CBA11325.1|/8.89993e-41/odorant binding protein 21 [Glossina morsitans morsitans]
Unigene9597	1455	539	425.53	158.82	1.42187	1.73773e-95	1.11388e-93	-	-	-	gi|399335|sp|P31727.1|CYTA_SARPE/9.6868e-32/RecName: Full=Sarcocystatin-A; Flags: Precursor
Unigene18940	81	30	23.69	8.84	1.42216	1.13722e-06	7.86428e-06	-	-	-	gi|289743895|gb|ADD20695.1|/7.10296e-146/hypothetical conserved secreted protein [Glossina morsitans morsitans]
Unigene10442	424	157	124	46.26	1.4225	4.70272e-29	1.46223e-27	GO:0043234//protein complex;GO:0015630//microtubule cytoskeleton;GO:0044444//cytoplasmic part	GO:0016887//ATPase activity;GO:0005515//protein binding;GO:0032559//adenyl ribonucleotide binding	GO:0000278//mitotic cell cycle;GO:0044267//cellular protein metabolic process;GO:0000226//microtubule cytoskeleton organization	gi|289740379|gb|ADD18937.1|/0/chaperonin complex component TcP-1 zeta subunit [Glossina morsitans morsitans]
Unigene18414	57	21	16.67	6.19	1.42924	4.33706e-05	0.000227015	GO:0044448//cell cortex part	GO:0008092//cytoskeletal protein binding	GO:0000278//mitotic cell cycle;GO:0048731;GO:0001709//cell fate determination;GO:2000026;GO:0008105//asymmetric protein localization;GO:0008356//asymmetric cell division;GO:0061061	gi|195401651|ref|XP_002059426.1|/0/GJ18662 [Drosophila virilis]
Unigene9479	163	60	47.67	17.68	1.43096	3.51138e-12	4.45363e-11	-	GO:0032561//guanyl ribonucleotide binding	GO:0006810//transport;GO:0035556	gi|289741231|gb|ADD19363.1|/1.86773e-111/Rab protein 10 [Glossina morsitans morsitans]
Unigene10464	720	265	210.57	78.09	1.43109	1.30361e-48	5.59947e-47	-	GO:0004871//signal transducer activity	GO:0010259//multicellular organismal aging	gi|224924410|gb|ACN69155.1|/9.05479e-61/microtubule-associated anchor protein [Stomoxys calcitrans]
Unigene10703	185	68	54.1	20.04	1.43275	1.16471e-13	1.89191e-12	GO:0005789//endoplasmic reticulum membrane	GO:0016758//transferase activity, transferring hexosyl groups	GO:0006464//protein modification process	gi|195451533|ref|XP_002072965.1|/0/GK13408 [Drosophila willistoni]
Unigene22190	98	36	28.66	10.61	1.43361	6.99088e-08	5.64486e-07	GO:0031224//intrinsic to membrane	-	-	gi|195144104|ref|XP_002013036.1|/0/GL23911 [Drosophila persimilis]
Unigene4186	60	22	17.55	6.48	1.43741	2.53322e-05	0.00013952	-	GO:0046914//transition metal ion binding	-	gi|195162175|ref|XP_002021931.1|/1.04031e-113/GL14261 [Drosophila persimilis]
Unigene4357	101	37	29.54	10.9	1.43834	4.124e-08	3.43997e-07	-	-	-	gi|195430966|ref|XP_002063519.1|/1.8642e-124/GK21955 [Drosophila willistoni]
Unigene19562	93	34	27.2	10.02	1.44072	1.36642e-07	1.05234e-06	GO:0044424//intracellular part	GO:0030246//carbohydrate binding;GO:0008483//transaminase activity	GO:0005975//carbohydrate metabolic process	gi|195391344|ref|XP_002054320.1|/0/GJ24380 [Drosophila virilis]
Unigene9982	1829	667	534.91	196.54	1.44447	2.24916e-122	1.58833e-120	GO:0005838//proteasome regulatory particle	GO:0070011//peptidase activity, acting on L-amino acid peptides;GO:0046914//transition metal ion binding	GO:0006259//DNA metabolic process;GO:0010468//regulation of gene expression;GO:0033554//cellular response to stress;GO:0019941//modification-dependent protein catabolic process	gi|194751413|ref|XP_001958021.1|/3.88699e-152/GF23724 [Drosophila ananassae]
Unigene4987	129	47	37.73	13.85	1.44583	4.63292e-10	4.80774e-09	GO:0016021//integral to membrane	GO:0004888//transmembrane receptor activity	GO:0006909//phagocytosis;GO:0002252;GO:0048102//autophagic cell death;GO:0030100//regulation of endocytosis;GO:0002274;GO:0006950//response to stress	gi|195118258|ref|XP_002003657.1|/0/GI18033 [Drosophila mojavensis]
Unigene3669	129	47	37.73	13.85	1.44583	4.63292e-10	4.80176e-09	-	-	-	gi|195388176|ref|XP_002052759.1|/5.50111e-13/GJ19996 [Drosophila virilis]
Unigene3905	736	268	215.25	78.97	1.44664	1.96381e-50	8.65841e-49	-	-	-	-
Unigene12019	257	93	75.16	27.4	1.45579	8.31828e-19	1.81932e-17	-	-	-	gi|195352353|ref|XP_002042677.1|/2.57255e-59/GM15021 [Drosophila sechellia]
Unigene17503	47	17	13.75	5.01	1.45655	0.000171451	0.000771438	GO:0044464//cell part	GO:0005488//binding;GO:0004518//nuclease activity	-	gi|195128955|ref|XP_002008924.1|/8.50485e-85/GI13758 [Drosophila mojavensis]
Unigene3967	47	17	13.75	5.01	1.45655	0.000171451	0.000771022	-	GO:0004674//protein serine/threonine kinase activity;GO:0032559//adenyl ribonucleotide binding	GO:0006464//protein modification process;GO:0012501//programmed cell death	gi|195448250|ref|XP_002071576.1|/1.81245e-129/GK10058 [Drosophila willistoni]
Unigene11678	714	258	208.81	76.02	1.45774	1.608e-49	7.01541e-48	-	-	-	gi|289739607|gb|ADD18551.1|/0/karyopherin alpha [Glossina morsitans morsitans]
Unigene3914	108	39	31.59	11.49	1.45909	9.7406e-09	8.7466e-08	GO:0043231//intracellular membrane-bounded organelle	GO:0005488//binding	GO:0007005//mitochondrion organization;GO:0003006//reproductive developmental process;GO:0008088//axon cargo transport	gi|195338845|ref|XP_002036034.1|/0/GM16300 [Drosophila sechellia]
Unigene11873	453	163	132.48	48.03	1.46377	3.23138e-32	1.08577e-30	-	-	-	gi|194746106|ref|XP_001955525.1|/0/GF16210 [Drosophila ananassae]
Unigene4613	103	37	30.12	10.9	1.46639	1.895e-08	1.64319e-07	GO:0000781//chromosome, telomeric region;GO:0005700//polytene chromosome;GO:0000775//chromosome, centromeric region;GO:0000794//condensed nuclear chromosome;GO:0000790//nuclear chromatin	GO:0030528//transcription regulator activity;GO:0042393//histone binding;GO:0043565//sequence-specific DNA binding	GO:0016571//histone methylation;GO:0018023//peptidyl-lysine trimethylation;GO:0006342//chromatin silencing;GO:0006915//apoptosis;GO:0006338//chromatin remodeling;GO:0044030//regulation of DNA methylation	gi|289741135|gb|ADD19315.1|/7.62871e-64/heterochromatin protein 1A [Glossina morsitans morsitans]
Unigene11762	120	43	35.09	12.67	1.46964	1.18345e-09	1.17681e-08	-	-	-	gi|289741951|gb|ADD19723.1|/0/putative fructose 1,6-bisphosphate aldolase [Glossina morsitans morsitans]
Unigene4326	148	53	43.28	15.62	1.47031	1.35131e-11	1.59496e-10	-	GO:0004672//protein kinase activity	-	gi|195039617|ref|XP_001990917.1|/6.16068e-140/GH12374 [Drosophila grimshawi]
Unigene12409	67	24	19.59	7.07	1.47034	5.84128e-06	3.60025e-05	-	GO:0005488//binding	-	gi|195346299|ref|XP_002039703.1|/0/GM15751 [Drosophila sechellia]
Unigene26453	56	20	16.38	5.89	1.4756	3.37352e-05	0.000179512	-	GO:0005488//binding	-	gi|289743735|gb|ADD20615.1|/2.86506e-94/putative E3 ubiquitin ligase [Glossina morsitans morsitans]
Unigene18743	118	42	34.51	12.38	1.479	1.35469e-09	1.34069e-08	-	GO:0016787//hydrolase activity	GO:0044238//primary metabolic process	gi|195441957|ref|XP_002068727.1|/2.11396e-153/GK17872 [Drosophila willistoni]
Unigene21557	59	21	17.26	6.19	1.47942	1.9671e-05	0.000109425	GO:0043234//protein complex;GO:0030136//clathrin-coated vesicle	GO:0005488//binding;GO:0022892	GO:0042441//eye pigment metabolic process;GO:0006901//vesicle coating;GO:0010259//multicellular organismal aging;GO:0048753//pigment granule organization;GO:0016567//protein ubiquitination;GO:0007033//vacuole organization;GO:0015031//protein transport	gi|198470760|ref|XP_001355393.2|/8.62745e-111/GA11000 [Drosophila pseudoobscura pseudoobscura]
Unigene11785	826	294	241.57	86.63	1.4795	2.98166e-58	1.47019e-56	-	-	-	gi|195403259|ref|XP_002060211.1|/1.26895e-100/GJ14134 [Drosophila virilis]
Unigene3244	149	53	43.58	15.62	1.48027	9.14616e-12	1.0982e-10	-	-	-	gi|194769194|ref|XP_001966691.1|/4.89614e-134/GF19158 [Drosophila ananassae]
Unigene11093	5530	1966	1617.29	579.31	1.48117	0	0	GO:0015630//microtubule cytoskeleton;GO:0015935//small ribosomal subunit	-	-	gi|291490827|gb|ADE06729.1|/4.90026e-52/FI14147p [Drosophila melanogaster]
Unigene6993	76	27	22.23	7.96	1.48167	1.17436e-06	8.10768e-06	-	-	GO:0006810//transport	gi|195383516|ref|XP_002050472.1|/6.11179e-29/GJ20187 [Drosophila virilis]
Unigene21835	62	22	18.13	6.48	1.48431	1.14824e-05	6.70989e-05	-	GO:0016791//phosphatase activity	GO:0006796//phosphate metabolic process	gi|20130065|ref|NP_611178.1|/9.38447e-128/CG6805 [Drosophila melanogaster]
Unigene5130	62	22	18.13	6.48	1.48431	1.14824e-05	6.70519e-05	-	GO:0046872//metal ion binding;GO:0004672//protein kinase activity;GO:0032559//adenyl ribonucleotide binding	GO:0006464//protein modification process	gi|289742573|gb|ADD20034.1|/5.05075e-99/Ca2+-binding protein [Glossina morsitans morsitans]
Unigene3931	62	22	18.13	6.48	1.48431	1.14824e-05	6.70049e-05	GO:0000314//organellar small ribosomal subunit	GO:0005488//binding;GO:0005198//structural molecule activity	-	gi|116007908|ref|NP_001036652.1|/4.95967e-131/mitochondrial ribosomal protein S5, isoform C [Drosophila melanogaster]
Unigene20337	62	22	18.13	6.48	1.48431	1.14824e-05	6.6958e-05	GO:0032991//macromolecular complex	GO:0016876//ligase activity, forming aminoacyl-tRNA and related compounds;GO:0032559//adenyl ribonucleotide binding	GO:0010467//gene expression	gi|289740219|gb|ADD18857.1|/2.88216e-124/U3 small nucleolar ribonucleoprotein component snoRNP [Glossina morsitans morsitans]
Unigene11399	1806	639	528.18	188.29	1.48807	2.90006e-126	2.08329e-124	-	-	-	gi|195157972|ref|XP_002019868.1|/0/GL11980 [Drosophila persimilis]
Unigene4738	119	42	34.8	12.38	1.49108	9.13954e-10	9.22031e-09	-	GO:0030528//transcription regulator activity;GO:0003676//nucleic acid binding	GO:0007525//somatic muscle development	gi|157010|gb|AAA28396.1|/3.64934e-99/DNA-binding protein isoform I [Drosophila melanogaster]
Unigene11592	315	111	92.12	32.71	1.49378	1.53507e-23	4.04802e-22	-	-	-	gi|195438713|ref|XP_002067277.1|/0/GK16269 [Drosophila willistoni]
Unigene3630	146	51	42.7	15.03	1.50639	8.0246e-12	9.74767e-11	GO:0044424//intracellular part	GO:0004812//aminoacyl-tRNA ligase activity;GO:0004175//endopeptidase activity;GO:0032559//adenyl ribonucleotide binding	GO:0006418//tRNA aminoacylation for protein translation	gi|194759482|ref|XP_001961976.1|/0/GF14667 [Drosophila ananassae]
Unigene20347	63	22	18.42	6.48	1.50721	7.68656e-06	4.66173e-05	-	GO:0005488//binding;GO:0016705//oxidoreductase activity, acting on paired donors, with incorporation or reduction of molecular oxygen	-	gi|195159319|ref|XP_002020529.1|/6.64339e-74/GL14044 [Drosophila persimilis]
Unigene9508	46	16	13.45	4.71	1.51381	0.000131917	0.000601021	-	-	GO:0006810//transport;GO:0007243//protein kinase cascade;GO:0007424//open tracheal system development	gi|195387826|ref|XP_002052593.1|/7.8272e-167/GJ20786 [Drosophila virilis]
Unigene15544	46	16	13.45	4.71	1.51381	0.000131917	0.000600693	-	-	-	-
Unigene20299	72	25	21.06	7.37	1.51477	1.53717e-06	1.05252e-05	-	GO:0016788//hydrolase activity, acting on ester bonds	-	gi|24652003|ref|NP_610459.2|/3.9173e-176/alpha/beta hydrolase 1, isoform A [Drosophila melanogaster]
Unigene10183	49	17	14.33	5.01	1.51616	7.6507e-05	0.000374139	-	-	-	-
Unigene4109	98	34	28.66	10.02	1.51616	1.90487e-08	1.65003e-07	-	GO:0005488//binding;GO:0003824//catalytic activity	GO:0044238//primary metabolic process	gi|195397680|ref|XP_002057456.1|/2.82229e-154/GJ18093 [Drosophila virilis]
Unigene4274	185	64	54.1	18.86	1.5203	8.805e-15	1.59852e-13	-	-	-	-
Unigene9662	107	37	31.29	10.9	1.52137	3.8893e-09	3.66209e-08	-	-	-	gi|198475839|ref|XP_002132202.1|/5.3899e-11/GA25335 [Drosophila pseudoobscura pseudoobscura]
Unigene10359	799	276	233.67	81.33	1.52261	8.74144e-59	4.36182e-57	GO:0044444//cytoplasmic part	GO:0046914//transition metal ion binding;GO:0016787//hydrolase activity;GO:0022892	GO:0008152//metabolic process	gi|195454515|ref|XP_002074274.1|/0/GK18431 [Drosophila willistoni]
Unigene21318	61	21	17.84	6.19	1.5271	8.78178e-06	5.21586e-05	GO:0044444//cytoplasmic part;GO:0030027//lamellipodium	GO:0005488//binding	GO:0065008;GO:0048741//skeletal muscle fiber development;GO:0006909//phagocytosis;GO:0007423//sensory organ development;GO:0030036//actin cytoskeleton organization;GO:0007409//axonogenesis;GO:0033674//positive regulation of kinase activity;GO:0030031//cell projection assembly	gi|198452247|ref|XP_001358689.2|/8.77401e-93/GA22007 [Drosophila pseudoobscura pseudoobscura]
Unigene10441	1006	346	294.21	101.95	1.52898	5.45662e-74	3.22482e-72	-	-	-	-
Unigene18427	67	23	19.59	6.78	1.53076	2.99572e-06	1.94267e-05	GO:0043231//intracellular membrane-bounded organelle;GO:0043234//protein complex	GO:0003712//transcription cofactor activity;GO:0016251//general RNA polymerase II transcription factor activity	GO:0006352//transcription initiation;GO:0007423//sensory organ development;GO:0010551//regulation of gene-specific transcription from RNA polymerase II promoter	gi|125778408|ref|XP_001359962.1|/0/GA20720 [Drosophila pseudoobscura pseudoobscura]
Unigene11519	278	95	81.3	27.99	1.53834	8.26334e-22	2.03122e-20	-	-	-	gi|321476874|gb|EFX87834.1|/3.29214e-74/hypothetical protein DAPPUDRAFT_306359 [Daphnia pulex]
Unigene752	44	15	12.87	4.42	1.54189	0.00015101	0.000685383	-	-	-	gi|195431878|ref|XP_002063955.1|/9.91275e-112/GK15629 [Drosophila willistoni]
Unigene10834	44	15	12.87	4.42	1.54189	0.00015101	0.00068501	GO:0044464//cell part	GO:0019787//small conjugating protein ligase activity;GO:0043169//cation binding	GO:0032446//protein modification by small protein conjugation	gi|195387405|ref|XP_002052386.1|/0/GJ21961 [Drosophila virilis]
Unigene10136	97	33	28.37	9.72	1.54534	1.4466e-08	1.27426e-07	-	GO:0016972//thiol oxidase activity	-	gi|125807057|ref|XP_001360250.1|/0/GA18343 [Drosophila pseudoobscura pseudoobscura]
Unigene3898	47	16	13.75	4.71	1.54563	8.74688e-05	0.000424506	GO:0030529//ribonucleoprotein complex;GO:0015630//microtubule cytoskeleton	GO:0003724//RNA helicase activity;GO:0003676//nucleic acid binding;GO:0042623//ATPase activity, coupled;GO:0032559//adenyl ribonucleotide binding	GO:0022618//ribonucleoprotein complex assembly	gi|289740539|gb|ADD19017.1|/0/ATP-dependent RNA helicase [Glossina morsitans morsitans]
Unigene19704	106	36	31	10.61	1.54684	2.95058e-09	2.81318e-08	GO:0005681//spliceosomal complex	GO:0003676//nucleic acid binding	GO:0000377//RNA splicing, via transesterification reactions with bulged adenosine as nucleophile	gi|289740783|gb|ADD19139.1|/5.40673e-158/RNA-binding protein Sam68 [Glossina morsitans morsitans]
Unigene22353	68	23	19.89	6.78	1.55269	1.99141e-06	1.34042e-05	-	GO:0005539//glycosaminoglycan binding;GO:0005102//receptor binding	-	gi|195011467|ref|XP_001983163.1|/1.92585e-31/GH15739 [Drosophila grimshawi]
CL906.Contig1	473	160	138.33	47.15	1.55278	1.76274e-36	6.47087e-35	GO:0030133//transport vesicle	GO:0032561//guanyl ribonucleotide binding;GO:0017111//nucleoside-triphosphatase activity	GO:0048079;GO:0008363//larval chitin-based cuticle development;GO:0015031//protein transport;GO:0006996//organelle organization;GO:0009790//embryonic development;GO:0031345//negative regulation of cell projection organization	gi|195053558|ref|XP_001993693.1|/7.11519e-110/GH21130 [Drosophila grimshawi]
Unigene11673	338	113	98.85	33.3	1.56972	6.34584e-27	1.86855e-25	-	-	-	gi|289739539|gb|ADD18517.1|/0/putative aminopeptidase [Glossina morsitans morsitans]
Unigene17394	63	21	18.42	6.19	1.57326	3.86204e-06	2.44547e-05	-	GO:0016301//kinase activity	-	gi|195433224|ref|XP_002064615.1|/8.44715e-50/GK23730 [Drosophila willistoni]
Unigene20707	45	15	13.16	4.42	1.57404	9.95772e-05	0.000479917	-	-	-	gi|195429840|ref|XP_002062965.1|/1.60944e-41/GK21640 [Drosophila willistoni]
Unigene16466	51	17	14.92	5.01	1.57437	3.3519e-05	0.000178475	-	-	-	gi|289741249|gb|ADD19372.1|/2.29017e-68/hypothetical conserved protein [Glossina morsitans morsitans]
Unigene4835	150	50	43.87	14.73	1.57448	8.15882e-13	1.12936e-11	-	-	-	gi|195122636|ref|XP_002005817.1|/8.51009e-101/GI20675 [Drosophila mojavensis]
Unigene11033	60	20	17.55	5.89	1.57513	6.61722e-06	4.04262e-05	GO:0043231//intracellular membrane-bounded organelle;GO:0015630//microtubule cytoskeleton;GO:0044444//cytoplasmic part	-	GO:0007309//oocyte axis specification;GO:0007010//cytoskeleton organization;GO:0048193//Golgi vesicle transport	gi|195019799|ref|XP_001985057.1|/8.00131e-48/GH14711 [Drosophila grimshawi]
Unigene3720	121	40	35.39	11.79	1.58578	1.0481e-10	1.14467e-09	GO:0043231//intracellular membrane-bounded organelle;GO:0044444//cytoplasmic part	GO:0016616//oxidoreductase activity, acting on the CH-OH group of donors, NAD or NADP as acceptor;GO:0048037//cofactor binding;GO:0000166//nucleotide binding	GO:0009081//branched chain family amino acid metabolic process;GO:0006007//glucose catabolic process	gi|195383122|ref|XP_002050275.1|/2.18423e-153/GJ22064 [Drosophila virilis]
Unigene9743	808	267	236.31	78.68	1.58661	5.24738e-63	2.78512e-61	GO:0043005//neuron projection	GO:0019787//small conjugating protein ligase activity;GO:0032559//adenyl ribonucleotide binding	GO:0032446//protein modification by small protein conjugation;GO:0007420//brain development;GO:0042551//neuron maturation;GO:0010876;GO:0051056//regulation of small GTPase mediated signal transduction	gi|195124517|ref|XP_002006739.1|/0/GI21231 [Drosophila mojavensis]
Unigene10234	10315	3403	3016.7	1002.75	1.58901	0	0	GO:0015934//large ribosomal subunit	GO:0005198//structural molecule activity	GO:0010467//gene expression	gi|224924384|gb|ACN69142.1|/7.35652e-32/60S ribosomal protein L38 [Stomoxys calcitrans]
Unigene10148	64	21	18.72	6.19	1.59657	2.54738e-06	1.67408e-05	-	GO:0070011//peptidase activity, acting on L-amino acid peptides	-	gi|195379869|ref|XP_002048696.1|/0/GJ21182 [Drosophila virilis]
Unigene3937	192	63	56.15	18.56	1.59709	2.62592e-16	5.14866e-15	GO:0043231//intracellular membrane-bounded organelle	-	GO:0032446//protein modification by small protein conjugation	gi|224924398|gb|ACN69149.1|/4.53622e-40/ubiquitin-fold modifier 1 [Stomoxys calcitrans]
Unigene11736	375	123	109.67	36.24	1.59751	2.0465e-30	6.60988e-29	-	-	-	gi|195131887|ref|XP_002010376.1|/0/GI14717 [Drosophila mojavensis]
Unigene20410	61	20	17.84	5.89	1.59878	4.3618e-06	2.71043e-05	-	-	-	gi|195446076|ref|XP_002070616.1|/2.38157e-144/GK10938 [Drosophila willistoni]
Unigene11122	235	77	68.73	22.69	1.59888	1.16057e-19	2.62801e-18	-	-	-	gi|289741043|gb|ADD19269.1|/1.1829e-99/transmembrane protein 179 [Glossina morsitans morsitans]
Unigene20760	217	71	63.46	20.92	1.60096	2.6609e-18	5.70007e-17	-	-	-	gi|195487894|ref|XP_002092086.1|/0/GE11861 [Drosophila yakuba]
Unigene20235	52	17	15.21	5.01	1.60214	2.2042e-05	0.000122044	-	-	GO:0006658//phosphatidylserine metabolic process	gi|195348307|ref|XP_002040690.1|/1.8829e-101/GM22203 [Drosophila sechellia]
Unigene12458	52	17	15.21	5.01	1.60214	2.2042e-05	0.000121963	-	-	-	gi|198452533|ref|XP_001358822.2|/9.35314e-26/GA12399 [Drosophila pseudoobscura pseudoobscura]
Unigene18908	46	15	13.45	4.42	1.60549	6.53472e-05	0.000323552	GO:0043234//protein complex;GO:0005813//centrosome	GO:0043169//cation binding;GO:0004721//phosphoprotein phosphatase activity	GO:0016477//cell migration;GO:0048592//eye morphogenesis;GO:0030154//cell differentiation;GO:0009057//macromolecule catabolic process;GO:0007096//regulation of exit from mitosis;GO:0007560//imaginal disc morphogenesis;GO:0006464//protein modification process	gi|125982807|ref|XP_001355169.1|/0/GA15568 [Drosophila pseudoobscura pseudoobscura]
Unigene4862	43	14	12.58	4.13	1.60692	0.000112798	0.000538653	GO:0031224//intrinsic to membrane	GO:0005515//protein binding	GO:0006810//transport	gi|289739569|gb|ADD18532.1|/6.50361e-108/synaptobrevin/VAMP-like protein [Glossina morsitans morsitans]
Unigene10409	83	27	24.27	7.96	1.60833	6.78476e-08	5.48907e-07	GO:0043231//intracellular membrane-bounded organelle	GO:0003677//DNA binding;GO:0001071;GO:0005515//protein binding	GO:0006351//transcription, DNA-dependent	gi|289743327|gb|ADD20411.1|/2.8636e-37/transcription factor XBP-1 [Glossina morsitans morsitans]
Unigene21429	40	13	11.7	3.83	1.61109	0.000195089	0.000870276	-	-	-	gi|289740691|gb|ADD19093.1|/6.18985e-83/acyl-CoA-binding protein [Glossina morsitans morsitans]
Unigene10923	739	240	216.13	70.72	1.61171	4.64722e-59	2.34699e-57	GO:0015934//large ribosomal subunit	GO:0005198//structural molecule activity	GO:0007052//mitotic spindle organization;GO:0010467//gene expression	gi|289741183|gb|ADD19339.1|/6.6345e-89/ribosomal protein L17 [Glossina morsitans morsitans]
Unigene18491	74	24	21.64	7.07	1.61392	3.36004e-07	2.46255e-06	GO:0043231//intracellular membrane-bounded organelle	GO:0016634	GO:0006779//porphyrin biosynthetic process	gi|195387572|ref|XP_002052468.1|/2.00198e-53/GJ17558 [Drosophila virilis]
Unigene4679	216	70	63.17	20.63	1.6145	1.97033e-18	4.25356e-17	-	GO:0004721//phosphoprotein phosphatase activity	GO:0006796//phosphate metabolic process;GO:0006464//protein modification process	gi|289742165|gb|ADD19830.1|/2.61121e-66/dual specificity phosphatase [Glossina morsitans morsitans]
Unigene3446	744	241	217.59	71.01	1.61552	1.2209e-59	6.24157e-58	-	-	-	gi|195156653|ref|XP_002019211.1|/4.90738e-14/GL26240 [Drosophila persimilis]
Unigene9928	32085	10328	9383.51	3043.3	1.62449	0	0	-	-	-	-
Unigene20659	47	15	13.75	4.42	1.63731	4.2685e-05	0.000223848	GO:0005764//lysosome	GO:0005488//binding;GO:0005275//amine transmembrane transporter activity	GO:0000101//sulfur amino acid transport;GO:0023060	gi|195450813|ref|XP_002072644.1|/3.53768e-143/GK13579 [Drosophila willistoni]
Unigene11375	116	37	33.93	10.9	1.63823	9.70066e-11	1.06223e-09	-	-	-	gi|289739695|gb|ADD18595.1|/1.11193e-71/vesicle-associated membrane protein-associated protein A [Glossina morsitans morsitans]
Unigene5149	478	151	139.79	44.49	1.65171	3.9773e-40	1.52732e-38	GO:0043231//intracellular membrane-bounded organelle	GO:0000217//DNA secondary structure binding;GO:0003690//double-stranded DNA binding;GO:0004003//ATP-dependent DNA helicase activity	GO:0000724//double-strand break repair via homologous recombination;GO:0032392//DNA geometric change	gi|195112008|ref|XP_002000568.1|/1.74856e-119/GI22449 [Drosophila mojavensis]
Unigene4901	133	42	38.9	12.38	1.65176	3.01574e-12	3.85432e-11	-	GO:0016740//transferase activity	-	gi|289739529|gb|ADD18512.1|/2.93804e-174/lysophosphatidic acid acyltransferase [Glossina morsitans morsitans]
Unigene11663	510	160	149.15	47.15	1.66143	4.6863e-43	1.85957e-41	-	-	-	-
Unigene10886	83	26	24.27	7.66	1.66376	3.25882e-08	2.76535e-07	GO:0005839//proteasome core complex;GO:0043231//intracellular membrane-bounded organelle;GO:0015630//microtubule cytoskeleton	GO:0004175//endopeptidase activity	GO:0019941//modification-dependent protein catabolic process;GO:0007052//mitotic spindle organization	gi|289742271|gb|ADD19883.1|/1.59797e-118/20S proteasome regulatory subunit alpha type PSMA4/PRE9 [Glossina morsitans morsitans]
Unigene11430	125	39	36.56	11.49	1.66989	9.5555e-12	1.1457e-10	-	-	-	gi|125977814|ref|XP_001352940.1|/1.79276e-180/GA21917 [Drosophila pseudoobscura pseudoobscura]
Unigene3084	45	14	13.16	4.13	1.67195	4.77566e-05	0.000246871	GO:0043234//protein complex;GO:0015630//microtubule cytoskeleton	GO:0016887//ATPase activity;GO:0005515//protein binding;GO:0032559//adenyl ribonucleotide binding	GO:0000278//mitotic cell cycle;GO:0044267//cellular protein metabolic process	gi|289740717|gb|ADD19106.1|/0/chaperonin complex component TcP-1 gamma subunit CCT3 [Glossina morsitans morsitans]
Unigene19390	42	13	12.28	3.83	1.68089	8.22924e-05	0.000400317	-	-	-	-
Unigene10666	1402	434	410.03	127.88	1.68094	3.66624e-117	2.56729e-115	-	-	-	gi|242012026|ref|XP_002426744.1|/4.61917e-48/conserved hypothetical protein [Pediculus humanus corporis]
Unigene9484	55	17	16.09	5.01	1.68328	6.11582e-06	3.75834e-05	-	-	-	gi|312382336|gb|EFR27829.1|/4.575e-10/hypothetical protein AND_05022 [Anopheles darlingi]
Unigene13251	188	58	54.98	17.09	1.68575	3.6329e-17	7.43807e-16	-	-	-	-
Unigene3977	402	124	117.57	36.54	1.68597	5.7033e-35	2.03973e-33	-	GO:0016798//hydrolase activity, acting on glycosyl bonds	GO:0044238//primary metabolic process	gi|195389052|ref|XP_002053192.1|/0/GJ23750 [Drosophila virilis]
Unigene21689	39	12	11.41	3.54	1.68848	0.000142047	0.000645758	-	GO:0004112//cyclic-nucleotide phosphodiesterase activity;GO:0043169//cation binding	GO:0023060	gi|195115098|ref|XP_002002104.1|/2.30629e-172/GI17200 [Drosophila mojavensis]
Unigene24553	49	15	14.33	4.42	1.69692	1.79714e-05	0.000100642	GO:0000139//Golgi membrane	GO:0016757//transferase activity, transferring glycosyl groups	-	gi|195393070|ref|XP_002055177.1|/1.58018e-71/GJ19224 [Drosophila virilis]
Unigene19715	49	15	14.33	4.42	1.69692	1.79714e-05	0.000100575	-	GO:0004553//hydrolase activity, hydrolyzing O-glycosyl compounds;GO:0043167//ion binding	GO:0048513//organ development;GO:0006026	gi|195115334|ref|XP_002002216.1|/1.41323e-17/GI17259 [Drosophila mojavensis]
Unigene3835	69	21	20.18	6.19	1.70491	3.02376e-07	2.22785e-06	GO:0043231//intracellular membrane-bounded organelle	-	-	gi|289740637|gb|ADD19066.1|/9.26212e-124/hypothetical conserved protein [Glossina morsitans morsitans]
Unigene11759	3020	917	883.22	270.21	1.70869	5.91806e-256	5.36035e-254	-	-	-	gi|6911249|gb|AAF31449.1|AF220939_1/1.86846e-150/60S acidic ribosomal protein P0 [Sarcophaga crassipalpis]
Unigene19226	145	44	42.41	12.97	1.70923	8.24486e-14	1.36861e-12	GO:0044424//intracellular part	-	GO:0006582//melanin metabolic process;GO:0008049//male courtship behavior;GO:0048066//pigmentation during development;GO:0006570//tyrosine metabolic process	gi|20140747|sp|Q9BI17.1|YELL_DROYA/0/RecName: Full=Protein yellow; Flags: Precursor
Unigene11803	66	20	19.3	5.89	1.71226	5.14964e-07	3.71532e-06	-	-	-	gi|195130225|ref|XP_002009553.1|/0/GI15420 [Drosophila mojavensis]
Unigene11745	327	99	95.63	29.17	1.71298	2.33288e-29	7.30823e-28	-	-	-	gi|289739769|gb|ADD18632.1|/6.42364e-35/hypothetical conserved protein [Glossina morsitans morsitans]
Unigene21335	76	23	22.23	6.78	1.71315	6.77028e-08	5.48268e-07	GO:0030532//small nuclear ribonucleoprotein complex;GO:0005681//spliceosomal complex	GO:0017069//snRNA binding	GO:0007542;GO:0000380//alternative nuclear mRNA splicing, via spliceosome;GO:0007292//female gamete generation	gi|195448090|ref|XP_002071505.1|/1.01816e-81/GK25839 [Drosophila willistoni]
Unigene18560	185	56	54.1	16.5	1.71316	2.8586e-17	5.91085e-16	-	-	-	gi|289742935|gb|ADD20215.1|/5.18533e-147/hypothetical conserved protein [Glossina morsitans morsitans]
Unigene4490	43	13	12.58	3.83	1.71572	5.30546e-05	0.000272399	-	-	-	-
Unigene3994	43	13	12.58	3.83	1.71572	5.30546e-05	0.000272232	GO:0016020//membrane	GO:0005215//transporter activity	-	gi|25010055|gb|AAN71193.1|/2.40419e-112/GH24658p [Drosophila melanogaster]
Unigene21333	126	38	36.85	11.2	1.71817	2.91448e-12	3.73062e-11	GO:0031224//intrinsic to membrane;GO:0043231//intracellular membrane-bounded organelle;GO:0031090//organelle membrane	-	GO:0016192//vesicle-mediated transport;GO:0048869//cellular developmental process;GO:0006996//organelle organization;GO:0007423//sensory organ development;GO:0009887//organ morphogenesis;GO:0007017//microtubule-based process;GO:0003006//reproductive developmental process;GO:0007028//cytoplasm organization;GO:0051649//establishment of localization in cell;GO:0007300//ovarian nurse cell to oocyte t…	gi|289743727|gb|ADD20611.1|/2.42509e-56/jagunal [Glossina morsitans morsitans]
CL895.Contig1	53	16	15.5	4.71	1.71847	6.76914e-06	4.12937e-05	GO:0043231//intracellular membrane-bounded organelle;GO:0044446	GO:0003676//nucleic acid binding	GO:0010467//gene expression	gi|195135427|ref|XP_002012134.1|/3.34063e-63/GI16600 [Drosophila mojavensis]
Unigene4046	93	28	27.2	8.25	1.72114	2.02532e-09	1.97623e-08	-	GO:0003824//catalytic activity	GO:0008152//metabolic process	gi|195392395|ref|XP_002054843.1|/0/GJ24665 [Drosophila virilis]
Unigene10845	300	90	87.74	26.52	1.72615	2.43534e-27	7.22195e-26	-	-	-	gi|195381725|ref|XP_002049596.1|/3.03255e-59/GJ21682 [Drosophila virilis]
Unigene11503	1254	376	366.74	110.79	1.72693	5.26314e-109	3.56567e-107	-	-	-	gi|194748010|ref|XP_001956442.1|/0/GF24591 [Drosophila ananassae]
Unigene10873	60	18	17.55	5.3	1.72741	1.49599e-06	1.02517e-05	GO:0044444//cytoplasmic part	GO:0008238//exopeptidase activity	-	gi|195445215|ref|XP_002070226.1|/0/GK11147 [Drosophila willistoni]
Unigene18550	254	76	74.28	22.39	1.73012	1.88181e-23	4.93118e-22	GO:0015630//microtubule cytoskeleton	-	-	gi|194760629|ref|XP_001962541.1|/1.63351e-97/GF15513 [Drosophila ananassae]
Unigene3484	251	75	73.41	22.1	1.73193	3.15542e-23	8.19131e-22	GO:0044464//cell part	GO:0015291//secondary active transmembrane transporter activity	GO:0006810//transport	gi|195326720|ref|XP_002030073.1|/2.50841e-171/GM25253 [Drosophila sechellia]
Unigene10832	646	193	188.93	56.87	1.73211	2.95594e-57	1.43208e-55	GO:0044444//cytoplasmic part;GO:0015630//microtubule cytoskeleton	GO:0005515//protein binding;GO:0032559//adenyl ribonucleotide binding	GO:0000278//mitotic cell cycle;GO:0000226//microtubule cytoskeleton organization;GO:0044267//cellular protein metabolic process	gi|289740483|gb|ADD18989.1|/0/chaperonin complex component TcP-1 beta subunit CCT2 [Glossina morsitans morsitans]
Unigene22414	57	17	16.67	5.01	1.73437	2.55198e-06	1.67578e-05	GO:0044448//cell cortex part	GO:0005488//binding	GO:0001709//cell fate determination;GO:0008105//asymmetric protein localization;GO:0040001//establishment of mitotic spindle localization;GO:0051301//cell division;GO:0065007//biological regulation;GO:0048699//generation of neurons	gi|194745700|ref|XP_001955325.1|/7.60668e-85/GF16292 [Drosophila ananassae]
Unigene9545	4871	1443	1424.56	425.2	1.7443	0	0	GO:0015934//large ribosomal subunit	GO:0005198//structural molecule activity	GO:0006412//translation	gi|285026355|dbj|BAI67896.1|/4.76933e-26/acidic ribosomal protein [Sarcophaga peregrina]
Unigene3357	81	24	23.69	7.07	1.7445	1.66621e-08	1.44932e-07	-	GO:0005527//macrolide binding	GO:0044267//cellular protein metabolic process	gi|289739551|gb|ADD18523.1|/4.27541e-173/FKBP-type peptidyl-prolyl cis-trans isomerase [Glossina morsitans morsitans]
Unigene11739	213	63	62.29	18.56	1.7468	3.70224e-20	8.52231e-19	-	-	-	gi|194901884|ref|XP_001980481.1|/0/GG17171 [Drosophila erecta]
Unigene11166	44	13	12.87	3.83	1.7486	3.40452e-05	0.000181046	-	-	-	gi|194871951|ref|XP_001972937.1|/3.34009e-35/GG13618 [Drosophila erecta]
Unigene11159	146	43	42.7	12.67	1.75282	2.45622e-14	4.33637e-13	-	-	-	gi|194899632|ref|XP_001979363.1|/7.55704e-27/GG24243 [Drosophila erecta]
Unigene13055	102	30	29.83	8.84	1.75465	1.91433e-10	2.04777e-09	-	-	-	gi|21357831|ref|NP_650402.1|/2.038e-64/CG7265 [Drosophila melanogaster]
Unigene11476	6265	1836	1832.25	541.01	1.75989	0	0	-	-	-	gi|1850812|emb|CAA55706.1|/0/arylphorin receptor [Calliphora vicina]
Unigene16848	140	41	40.94	12.08	1.76089	6.9406e-14	1.1637e-12	GO:0044444//cytoplasmic part	-	GO:0016192//vesicle-mediated transport;GO:0016236//macroautophagy;GO:0048753//pigment granule organization;GO:0015031//protein transport	gi|195112477|ref|XP_002000799.1|/0/GI10429 [Drosophila mojavensis]
Unigene5054	130	38	38.02	11.2	1.76326	5.11222e-13	7.31961e-12	-	GO:0016788//hydrolase activity, acting on ester bonds	-	gi|195118376|ref|XP_002003713.1|/0/GI18063 [Drosophila mojavensis]
Unigene21615	113	33	33.05	9.72	1.76562	1.66051e-11	1.95163e-10	-	-	GO:0006810//transport	gi|194748631|ref|XP_001956748.1|/0/GF10083 [Drosophila ananassae]
Unigene22294	216	63	63.17	18.56	1.76704	1.00296e-20	2.36762e-19	-	-	-	gi|289740729|gb|ADD19112.1|/2.38029e-97/uncharacterized conserved protein [Glossina morsitans morsitans]
Unigene20099	55	16	16.09	4.71	1.77237	2.79264e-06	1.8209e-05	GO:0043296//apical junction complex	GO:0005488//binding;GO:0016772//transferase activity, transferring phosphorus-containing groups	GO:0007043//cell-cell junction assembly;GO:0060560;GO:0035151//regulation of tube size, open tracheal system	gi|195388026|ref|XP_002052693.1|/0/GJ20335 [Drosophila virilis]
Unigene10276	940	273	274.91	80.44	1.77297	3.52098e-85	2.18958e-83	GO:0043005//neuron projection;GO:0044297//cell body;GO:0044424//intracellular part	GO:0043021//ribonucleoprotein binding;GO:0008135//translation factor activity, nucleic acid binding;GO:0005515//protein binding	GO:0006412//translation;GO:0007613//memory;GO:0007292//female gamete generation;GO:0016198//axon choice point recognition	gi|289739629|gb|ADD18562.1|/0/eukaryotic initiation factor 5C [Glossina morsitans morsitans]
Unigene11328	162	47	47.38	13.85	1.77439	5.36482e-16	1.04696e-14	-	-	-	gi|289739511|gb|ADD18503.1|/2.66877e-114/ultrabithorax binding protein 1 [Glossina morsitans morsitans]
Unigene21507	169	49	49.43	14.44	1.77532	1.23e-16	2.46384e-15	-	-	-	gi|195483997|ref|XP_002090519.1|/0/GE12764 [Drosophila yakuba]
Unigene3002	38	11	11.11	3.24	1.77779	0.000100456	0.000483313	GO:0015629//actin cytoskeleton	GO:0016887//ATPase activity;GO:0032559//adenyl ribonucleotide binding	GO:0009888//tissue development;GO:0009855//determination of bilateral symmetry	gi|195033118|ref|XP_001988622.1|/0/GH10476 [Drosophila grimshawi]
Unigene5083	128	37	37.43	10.9	1.77987	5.53572e-13	7.87187e-12	-	GO:0048037//cofactor binding;GO:0016642	GO:0006546//glycine catabolic process	gi|195388752|ref|XP_002053043.1|/0/GJ23552 [Drosophila virilis]
Unigene18613	45	13	13.16	3.83	1.78074	2.17486e-05	0.00012058	GO:0044464//cell part	GO:0004518//nuclease activity;GO:0005488//binding	-	gi|195382354|ref|XP_002049895.1|/7.45604e-106/GJ21843 [Drosophila virilis]
Unigene4619	59	17	17.26	5.01	1.78455	1.04963e-06	7.28275e-06	-	GO:0004520//endodeoxyribonuclease activity	-	gi|195113905|ref|XP_002001508.1|/3.41952e-150/GI10834 [Drosophila mojavensis]
Unigene3103	132	38	38.6	11.2	1.7851	2.11978e-13	3.25906e-12	-	-	-	gi|289740017|gb|ADD18756.1|/4.29539e-75/inhibitor of apoptosis 1 protein [Glossina morsitans morsitans]
Unigene4691	139	40	40.65	11.79	1.78569	4.8381e-14	8.22773e-13	-	-	GO:0042742//defense response to bacterium	gi|195471457|ref|XP_002088021.1|/3.83666e-93/TepII [Drosophila yakuba]
Unigene9514	584	168	170.8	49.5	1.78681	3.82784e-54	1.77208e-52	GO:0044444//cytoplasmic part;GO:0030529//ribonucleoprotein complex	GO:0043169//cation binding;GO:0005198//structural molecule activity	GO:0010467//gene expression	gi|224924394|gb|ACN69147.1|/1.26643e-44/ribosomal protein S27 [Stomoxys calcitrans]
Unigene10432	439	126	128.39	37.13	1.78988	3.22976e-41	1.26355e-39	GO:0005635//nuclear envelope;GO:0044444//cytoplasmic part	GO:0008565//protein transporter activity;GO:0017016//Ras GTPase binding	GO:0001708//cell fate specification;GO:0007169//transmembrane receptor protein tyrosine kinase signaling pathway;GO:0003002;GO:0000060//protein import into nucleus, translocation;GO:0042051//compound eye photoreceptor development;GO:0007476//imaginal disc-derived wing morphogenesis;GO:0043066//negative regulation of apoptosis	gi|195376729|ref|XP_002047145.1|/0/GJ12092 [Drosophila virilis]
Unigene10889	35	10	10.24	2.95	1.79543	0.00017286	0.000776938	GO:0043234//protein complex;GO:0044424//intracellular part	GO:0004812//aminoacyl-tRNA ligase activity;GO:0032559//adenyl ribonucleotide binding	GO:0006418//tRNA aminoacylation for protein translation	gi|195443826|ref|XP_002069593.1|/0/GK11601 [Drosophila willistoni]
Unigene18600	77	22	22.52	6.48	1.79714	1.96737e-08	1.69536e-07	-	-	GO:0051726//regulation of cell cycle	gi|289724729|gb|ADD18323.1|/0/CDK5 activator-binding protein [Glossina morsitans morsitans]
Unigene12892	88	25	25.74	7.37	1.80428	1.67631e-09	1.64338e-08	-	GO:0005515//protein binding	-	gi|198463753|ref|XP_001352935.2|/2.52794e-28/GA12752 [Drosophila pseudoobscura pseudoobscura]
Unigene10524	60	17	17.55	5.01	1.80859	6.69694e-07	4.77379e-06	-	-	-	gi|194744959|ref|XP_001954960.1|/1.98945e-20/GF18531 [Drosophila ananassae]
Unigene3700	92	26	26.91	7.66	1.81273	6.36448e-10	6.48352e-09	GO:0008287//protein serine/threonine phosphatase complex	GO:0004722//protein serine/threonine phosphatase activity;GO:0005515//protein binding	GO:0007126//meiosis;GO:0042993//positive regulation of transcription factor import into nucleus;GO:0007444//imaginal disc development;GO:0006464//protein modification process	gi|195446640|ref|XP_002070859.1|/0/GK25442 [Drosophila willistoni]
Unigene21047	39	11	11.41	3.24	1.81623	6.37468e-05	0.000323706	-	-	-	-
Unigene20445	121	34	35.39	10.02	1.82046	1.0758e-12	1.47202e-11	-	-	-	gi|194902476|ref|XP_001980706.1|/4.53792e-81/GG17412 [Drosophila erecta]
Unigene9810	50	14	14.62	4.13	1.82373	5.15414e-06	3.1909e-05	GO:0043231//intracellular membrane-bounded organelle;GO:0043234//protein complex	GO:0017111//nucleoside-triphosphatase activity;GO:0043021//ribonucleoprotein binding;GO:0051540;GO:0032559//adenyl ribonucleotide binding	GO:0006412//translation;GO:0016070//RNA metabolic process;GO:0040007//growth;GO:0043066//negative regulation of apoptosis	gi|194748841|ref|XP_001956850.1|/0/GF10137 [Drosophila ananassae]
Unigene11196	300	84	87.74	24.75	1.82581	2.02154e-29	6.38087e-28	-	-	-	gi|195442832|ref|XP_002069150.1|/2.4062e-110/GK23691 [Drosophila willistoni]
Unigene11152	308	86	90.08	25.34	1.82979	2.99864e-30	9.57382e-29	-	-	-	gi|195151729|ref|XP_002016791.1|/4.22962e-160/GL21957 [Drosophila persimilis]
Unigene21123	36	10	10.53	2.95	1.83572	0.000109243	0.000523775	GO:0044464//cell part	GO:0005088//Ras guanyl-nucleotide exchange factor activity;GO:0008047//enzyme activator activity	GO:0007266//Rho protein signal transduction	gi|195042702|ref|XP_001991483.1|/0/GH12683 [Drosophila grimshawi]
Unigene3201	831	231	243.03	68.07	1.83604	3.68426e-79	2.24094e-77	GO:0031224//intrinsic to membrane	-	GO:0051234//establishment of localization	gi|289740147|gb|ADD18821.1|/5.91199e-86/putative cargo transport protein EMp24 [Glossina morsitans morsitans]
Unigene17948	54	15	15.79	4.42	1.83689	1.92473e-06	1.29659e-05	GO:0005667//transcription factor complex	GO:0003712//transcription cofactor activity;GO:0046983//protein dimerization activity	GO:0006357//regulation of transcription from RNA polymerase II promoter	gi|289722572|gb|ADD18220.1|/1.05375e-101/transcription factor CBF beta subunit [Glossina morsitans morsitans]
Unigene13806	108	30	31.59	8.84	1.83735	1.32827e-11	1.57223e-10	-	-	-	-
Unigene3263	47	13	13.75	3.83	1.84402	8.76158e-06	5.20758e-05	-	-	-	gi|195441909|ref|XP_002068704.1|/1.39263e-109/GK17919 [Drosophila willistoni]
Unigene10803	40	11	11.7	3.24	1.85244	4.0257e-05	0.000211648	-	GO:0004091//carboxylesterase activity	GO:0044238//primary metabolic process	gi|195401929|ref|XP_002059563.1|/0/GJ14759 [Drosophila virilis]
Unigene18801	40	11	11.7	3.24	1.85244	4.0257e-05	0.000211514	-	-	GO:0006479//protein amino acid methylation	gi|194912010|ref|XP_001982418.1|/6.41767e-19/GG12748 [Drosophila erecta]
Unigene18811	51	14	14.92	4.13	1.85303	3.26216e-06	2.10236e-05	-	-	-	gi|194763745|ref|XP_001963993.1|/0/GF21323 [Drosophila ananassae]
Unigene3444	244	67	71.36	19.74	1.85399	1.07373e-24	2.9627e-23	-	-	-	gi|195375422|ref|XP_002046500.1|/0/GJ12922 [Drosophila virilis]
Unigene9646	2818	773	824.15	227.78	1.85527	1.17098e-267	1.07229e-265	-	-	-	gi|8980621|dbj|BAA99282.1|/7.65675e-163/anterior fat body protein [Sarcophaga peregrina]
Unigene19721	55	15	16.09	4.42	1.86405	1.21744e-06	8.37731e-06	GO:0043231//intracellular membrane-bounded organelle	GO:0043169//cation binding;GO:0004721//phosphoprotein phosphatase activity	GO:0006464//protein modification process;GO:0007049//cell cycle	gi|195499565|ref|XP_002097003.1|/0/GE25980 [Drosophila yakuba]
Unigene10609	778	211	227.53	62.17	1.87177	3.81882e-76	2.28937e-74	GO:0043231//intracellular membrane-bounded organelle;GO:0044444//cytoplasmic part	GO:0016638//oxidoreductase activity, acting on the CH-NH2 group of donors;GO:0016211//ammonia ligase activity;GO:0032559//adenyl ribonucleotide binding	GO:0006541//glutamine metabolic process	gi|289740477|gb|ADD18986.1|/0/glutamine synthetase [Glossina morsitans morsitans]
Unigene16765	37	10	10.82	2.95	1.87491	6.86852e-05	0.000339474	-	-	-	gi|195382936|ref|XP_002050184.1|/2.38068e-24/GJ20336 [Drosophila virilis]
Unigene20977	141	38	41.24	11.2	1.88055	3.73456e-15	6.9776e-14	-	-	-	gi|194759949|ref|XP_001962204.1|/1.47891e-19/GF15347 [Drosophila ananassae]
Unigene21912	141	38	41.24	11.2	1.88055	3.73456e-15	6.96199e-14	-	GO:0043169//cation binding;GO:0030695//GTPase regulator activity;GO:0004672//protein kinase activity;GO:0008289//lipid binding;GO:0032559//adenyl ribonucleotide binding	GO:0007015//actin filament organization;GO:0023033;GO:0030832//regulation of actin filament length;GO:0006464//protein modification process	gi|194756860|ref|XP_001960688.1|/0/GF13479 [Drosophila ananassae]
Unigene25283	93	25	27.2	7.37	1.88387	1.74218e-10	1.87083e-09	GO:0044464//cell part	GO:0005343//organic acid:sodium symporter activity	GO:0030001//metal ion transport	gi|289741595|gb|ADD19545.1|/4.94003e-116/sodium-bile acid cotransporter [Glossina morsitans morsitans]
Unigene11838	93	25	27.2	7.37	1.88387	1.74218e-10	1.86842e-09	-	-	-	gi|195399750|ref|XP_002058482.1|/0/GJ14297 [Drosophila virilis]
Unigene11957	246	66	71.94	19.45	1.88702	1.85808e-25	5.1784e-24	-	-	-	gi|195169732|ref|XP_002025673.1|/1.503e-44/GL20828 [Drosophila persimilis]
Unigene5221	56	15	16.38	4.42	1.88982	7.67382e-07	5.45149e-06	GO:0031224//intrinsic to membrane	-	GO:0006915//apoptosis	gi|289743199|gb|ADD20347.1|/2.36115e-82/bax-mediated apoptosis inhibitor TEGT/BI-1 [Glossina morsitans morsitans]
CL913.Contig1	71	19	20.76	5.6	1.89031	2.40546e-08	2.06221e-07	-	-	-	gi|195504368|ref|XP_002099048.1|/7.71238e-84/GE10705 [Drosophila yakuba]
Unigene4037	45	12	13.16	3.54	1.89434	9.35914e-06	5.53119e-05	-	GO:0016846//carbon-sulfur lyase activity;GO:0048037//cofactor binding	-	gi|289740621|gb|ADD19058.1|/0/cystathionine beta-lyase [Glossina morsitans morsitans]
Unigene12091	38	10	11.11	2.95	1.91307	4.29738e-05	0.000225079	GO:0043229//intracellular organelle	GO:0005198//structural molecule activity	GO:0010467//gene expression	gi|289741615|gb|ADD19555.1|/2.27979e-171/mitochondrial ribosomal protein L37 [Glossina morsitans morsitans]
Unigene11870	25421	6697	7434.57	1973.37	1.91359	0	0	-	-	-	gi|195116010|ref|XP_002002549.1|/0/GI12123 [Drosophila mojavensis]
Unigene21058	76	20	22.23	5.89	1.91617	5.69832e-09	5.26431e-08	GO:0016010//dystrophin-associated glycoprotein complex	GO:0046914//transition metal ion binding;GO:0005515//protein binding	-	gi|78707202|ref|NP_001027408.1|/0/Dystrobrevin-like, isoform D [Drosophila melanogaster]
Unigene11614	24374	6369	7128.36	1876.72	1.92536	0	0	-	-	-	gi|24645865|ref|NP_524315.2|/2.46121e-37/ribosomal protein S25, isoform A [Drosophila melanogaster]
Unigene9490	115	30	33.63	8.84	1.92763	5.42168e-13	7.72288e-12	GO:0043231//intracellular membrane-bounded organelle;GO:0044444//cytoplasmic part;GO:0015630//microtubule cytoskeleton	GO:0003824//catalytic activity	GO:0044267//cellular protein metabolic process;GO:0019725//cellular homeostasis	gi|45551086|ref|NP_725084.2|/4.37306e-44/ERp60 [Drosophila melanogaster]
Unigene4336	262	68	76.62	20.04	1.93484	7.00152e-28	2.1139e-26	GO:0043231//intracellular membrane-bounded organelle	GO:0008097//5S rRNA binding;GO:0003715//transcription termination factor activity	-	gi|18447066|gb|AAL68124.1|/1.79987e-89/AT22034p [Drosophila melanogaster]
Unigene3674	162	42	47.38	12.38	1.93627	7.93618e-18	1.67e-16	GO:0044444//cytoplasmic part	-	-	gi|289743639|gb|ADD20567.1|/3.12798e-128/putative cargo transport protein ERV29 [Glossina morsitans morsitans]
Unigene22906	81	21	23.69	6.19	1.93627	1.34776e-09	1.33542e-08	-	-	-	gi|198451489|ref|XP_001358386.2|/8.06822e-13/GA12941 [Drosophila pseudoobscura pseudoobscura]
Unigene9541	867	224	253.56	66.01	1.94157	7.56568e-89	4.74021e-87	-	GO:0005198//structural molecule activity	-	gi|195149083|ref|XP_002015487.1|/1.38427e-34/GL10999 [Drosophila persimilis]
Unigene9639	8620	2227	2520.99	656.22	1.94174	0	0	GO:0043231//intracellular membrane-bounded organelle;GO:0015630//microtubule cytoskeleton;GO:0015935//small ribosomal subunit	GO:0016835//carbon-oxygen lyase activity;GO:0003676//nucleic acid binding;GO:0000702//oxidized base lesion DNA N-glycosylase activity;GO:0005198//structural molecule activity	GO:0006259//DNA metabolic process;GO:0033554//cellular response to stress;GO:0010467//gene expression;GO:0043066//negative regulation of apoptosis	gi|289743349|gb|ADD20422.1|/5.21702e-133/ribosomal protein S3 [Glossina morsitans morsitans]
Unigene11747	105	27	30.71	7.96	1.94787	3.92602e-12	4.92704e-11	-	-	-	gi|289739835|gb|ADD18665.1|/2.5887e-20/hypothetical conserved protein [Glossina morsitans morsitans]
Unigene19494	35	9	10.24	2.65	1.95015	7.29094e-05	0.000358017	GO:0043231//intracellular membrane-bounded organelle	GO:0003678//DNA helicase activity;GO:0003676//nucleic acid binding;GO:0032559//adenyl ribonucleotide binding	GO:0051276//chromosome organization;GO:0006261//DNA-dependent DNA replication;GO:0007131//reciprocal meiotic recombination	gi|195451611|ref|XP_002072999.1|/0/GK13898 [Drosophila willistoni]
Unigene4735	74	19	21.64	5.6	1.9502	5.95774e-09	5.4918e-08	GO:0032991//macromolecular complex	GO:0003723//RNA binding	GO:0006412//translation;GO:0006996//organelle organization;GO:0019094//pole plasm mRNA localization;GO:0007310//oocyte dorsal/ventral axis specification	gi|194744433|ref|XP_001954699.1|/4.03008e-82/GF16612 [Drosophila ananassae]
Unigene4479	79	20	23.1	5.89	1.97155	1.40065e-09	1.3829e-08	GO:0005681//spliceosomal complex;GO:0030532//small nuclear ribonucleoprotein complex	GO:0003723//RNA binding	GO:0000278//mitotic cell cycle;GO:0000377//RNA splicing, via transesterification reactions with bulged adenosine as nucleophile	gi|195399065|ref|XP_002058141.1|/1.45826e-122/GJ15655 [Drosophila virilis]
Unigene17400	48	12	14.04	3.54	1.98772	2.26796e-06	1.5011e-05	GO:0016020//membrane	GO:0005261//cation channel activity	GO:0030001//metal ion transport;GO:0034220//ion transmembrane transport	gi|270001497|gb|EEZ97944.1|/2.53859e-27/hypothetical protein TcasGA2_TC000334 [Tribolium castaneum]
Unigene19762	32	8	9.36	2.36	1.98772	0.000123505	0.000581124	-	-	-	gi|198451700|ref|XP_001358486.2|/1.48254e-64/GA21087 [Drosophila pseudoobscura pseudoobscura]
Unigene12039	40	10	11.7	2.95	1.98772	1.65897e-05	9.35331e-05	GO:0031224//intrinsic to membrane;GO:0005746//mitochondrial respiratory chain	GO:0005506//iron ion binding;GO:0016627//oxidoreductase activity, acting on the CH-CH group of donors	GO:0009060//aerobic respiration	gi|289742231|gb|ADD19863.1|/1.87226e-66/succinate dehydrogenase membrane anchor subunit [Glossina morsitans morsitans]
Unigene11618	52	13	15.21	3.83	1.9896	8.42674e-07	5.96095e-06	-	-	-	-
Unigene17462	44	11	12.87	3.24	1.98995	6.1228e-06	3.75986e-05	GO:0044464//cell part	GO:0016491//oxidoreductase activity;GO:0005506//iron ion binding	GO:0044260	gi|195443814|ref|XP_002069587.1|/0/GK11599 [Drosophila willistoni]
Unigene4602	325	81	95.05	23.87	1.99349	1.61338e-35	5.79494e-34	-	-	GO:0042742//defense response to bacterium;GO:0006909//phagocytosis	gi|195577341|ref|XP_002078529.1|/0/GD22479 [Drosophila simulans]
Unigene11347	1756	437	513.56	128.77	1.99574	1.45488e-184	1.21235e-182	-	-	-	gi|289742857|gb|ADD20176.1|/7.72519e-99/60s ribosomal protein L9 [Glossina morsitans morsitans]
CL726.Contig1	133	33	38.9	9.72	2.00074	1.79279e-15	3.42646e-14	GO:0031332	GO:0008135//translation factor activity, nucleic acid binding;GO:0004519//endonuclease activity	GO:0016246//RNA interference;GO:0050658//RNA transport;GO:0007365//periodic partitioning;GO:0003006//reproductive developmental process;GO:0048102//autophagic cell death;GO:0002252;GO:0001700//embryonic development via the syncytial blastoderm;GO:0070828//heterochromatin organization;GO:0045069//regulation of viral genome replication	gi|80979067|gb|ABB54736.1|/0/Argonaute-2 [Drosophila santomea]
Unigene4151	133	33	38.9	9.72	2.00074	1.79279e-15	3.41862e-14	GO:0000151//ubiquitin ligase complex	GO:0019899//enzyme binding;GO:0019787//small conjugating protein ligase activity	GO:0042993//positive regulation of transcription factor import into nucleus;GO:0019941//modification-dependent protein catabolic process;GO:0016567//protein ubiquitination	gi|195121146|ref|XP_002005082.1|/0/GI20275 [Drosophila mojavensis]
Unigene11500	234	58	68.44	17.09	2.00169	3.88026e-26	1.11497e-24	-	-	-	gi|195448184|ref|XP_002071546.1|/0/GK25083 [Drosophila willistoni]
Unigene3985	113	28	33.05	8.25	2.00218	2.27046e-13	3.45882e-12	-	-	-	gi|289743085|gb|ADD20290.1|/4.23537e-23/hypothetical conserved protein [Glossina morsitans morsitans]
Unigene5313	93	23	27.2	6.78	2.00425	2.91856e-11	3.33613e-10	-	GO:0004674//protein serine/threonine kinase activity;GO:0032559//adenyl ribonucleotide binding	GO:0006464//protein modification process;GO:0030036//actin cytoskeleton organization	gi|24647442|ref|NP_650545.2|/0/Pak3 [Drosophila melanogaster]
Unigene10326	73	18	21.35	5.3	2.01017	3.83458e-09	3.61466e-08	-	-	-	-
Unigene9751	41	10	11.99	2.95	2.02304	1.02399e-05	6.01335e-05	GO:0033176//proton-transporting V-type ATPase complex	GO:0015078//hydrogen ion transmembrane transporter activity;GO:0019829//cation-transporting ATPase activity	GO:0006818//hydrogen transport;GO:0006754//ATP biosynthetic process	gi|195446117|ref|XP_002070635.1|/1.92946e-65/GK12172 [Drosophila willistoni]
Unigene9647	74	18	21.64	5.3	2.02964	2.37696e-09	2.27931e-08	-	-	-	gi|195383034|ref|XP_002050231.1|/4.37959e-19/GJ22030 [Drosophila virilis]
Unigene17629	33	8	9.65	2.36	2.03174	7.59656e-05	0.000372147	GO:0015630//microtubule cytoskeleton;GO:0005635//nuclear envelope;GO:0044444//cytoplasmic part	GO:0008565//protein transporter activity;GO:0003676//nucleic acid binding	GO:0009629//response to gravity;GO:0008587//imaginal disc-derived wing margin morphogenesis;GO:0007300//ovarian nurse cell to oocyte transport;GO:0006606//protein import into nucleus;GO:0007293//germarium-derived egg chamber formation	gi|195146916|ref|XP_002014430.1|/6.29279e-73/GL18958 [Drosophila persimilis]
Unigene20567	33	8	9.65	2.36	2.03174	7.59656e-05	0.000371928	-	-	-	-
Unigene4157	58	14	16.96	4.13	2.03792	1.20251e-07	9.49812e-07	-	-	-	gi|195054427|ref|XP_001994126.1|/3.65989e-144/GH23149 [Drosophila grimshawi]
Unigene10913	601	145	175.77	42.73	2.04037	3.29334e-66	1.81744e-64	GO:0043231//intracellular membrane-bounded organelle;GO:0000502//proteasome complex	GO:0004175//endopeptidase activity	GO:0033554//cellular response to stress;GO:0006508//proteolysis	gi|194756194|ref|XP_001960364.1|/2.45614e-82/GF13326 [Drosophila ananassae]
Unigene20184	29	7	8.48	2.06	2.04142	0.000208694	0.000927987	-	-	-	gi|289742425|gb|ADD19960.1|/1.4307e-97/hypothetical conserved protein [Glossina morsitans morsitans]
Unigene11666	83	20	24.27	5.89	2.04283	2.08684e-10	2.22659e-09	-	-	-	gi|289741041|gb|ADD19268.1|/0/26S proteasome regulatory complex subunit RPN2/PSMD1 [Glossina morsitans morsitans]
Unigene9745	50	12	14.62	3.54	2.04612	8.6524e-07	6.09987e-06	-	-	-	gi|195436517|ref|XP_002066214.1|/3.32967e-16/GK22059 [Drosophila willistoni]
Unigene11165	100	24	29.25	7.07	2.04865	2.63552e-12	3.40493e-11	-	-	-	gi|254939725|gb|ACT88125.1|/9.8491e-79/AT15141p [Drosophila melanogaster]
Unigene10501	88	21	25.74	6.19	2.056	4.86916e-11	5.46093e-10	GO:0030312//external encapsulating structure	GO:0016209//antioxidant activity;GO:0005506//iron ion binding	GO:0006909//phagocytosis;GO:0008152//metabolic process;GO:0003006//reproductive developmental process;GO:0006950//response to stress	gi|195451382|ref|XP_002072893.1|/0/GK13447 [Drosophila willistoni]
CL686.Contig1	38	9	11.11	2.65	2.06779	1.70681e-05	9.57765e-05	-	-	-	gi|67937762|gb|AAY83339.1|/7.63967e-11/HDC10856 [Drosophila melanogaster]
Unigene10019	38	9	11.11	2.65	2.06779	1.70681e-05	9.57121e-05	-	GO:0004866//endopeptidase inhibitor activity	GO:0008592//regulation of Toll signaling pathway	gi|83595247|gb|ABC25075.1|/2.10819e-168/serine protease inhibitor 5 [Glossina morsitans morsitans]
Unigene11058	127	30	37.14	8.84	2.07086	1.86346e-15	3.54525e-14	GO:0043234//protein complex;GO:0015630//microtubule cytoskeleton;GO:0044444//cytoplasmic part	GO:0008135//translation factor activity, nucleic acid binding	GO:0006413//translational initiation;GO:0007052//mitotic spindle organization;GO:0016198//axon choice point recognition	gi|195439878|ref|XP_002067786.1|/4.65242e-92/GK12617 [Drosophila willistoni]
Unigene3405	72	17	21.06	5.01	2.07162	2.40852e-09	2.30692e-08	-	GO:0005488//binding	-	gi|195127013|ref|XP_002007963.1|/0/GI13238 [Drosophila mojavensis]
CL88.Contig1	34	8	9.94	2.36	2.07446	4.64922e-05	0.000242592	-	-	-	gi|118397810|ref|XP_001031236.1|/3.41242e-25/Neurohypophysial hormone, N-terminal Domain containing protein [Tetrahymena thermophila]
Unigene10671	393	92	114.94	27.11	2.08398	4.82144e-45	1.95986e-43	GO:0031981//nuclear lumen;GO:0032991//macromolecular complex	GO:0043566//structure-specific DNA binding;GO:0003729//mRNA binding	GO:0017148//negative regulation of translation;GO:0043484//regulation of RNA splicing;GO:0007297//ovarian follicle cell migration;GO:0044087;GO:0019094//pole plasm mRNA localization;GO:0006935//chemotaxis	gi|289739881|gb|ADD18688.1|/1.08849e-170/RNA-binding protein musashi [Glossina morsitans morsitans]
Unigene4381	265	62	77.5	18.27	2.08472	6.60268e-31	2.14922e-29	-	GO:0016790//thiolester hydrolase activity	GO:0043412	gi|195472128|ref|XP_002088354.1|/3.37047e-119/GE18522 [Drosophila yakuba]
Unigene4971	30	7	8.77	2.06	2.08993	0.000127347	0.000597847	-	-	-	gi|289743465|gb|ADD20480.1|/1.5489e-176/hypothetical conserved protein [Glossina morsitans morsitans]
Unigene3410	43	10	12.58	2.95	2.09235	3.85366e-06	2.44388e-05	GO:0044431//Golgi apparatus part;GO:0031224//intrinsic to membrane	GO:0030246//carbohydrate binding;GO:0008376//acetylgalactosaminyltransferase activity	GO:0009311//oligosaccharide metabolic process	gi|195386582|ref|XP_002051983.1|/0/GJ24116 [Drosophila virilis]
Unigene21926	43	10	12.58	2.95	2.09235	3.85366e-06	2.44202e-05	GO:0015630//microtubule cytoskeleton	GO:0015631//tubulin binding	GO:0007276//gamete generation;GO:0048731;GO:0023033;GO:0009987//cellular process	gi|195146470|ref|XP_002014207.1|/2.53176e-97/GL19068 [Drosophila persimilis]
Unigene21143	56	13	16.38	3.83	2.09652	1.21603e-07	9.58672e-07	-	-	GO:0043409//negative regulation of MAPKKK cascade;GO:0048598//embryonic morphogenesis	gi|289740313|gb|ADD18904.1|/0/phosphoinositide phosphatase [Glossina morsitans morsitans]
Unigene645	52	12	15.21	3.54	2.1032	3.25576e-07	2.38823e-06	GO:0031224//intrinsic to membrane	-	-	gi|195161737|ref|XP_002021718.1|/1.40351e-50/GL26662 [Drosophila persimilis]
Unigene21493	39	9	11.41	2.65	2.10623	1.04256e-05	6.11805e-05	-	-	-	-
Unigene3017	74	17	21.64	5.01	2.11082	9.08316e-10	9.17454e-09	GO:0043231//intracellular membrane-bounded organelle	GO:0005083//small GTPase regulator activity;GO:0000166//nucleotide binding	GO:0035556	gi|194860329|ref|XP_001969560.1|/0/GG23894 [Drosophila erecta]
Unigene10865	218	50	63.76	14.73	2.11389	4.01864e-26	1.15077e-24	GO:0044444//cytoplasmic part;GO:0015630//microtubule cytoskeleton	GO:0008943//glyceraldehyde-3-phosphate dehydrogenase activity;GO:0000166//nucleotide binding	GO:0006007//glucose catabolic process	gi|194742612|ref|XP_001953795.1|/7.8758e-165/GF17051 [Drosophila ananassae]
Unigene19574	35	8	10.24	2.36	2.11736	2.83192e-05	0.00015556	GO:0043234//protein complex;GO:0005681//spliceosomal complex;GO:0015630//microtubule cytoskeleton	GO:0019787//small conjugating protein ligase activity	GO:0000377//RNA splicing, via transesterification reactions with bulged adenosine as nucleophile;GO:0032446//protein modification by small protein conjugation	gi|195155346|ref|XP_002018566.1|/0/GL16701 [Drosophila persimilis]
Unigene22073	44	10	12.87	2.95	2.12523	2.3503e-06	1.55191e-05	-	-	-	-
Unigene3844	53	12	15.5	3.54	2.13045	1.9874e-07	1.49873e-06	-	-	-	-
Unigene3897	53	12	15.5	3.54	2.13045	1.9874e-07	1.49738e-06	-	-	-	gi|195434525|ref|XP_002065253.1|/3.29766e-101/GK14765 [Drosophila willistoni]
Unigene9676	31	7	9.07	2.06	2.13846	7.73004e-05	0.000377576	GO:0043231//intracellular membrane-bounded organelle	-	-	gi|195156125|ref|XP_002018951.1|/2.54723e-59/GL26088 [Drosophila persimilis]
Unigene3250	31	7	9.07	2.06	2.13846	7.73004e-05	0.000377355	GO:0043231//intracellular membrane-bounded organelle	GO:0008641//small protein activating enzyme activity;GO:0005488//binding	GO:0051091//positive regulation of transcription factor activity;GO:0006464//protein modification process	gi|195492746|ref|XP_002094123.1|/0/GE20372 [Drosophila yakuba]
Unigene4150	80	18	23.4	5.3	2.14244	1.28359e-10	1.39455e-09	GO:0043234//protein complex;GO:0044464//cell part	GO:0015405//P-P-bond-hydrolysis-driven transmembrane transporter activity;GO:0017111//nucleoside-triphosphatase activity;GO:0032559//adenyl ribonucleotide binding	GO:0051234//establishment of localization	gi|195389496|ref|XP_002053412.1|/0/GJ23863 [Drosophila virilis]
Unigene9638	58	13	16.96	3.83	2.14672	4.53442e-08	3.76348e-07	-	-	GO:0001654//eye development;GO:0002118//aggressive behavior;GO:0007167//enzyme linked receptor protein signaling pathway	gi|198460216|ref|XP_001361655.2|/0/GA19154 [Drosophila pseudoobscura pseudoobscura]
Unigene21352	157	35	45.92	10.31	2.15508	1.15836e-19	2.63014e-18	GO:0043234//protein complex	GO:0008135//translation factor activity, nucleic acid binding	-	gi|194753810|ref|XP_001959198.1|/0/GF12179 [Drosophila ananassae]
CL1144.Contig1	27	6	7.9	1.77	2.1581	0.000212278	0.000942415	-	-	-	-
Unigene3663	27	6	7.9	1.77	2.1581	0.000212278	0.000941913	-	GO:0032561//guanyl ribonucleotide binding;GO:0017111//nucleoside-triphosphatase activity	GO:0035556;GO:0006810//transport	gi|289742273|gb|ADD19884.1|/5.33098e-112/Rab protein 8 [Glossina morsitans morsitans]
Unigene9642	27	6	7.9	1.77	2.1581	0.000212278	0.000941412	-	GO:0003676//nucleic acid binding;GO:0046914//transition metal ion binding	-	gi|195111620|ref|XP_002000376.1|/2.24589e-30/GI22556 [Drosophila mojavensis]
Unigene12034	8092	1780	2366.57	524.5	2.17378	0	0	-	-	-	gi|289742815|gb|ADD20155.1|/8.40332e-104/gamma-interferon inducible lysosomal thiol reductase [Glossina morsitans morsitans]
Unigene17270	50	11	14.62	3.24	2.17388	3.23086e-07	2.37414e-06	-	-	-	gi|194743154|ref|XP_001954065.1|/5.30324e-44/GF16929 [Drosophila ananassae]
Unigene12052	3269	718	956.04	211.57	2.17594	0	0	GO:0015935//small ribosomal subunit	GO:0003723//RNA binding;GO:0005198//structural molecule activity	GO:0007052//mitotic spindle organization;GO:0010467//gene expression	gi|195127033|ref|XP_002007973.1|/3.90989e-97/GI12083 [Drosophila mojavensis]
Unigene19290	32	7	9.36	2.06	2.18386	4.6689e-05	0.000242254	-	-	-	gi|195450715|ref|XP_002072601.1|/3.11879e-78/GK13689 [Drosophila willistoni]
CL105.Contig1	32	7	9.36	2.06	2.18386	4.6689e-05	0.000242103	-	-	-	gi|195447728|ref|XP_002071343.1|/2.80953e-10/GK25745 [Drosophila willistoni]
CL907.Contig1	32	7	9.36	2.06	2.18386	4.6689e-05	0.000241952	GO:0044421//extracellular region part;GO:0044464//cell part	GO:0046914//transition metal ion binding;GO:0008238//exopeptidase activity	GO:0019538//protein metabolic process;GO:0009608//response to symbiont;GO:0006997//nucleus organization;GO:0009653//anatomical structure morphogenesis;GO:0003006//reproductive developmental process	gi|195579108|ref|XP_002079404.1|/0/GD23936 [Drosophila simulans]
Unigene4500	79	17	23.1	5.01	2.20501	7.62338e-11	8.39176e-10	GO:0016021//integral to membrane	GO:0000166//nucleotide binding;GO:0005515//protein binding;GO:0005006//epidermal growth factor receptor activity	GO:0048138;GO:0007309//oocyte axis specification;GO:0001709//cell fate determination;GO:0030534//adult behavior;GO:0001751//compound eye photoreceptor cell differentiation;GO:0007424//open tracheal system development;GO:0007090//regulation of S phase of mitotic cell cycle;GO:0007445;GO:0002682//regulation of immune system process;GO:0001708//cell fate specification;GO:0008069//dorsal/ventral axis…	gi|195425684|ref|XP_002061122.1|/0/GK10766 [Drosophila willistoni]
Unigene21456	149	32	43.58	9.43	2.20834	2.83476e-19	6.33299e-18	-	-	-	gi|195588216|ref|XP_002083854.1|/0/GD13131 [Drosophila simulans]
Unigene18784	28	6	8.19	1.77	2.21011	0.000127582	0.000598616	-	GO:0046914//transition metal ion binding;GO:0016491//oxidoreductase activity;GO:0019842//vitamin binding	GO:0060541//respiratory system development;GO:0033554//cellular response to stress;GO:0033036;GO:0008152//metabolic process	gi|195111678|ref|XP_002000405.1|/3.63118e-103/GI22545 [Drosophila mojavensis]
Unigene23068	28	6	8.19	1.77	2.21011	0.000127582	0.000598279	-	GO:0046914//transition metal ion binding;GO:0008237//metallopeptidase activity;GO:0008238//exopeptidase activity	GO:0019538//protein metabolic process	gi|289740929|gb|ADD19212.1|/3.9738e-67/putative Xaa-pro aminopeptidase [Glossina morsitans morsitans]
Unigene10530	28	6	8.19	1.77	2.21011	0.000127582	0.000597943	GO:0005746//mitochondrial respiratory chain	GO:0050136//NADH dehydrogenase (quinone) activity	-	gi|195429465|ref|XP_002062779.1|/2.22366e-46/GK19634 [Drosophila willistoni]
Unigene19750	28	6	8.19	1.77	2.21011	0.000127582	0.000597607	-	GO:0046872//metal ion binding	GO:0009888//tissue development	gi|195387956|ref|XP_002052658.1|/4.87275e-84/GJ17672 [Drosophila virilis]
Unigene17097	28	6	8.19	1.77	2.21011	0.000127582	0.000597271	-	-	-	-
Unigene3595	28	6	8.19	1.77	2.21011	0.000127582	0.000596936	GO:0044464//cell part	GO:0032561//guanyl ribonucleotide binding;GO:0017111//nucleoside-triphosphatase activity	GO:0035556;GO:0019827//stem cell maintenance	gi|289742695|gb|ADD20095.1|/1.10181e-90/Ras-related GTPase [Glossina morsitans morsitans]
Unigene11837	145	31	42.41	9.13	2.21572	7.3773e-19	1.62203e-17	-	-	-	gi|45552026|ref|NP_733011.2|/0/Esyt2, isoform B [Drosophila melanogaster]
Unigene18466	103	22	30.12	6.48	2.21666	8.27404e-14	1.37073e-12	-	-	GO:0006810//transport	gi|195347876|ref|XP_002040477.1|/1.87872e-49/GM19211 [Drosophila sechellia]
Unigene10057	61	13	17.84	3.83	2.2197	1.01081e-08	9.05711e-08	-	GO:0003676//nucleic acid binding;GO:0016301//kinase activity	GO:0009880//embryonic pattern specification;GO:0032583//regulation of gene-specific transcription	gi|198469092|ref|XP_002134216.1|/9.01253e-103/GA26201 [Drosophila pseudoobscura pseudoobscura]
Unigene3899	146	31	42.7	9.13	2.22555	4.47538e-19	9.91844e-18	-	GO:0008135//translation factor activity, nucleic acid binding;GO:0034212//peptide N-acetyltransferase activity	GO:0044260;GO:0048102//autophagic cell death	gi|24643243|ref|NP_573384.1|/0/Nat1 [Drosophila melanogaster]
Unigene4831	52	11	15.21	3.24	2.23095	1.17955e-07	9.34337e-07	-	-	GO:0007613//memory;GO:0006887//exocytosis	gi|289740779|gb|ADD19137.1|/2.16338e-36/secretory carrier membrane protein [Glossina morsitans morsitans]
Unigene4652	38	8	11.11	2.36	2.235	6.23328e-06	3.81085e-05	GO:0043234//protein complex;GO:0005768//endosome	GO:0046914//transition metal ion binding	GO:0015031//protein transport;GO:0007297//ovarian follicle cell migration;GO:0007169//transmembrane receptor protein tyrosine kinase signaling pathway;GO:0071842;GO:0007041//lysosomal transport;GO:0008592//regulation of Toll signaling pathway;GO:0016079//synaptic vesicle exocytosis	gi|195386838|ref|XP_002052111.1|/1.99524e-174/GJ17377 [Drosophila virilis]
Unigene4851	101	21	29.54	6.19	2.25466	7.90134e-14	1.31421e-12	GO:0005681//spliceosomal complex	GO:0003727//single-stranded RNA binding	GO:0009416//response to light stimulus;GO:0000377//RNA splicing, via transesterification reactions with bulged adenosine as nucleophile;GO:0050953//sensory perception of light stimulus;GO:0008049//male courtship behavior	gi|289741681|gb|ADD19588.1|/2.2157e-142/RNA-binding protein p54nrb [Glossina morsitans morsitans]
Unigene12395	29	6	8.48	1.77	2.26031	7.62808e-05	0.000373252	-	-	GO:0032501//multicellular organismal process;GO:0030030//cell projection organization;GO:0019725//cellular homeostasis	gi|195501007|ref|XP_002097617.1|/2.69742e-70/GE24392 [Drosophila yakuba]
Unigene10189	121	25	35.39	7.37	2.26361	2.28002e-16	4.50223e-15	-	GO:0016887//ATPase activity;GO:0000166//nucleotide binding	-	gi|195111276|ref|XP_002000205.1|/0/GI10100 [Drosophila mojavensis]
Unigene19846	34	7	9.94	2.06	2.2706	1.67965e-05	9.43162e-05	GO:0031224//intrinsic to membrane	-	GO:0006810//transport	gi|289742249|gb|ADD19872.1|/2.04894e-150/uDP-N-acetylglucosamine transporter [Glossina morsitans morsitans]
Unigene26130	297	61	86.86	17.97	2.2731	3.32648e-38	1.24303e-36	-	-	-	-
Unigene9891	122	25	35.68	7.37	2.27538	1.37411e-16	2.73934e-15	-	-	-	gi|195473921|ref|XP_002089240.1|/7.32964e-123/GE25311 [Drosophila yakuba]
Unigene3477	459	94	134.24	27.7	2.27686	2.76722e-58	1.37257e-56	-	-	-	-
Unigene16596	44	9	12.87	2.65	2.27995	8.35608e-07	5.92102e-06	-	-	-	gi|195053592|ref|XP_001993710.1|/4.44192e-89/GH21251 [Drosophila grimshawi]
Unigene10298	123	25	35.97	7.37	2.28706	8.27042e-17	1.66467e-15	-	GO:0005488//binding	-	gi|289741793|gb|ADD19644.1|/1.94477e-61/hypothetical protein [Glossina morsitans morsitans]
Unigene3025	69	14	20.18	4.13	2.28871	5.02736e-10	5.1656e-09	GO:0016020//membrane;GO:0044424//intracellular part	GO:0004672//protein kinase activity;GO:0005543//phospholipid binding;GO:0032559//adenyl ribonucleotide binding	GO:0040003//chitin-based cuticle development;GO:0010975//regulation of neuron projection development;GO:0007169//transmembrane receptor protein tyrosine kinase signaling pathway;GO:0045927//positive regulation of growth;GO:0006464//protein modification process;GO:0016049//cell growth;GO:0035264//multicellular organism growth;GO:0060541//respiratory system development;GO:0010876;GO:0006606//protei…	gi|289740877|gb|ADD19186.1|/0/serine/threonine protein kinase [Glossina morsitans morsitans]
Unigene9922	64	13	18.72	3.83	2.28916	2.20076e-09	2.11766e-08	-	GO:0016763//transferase activity, transferring pentosyl groups	GO:0055086//nucleobase, nucleoside and nucleotide metabolic process	gi|289739685|gb|ADD18590.1|/9.17066e-144/purine nucleoside phosphorylase [Glossina morsitans morsitans]
Unigene20514	163	33	47.67	9.72	2.29405	7.12908e-22	1.76805e-20	GO:0005884//actin filament	GO:0046914//transition metal ion binding;GO:0003779//actin binding	GO:0016477//cell migration;GO:0003002;GO:0048858;GO:0051017//actin filament bundle assembly;GO:0009611//response to wounding;GO:0008544//epidermis development;GO:0007476//imaginal disc-derived wing morphogenesis;GO:0007292//female gamete generation	gi|289740293|gb|ADD18894.1|/0/singed [Glossina morsitans morsitans]
Unigene2755	1692	339	494.84	99.89	2.30855	1.35869e-213	1.16721e-211	-	-	-	-
Unigene3587	30	6	8.77	1.77	2.30883	4.53842e-05	0.000237108	GO:0005924//cell-substrate adherens junction;GO:0043234//protein complex;GO:0043232	GO:0032559//adenyl ribonucleotide binding	GO:0007059//chromosome segregation;GO:0006996//organelle organization	gi|195134412|ref|XP_002011631.1|/0/GI10989 [Drosophila mojavensis]
Unigene5269	50	10	14.62	2.95	2.30916	1.12429e-07	8.93959e-07	-	-	-	gi|158290830|ref|XP_312390.4|/6.10718e-144/AGAP002549-PA [Anopheles gambiae str. PEST]
Unigene5000	91	18	26.61	5.3	2.3279	5.01952e-13	7.21167e-12	GO:0005815//microtubule organizing center;GO:0043231//intracellular membrane-bounded organelle;GO:0008287//protein serine/threonine phosphatase complex	GO:0043169//cation binding;GO:0004721//phosphoprotein phosphatase activity;GO:0004702//receptor signaling protein serine/threonine kinase activity	GO:0000278//mitotic cell cycle;GO:0006796//phosphate metabolic process;GO:0007010//cytoskeleton organization;GO:0007017//microtubule-based process;GO:0006464//protein modification process	gi|17864424|ref|NP_524803.1|/1.02251e-178/protein phosphatase 19C, isoform A [Drosophila melanogaster]
Unigene4063	66	13	19.3	3.83	2.33318	7.86838e-10	7.97655e-09	GO:0044424//intracellular part	GO:0004672//protein kinase activity;GO:0070011//peptidase activity, acting on L-amino acid peptides;GO:0032559//adenyl ribonucleotide binding	GO:0006464//protein modification process;GO:0006810//transport;GO:0044248//cellular catabolic process	gi|195437827|ref|XP_002066841.1|/9.77394e-144/GK24338 [Drosophila willistoni]
Unigene25720	432	85	126.34	25.05	2.33443	1.33951e-56	6.37838e-55	-	-	-	-
Unigene18886	46	9	13.45	2.65	2.34354	2.97024e-07	2.19229e-06	-	-	-	gi|194748244|ref|XP_001956559.1|/1.94824e-19/GF24533 [Drosophila ananassae]
Unigene11764	31	6	9.07	1.77	2.35735	2.68766e-05	0.000147928	-	-	-	gi|195122928|ref|XP_002005962.1|/2.96799e-104/GI20769 [Drosophila mojavensis]
Unigene19460	57	11	16.67	3.24	2.36319	9.02686e-09	8.1232e-08	-	GO:0032561//guanyl ribonucleotide binding	GO:0065008;GO:0006810//transport;GO:0035556	gi|289741099|gb|ADD19297.1|/9.16661e-137/GTP-binding protein SEC4 [Glossina morsitans morsitans]
Unigene9723	223	43	65.22	12.67	2.3639	2.08092e-30	6.6951e-29	GO:0044444//cytoplasmic part;GO:0015630//microtubule cytoskeleton	GO:0004175//endopeptidase activity	GO:0019538//protein metabolic process	gi|4521167|dbj|BAA76272.1|/0/26,29kDa proteinase [Sarcophaga peregrina]
Unigene21601	218	42	63.76	12.38	2.36464	8.88156e-30	2.81407e-28	GO:0043231//intracellular membrane-bounded organelle	GO:0008641//small protein activating enzyme activity;GO:0005488//binding	GO:0051091//positive regulation of transcription factor activity;GO:0032446//protein modification by small protein conjugation;GO:0019941//modification-dependent protein catabolic process	gi|289742429|gb|ADD19962.1|/7.6628e-126/ubiquitin-like protein activating enzyme N subunit [Glossina morsitans morsitans]
Unigene4329	83	16	24.27	4.71	2.36538	3.36852e-12	4.29203e-11	GO:0031224//intrinsic to membrane	GO:0016411//acylglycerol O-acyltransferase activity	GO:0042981//regulation of apoptosis;GO:0006641//triglyceride metabolic process;GO:0010883//regulation of lipid storage	gi|289741359|gb|ADD19427.1|/0/sterol O-acyltransferase/diacylglycerol O-acyltransferase [Glossina morsitans morsitans]
Unigene13249	52	10	15.21	2.95	2.36623	3.9804e-08	3.33019e-07	-	-	-	gi|238836337|gb|ACR61381.1|/1.82494e-160/hf32982 protein [Musca domestica]
Unigene3475	52	10	15.21	2.95	2.36623	3.9804e-08	3.32685e-07	-	GO:0000166//nucleotide binding;GO:0004672//protein kinase activity;GO:0016564//transcription repressor activity	GO:0007444//imaginal disc development;GO:0045926//negative regulation of growth;GO:0008283//cell proliferation;GO:0008630//DNA damage response, signal transduction resulting in induction of apoptosis;GO:0010769;GO:0043704//photoreceptor cell fate specification;GO:0001654//eye development;GO:0022402//cell cycle process;GO:0009314//response to radiation;GO:0046620//regulation of organ growth	gi|194765118|ref|XP_001964674.1|/0/GF23311 [Drosophila ananassae]
Unigene1134	78	15	22.81	4.42	2.36755	1.46507e-11	1.72435e-10	GO:0048500//signal recognition particle	GO:0003723//RNA binding	GO:0006448//regulation of translational elongation;GO:0006613//cotranslational protein targeting to membrane	gi|195379070|ref|XP_002048304.1|/2.51633e-36/GJ13892 [Drosophila virilis]
Unigene25233	26	5	7.6	1.47	2.37018	0.00012298	0.000580948	GO:0031981//nuclear lumen	GO:0016876//ligase activity, forming aminoacyl-tRNA and related compounds;GO:0032559//adenyl ribonucleotide binding	GO:0042254//ribosome biogenesis;GO:0010467//gene expression	gi|194747409|ref|XP_001956144.1|/5.73593e-51/GF24741 [Drosophila ananassae]
Unigene21061	26	5	7.6	1.47	2.37018	0.00012298	0.000580619	GO:0044424//intracellular part	GO:0017110//nucleoside-diphosphatase activity	-	gi|24581283|ref|NP_722860.1|/4.27271e-114/NTPase, isoform B [Drosophila melanogaster]
Unigene13191	26	5	7.6	1.47	2.37018	0.00012298	0.00058029	GO:0000315//organellar large ribosomal subunit;GO:0043231//intracellular membrane-bounded organelle	GO:0046914//transition metal ion binding;GO:0005198//structural molecule activity	GO:0010467//gene expression	gi|195392078|ref|XP_002054686.1|/6.15158e-95/GJ22671 [Drosophila virilis]
Unigene24215	26	5	7.6	1.47	2.37018	0.00012298	0.000579962	-	-	-	gi|195441191|ref|XP_002068401.1|/1.0974e-17/GK20449 [Drosophila willistoni]
Unigene10436	26	5	7.6	1.47	2.37018	0.00012298	0.000579634	GO:0019897//extrinsic to plasma membrane;GO:0043231//intracellular membrane-bounded organelle;GO:0005913//cell-cell adherens junction	GO:0003712//transcription cofactor activity;GO:0019899//enzyme binding	GO:0060560;GO:0007010//cytoskeleton organization;GO:0010557//positive regulation of macromolecule biosynthetic process;GO:0001709//cell fate determination;GO:0032989//cellular component morphogenesis;GO:0046666//retinal cell programmed cell death;GO:0001708//cell fate specification;GO:0010551//regulation of gene-specific transcription from RNA polymerase II promoter;GO:0030182//neuron differentia…	gi|399056|sp|Q02453.1|ARM_MUSDO/3.21173e-172/RecName: Full=Armadillo segment polarity protein
Unigene9521	256	49	74.87	14.44	2.37432	7.37124e-35	2.61381e-33	GO:0043231//intracellular membrane-bounded organelle	GO:0019783//small conjugating protein-specific protease activity;GO:0016790//thiolester hydrolase activity	GO:0070646;GO:0019941//modification-dependent protein catabolic process	gi|194896022|ref|XP_001978396.1|/0/GG19564 [Drosophila erecta]
Unigene25447	47	9	13.75	2.65	2.37537	1.76241e-07	1.3351e-06	-	-	-	gi|195445612|ref|XP_002070405.1|/2.90701e-72/GK12036 [Drosophila willistoni]
Unigene20696	84	16	24.57	4.71	2.3831	2.0036e-12	2.64596e-11	-	-	-	gi|195032643|ref|XP_001988534.1|/7.95364e-106/GH11217 [Drosophila grimshawi]
Unigene17870	37	7	10.82	2.06	2.39298	3.51146e-06	2.24739e-05	-	-	GO:0002164//larval development	gi|195054591|ref|XP_001994208.1|/6.84327e-44/GH23473 [Drosophila grimshawi]
Unigene3744	37	7	10.82	2.06	2.39298	3.51146e-06	2.24566e-05	-	GO:0004175//endopeptidase activity	GO:0019538//protein metabolic process	gi|195435674|ref|XP_002065804.1|/5.12016e-155/GK19259 [Drosophila willistoni]
Unigene5093	159	30	46.5	8.84	2.39511	1.97351e-22	5.01381e-21	GO:0031461//cullin-RING ubiquitin ligase complex	GO:0005515//protein binding;GO:0019787//small conjugating protein ligase activity	GO:0048511//rhythmic process;GO:0007626//locomotory behavior;GO:0007179//transforming growth factor beta receptor signaling pathway;GO:0016055//Wnt receptor signaling pathway;GO:0007297//ovarian follicle cell migration;GO:0008306//associative learning;GO:0007249//I-kappaB kinase/NF-kappaB cascade;GO:0007067//mitosis;GO:0000904//cell morphogenesis involved in differentiation;GO:0007224//smoothened…	gi|289742679|gb|ADD20087.1|/0/beta-TRCP/Slimb protein [Glossina morsitans morsitans]
Unigene11092	239	45	69.9	13.26	2.39821	5.14386e-33	1.76394e-31	GO:0044444//cytoplasmic part	GO:0005515//protein binding	-	gi|289740421|gb|ADD18958.1|/4.88231e-117/low density lipoprotein receptor adaptor protein 1 [Glossina morsitans morsitans]
Unigene5089	32	6	9.36	1.77	2.40276	1.58464e-05	9.11934e-05	-	GO:0004674//protein serine/threonine kinase activity;GO:0060089//molecular transducer activity;GO:0005543//phospholipid binding;GO:0005102//receptor binding;GO:0032559//adenyl ribonucleotide binding	GO:0003002;GO:0006796//phosphate metabolic process;GO:0016059//deactivation of rhodopsin mediated signaling;GO:0006464//protein modification process	gi|116007484|ref|NP_001036438.1|/0/G protein-coupled receptor kinase 1, isoform A [Drosophila melanogaster]
CL1078.Contig1	32	6	9.36	1.77	2.40276	1.58464e-05	9.11305e-05	GO:0044464//cell part	GO:0016491//oxidoreductase activity;GO:0005506//iron ion binding	GO:0008202//steroid metabolic process	gi|195481443|ref|XP_002101649.1|/0/GE15501 [Drosophila yakuba]
Unigene11884	469	88	137.16	25.93	2.40317	2.11648e-63	1.13055e-61	-	-	-	gi|289739561|gb|ADD18528.1|/5.44801e-154/malate dehydrogenase [Glossina morsitans morsitans]
Unigene16814	80	15	23.4	4.42	2.40439	5.16564e-12	6.41509e-11	GO:0005887//integral to plasma membrane	GO:0005488//binding;GO:0005267//potassium channel activity	GO:0030001//metal ion transport	gi|195113149|ref|XP_002001131.1|/3.28901e-105/GI10612 [Drosophila mojavensis]
Unigene3152	1407	263	411.49	77.5	2.40859	3.76506e-187	3.16912e-185	-	-	-	gi|298569364|gb|ADI87393.1|/7.51754e-24/putative lectin alpha-subunit [Lucilia sericata]
Unigene21725	92	17	26.91	5.01	2.42526	9.63938e-14	1.59375e-12	GO:0043234//protein complex;GO:0043231//intracellular membrane-bounded organelle	GO:0046914//transition metal ion binding;GO:0019842//vitamin binding;GO:0019798;GO:0016701//oxidoreductase activity, acting on single donors with incorporation of molecular oxygen	GO:0008152//metabolic process	gi|195159317|ref|XP_002020528.1|/2.00578e-19/GL14042 [Drosophila persimilis]
Unigene21237	27	5	7.9	1.47	2.42604	7.22528e-05	0.000355211	-	-	-	gi|298569364|gb|ADI87393.1|/5.01906e-30/putative lectin alpha-subunit [Lucilia sericata]
Unigene3374	103	19	30.12	5.6	2.42722	3.0582e-15	5.75259e-14	-	-	-	-
Unigene18690	76	14	22.23	4.13	2.42829	1.32897e-11	1.57082e-10	-	-	-	-
Unigene13105	38	7	11.11	2.06	2.43114	2.06814e-06	1.37321e-05	GO:0005667//transcription factor complex	GO:0003678//DNA helicase activity;GO:0042623//ATPase activity, coupled;GO:0008135//translation factor activity, nucleic acid binding;GO:0032559//adenyl ribonucleotide binding;GO:0003702//RNA polymerase II transcription factor activity	GO:0006352//transcription initiation	gi|24645751|ref|NP_524305.2|/9.28231e-78/transcription factor TFIIFbeta [Drosophila melanogaster]
Unigene21186	49	9	14.33	2.65	2.43497	6.14924e-08	5.02862e-07	-	-	-	-
Unigene10116	49	9	14.33	2.65	2.43497	6.14924e-08	5.02369e-07	GO:0031981//nuclear lumen	-	-	gi|195502575|ref|XP_002098284.1|/0/GE24041 [Drosophila yakuba]
Unigene16799	33	6	9.65	1.77	2.44678	9.30404e-06	5.50643e-05	GO:0005678//chromatin assembly complex;GO:0031010	GO:0004468//lysine N-acetyltransferase activity;GO:0003676//nucleic acid binding	GO:0032583//regulation of gene-specific transcription;GO:0009888//tissue development;GO:0048812//neuron projection morphogenesis;GO:0006333//chromatin assembly or disassembly;GO:0034728;GO:0033121;GO:0048513//organ development	gi|198452824|ref|XP_001358956.2|/0/GA15159 [Drosophila pseudoobscura pseudoobscura]
Unigene20653	94	17	27.49	5.01	2.45602	3.36512e-14	5.82984e-13	GO:0015630//microtubule cytoskeleton	GO:0004672//protein kinase activity;GO:0015631//tubulin binding;GO:0000166//nucleotide binding	GO:0006464//protein modification process	gi|195116161|ref|XP_002002624.1|/0/GI11748 [Drosophila mojavensis]
Unigene21680	122	22	35.68	6.48	2.46105	4.68944e-18	9.94328e-17	GO:0016020//membrane	GO:0016820//hydrolase activity, acting on acid anhydrides, catalyzing transmembrane movement of substances;GO:0016887//ATPase activity;GO:0000166//nucleotide binding	GO:0008152//metabolic process	gi|195472092|ref|XP_002088336.1|/1.56283e-166/GE12999 [Drosophila yakuba]
Unigene3051	111	20	32.46	5.89	2.46232	1.46559e-16	2.91474e-15	-	-	GO:0044238//primary metabolic process	gi|195156367|ref|XP_002019072.1|/0/GL25626 [Drosophila persimilis]
Unigene20620	50	9	14.62	2.65	2.46388	3.6167e-08	3.03199e-07	-	-	-	gi|195111556|ref|XP_002000344.1|/1.53705e-173/GI22579 [Drosophila mojavensis]
Unigene13003	128	23	37.43	6.78	2.46484	6.45416e-19	1.42282e-17	-	GO:0003824//catalytic activity;GO:0048037//cofactor binding	-	gi|289740589|gb|ADD19042.1|/9.87434e-125/threonine aldolase [Glossina morsitans morsitans]
Unigene11792	39	7	11.41	2.06	2.46958	1.21375e-06	8.35881e-06	-	-	-	gi|195113415|ref|XP_002001263.1|/1.64033e-165/GI22068 [Drosophila mojavensis]
Unigene20486	28	5	8.19	1.47	2.47805	4.22476e-05	0.000221693	-	-	-	gi|195393738|ref|XP_002055510.1|/2.01527e-14/GJ18753 [Drosophila virilis]
Unigene19671	73	13	21.35	3.83	2.47882	2.00664e-11	2.32888e-10	GO:0043234//protein complex	GO:0004175//endopeptidase activity	GO:0046669//regulation of compound eye retinal cell programmed cell death;GO:0010212//response to ionizing radiation;GO:0007435//salivary gland morphogenesis;GO:0051605//protein maturation by peptide bond cleavage;GO:0003006//reproductive developmental process	gi|194459444|gb|ACF71490.1|/1.71888e-141/caspase-1 [Musca domestica]
Unigene19378	45	8	13.16	2.36	2.4793	1.59869e-07	1.21884e-06	GO:0019866//organelle inner membrane;GO:0031224//intrinsic to membrane	GO:0022892	GO:0006810//transport	gi|289741563|gb|ADD19529.1|/7.07383e-80/mitochondrial import inner membrane translocase subunit TIM23 [Glossina morsitans morsitans]
Unigene21024	51	9	14.92	2.65	2.49318	2.12138e-08	1.82618e-07	GO:0044424//intracellular part;GO:0043234//protein complex	GO:0008641//small protein activating enzyme activity	GO:0031647//regulation of protein stability;GO:0001745//compound eye morphogenesis;GO:0031330;GO:0048667//cell morphogenesis involved in neuron differentiation;GO:0051726//regulation of cell cycle;GO:0007309//oocyte axis specification;GO:0070646;GO:0016477//cell migration	gi|289740785|gb|ADD19140.1|/3.71307e-175/COP9 signalosome subunit cSN5 [Glossina morsitans morsitans]
Unigene4404	452	79	132.19	23.28	2.50545	3.90966e-64	2.10188e-62	-	GO:0046872//metal ion binding;GO:0003676//nucleic acid binding;GO:0005527//macrolide binding	GO:0044267//cellular protein metabolic process;GO:0002118//aggressive behavior	gi|289743745|gb|ADD20620.1|/1.40702e-108/FKBP-type peptidyl-prolyl cis-trans isomerase [Glossina morsitans morsitans]
Unigene10963	40	7	11.7	2.06	2.50579	7.09908e-07	5.0518e-06	GO:0044444//cytoplasmic part	GO:0016879//ligase activity, forming carbon-nitrogen bonds	-	gi|194754209|ref|XP_001959388.1|/0/GF12071 [Drosophila ananassae]
Unigene11101	40	7	11.7	2.06	2.50579	7.09908e-07	5.04749e-06	-	-	-	gi|195425935|ref|XP_002061213.1|/2.82668e-151/GK10263 [Drosophila willistoni]
Unigene21442	23	4	6.73	1.18	2.51182	0.000194261	0.000868442	GO:0015629//actin cytoskeleton	GO:0008092//cytoskeletal protein binding;GO:0005198//structural molecule activity	GO:0030832//regulation of actin filament length	gi|289740925|gb|ADD19210.1|/0/actin-related protein ARP2/3 complex subunit ARP2 [Glossina morsitans morsitans]
Unigene25303	23	4	6.73	1.18	2.51182	0.000194261	0.000867976	-	-	-	-
Unigene11251	23	4	6.73	1.18	2.51182	0.000194261	0.000867511	-	-	-	gi|194882345|ref|XP_001975272.1|/2.26106e-100/GG22225 [Drosophila erecta]
Unigene12092	23	4	6.73	1.18	2.51182	0.000194261	0.000867046	-	-	-	gi|19920754|ref|NP_608929.1|/1.03591e-68/CG7382 [Drosophila melanogaster]
Unigene13527	81	14	23.69	4.13	2.52006	9.36052e-13	1.28503e-11	GO:0044464//cell part	GO:0008047//enzyme activator activity	GO:0009966//regulation of signal transduction	gi|195350632|ref|XP_002041843.1|/2.43813e-119/GM11415 [Drosophila sechellia]
Unigene10553	52	9	15.21	2.65	2.52096	1.24101e-08	1.09897e-07	-	-	-	gi|289743517|gb|ADD20506.1|/0/differentiation-related protein 1 protein [Glossina morsitans morsitans]
Unigene5001	29	5	8.48	1.47	2.52825	2.45922e-05	0.000135534	-	-	GO:0006810//transport	gi|195379812|ref|XP_002048669.1|/5.92823e-88/GJ14099 [Drosophila virilis]
Unigene10232	390	67	114.06	19.74	2.5306	3.53746e-56	1.6654e-54	-	GO:0016788//hydrolase activity, acting on ester bonds	-	gi|195118937|ref|XP_002003988.1|/5.04862e-103/GI20075 [Drosophila mojavensis]
Unigene11010	70	12	20.47	3.54	2.53169	2.99204e-11	3.41076e-10	GO:0005635//nuclear envelope	GO:0046914//transition metal ion binding	-	gi|194908465|ref|XP_001981774.1|/0/GG12234 [Drosophila erecta]
Unigene4625	35	6	10.24	1.77	2.53239	3.17004e-06	2.04616e-05	-	-	-	-
Unigene4623	112	19	32.76	5.6	2.54844	2.58154e-17	5.35124e-16	GO:0016023//cytoplasmic membrane-bounded vesicle;GO:0031224//intrinsic to membrane	-	GO:0048193//Golgi vesicle transport	gi|289739783|gb|ADD18639.1|/8.59788e-92/transmembrane emp24 domain containing 3 [Glossina morsitans morsitans]
Unigene20651	59	10	17.26	2.95	2.54865	9.66948e-10	9.70792e-09	GO:0016020//membrane	GO:0046943//carboxylic acid transmembrane transporter activity	GO:0006810//transport	gi|289741973|gb|ADD19734.1|/0/monocarboxylate transporter [Glossina morsitans morsitans]
Unigene4305	65	11	19.01	3.24	2.55269	1.29728e-10	1.40576e-09	GO:0016020//membrane	-	GO:0007276//gamete generation	gi|262527538|sp|B4H1F5.2|CUE_DROPE/0/RecName: Full=Protein cueball; Flags: Precursor
Unigene9596	184	31	53.81	9.13	2.55919	1.20026e-27	3.59776e-26	GO:0005789//endoplasmic reticulum membrane;GO:0031224//intrinsic to membrane	GO:0016787//hydrolase activity	GO:0051605//protein maturation by peptide bond cleavage	gi|224924436|gb|ACN69168.1|/2.12975e-37/signal peptidase subunit [Stomoxys calcitrans]
Unigene5208	48	8	14.04	2.36	2.57268	3.17276e-08	2.69507e-07	GO:0005901//caveola	-	GO:0009987//cellular process	gi|195432685|ref|XP_002064347.1|/0/GK20117 [Drosophila willistoni]
Unigene21247	24	4	7.02	1.18	2.57268	0.000112354	0.000537144	GO:0031224//intrinsic to membrane	GO:0004888//transmembrane receptor activity	GO:0007166//cell surface receptor linked signaling pathway;GO:0050896//response to stimulus;GO:0010259//multicellular organismal aging	gi|198462586|ref|XP_001352476.2|/1.55585e-93/GA14317 [Drosophila pseudoobscura pseudoobscura]
Unigene1528	24	4	7.02	1.18	2.57268	0.000112354	0.000536836	-	-	-	gi|195027996|ref|XP_001986868.1|/1.35344e-37/GH21609 [Drosophila grimshawi]
Unigene18352	36	6	10.53	1.77	2.57268	1.84026e-06	1.24371e-05	GO:0044424//intracellular part	GO:0004812//aminoacyl-tRNA ligase activity;GO:0032559//adenyl ribonucleotide binding	GO:0006418//tRNA aminoacylation for protein translation	gi|289741247|gb|ADD19371.1|/7.13145e-137/seryl-tRNA synthetase [Glossina morsitans morsitans]
Unigene22442	90	15	26.32	4.42	2.57404	2.53602e-14	4.46779e-13	GO:0044464//cell part	GO:0016758//transferase activity, transferring hexosyl groups	GO:0006464//protein modification process	gi|195448392|ref|XP_002071638.1|/0/GK10089 [Drosophila willistoni]
Unigene7165	30	5	8.77	1.47	2.57676	1.42544e-05	8.25449e-05	-	-	-	-
Unigene3221	30	5	8.77	1.47	2.57676	1.42544e-05	8.24876e-05	GO:0044444//cytoplasmic part	GO:0003676//nucleic acid binding	GO:0001745//compound eye morphogenesis;GO:0006959//humoral immune response;GO:0007167//enzyme linked receptor protein signaling pathway;GO:0009987//cellular process	gi|195394485|ref|XP_002055873.1|/0/GJ10528 [Drosophila virilis]
Unigene4204	30	5	8.77	1.47	2.57676	1.42544e-05	8.24303e-05	GO:0012507//ER to Golgi transport vesicle membrane;GO:0044431//Golgi apparatus part	GO:0046914//transition metal ion binding;GO:0008047//enzyme activator activity	GO:0048079;GO:0034613//cellular protein localization;GO:0007163//establishment or maintenance of cell polarity;GO:0065008;GO:0016337//cell-cell adhesion;GO:0008363//larval chitin-based cuticle development;GO:0015031//protein transport;GO:0006996//organelle organization;GO:0048193//Golgi vesicle transport;GO:0035148//tube formation;GO:0031345//negative regulation of cell projection organization;GO…	gi|194741150|ref|XP_001953052.1|/0/GF17577 [Drosophila ananassae]
Unigene10428	408	67	119.32	19.74	2.59564	2.31728e-60	1.19937e-58	GO:0043234//protein complex;GO:0044444//cytoplasmic part	GO:0008135//translation factor activity, nucleic acid binding	GO:0006413//translational initiation	gi|289739961|gb|ADD18728.1|/0/translation initiation factor 3 subunit d [Glossina morsitans morsitans]
Unigene9921	116	19	33.93	5.6	2.59906	2.99216e-18	6.3769e-17	GO:0031304//intrinsic to mitochondrial inner membrane	-	-	gi|195112572|ref|XP_002000846.1|/0/GI22297 [Drosophila mojavensis]
Unigene11406	55	9	16.09	2.65	2.6021	2.44756e-09	2.34162e-08	-	-	-	gi|195132877|ref|XP_002010866.1|/3.9947e-98/GI21781 [Drosophila mojavensis]
Unigene4761	172	28	50.3	8.25	2.60809	1.79864e-26	5.22231e-25	-	-	-	gi|195454335|ref|XP_002074195.1|/0/GK12750 [Drosophila willistoni]
Unigene22344	43	7	12.58	2.06	2.61042	1.39369e-07	1.07038e-06	GO:0015630//microtubule cytoskeleton	-	GO:0006457//protein folding;GO:0010259//multicellular organismal aging;GO:0006950//response to stress	gi|17647523|ref|NP_523998.1|/1.7457e-52/heat shock gene 67Ba [Drosophila melanogaster]
Unigene22131	43	7	12.58	2.06	2.61042	1.39369e-07	1.0694e-06	GO:0031224//intrinsic to membrane;GO:0043231//intracellular membrane-bounded organelle	-	GO:0015031//protein transport	gi|125979715|ref|XP_001353890.1|/2.05773e-47/GA12600 [Drosophila pseudoobscura pseudoobscura]
Unigene9997	416	67	121.66	19.74	2.62366	3.08968e-62	1.62951e-60	-	-	-	gi|194861968|ref|XP_001969894.1|/2.93444e-70/GG10340 [Drosophila erecta]
Unigene21190	25	4	7.31	1.18	2.63108	6.46686e-05	0.000320764	-	-	-	gi|195150931|ref|XP_002016403.1|/3.56498e-76/GL10507 [Drosophila persimilis]
Unigene5232	25	4	7.31	1.18	2.63108	6.46686e-05	0.000320573	GO:0043231//intracellular membrane-bounded organelle;GO:0044427//chromosomal part;GO:0005700//polytene chromosome	GO:0003676//nucleic acid binding;GO:0042623//ATPase activity, coupled;GO:0032559//adenyl ribonucleotide binding	GO:0007472//wing disc morphogenesis;GO:0007292//female gamete generation;GO:0043486//histone exchange;GO:0010467//gene expression	gi|195116617|ref|XP_002002850.1|/0/GI10771 [Drosophila mojavensis]
Unigene19950	244	39	71.36	11.49	2.63474	2.51702e-37	9.28068e-36	GO:0043231//intracellular membrane-bounded organelle;GO:0044444//cytoplasmic part	GO:0005506//iron ion binding;GO:0016705//oxidoreductase activity, acting on paired donors, with incorporation or reduction of molecular oxygen	GO:0006631//fatty acid metabolic process	gi|198474042|ref|XP_001356535.2|/1.82986e-36/GA12166 [Drosophila pseudoobscura pseudoobscura]
Unigene3874	138	22	40.36	6.48	2.63886	8.83868e-22	2.15359e-20	-	-	-	gi|195127245|ref|XP_002008079.1|/7.06811e-09/GI12027 [Drosophila mojavensis]
Unigene11859	157	25	45.92	7.37	2.63939	1.34271e-24	3.66845e-23	-	-	-	gi|151358248|dbj|BAF69118.1|/5.48871e-48/delta9-acyl-CoA desaturase [Delia antiqua]
Unigene4848	95	15	27.78	4.42	2.65193	1.6768e-15	3.21214e-14	-	-	-	gi|289740359|gb|ADD18927.1|/7.66634e-149/hypothetical conserved protein [Glossina morsitans morsitans]
Unigene12406	57	9	16.67	2.65	2.65319	8.19634e-10	8.29892e-09	-	-	-	gi|194749021|ref|XP_001956938.1|/3.25322e-136/GF24312 [Drosophila ananassae]
Unigene22278	51	8	14.92	2.36	2.66039	6.14756e-09	5.64803e-08	GO:0043231//intracellular membrane-bounded organelle;GO:0031224//intrinsic to membrane	GO:0016215	GO:0006631//fatty acid metabolic process;GO:0048232//male gamete generation	gi|17136246|ref|NP_476594.1|/1.21243e-180/infertile crescent [Drosophila melanogaster]
Unigene20899	51	8	14.92	2.36	2.66039	6.14756e-09	5.64181e-08	-	GO:0005488//binding	-	gi|195453663|ref|XP_002073885.1|/0/GK14353 [Drosophila willistoni]
Unigene11690	378	59	110.55	17.39	2.66837	9.37858e-58	4.57028e-56	-	-	-	gi|194869518|ref|XP_001972466.1|/1.21541e-32/GG15544 [Drosophila erecta]
Unigene21548	32	5	9.36	1.47	2.67069	4.73292e-06	2.93667e-05	GO:0005622//intracellular	GO:0005488//binding	GO:0003002;GO:0006355//regulation of transcription, DNA-dependent;GO:0008363//larval chitin-based cuticle development;GO:0035272//exocrine system development	gi|195126575|ref|XP_002007746.1|/5.96073e-60/GI13117 [Drosophila mojavensis]
Unigene11258	90	14	26.32	4.13	2.67195	7.11332e-15	1.30275e-13	-	-	-	gi|195397614|ref|XP_002057423.1|/0/GJ18108 [Drosophila virilis]
Unigene11651	155	24	45.33	7.07	2.68068	1.09521e-24	3.01201e-23	-	-	-	gi|195435904|ref|XP_002065918.1|/1.17826e-159/GK20774 [Drosophila willistoni]
Unigene12598	26	4	7.6	1.18	2.68721	3.70546e-05	0.000196422	GO:0044444//cytoplasmic part	GO:0015631//tubulin binding	-	gi|194865562|ref|XP_001971491.1|/1.85571e-177/GG14995 [Drosophila erecta]
Unigene22092	26	4	7.6	1.18	2.68721	3.70546e-05	0.000196298	-	-	GO:0048513//organ development	gi|269146440|gb|ACZ28166.1|/3.82542e-22/vascular endothelial growth factor [Simulium nigrimanum]
Unigene19352	39	6	11.41	1.77	2.68848	3.5291e-07	2.57965e-06	GO:0043234//protein complex	-	GO:0048278//vesicle docking	gi|194898875|ref|XP_001978988.1|/0/GG10860 [Drosophila erecta]
Unigene20172	59	9	17.26	2.65	2.70337	2.721e-10	2.86289e-09	-	GO:0005543//phospholipid binding	GO:0009987//cellular process;GO:0023060	gi|195565257|ref|XP_002106218.1|/0/GD16238 [Drosophila simulans]
Unigene3418	79	12	23.1	3.54	2.70607	2.21684e-13	3.38332e-12	GO:0032991//macromolecular complex;GO:0031981//nuclear lumen	GO:0003676//nucleic acid binding;GO:0016866//intramolecular transferase activity;GO:0016836//hydro-lyase activity	GO:0009451//RNA modification;GO:0042254//ribosome biogenesis;GO:0003006//reproductive developmental process;GO:0010467//gene expression	gi|195489554|ref|XP_002092788.1|/1.97787e-93/GE14387 [Drosophila yakuba]
Unigene22395	46	7	13.45	2.06	2.70689	2.66608e-08	2.28095e-07	-	GO:0005488//binding	GO:0012501//programmed cell death;GO:0023060	gi|195391468|ref|XP_002054382.1|/3.42202e-124/GJ24418 [Drosophila virilis]
Unigene4687	33	5	9.65	1.47	2.71471	2.71228e-06	1.77266e-05	GO:0031231//intrinsic to peroxisomal membrane;GO:0043234//protein complex	GO:0015405//P-P-bond-hydrolysis-driven transmembrane transporter activity;GO:0017111//nucleoside-triphosphatase activity;GO:0032559//adenyl ribonucleotide binding	GO:0006810//transport	gi|24643394|ref|NP_608354.1|/0/CG12703 [Drosophila melanogaster]
Unigene3427	33	5	9.65	1.47	2.71471	2.71228e-06	1.77127e-05	GO:0043231//intracellular membrane-bounded organelle	GO:0030528//transcription regulator activity;GO:0046914//transition metal ion binding	GO:0016055//Wnt receptor signaling pathway;GO:0007472//wing disc morphogenesis;GO:0006355//regulation of transcription, DNA-dependent;GO:0007346//regulation of mitotic cell cycle	gi|17137352|ref|NP_477243.1|/0/crooked legs, isoform A [Drosophila melanogaster]
Unigene20183	53	8	15.5	2.36	2.71541	2.0337e-09	1.98208e-08	-	-	GO:0006810//transport;GO:0006629//lipid metabolic process	gi|195383934|ref|XP_002050680.1|/0/GJ20077 [Drosophila virilis]
Unigene10582	206	31	60.25	9.13	2.72227	7.662e-33	2.6167e-31	GO:0031224//intrinsic to membrane	GO:0022803//passive transmembrane transporter activity	GO:0003008;GO:0006810//transport	gi|195154641|ref|XP_002018230.1|/1.03364e-96/GL17596 [Drosophila persimilis]
Unigene9628	60	9	17.55	2.65	2.72741	1.56291e-10	1.68265e-09	-	-	GO:0006810//transport	gi|194754387|ref|XP_001959477.1|/0/GF12035 [Drosophila ananassae]
Unigene11421	290	43	84.81	12.67	2.74282	5.53298e-46	2.28249e-44	-	-	-	gi|195337897|ref|XP_002035562.1|/0/GM13851 [Drosophila sechellia]
Unigene11157	27	4	7.9	1.18	2.74307	2.11426e-05	0.000117298	-	-	-	gi|195131543|ref|XP_002010210.1|/0/GI14823 [Drosophila mojavensis]
Unigene10044	34	5	9.94	1.47	2.75743	1.54903e-06	1.05978e-05	-	-	-	gi|195027752|ref|XP_001986746.1|/5.96199e-74/GH21535 [Drosophila grimshawi]
Unigene20113	34	5	9.94	1.47	2.75743	1.54903e-06	1.05891e-05	-	GO:0005488//binding	-	gi|194770519|ref|XP_001967340.1|/1.61481e-102/GF13873 [Drosophila ananassae]
Unigene20911	70	10	20.47	2.95	2.79472	2.2646e-12	2.95782e-11	-	GO:0008135//translation factor activity, nucleic acid binding	GO:0010467//gene expression;GO:0009058//biosynthetic process	gi|289742017|gb|ADD19756.1|/1.97507e-173/putative translation initiation factor [Glossina morsitans morsitans]
Unigene20160	28	4	8.19	1.18	2.79508	1.20158e-05	6.99703e-05	-	GO:0016787//hydrolase activity	-	gi|194888745|ref|XP_001976964.1|/1.18115e-140/GG18759 [Drosophila erecta]
Unigene12007	28	4	8.19	1.18	2.79508	1.20158e-05	6.99214e-05	-	GO:0016884//carbon-nitrogen ligase activity, with glutamine as amido-N-donor	GO:0006188//IMP biosynthetic process	gi|198475892|ref|XP_001357193.2|/0/GA21563 [Drosophila pseudoobscura pseudoobscura]
Unigene4612	105	15	30.71	4.42	2.79659	6.64206e-18	1.40478e-16	-	GO:0005504//fatty acid binding;GO:0008144//drug binding;GO:0030234//enzyme regulator activity	-	gi|195428775|ref|XP_002062441.1|/2.24228e-31/GK16652 [Drosophila willistoni]
Unigene20629	182	26	53.23	7.66	2.79682	5.2635e-30	1.67407e-28	-	-	-	gi|198470306|ref|XP_001355291.2|/0/GA13113 [Drosophila pseudoobscura pseudoobscura]
Unigene21995	35	5	10.24	1.47	2.80033	8.81818e-07	6.21149e-06	-	GO:0016881//acid-amino acid ligase activity;GO:0032559//adenyl ribonucleotide binding	GO:0033554//cellular response to stress;GO:0006749//glutathione metabolic process	gi|195439340|ref|XP_002067589.1|/0/GK16117 [Drosophila willistoni]
Unigene1108	21	3	6.14	0.88	2.80266	0.000168253	0.000759508	GO:0031224//intrinsic to membrane	GO:0015405//P-P-bond-hydrolysis-driven transmembrane transporter activity;GO:0017111//nucleoside-triphosphatase activity;GO:0032559//adenyl ribonucleotide binding	GO:0006810//transport	gi|198453231|ref|XP_001359115.2|/5.29989e-69/GA19130 [Drosophila pseudoobscura pseudoobscura]
Unigene4358	21	3	6.14	0.88	2.80266	0.000168253	0.000759097	GO:0031966//mitochondrial membrane	-	GO:0007006//mitochondrial membrane organization;GO:0008629//induction of apoptosis by intracellular signals;GO:0043066//negative regulation of apoptosis	gi|195381571|ref|XP_002049521.1|/3.71244e-94/GJ21634 [Drosophila virilis]
Unigene10270	29	4	8.48	1.18	2.84528	6.80342e-06	4.14725e-05	GO:0043231//intracellular membrane-bounded organelle;GO:0005875//microtubule associated complex	GO:0003777//microtubule motor activity;GO:0032559//adenyl ribonucleotide binding;GO:0015631//tubulin binding	GO:0010970;GO:0044087;GO:0019094//pole plasm mRNA localization;GO:0006935//chemotaxis;GO:0046530//photoreceptor cell differentiation;GO:0007005//mitochondrion organization;GO:0001505//regulation of neurotransmitter levels;GO:0007300//ovarian nurse cell to oocyte transport	gi|195383002|ref|XP_002050215.1|/0/GJ22020 [Drosophila virilis]
Unigene13521	29	4	8.48	1.18	2.84528	6.80342e-06	4.14422e-05	GO:0043073//germ cell nucleus	GO:0005488//binding	GO:0043486//histone exchange	gi|195398975|ref|XP_002058096.1|/7.61517e-24/GJ15893 [Drosophila virilis]
Unigene13627	138	19	40.36	5.6	2.84943	1.5735e-23	4.13626e-22	-	-	-	-
Unigene9557	218	30	63.76	8.84	2.85053	2.44326e-36	8.89069e-35	GO:0015630//microtubule cytoskeleton	GO:0005488//binding;GO:0015926//glucosidase activity	GO:0044238//primary metabolic process	gi|195446658|ref|XP_002070867.1|/0/GK25479 [Drosophila willistoni]
Unigene11160	839	115	245.37	33.89	2.85603	1.54592e-135	1.13001e-133	-	-	-	gi|289740681|gb|ADD19088.1|/0/26S proteasome regulatory complex subunit RPN5/PSMD12 [Glossina morsitans morsitans]
Unigene2930	95	13	27.78	3.83	2.85863	1.13491e-16	2.27885e-15	-	-	GO:0006810//transport	gi|195426786|ref|XP_002061476.1|/0/GK20697 [Drosophila willistoni]
Unigene9988	190	26	55.57	7.66	2.85889	5.9479e-32	1.99052e-30	GO:0043231//intracellular membrane-bounded organelle;GO:0031224//intrinsic to membrane;GO:0044444//cytoplasmic part;GO:0015630//microtubule cytoskeleton	GO:0004871//signal transducer activity;GO:0042277//peptide binding	GO:0035437	gi|195016435|ref|XP_001984410.1|/1.71165e-88/GH16443 [Drosophila grimshawi]
Unigene10677	234	32	68.44	9.43	2.85951	5.10276e-39	1.94161e-37	-	GO:0008135//translation factor activity, nucleic acid binding;GO:0034212//peptide N-acetyltransferase activity	GO:0048102//autophagic cell death	gi|195119985|ref|XP_002004509.1|/0/GI19973 [Drosophila mojavensis]
Unigene11581	44	6	12.87	1.77	2.86219	2.12328e-08	1.82593e-07	-	-	-	gi|289743711|gb|ADD20603.1|/5.99494e-99/calponin [Glossina morsitans morsitans]
Unigene11337	406	55	118.74	16.21	2.87285	7.22912e-67	4.01602e-65	-	-	-	gi|298569346|gb|ADI87384.1|/4.33525e-105/putative endocuticle protein [Lucilia sericata]
Unigene18695	74	10	21.64	2.95	2.87491	2.374e-13	3.60338e-12	GO:0043234//protein complex	GO:0004175//endopeptidase activity	GO:0051605//protein maturation by peptide bond cleavage;GO:0046669//regulation of compound eye retinal cell programmed cell death;GO:0003006//reproductive developmental process;GO:0048102//autophagic cell death;GO:0030036//actin cytoskeleton organization;GO:0010212//response to ionizing radiation;GO:0006923;GO:0007300//ovarian nurse cell to oocyte transport;GO:0007435//salivary gland morphogenesis	gi|195455763|ref|XP_002074856.1|/1.42053e-116/GK23280 [Drosophila willistoni]
Unigene4977	126	17	36.85	5.01	2.87878	8.08962e-22	1.9944e-20	GO:0044464//cell part	-	GO:0006810//transport	gi|195388288|ref|XP_002052812.1|/0/GJ19803 [Drosophila virilis]
Unigene20176	30	4	8.77	1.18	2.89379	3.83864e-06	2.43806e-05	GO:0031981//nuclear lumen;GO:0005700//polytene chromosome;GO:0000790//nuclear chromatin	GO:0046914//transition metal ion binding;GO:0005515//protein binding;GO:0000166//nucleotide binding;GO:0003676//nucleic acid binding;GO:0016763//transferase activity, transferring pentosyl groups	GO:0009653//anatomical structure morphogenesis;GO:0006351//transcription, DNA-dependent;GO:0051276//chromosome organization;GO:0032507//maintenance of protein location in cell;GO:0008380//RNA splicing;GO:0006997//nucleus organization;GO:0006464//protein modification process;GO:0034605//cellular response to heat;GO:0002780	gi|1709741|sp|Q11208.1|PARP_SARPE/0/RecName: Full=Poly [ADP-ribose] polymerase; Short=PARP; AltName: Full=NAD(+) ADP-ribosyltransferase; Short=ADPRT; AltName: Full=Poly[ADP-ribose] synthase
Unigene11693	273	36	79.84	10.61	2.91169	4.27268e-46	1.77136e-44	-	-	-	gi|195117346|ref|XP_002003208.1|/2.33976e-20/GI17787 [Drosophila mojavensis]
Unigene4823	38	5	11.11	1.47	2.91797	1.59792e-07	1.22048e-06	-	GO:0046872//metal ion binding;GO:0017111//nucleoside-triphosphatase activity	-	gi|195112340|ref|XP_002000732.1|/1.28208e-81/GI10386 [Drosophila mojavensis]
Unigene11849	160	21	46.79	6.19	2.91819	1.08146e-27	3.25337e-26	-	-	-	gi|289741025|gb|ADD19260.1|/2.24302e-85/putative salivary mucin [Glossina morsitans morsitans]
Unigene4325	191	25	55.86	7.37	2.92208	8.0605e-33	2.74156e-31	-	-	-	gi|170052875|ref|XP_001862420.1|/4.21057e-54/disulfide-isomerase tigA [Culex quinquefasciatus]
Unigene204	23	3	6.73	0.88	2.93503	5.3318e-05	0.000273415	GO:0016021//integral to membrane	GO:0004713//protein tyrosine kinase activity;GO:0005515//protein binding;GO:0032559//adenyl ribonucleotide binding	GO:0023060;GO:0006935//chemotaxis;GO:0007431//salivary gland development;GO:0007166//cell surface receptor linked signaling pathway;GO:0006464//protein modification process	gi|194759308|ref|XP_001961891.1|/2.21811e-105/GF15200 [Drosophila ananassae]
Unigene215	23	3	6.73	0.88	2.93503	5.3318e-05	0.000273247	-	-	-	gi|195053592|ref|XP_001993710.1|/1.28691e-50/GH21251 [Drosophila grimshawi]
Unigene928	85	11	24.86	3.24	2.93976	1.90225e-15	3.6108e-14	-	-	-	-
Unigene3360	31	4	9.07	1.18	2.94232	2.15868e-06	1.43219e-05	GO:0005789//endoplasmic reticulum membrane;GO:0031224//intrinsic to membrane	GO:0016787//hydrolase activity	GO:0051605//protein maturation by peptide bond cleavage	gi|195392780|ref|XP_002055032.1|/5.12123e-70/GJ19154 [Drosophila virilis]
Unigene11263	39	5	11.41	1.47	2.95641	8.99258e-08	7.19838e-07	-	-	-	gi|289743171|gb|ADD20333.1|/2.28436e-105/uncharacterized integral membrane protein [Glossina morsitans morsitans]
Unigene23148	63	8	18.42	2.36	2.96441	7.12052e-12	8.68745e-11	GO:0044444//cytoplasmic part	GO:0008047//enzyme activator activity;GO:0005515//protein binding;GO:0030695//GTPase regulator activity	GO:0051049//regulation of transport;GO:0009966//regulation of signal transduction	gi|195350878|ref|XP_002041965.1|/1.23559e-65/GM11467 [Drosophila sechellia]
Unigene22047	32	4	9.36	1.18	2.98772	1.21015e-06	8.34091e-06	GO:0043231//intracellular membrane-bounded organelle	GO:0003676//nucleic acid binding;GO:0060089//molecular transducer activity;GO:0042802//identical protein binding;GO:0046983//protein dimerization activity;GO:0019840//isoprenoid binding	GO:0023060;GO:0010468//regulation of gene expression;GO:0006351//transcription, DNA-dependent	gi|195448457|ref|XP_002071666.1|/8.59237e-15/GK10105 [Drosophila willistoni]
Unigene10782	112	14	32.76	4.13	2.98772	3.0075e-20	6.96153e-19	GO:0043005//neuron projection;GO:0008230//ecdysone receptor holocomplex;GO:0005694//chromosome	GO:0008289//lipid binding;GO:0030528//transcription regulator activity;GO:0003707//steroid hormone receptor activity;GO:0001071;GO:0003677//DNA binding;GO:0046914//transition metal ion binding;GO:0046983//protein dimerization activity	GO:0007472//wing disc morphogenesis;GO:0006915//apoptosis;GO:0035071//salivary gland cell autophagic cell death;GO:0044248//cellular catabolic process;GO:0042551//neuron maturation;GO:0007420//brain development;GO:0014706//striated muscle tissue development;GO:0008345//larval locomotory behavior;GO:0010259//multicellular organismal aging;GO:0007613//memory;GO:0040003//chitin-based cuticle develop…	gi|12034940|gb|AAG46050.1|AF325360_1/0/ecdysone receptor [Calliphora vicina]
Unigene18373	24	3	7.02	0.88	2.9959	2.98276e-05	0.000162986	GO:0030867//rough endoplasmic reticulum membrane	GO:0017111//nucleoside-triphosphatase activity;GO:0043021//ribonucleoprotein binding;GO:0004871//signal transducer activity;GO:0032561//guanyl ribonucleotide binding	GO:0048667//cell morphogenesis involved in neuron differentiation;GO:0051046//regulation of secretion;GO:0006613//cotranslational protein targeting to membrane	gi|289740369|gb|ADD18932.1|/0/signal recognition particle receptor alpha subunit [Glossina morsitans morsitans]
Unigene3402	24	3	7.02	0.88	2.9959	2.98276e-05	0.000162879	-	-	-	gi|2148169|gb|AAB58984.1|/4.46145e-19/arylphorin [Calliphora vicina]
Unigene13787	24	3	7.02	0.88	2.9959	2.98276e-05	0.000162772	-	-	-	gi|195437791|ref|XP_002066823.1|/2.33602e-92/GK24346 [Drosophila willistoni]
Unigene4101	24	3	7.02	0.88	2.9959	2.98276e-05	0.000162666	-	GO:0003723//RNA binding	GO:0006613//cotranslational protein targeting to membrane;GO:0007033//vacuole organization;GO:0006914//autophagy	gi|194748839|ref|XP_001956849.1|/6.33647e-159/GF24369 [Drosophila ananassae]
Unigene9553	267	33	78.09	9.72	3.00611	1.56334e-46	6.51364e-45	GO:0044444//cytoplasmic part	GO:0016843;GO:0003723//RNA binding;GO:0004871//signal transducer activity;GO:0004175//endopeptidase activity	GO:0008152//metabolic process	gi|195392190|ref|XP_002054742.1|/0/GJ24617 [Drosophila virilis]
Unigene11686	57	7	16.67	2.06	3.01654	5.17596e-11	5.78167e-10	-	-	-	gi|61656601|emb|CAI64494.1|/0/Hsp90 protein [Delia antiqua]
Unigene11897	1406	172	411.2	50.68	3.02035	4.32862e-239	3.83728e-237	-	-	-	-
Unigene10503	205	25	59.95	7.37	3.02402	2.68244e-36	9.7186e-35	GO:0031227//intrinsic to endoplasmic reticulum membrane;GO:0071256	GO:0008320//protein transmembrane transporter activity	GO:0007033//vacuole organization;GO:0006614//SRP-dependent cotranslational protein targeting to membrane;GO:0006914//autophagy	gi|289743107|gb|ADD20301.1|/3.282e-23/preprotein translocase gamma subunit [Glossina morsitans morsitans]
Unigene3800	33	4	9.65	1.18	3.03174	6.76396e-07	4.81744e-06	GO:0015630//microtubule cytoskeleton;GO:0045171//intercellular bridge;GO:0044459//plasma membrane part;GO:0032156	GO:0019899//enzyme binding;GO:0000166//nucleotide binding;GO:0015631//tubulin binding	GO:0000912//assembly of actomyosin apparatus involved in cell cycle cytokinesis;GO:0006915//apoptosis;GO:0048278//vesicle docking;GO:0001751//compound eye photoreceptor cell differentiation	gi|195381785|ref|XP_002049625.1|/0/GJ21698 [Drosophila virilis]
Unigene13733	66	8	19.3	2.36	3.03174	1.26126e-12	1.69792e-11	GO:0031224//intrinsic to membrane	-	GO:0006865//amino acid transport	gi|194868742|ref|XP_001972327.1|/6.91043e-28/GG15470 [Drosophila erecta]
Unigene2934	298	36	87.15	10.61	3.03808	2.6548e-52	1.20231e-50	-	GO:0005543//phospholipid binding	GO:0009987//cellular process	gi|195035429|ref|XP_001989180.1|/0/GH11581 [Drosophila grimshawi]
CL720.Contig1	133	16	38.9	4.71	3.04597	3.39032e-24	9.17258e-23	-	GO:0015645//fatty-acid ligase activity	GO:0006631//fatty acid metabolic process;GO:0009888//tissue development	gi|194761050|ref|XP_001962745.1|/0/GF14277 [Drosophila ananassae]
Unigene20174	25	3	7.31	0.88	3.0543	1.66237e-05	9.36612e-05	GO:0044464//cell part	GO:0017169//CDP-alcohol phosphatidyltransferase activity	GO:0006644//phospholipid metabolic process;GO:0007165//signal transduction	gi|289741837|gb|ADD19666.1|/1.88223e-68/phosphatidylinositol synthase [Glossina morsitans morsitans]
Unigene3740	25	3	7.31	0.88	3.0543	1.66237e-05	9.35979e-05	GO:0043234//protein complex	GO:0043169//cation binding;GO:0051536//iron-sulfur cluster binding	GO:0009108//coenzyme biosynthetic process	gi|28574490|ref|NP_788494.1|/0/Mocs1, isoform C [Drosophila melanogaster]
Unigene26584	25	3	7.31	0.88	3.0543	1.66237e-05	9.35347e-05	GO:0043231//intracellular membrane-bounded organelle	GO:0017111//nucleoside-triphosphatase activity;GO:0032561//guanyl ribonucleotide binding	GO:0022613//ribonucleoprotein complex biogenesis	gi|195441226|ref|XP_002068417.1|/7.06443e-41/GK20458 [Drosophila willistoni]
Unigene10349	25	3	7.31	0.88	3.0543	1.66237e-05	9.34716e-05	-	GO:0004672//protein kinase activity;GO:0005515//protein binding;GO:0032559//adenyl ribonucleotide binding	GO:0001654//eye development;GO:0016055//Wnt receptor signaling pathway;GO:0008593//regulation of Notch signaling pathway;GO:0007476//imaginal disc-derived wing morphogenesis;GO:0031647//regulation of protein stability;GO:0006464//protein modification process	gi|195428835|ref|XP_002062471.1|/0/GK16639 [Drosophila willistoni]
Unigene23958	25	3	7.31	0.88	3.0543	1.66237e-05	9.34086e-05	-	-	-	-
Unigene9759	582	69	170.21	20.33	3.06563	1.78288e-101	1.16982e-99	-	GO:0003824//catalytic activity	GO:0008152//metabolic process	gi|195386724|ref|XP_002052054.1|/1.11279e-147/GJ17339 [Drosophila virilis]
Unigene10564	34	4	9.94	1.18	3.07446	3.77e-07	2.75091e-06	-	-	-	gi|289740555|gb|ADD19025.1|/5.76568e-132/DNA-binding protein of the nucleobindin family [Glossina morsitans morsitans]
Unigene3254	333	39	97.39	11.49	3.08339	4.40964e-59	2.24058e-57	GO:0044464//cell part	GO:0046872//metal ion binding	GO:0031589//cell-substrate adhesion;GO:0006464//protein modification process	gi|198457881|ref|XP_002138467.1|/0/GA24376 [Drosophila pseudoobscura pseudoobscura]
Unigene21822	403	47	117.86	13.85	3.08912	2.6723e-71	1.53574e-69	-	GO:0008172//S-methyltransferase activity	-	gi|195035505|ref|XP_001989218.1|/6.97099e-91/GH11602 [Drosophila grimshawi]
Unigene20865	69	8	20.18	2.36	3.09607	2.20386e-13	3.36968e-12	GO:0044444//cytoplasmic part	GO:0048029//monosaccharide binding	-	gi|289740887|gb|ADD19191.1|/1.50982e-120/galectin [Glossina morsitans morsitans]
Unigene11315	1990	229	581.99	67.48	3.10846	0	0	-	-	-	gi|24648938|ref|NP_651021.1|/7.09221e-19/CG5391 [Drosophila melanogaster]
CL22.Contig1	26	3	7.6	0.88	3.11042	9.23218e-06	5.47168e-05	GO:0042579//microbody	GO:0030554//adenyl nucleotide binding;GO:0003997//acyl-CoA oxidase activity	GO:0009062//fatty acid catabolic process	gi|195384028|ref|XP_002050726.1|/0/GJ20049 [Drosophila virilis]
Unigene9468	26	3	7.6	0.88	3.11042	9.23218e-06	5.46779e-05	GO:0043231//intracellular membrane-bounded organelle	GO:0008483//transaminase activity	GO:0008652//cellular amino acid biosynthetic process	gi|195401875|ref|XP_002059536.1|/0/GJ14823 [Drosophila virilis]
Unigene3154	105	12	30.71	3.54	3.11689	8.22474e-20	1.87772e-18	-	GO:0016742//hydroxymethyl-, formyl- and related transferase activity;GO:0016879//ligase activity, forming carbon-nitrogen bonds;GO:0000166//nucleotide binding	GO:0006164//purine nucleotide biosynthetic process	gi|195116114|ref|XP_002002601.1|/0/GI11847 [Drosophila mojavensis]
Unigene9780	2365	269	691.66	79.27	3.12522	0	0	GO:0044424//intracellular part	GO:0043021//ribonucleoprotein binding;GO:0008135//translation factor activity, nucleic acid binding	GO:0006448//regulation of translational elongation;GO:0006449//regulation of translational termination;GO:0018205//peptidyl-lysine modification	gi|289740301|gb|ADD18898.1|/1.82052e-86/translation initiation factor 5A [Glossina morsitans morsitans]
Unigene4794	53	6	15.5	1.77	3.13045	1.16516e-10	1.27085e-09	-	-	-	gi|289741105|gb|ADD19300.1|/5.37998e-125/putative glyoxalase [Glossina morsitans morsitans]
Unigene12833	53	6	15.5	1.77	3.13045	1.16516e-10	1.26919e-09	-	-	-	gi|161078189|ref|NP_001097745.1|/0/curled, isoform C [Drosophila melanogaster]
Unigene1385	212	24	62	7.07	3.13249	9.87414e-39	3.72313e-37	-	-	-	-
Unigene9989	62	7	18.13	2.06	3.13766	2.80944e-12	3.61282e-11	-	-	-	-
Unigene5749	54	6	15.79	1.77	3.15719	6.47206e-11	7.19089e-10	-	GO:0030246//carbohydrate binding	-	gi|195436060|ref|XP_002065996.1|/9.1456e-49/GK21163 [Drosophila willistoni]
Unigene21947	36	4	10.53	1.18	3.15765	1.162e-07	9.21306e-07	GO:0043234//protein complex	GO:0005515//protein binding	GO:0044267//cellular protein metabolic process	gi|195145188|ref|XP_002013578.1|/5.97751e-53/GL24222 [Drosophila persimilis]
Unigene20389	45	5	13.16	1.47	3.16227	2.71742e-09	2.59384e-08	GO:0031224//intrinsic to membrane	-	GO:0030001//metal ion transport	gi|195439868|ref|XP_002067781.1|/0/GK12614 [Drosophila willistoni]
Unigene21561	27	3	7.9	0.88	3.16628	5.11036e-06	3.1685e-05	GO:0043231//intracellular membrane-bounded organelle	GO:0003676//nucleic acid binding;GO:0003824//catalytic activity	GO:0006397//mRNA processing	gi|116007798|ref|NP_001036597.1|/1.20413e-124/CG3689, isoform C [Drosophila melanogaster]
Unigene13223	27	3	7.9	0.88	3.16628	5.11036e-06	3.16614e-05	-	-	GO:0006810//transport	gi|198455539|ref|XP_002138086.1|/2.7662e-68/GA26145 [Drosophila pseudoobscura pseudoobscura]
Unigene11753	309	34	90.37	10.02	3.17296	1.93753e-56	9.17353e-55	-	-	-	gi|289743179|gb|ADD20337.1|/5.1152e-152/D-3-phosphoglycerate dehydrogenase [Glossina morsitans morsitans]
Unigene4096	64	7	18.72	2.06	3.18386	8.6648e-13	1.19543e-11	GO:0043234//protein complex;GO:0043231//intracellular membrane-bounded organelle	GO:0001071;GO:0016564//transcription repressor activity;GO:0003677//DNA binding;GO:0005072//transforming growth factor beta receptor, cytoplasmic mediator activity	GO:0007178//transmembrane receptor protein serine/threonine kinase signaling pathway;GO:0048592//eye morphogenesis;GO:0007090//regulation of S phase of mitotic cell cycle;GO:0008582//regulation of synaptic growth at neuromuscular junction;GO:0045704;GO:0010551//regulation of gene-specific transcription from RNA polymerase II promoter;GO:0007448//anterior/posterior pattern formation, imaginal disc…	gi|195342202|ref|XP_002037690.1|/0/GM18164 [Drosophila sechellia]
Unigene20263	37	4	10.82	1.18	3.19684	6.42744e-08	5.24582e-07	GO:0044464//cell part	-	-	gi|194868096|ref|XP_001972219.1|/1.05208e-30/GG14012 [Drosophila erecta]
Unigene21398	307	33	89.78	9.72	3.20737	1.24279e-56	5.95182e-55	-	GO:0016787//hydrolase activity	-	gi|194867395|ref|XP_001972062.1|/2.8754e-32/GG14091 [Drosophila erecta]
Unigene22795	28	3	8.19	0.88	3.21829	2.82006e-06	1.83734e-05	-	GO:0030247//polysaccharide binding	GO:0006022	gi|170067540|ref|XP_001868521.1|/1.27867e-74/conserved hypothetical protein [Culex quinquefasciatus]
Unigene21838	28	3	8.19	0.88	3.21829	2.82006e-06	1.8359e-05	-	-	-	gi|289742067|gb|ADD19781.1|/2.54264e-91/zinc finger protein 364 [Glossina morsitans morsitans]
Unigene2282	28	3	8.19	0.88	3.21829	2.82006e-06	1.83447e-05	-	-	-	-
Unigene14348	28	3	8.19	0.88	3.21829	2.82006e-06	1.83304e-05	-	-	-	-
Unigene13453	66	7	19.3	2.06	3.22788	2.65724e-13	3.98969e-12	-	-	-	-
Unigene4171	38	4	11.11	1.18	3.235	3.54708e-08	2.97962e-07	GO:0044444//cytoplasmic part	GO:0008252//nucleotidase activity;GO:0043169//cation binding	-	gi|289743723|gb|ADD20609.1|/0/IMP-GMP specific 5'-nucleotidase [Glossina morsitans morsitans]
Unigene20561	38	4	11.11	1.18	3.235	3.54708e-08	2.97662e-07	GO:0044464//cell part	GO:0019842//vitamin binding	GO:0051234//establishment of localization	gi|195115180|ref|XP_002002142.1|/6.02214e-133/GI17220 [Drosophila mojavensis]
Unigene9678	114	12	33.34	3.54	3.23543	4.14756e-22	1.03478e-20	GO:0043005//neuron projection;GO:0044297//cell body;GO:0000775//chromosome, centromeric region;GO:0005875//microtubule associated complex;GO:0005876//spindle microtubule;GO:0044444//cytoplasmic part;GO:0000922//spindle pole	GO:0005515//protein binding;GO:0016887//ATPase activity	GO:0007097//nuclear migration;GO:0000075//cell cycle checkpoint;GO:0051297//centrosome organization;GO:0048812//neuron projection morphogenesis;GO:0007051//spindle organization;GO:0010970;GO:0051276//chromosome organization;GO:0015031//protein transport;GO:0010769;GO:0006403//RNA localization;GO:0003002;GO:0007420//brain development;GO:0001709//cell fate determination;GO:0019222//regulation of me…	gi|17137196|ref|NP_477160.1|/0/Lissencephaly-1, isoform A [Drosophila melanogaster]
Unigene1555	19	2	5.56	0.59	3.2363	0.000129664	0.000591727	-	GO:0016790//thiolester hydrolase activity;GO:0070011//peptidase activity, acting on L-amino acid peptides	GO:0019941//modification-dependent protein catabolic process	gi|27374327|gb|AAO01072.1|/1.32276e-96/CG30421-PA [Drosophila virilis]
Unigene23121	105	11	30.71	3.24	3.24464	1.66177e-20	3.88975e-19	-	-	-	gi|195379086|ref|XP_002048312.1|/6.64375e-08/GJ11417 [Drosophila virilis]
Unigene22229	67	7	19.59	2.06	3.2494	1.46853e-13	2.3309e-12	-	GO:0005515//protein binding;GO:0004871//signal transducer activity	-	gi|195029495|ref|XP_001987608.1|/0/GH19867 [Drosophila grimshawi]
Unigene19009	58	6	16.96	1.77	3.26031	6.06168e-12	7.45014e-11	GO:0044424//intracellular part	GO:0005488//binding	GO:0009987//cellular process;GO:0042742//defense response to bacterium;GO:0002376//immune system process;GO:0003006//reproductive developmental process	gi|223029589|gb|ACM78516.1|/1.29081e-33/MIP04205p [Drosophila melanogaster]
Unigene20090	29	3	8.48	0.88	3.26849	1.5517e-06	1.05986e-05	-	GO:0004674//protein serine/threonine kinase activity;GO:0000166//nucleotide binding	GO:0009314//response to radiation;GO:0043704//photoreceptor cell fate specification;GO:0045926//negative regulation of growth;GO:0007423//sensory organ development;GO:0002009//morphogenesis of an epithelium;GO:0008630//DNA damage response, signal transduction resulting in induction of apoptosis;GO:0008283//cell proliferation;GO:0043066//negative regulation of apoptosis;GO:0006464//protein modific…	gi|195150875|ref|XP_002016376.1|/0/GL10521 [Drosophila persimilis]
Unigene9509	39	4	11.41	1.18	3.27344	1.95322e-08	1.69015e-07	-	GO:0005515//protein binding	-	gi|195126815|ref|XP_002007864.1|/2.66582e-129/GI13174 [Drosophila mojavensis]
Unigene5129	39	4	11.41	1.18	3.27344	1.95322e-08	1.6884e-07	GO:0043231//intracellular membrane-bounded organelle	GO:0003712//transcription cofactor activity;GO:0003677//DNA binding;GO:0000166//nucleotide binding	GO:0006357//regulation of transcription from RNA polymerase II promoter;GO:0060541//respiratory system development;GO:0048812//neuron projection morphogenesis	gi|289741979|gb|ADD19737.1|/5.36858e-75/transcription factor MBF1 [Glossina morsitans morsitans]
Unigene11769	39	4	11.41	1.18	3.27344	1.95322e-08	1.68665e-07	-	-	-	gi|195427922|ref|XP_002062024.1|/4.16036e-83/GK17308 [Drosophila willistoni]
Unigene22101	39	4	11.41	1.18	3.27344	1.95322e-08	1.6849e-07	-	-	-	gi|195393660|ref|XP_002055471.1|/0/GJ18774 [Drosophila virilis]
Unigene11877	137	14	40.07	4.13	3.27831	1.34864e-26	3.92943e-25	-	-	-	gi|195438856|ref|XP_002067348.1|/0/GK16370 [Drosophila willistoni]
Unigene3491	69	7	20.18	2.06	3.29221	4.46788e-14	7.69232e-13	-	-	-	gi|289740979|gb|ADD19237.1|/5.00074e-49/hypothetical conserved protein [Glossina morsitans morsitans]
Unigene3236	140	14	40.94	4.13	3.3093	2.26392e-27	6.73759e-26	-	-	-	gi|195385988|ref|XP_002051686.1|/0/GJ10961 [Drosophila virilis]
Unigene21892	20	2	5.85	0.59	3.30965	7.09666e-05	0.000350127	-	-	-	gi|116007328|ref|NP_001036360.1|/4.28059e-34/CG31731, isoform B [Drosophila melanogaster]
Unigene17679	20	2	5.85	0.59	3.30965	7.09666e-05	0.00034992	GO:0044297//cell body;GO:0015934//large ribosomal subunit	GO:0005198//structural molecule activity;GO:0004659//prenyltransferase activity	GO:0007276//gamete generation;GO:0007052//mitotic spindle organization;GO:0006720//isoprenoid metabolic process;GO:0009790//embryonic development	gi|195428727|ref|XP_002062417.1|/1.87153e-50/GK17525 [Drosophila willistoni]
Unigene26870	20	2	5.85	0.59	3.30965	7.09666e-05	0.000349713	-	-	-	-
Unigene13628	20	2	5.85	0.59	3.30965	7.09666e-05	0.000349506	-	-	-	gi|195437428|ref|XP_002066642.1|/2.14575e-29/GK24601 [Drosophila willistoni]
Unigene4909	20	2	5.85	0.59	3.30965	7.09666e-05	0.0003493	-	-	-	gi|194750556|ref|XP_001957596.1|/1.72045e-161/GF10490 [Drosophila ananassae]
Unigene8083	30	3	8.77	0.88	3.317	8.51472e-07	6.01298e-06	-	GO:0005102//receptor binding	GO:0000578//embryonic axis specification	gi|195110521|ref|XP_001999828.1|/7.0831e-73/GI22863 [Drosophila mojavensis]
Unigene16760	30	3	8.77	0.88	3.317	8.51472e-07	6.00789e-06	-	GO:0003824//catalytic activity;GO:0046914//transition metal ion binding	GO:0008152//metabolic process	gi|198462035|ref|XP_001352318.2|/1.92257e-38/GA15844 [Drosophila pseudoobscura pseudoobscura]
Unigene13636	41	4	11.99	1.18	3.34497	5.886e-09	5.43168e-08	-	-	GO:0006810//transport	gi|195012019|ref|XP_001983434.1|/0/GH15585 [Drosophila grimshawi]
Unigene11138	606	59	177.23	17.39	3.34929	1.11064e-114	7.71248e-113	-	-	-	-
Unigene9773	2005	195	586.38	57.46	3.35121	0	0	-	GO:0031369//translation initiation factor binding	GO:0016049//cell growth;GO:0042742//defense response to bacterium;GO:0010259//multicellular organismal aging;GO:0002376//immune system process;GO:0006446//regulation of translational initiation;GO:0006639//acylglycerol metabolic process	gi|83595297|gb|ABC25100.1|/5.39673e-44/Thor [Glossina morsitans morsitans]
Unigene4953	31	3	9.07	0.88	3.36553	4.66034e-07	3.37692e-06	GO:0043296//apical junction complex;GO:0031224//intrinsic to membrane	GO:0003824//catalytic activity	GO:0016337//cell-cell adhesion;GO:0006935//chemotaxis;GO:0007409//axonogenesis;GO:0008039//synaptic target recognition;GO:0003006//reproductive developmental process;GO:0008306//associative learning	gi|161076947|ref|NP_001097173.1|/2.976e-174/fasciclin 3, isoform C [Drosophila melanogaster]
Unigene21730	73	7	21.35	2.06	3.37352	4.07564e-15	7.58087e-14	-	-	-	gi|195454839|ref|XP_002074430.1|/1.96009e-23/GK10521 [Drosophila willistoni]
Unigene17139	21	2	6.14	0.59	3.37945	3.87016e-05	0.000204373	-	-	-	gi|195394151|ref|XP_002055709.1|/2.82429e-50/GJ19513 [Drosophila virilis]
Unigene22357	42	4	12.28	1.18	3.37945	3.22172e-09	3.06119e-08	-	-	-	gi|194757399|ref|XP_001960952.1|/0/GF11245 [Drosophila ananassae]
Unigene3042	21	2	6.14	0.59	3.37945	3.87016e-05	0.000204243	-	-	GO:0008152//metabolic process	gi|157108993|ref|XP_001650474.1|/4.59513e-135/aspartyl/asparaginyl beta-hydroxylase [Aedes aegypti]
Unigene19813	21	2	6.14	0.59	3.37945	3.87016e-05	0.000204114	-	GO:0008757//S-adenosylmethionine-dependent methyltransferase activity	GO:0017182	gi|195390628|ref|XP_002053970.1|/1.38958e-142/GJ24174 [Drosophila virilis]
Unigene22355	42	4	12.28	1.18	3.37945	3.22172e-09	3.0577e-08	-	-	-	gi|7023975|dbj|BAA92143.1|/0/120-kDa protein [Sarcophaga peregrina]
Unigene9880	364	34	106.45	10.02	3.40922	1.27752e-70	7.29148e-69	-	-	-	-
Unigene10307	32	3	9.36	0.88	3.41093	2.54454e-07	1.91196e-06	-	GO:0046914//transition metal ion binding;GO:0016491//oxidoreductase activity;GO:0019842//vitamin binding	GO:0008152//metabolic process	gi|194748144|ref|XP_001956509.1|/0/GF24561 [Drosophila ananassae]
Unigene11980	5768	536	1686.9	157.94	3.41693	0	0	-	-	-	gi|194867508|ref|XP_001972085.1|/7.2106e-09/GG15327 [Drosophila erecta]
Unigene21272	140	13	40.94	3.83	3.41809	4.07336e-28	1.23881e-26	GO:0031224//intrinsic to membrane	GO:0005275//amine transmembrane transporter activity	-	gi|195115691|ref|XP_002002390.1|/3.77608e-112/GI17357 [Drosophila mojavensis]
Unigene11327	162	15	47.38	4.42	3.42216	2.38162e-32	8.0675e-31	-	-	-	gi|195567080|ref|XP_002107100.1|/2.76337e-78/GD15756 [Drosophila simulans]
Unigene17819	22	2	6.43	0.59	3.44603	2.10362e-05	0.000116863	-	GO:0005488//binding	GO:0002165//instar larval or pupal development;GO:0023033	gi|195448425|ref|XP_002071652.1|/7.58858e-07/GK25026 [Drosophila willistoni]
Unigene25327	22	2	6.43	0.59	3.44603	2.10362e-05	0.000116785	-	-	-	-
Unigene21824	44	4	12.87	1.18	3.44715	9.5998e-10	9.66125e-09	GO:0030120//vesicle coat	GO:0005488//binding	GO:0006909//phagocytosis;GO:0019915//lipid storage;GO:0048193//Golgi vesicle transport;GO:0015031//protein transport	gi|198467315|ref|XP_001354355.2|/0/GA19453 [Drosophila pseudoobscura pseudoobscura]
Unigene22243	33	3	9.65	0.88	3.45495	1.38614e-07	1.06654e-06	GO:0044424//intracellular part	GO:0046914//transition metal ion binding;GO:0003676//nucleic acid binding;GO:0017111//nucleoside-triphosphatase activity;GO:0032559//adenyl ribonucleotide binding	GO:0035194//posttranscriptional gene silencing by RNA;GO:0000956//nuclear-transcribed mRNA catabolic process	gi|195165354|ref|XP_002023504.1|/0/GL20400 [Drosophila persimilis]
Unigene12878	33	3	9.65	0.88	3.45495	1.38614e-07	1.06556e-06	GO:0031981//nuclear lumen;GO:0005700//polytene chromosome;GO:0000790//nuclear chromatin	GO:0046914//transition metal ion binding;GO:0005515//protein binding;GO:0000166//nucleotide binding;GO:0003676//nucleic acid binding;GO:0016763//transferase activity, transferring pentosyl groups	GO:0009653//anatomical structure morphogenesis;GO:0006351//transcription, DNA-dependent;GO:0051276//chromosome organization;GO:0032507//maintenance of protein location in cell;GO:0008380//RNA splicing;GO:0006997//nucleus organization;GO:0006464//protein modification process;GO:0034605//cellular response to heat;GO:0002780	gi|1709741|sp|Q11208.1|PARP_SARPE/0/RecName: Full=Poly [ADP-ribose] polymerase; Short=PARP; AltName: Full=NAD(+) ADP-ribosyltransferase; Short=ADPRT; AltName: Full=Poly[ADP-ribose] synthase
Unigene3633	532	48	155.59	14.14	3.4599	8.9827e-104	5.9407e-102	-	-	-	gi|118083778|ref|XP_001232842.1|/1.94231e-07/PREDICTED: hypothetical protein [Gallus gallus]
CL881.Contig1	1544	139	451.55	40.96	3.4626	4.29578e-298	4.02211e-296	-	-	-	gi|194762630|ref|XP_001963437.1|/7.5684e-17/GF20288 [Drosophila ananassae]
Unigene5135	335	30	97.97	8.84	3.47022	4.10642e-66	2.25124e-64	GO:0043231//intracellular membrane-bounded organelle	GO:0004879//ligand-dependent nuclear receptor activity;GO:0001071;GO:0005506//iron ion binding;GO:0003677//DNA binding	GO:0006351//transcription, DNA-dependent;GO:0010565;GO:0006959//humoral immune response;GO:0010468//regulation of gene expression;GO:0007591//molting cycle, chitin-based cuticle	gi|24666210|ref|NP_730323.1|/0/Ecdysone-induced protein 75B, isoform D [Drosophila melanogaster]
Unigene10153	45	4	13.16	1.18	3.4793	5.22678e-10	5.36389e-09	-	-	-	gi|289740689|gb|ADD19092.1|/2.63189e-77/membrane traffic protein [Glossina morsitans morsitans]
Unigene10836	57	5	16.67	1.47	3.50337	2.02944e-12	2.67584e-11	GO:0019866//organelle inner membrane;GO:0031224//intrinsic to membrane	-	GO:0006810//transport	gi|195157002|ref|XP_002019385.1|/1.1635e-132/GL12264 [Drosophila persimilis]
Unigene25313	23	2	6.73	0.59	3.51182	1.13994e-05	6.67075e-05	GO:0043231//intracellular membrane-bounded organelle	-	-	gi|24640029|ref|NP_651971.2|/0/mab-21 [Drosophila melanogaster]
Unigene20730	337	29	98.56	8.55	3.52701	1.99945e-67	1.12577e-65	-	GO:0016763//transferase activity, transferring pentosyl groups;GO:0043169//cation binding	GO:0006144//purine base metabolic process;GO:0006163//purine nucleotide metabolic process	gi|198463481|ref|XP_001352839.2|/0/GA10055 [Drosophila pseudoobscura pseudoobscura]
Unigene3117	59	5	17.26	1.47	3.55354	5.98952e-13	8.44512e-12	-	GO:0004721//phosphoprotein phosphatase activity	GO:0006796//phosphate metabolic process	gi|195037893|ref|XP_001990395.1|/2.01739e-176/GH18264 [Drosophila grimshawi]
Unigene12197	48	4	14.04	1.18	3.57268	8.35666e-11	9.17471e-10	-	GO:0046872//metal ion binding	-	gi|194755335|ref|XP_001959947.1|/1.34999e-172/GF11783 [Drosophila ananassae]
Unigene4703	24	2	7.02	0.59	3.57268	6.15986e-06	3.77705e-05	GO:0031224//intrinsic to membrane	GO:0004553//hydrolase activity, hydrolyzing O-glycosyl compounds;GO:0030247//polysaccharide binding;GO:0043167//ion binding	GO:0006026	gi|195125155|ref|XP_002007048.1|/0/GI12722 [Drosophila mojavensis]
Unigene263	24	2	7.02	0.59	3.57268	6.15986e-06	3.77427e-05	-	-	-	-
Unigene18663	24	2	7.02	0.59	3.57268	6.15986e-06	3.7715e-05	-	-	-	gi|289812774|gb|ADD18406.1|/5.95504e-157/opioid-binding-like protein [Glossina morsitans morsitans]
Unigene9583	24	2	7.02	0.59	3.57268	6.15986e-06	3.76873e-05	GO:0005746//mitochondrial respiratory chain	GO:0043169//cation binding;GO:0051536//iron-sulfur cluster binding;GO:0050136//NADH dehydrogenase (quinone) activity	GO:0022904//respiratory electron transport chain	gi|40215555|gb|AAR82755.1|/0/RE66734p [Drosophila melanogaster]
Unigene4499	73	6	21.35	1.77	3.59241	6.96956e-16	1.35064e-14	GO:0043231//intracellular membrane-bounded organelle	GO:0005488//binding;GO:0003702//RNA polymerase II transcription factor activity	GO:0016458//gene silencing;GO:0007431//salivary gland development;GO:0007424//open tracheal system development	gi|17865642|ref|NP_524778.1|/3.90327e-67/lola like, isoform A [Drosophila melanogaster]
Unigene10052	305	25	89.2	7.37	3.59731	3.6005e-62	1.88698e-60	GO:0019866//organelle inner membrane;GO:0031224//intrinsic to membrane;GO:0044444//cytoplasmic part	GO:0046872//metal ion binding;GO:0005215//transporter activity	GO:0046907//intracellular transport	gi|289741439|gb|ADD19467.1|/0/mitochondrial aspartate/glutamate carrier protein aralar/citrin [Glossina morsitans morsitans]
Unigene10268	796	65	232.8	19.15	3.60367	7.23796e-160	5.79942e-158	-	-	-	gi|289742239|gb|ADD19867.1|/1.17004e-17/hypothetical conserved protein [Glossina morsitans morsitans]
Unigene10606	185	15	54.1	4.42	3.61351	2.03196e-38	7.62717e-37	GO:0043231//intracellular membrane-bounded organelle;GO:0031224//intrinsic to membrane	GO:0004190//aspartic-type endopeptidase activity	GO:0060541//respiratory system development;GO:0051603//proteolysis involved in cellular protein catabolic process	gi|289740747|gb|ADD19121.1|/7.00207e-179/signal peptide protease [Glossina morsitans morsitans]
Unigene21692	37	3	10.82	0.88	3.62005	1.19568e-08	1.06109e-07	GO:0016604//nuclear body	GO:0003723//RNA binding	GO:0000956//nuclear-transcribed mRNA catabolic process;GO:0006396//RNA processing	gi|195037837|ref|XP_001990367.1|/5.40181e-38/GH18277 [Drosophila grimshawi]
Unigene4396	25	2	7.31	0.59	3.63108	3.31984e-06	2.13788e-05	-	-	-	gi|313230674|emb|CBY08072.1|/7.79061e-27/unnamed protein product [Oikopleura dioica]
Unigene18518	25	2	7.31	0.59	3.63108	3.31984e-06	2.13623e-05	-	-	-	gi|195436166|ref|XP_002066040.1|/7.21389e-56/GK22144 [Drosophila willistoni]
Unigene23470	25	2	7.31	0.59	3.63108	3.31984e-06	2.13459e-05	-	-	-	-
Unigene10532	25	2	7.31	0.59	3.63108	3.31984e-06	2.13294e-05	GO:0031967;GO:0005882//intermediate filament	-	GO:0000278//mitotic cell cycle;GO:0006997//nucleus organization	gi|195486008|ref|XP_002091326.1|/1.02238e-142/LamC [Drosophila yakuba]
Unigene13378	25	2	7.31	0.59	3.63108	3.31984e-06	2.1313e-05	GO:0031224//intrinsic to membrane	GO:0030554//adenyl nucleotide binding;GO:0016209//antioxidant activity;GO:0005506//iron ion binding;GO:0003824//catalytic activity	GO:0006950//response to stress;GO:0008152//metabolic process	gi|195438074|ref|XP_002066962.1|/0/GK24757 [Drosophila willistoni]
Unigene11477	515	41	150.62	12.08	3.64022	6.88028e-105	4.62366e-103	-	-	-	gi|1850812|emb|CAA55706.1|/4.05863e-28/arylphorin receptor [Calliphora vicina]
Unigene5224	151	12	44.16	3.54	3.64092	8.21276e-32	2.72657e-30	GO:0016020//membrane	GO:0005218//intracellular ligand-gated calcium channel activity;GO:0046872//metal ion binding	GO:0032236//positive regulation of calcium ion transport via store-operated calcium channel activity;GO:0007472//wing disc morphogenesis;GO:0042993//positive regulation of transcription factor import into nucleus;GO:0007423//sensory organ development	gi|24642358|ref|NP_523357.2|/0/stromal interaction molecule, isoform A [Drosophila melanogaster]
Unigene5212	165	13	48.26	3.83	3.65541	1.00044e-34	3.53248e-33	-	-	-	gi|289740641|gb|ADD19068.1|/6.26576e-154/oligosaccharyltransferase gamma subunit [Glossina morsitans morsitans]
Unigene505	38	3	11.11	0.88	3.65821	6.44974e-09	5.89317e-08	GO:0016020//membrane	GO:0015020//glucuronosyltransferase activity	GO:0006029//proteoglycan metabolic process	gi|194764396|ref|XP_001964316.1|/2.48413e-71/GF20780 [Drosophila ananassae]
Unigene11624	230	18	67.27	5.3	3.6659	6.0079e-48	2.52848e-46	-	-	-	gi|289741889|gb|ADD19692.1|/1.10367e-136/adaptor protein CED-6 [Glossina morsitans morsitans]
Unigene3054	26	2	7.6	0.59	3.68721	1.78485e-06	1.20724e-05	GO:0044427//chromosomal part;GO:0000118//histone deacetylase complex	GO:0003678//DNA helicase activity;GO:0030528//transcription regulator activity;GO:0003676//nucleic acid binding;GO:0046914//transition metal ion binding;GO:0042623//ATPase activity, coupled;GO:0003682//chromatin binding;GO:0032559//adenyl ribonucleotide binding	GO:0010468//regulation of gene expression;GO:0048812//neuron projection morphogenesis;GO:0048513//organ development;GO:0034728	gi|195496103|ref|XP_002095551.1|/0/GE22457 [Drosophila yakuba]
Unigene20942	52	4	15.21	1.18	3.68816	7.10804e-12	8.68494e-11	-	GO:0005488//binding	-	gi|195578139|ref|XP_002078923.1|/3.18088e-82/GD23678 [Drosophila simulans]
Unigene9815	352	27	102.95	7.96	3.69303	4.8064e-73	2.80082e-71	-	-	-	gi|195454479|ref|XP_002074256.1|/1.18289e-30/GK18417 [Drosophila willistoni]
Unigene11727	145	11	42.41	3.24	3.71034	4.91094e-31	1.60482e-29	-	-	-	-
Unigene4951	54	4	15.79	1.18	3.74215	2.0572e-12	2.70816e-11	GO:0005681//spliceosomal complex;GO:0031224//intrinsic to membrane	GO:0016758//transferase activity, transferring hexosyl groups	GO:0006810//transport;GO:0045450//bicoid mRNA localization;GO:0044087;GO:0019094//pole plasm mRNA localization;GO:0000377//RNA splicing, via transesterification reactions with bulged adenosine as nucleophile;GO:0048232//male gamete generation;GO:0006464//protein modification process	gi|195438487|ref|XP_002067168.1|/1.17267e-135/GK24845 [Drosophila willistoni]
Unigene10757	54	4	15.79	1.18	3.74215	2.0572e-12	2.70389e-11	GO:0019897//extrinsic to plasma membrane;GO:0043234//protein complex;GO:0043231//intracellular membrane-bounded organelle;GO:0005913//cell-cell adherens junction;GO:0031674//I band	GO:0003712//transcription cofactor activity;GO:0019900//kinase binding;GO:0050839//cell adhesion molecule binding;GO:0043565//sequence-specific DNA binding;GO:0003702//RNA polymerase II transcription factor activity	GO:0060560;GO:0016055//Wnt receptor signaling pathway;GO:0007010//cytoskeleton organization;GO:0010557//positive regulation of macromolecule biosynthetic process;GO:0001709//cell fate determination;GO:0032989//cellular component morphogenesis;GO:0046666//retinal cell programmed cell death;GO:0001708//cell fate specification;GO:0002009//morphogenesis of an epithelium;GO:0010551//regulation of gene…	gi|221222436|sp|Q29I35.2|ARM_DROPS/0/RecName: Full=Armadillo segment polarity protein
Unigene13701	27	2	7.9	0.59	3.74307	9.574e-07	6.70985e-06	-	-	-	-
Unigene9753	55	4	16.09	1.18	3.76931	1.10478e-12	1.49937e-11	-	-	-	gi|195122712|ref|XP_002005855.1|/3.64197e-18/GI20700 [Drosophila mojavensis]
Unigene22449	56	4	16.38	1.18	3.79508	5.9263e-13	8.37015e-12	-	GO:0016787//hydrolase activity	-	gi|195583842|ref|XP_002081725.1|/0/GD25563 [Drosophila simulans]
Unigene11189	28	2	8.19	0.59	3.79508	5.12456e-07	3.70043e-06	-	-	-	gi|195442364|ref|XP_002068928.1|/0/GK18032 [Drosophila willistoni]
Unigene10987	43	3	12.58	0.88	3.83748	2.8761e-10	3.01466e-09	GO:0043231//intracellular membrane-bounded organelle	GO:0004672//protein kinase activity;GO:0032559//adenyl ribonucleotide binding	GO:0000278//mitotic cell cycle;GO:0065008;GO:0006468//protein amino acid phosphorylation;GO:0051276//chromosome organization;GO:0006959//humoral immune response	gi|221329685|ref|NP_001138153.1|/0/Tousled-like kinase, isoform G [Drosophila melanogaster]
Unigene12036	132	9	38.6	2.65	3.86454	3.05822e-29	9.54462e-28	-	-	-	gi|195437754|ref|XP_002066805.1|/1.98049e-29/GK24676 [Drosophila willistoni]
Unigene10921	221	15	64.63	4.42	3.87009	4.29368e-48	1.82547e-46	-	GO:0016301//kinase activity	GO:0007613//memory;GO:0006796//phosphate metabolic process;GO:0007420//brain development;GO:0045165//cell fate commitment;GO:0006650//glycerophospholipid metabolic process;GO:0046335//ethanolamine biosynthetic process;GO:0046958//nonassociative learning;GO:0009612//response to mechanical stimulus	gi|195041459|ref|XP_001991260.1|/1.4495e-146/GH12558 [Drosophila grimshawi]
Unigene331	3115	210	911.01	61.88	3.87992	0	0	GO:0019866//organelle inner membrane;GO:0043231//intracellular membrane-bounded organelle;GO:0031224//intrinsic to membrane	GO:0005506//iron ion binding;GO:0015002//heme-copper terminal oxidase activity	GO:0051234//establishment of localization;GO:0045333//cellular respiration	gi|110238760|dbj|BAE97651.1|/0/cytochrome oxidase subunit 1 [Cyprinus carpio]
Unigene17645	104	7	30.42	2.06	3.8843	2.1577e-23	5.6364e-22	-	-	-	gi|195428403|ref|XP_002062262.1|/4.30628e-30/GK16762 [Drosophila willistoni]
CL217.Contig1	224	15	65.51	4.42	3.8896	6.58668e-49	2.84388e-47	-	-	-	-
Unigene20896	105	7	30.71	2.06	3.89799	1.15367e-23	3.07141e-22	-	GO:0017111//nucleoside-triphosphatase activity	-	gi|195436624|ref|XP_002066257.1|/1.8026e-108/GK18193 [Drosophila willistoni]
Unigene12824	919	61	268.77	17.97	3.90271	2.3952e-196	2.03665e-194	-	-	-	-
Unigene11461	106	7	31	2.06	3.91155	6.16488e-24	1.65183e-22	-	-	-	gi|195116128|ref|XP_002002608.1|/0/GI17474 [Drosophila mojavensis]
Unigene5201	76	5	22.23	1.47	3.91862	1.57909e-17	3.28963e-16	-	-	-	gi|289741725|gb|ADD19610.1|/8.85714e-166/synaptic vesicle transporter sVOP [Glossina morsitans morsitans]
Unigene10368	431	28	126.05	8.25	3.93346	1.67355e-93	1.06456e-91	GO:0044444//cytoplasmic part;GO:0031224//intrinsic to membrane	-	-	gi|289742135|gb|ADD19815.1|/3.66434e-88/tetraspanin [Glossina morsitans morsitans]
Unigene11261	46	3	13.45	0.88	3.93396	4.3761e-11	4.91456e-10	-	-	-	gi|195451834|ref|XP_002073096.1|/1.66194e-55/GK13947 [Drosophila willistoni]
Unigene12213	32	2	9.36	0.59	3.98772	4.12768e-08	3.4396e-07	-	-	-	-
Unigene10572	80	5	23.4	1.47	3.99262	1.27458e-18	2.7659e-17	-	GO:0046912//transferase activity, transferring acyl groups, acyl groups converted into alkyl on transfer;GO:0016747//transferase activity, transferring acyl groups other than amino-acyl groups	GO:0006694//steroid biosynthetic process;GO:0006720//isoprenoid metabolic process	gi|289741255|gb|ADD19375.1|/0/hydroxymethylglutaryl-CoA synthase [Glossina morsitans morsitans]
Unigene5237	48	3	14.04	0.88	3.9959	1.23969e-11	1.46946e-10	-	GO:0005488//binding	GO:0009987//cellular process;GO:0050789//regulation of biological process;GO:0032501//multicellular organismal process	gi|194754060|ref|XP_001959323.1|/9.12176e-40/GF12812 [Drosophila ananassae]
Unigene10665	344	21	100.61	6.19	4.02269	3.54936e-76	2.14325e-74	-	GO:0016714//oxidoreductase activity, acting on paired donors, with incorporation or reduction of molecular oxygen, reduced pteridine as one donor, and incorporation of one atom of oxygen;GO:0046914//transition metal ion binding	GO:0007626//locomotory behavior;GO:0006520//cellular amino acid metabolic process;GO:0042069//regulation of catecholamine metabolic process;GO:0042417//dopamine metabolic process;GO:0007619//courtship behavior;GO:0032502//developmental process	gi|195439762|ref|XP_002067728.1|/0/GK12579 [Drosophila willistoni]
Unigene13577	33	2	9.65	0.59	4.03174	2.18976e-08	1.88116e-07	-	-	-	gi|195122356|ref|XP_002005677.1|/1.94995e-107/GI20601 [Drosophila mojavensis]
Unigene11190	66	4	19.3	1.18	4.03174	1.10706e-15	2.13544e-14	-	-	-	gi|170060494|ref|XP_001865828.1|/6.25169e-13/outer mitochondrial translocase subunit [Culex quinquefasciatus]
Unigene10117	660	40	193.02	11.79	4.03311	5.53006e-145	4.18927e-143	GO:0005840//ribosome	-	GO:0006412//translation	gi|194766521|ref|XP_001965373.1|/4.01562e-31/GF20653 [Drosophila ananassae]
Unigene13155	50	3	14.62	0.88	4.0543	3.49634e-12	4.44131e-11	-	-	-	gi|195116167|ref|XP_002002627.1|/6.47401e-93/GI17486 [Drosophila mojavensis]
Unigene21462	34	2	9.94	0.59	4.07446	1.15995e-08	1.03378e-07	-	-	-	-
Unigene10215	34	2	9.94	0.59	4.07446	1.15995e-08	1.03268e-07	-	-	-	-
Unigene21414	34	2	9.94	0.59	4.07446	1.15995e-08	1.03158e-07	GO:0000323//lytic vacuole	GO:0016790//thiolester hydrolase activity	GO:0010259//multicellular organismal aging;GO:0006464//protein modification process	gi|289742593|gb|ADD20044.1|/2.92913e-115/palmitoyl protein thioesterase [Glossina morsitans morsitans]
Unigene4869	36	2	10.53	0.59	4.15765	3.24122e-09	3.07271e-08	-	GO:0005488//binding	-	gi|195116387|ref|XP_002002737.1|/2.27551e-180/GI11276 [Drosophila mojavensis]
Unigene22316	54	3	15.79	0.88	4.16536	2.7479e-13	4.06718e-12	-	-	-	gi|195445561|ref|XP_002070381.1|/1.33517e-80/GK12020 [Drosophila willistoni]
Unigene4550	54	3	15.79	0.88	4.16536	2.7479e-13	4.05997e-12	-	GO:0017111//nucleoside-triphosphatase activity;GO:0046872//metal ion binding;GO:0032561//guanyl ribonucleotide binding	GO:0016192//vesicle-mediated transport;GO:0003002;GO:0007476//imaginal disc-derived wing morphogenesis;GO:0007292//female gamete generation;GO:0003006//reproductive developmental process	gi|195450895|ref|XP_002072679.1|/0/GK13731 [Drosophila willistoni]
Unigene4162	109	6	31.88	1.77	4.17083	1.11547e-25	3.14029e-24	-	GO:0016802	GO:0044237//cellular metabolic process	gi|194749286|ref|XP_001957070.1|/0/GF10239 [Drosophila ananassae]
Unigene20582	37	2	10.82	0.59	4.19684	1.71e-09	1.67444e-08	GO:0016021//integral to membrane;GO:0012505//endomembrane system;GO:0005783//endoplasmic reticulum	GO:0070567	GO:0007186//G-protein coupled receptor protein signaling pathway;GO:0009266//response to temperature stimulus;GO:0007165//signal transduction;GO:0060446	gi|194750319|ref|XP_001957575.1|/2.58822e-71/GF23961 [Drosophila ananassae]
Unigene4383	759	40	221.98	11.79	4.23479	2.85346e-172	2.33116e-170	-	-	-	gi|195573299|ref|XP_002104631.1|/0/GD18334 [Drosophila simulans]
Unigene9459	39	2	11.41	0.59	4.27344	4.74258e-10	4.89714e-09	GO:0016020//membrane	-	GO:0006810//transport	gi|195393424|ref|XP_002055354.1|/2.60081e-27/GJ18836 [Drosophila virilis]
Unigene9629	39	2	11.41	0.59	4.27344	4.74258e-10	4.89108e-09	-	-	-	-
Unigene10535	39	2	11.41	0.59	4.27344	4.74258e-10	4.88503e-09	GO:0043231//intracellular membrane-bounded organelle;GO:0015630//microtubule cytoskeleton	GO:0042802//identical protein binding;GO:0030554//adenyl nucleotide binding;GO:0016209//antioxidant activity;GO:0015038//glutathione disulfide oxidoreductase activity;GO:0016651//oxidoreductase activity, acting on NADH or NADPH	GO:0010259//multicellular organismal aging;GO:0033554//cellular response to stress;GO:0008152//metabolic process;GO:0019725//cellular homeostasis	gi|1848294|gb|AAC69637.1|/0/glutathione reductase family member [Musca domestica]
Unigene12218	39	2	11.41	0.59	4.27344	4.74258e-10	4.879e-09	GO:0008023//transcription elongation factor complex;GO:0005700//polytene chromosome	GO:0004674//protein serine/threonine kinase activity;GO:0003711//transcription elongation regulator activity;GO:0032559//adenyl ribonucleotide binding	GO:0065008;GO:0010467//gene expression;GO:0006950//response to stress;GO:0006464//protein modification process	gi|195151075|ref|XP_002016473.1|/1.50292e-160/GL10467 [Drosophila persimilis]
Unigene11748	59	3	17.26	0.88	4.29379	1.12105e-14	2.01329e-13	-	-	-	gi|195455206|ref|XP_002074610.1|/1.69155e-180/GK23074 [Drosophila willistoni]
CL966.Contig1	80	4	23.4	1.18	4.30965	1.46873e-19	3.30782e-18	GO:0031224//intrinsic to membrane	GO:0005275//amine transmembrane transporter activity	GO:0006865//amino acid transport;GO:0040007//growth	gi|125977172|ref|XP_001352619.1|/0/GA17443 [Drosophila pseudoobscura pseudoobscura]
Unigene4832	261	13	76.33	3.83	4.31683	5.4654e-61	2.84645e-59	GO:0043231//intracellular membrane-bounded organelle;GO:0031224//intrinsic to membrane	GO:0005215//transporter activity	GO:0046907//intracellular transport	gi|289724759|gb|ADD18333.1|/6.55054e-156/mitochondrial carrier protein Rim2p/mrs12p [Glossina morsitans morsitans]
Unigene9483	141	7	41.24	2.06	4.32333	1.37126e-33	4.76113e-32	-	-	-	-
Unigene3717	82	4	23.98	1.18	4.34497	4.06208e-20	9.32488e-19	GO:0044448//cell cortex part;GO:0016020//membrane	GO:0005488//binding	GO:0007416//synapse assembly;GO:0008593//regulation of Notch signaling pathway;GO:0007405//neuroblast proliferation;GO:0033674//positive regulation of kinase activity;GO:0033036;GO:0006897//endocytosis	gi|195443121|ref|XP_002069287.1|/0/GK21118 [Drosophila willistoni]
Unigene10639	106	5	31	1.47	4.39838	7.94402e-26	2.25162e-24	-	-	-	-
Unigene9953	213	10	62.29	2.95	4.40021	1.19597e-50	5.30109e-49	GO:0005856//cytoskeleton;GO:0005924//cell-substrate adherens junction;GO:0031674//I band	GO:0051393//alpha-actinin binding;GO:0046914//transition metal ion binding	GO:0007160//cell-matrix adhesion	gi|281363457|ref|NP_001163163.1|/0/Z band alternatively spliced PDZ-motif protein 52, isoform K [Drosophila melanogaster]
Unigene3728	43	2	12.58	0.59	4.41427	3.6013e-11	4.06635e-10	-	-	-	gi|195395830|ref|XP_002056537.1|/1.26064e-18/GJ10172 [Drosophila virilis]
Unigene22233	65	3	19.01	0.88	4.43311	2.3531e-16	4.63555e-15	GO:0019866//organelle inner membrane;GO:0031224//intrinsic to membrane	GO:0005215//transporter activity	GO:0006810//transport	gi|194764655|ref|XP_001964444.1|/1.10225e-87/GF23183 [Drosophila ananassae]
Unigene20723	44	2	12.87	0.59	4.44715	1.88592e-11	2.20103e-10	GO:0043231//intracellular membrane-bounded organelle	GO:0003723//RNA binding	GO:0000380//alternative nuclear mRNA splicing, via spliceosome;GO:0012501//programmed cell death	gi|289740891|gb|ADD19193.1|/4.14498e-107/RNA-binding protein Sam68 [Glossina morsitans morsitans]
Unigene4420	88	4	25.74	1.18	4.44715	8.48726e-22	2.08013e-20	GO:0015630//microtubule cytoskeleton	-	GO:0010259//multicellular organismal aging	gi|118572205|gb|ABL06941.1|/9.78452e-80/25 kDa small heat shock protein [Sarcophaga crassipalpis]
Unigene21960	45	2	13.16	0.59	4.4793	9.86742e-12	1.1814e-10	-	-	-	gi|195385352|ref|XP_002051370.1|/0/GJ15424 [Drosophila virilis]
Unigene22228	45	2	13.16	0.59	4.4793	9.86742e-12	1.1797e-10	GO:0005681//spliceosomal complex	-	-	gi|195386020|ref|XP_002051702.1|/0/GJ16951 [Drosophila virilis]
Unigene10495	45	2	13.16	0.59	4.4793	9.86742e-12	1.17801e-10	GO:0044424//intracellular part	GO:0008135//translation factor activity, nucleic acid binding	GO:0010467//gene expression	gi|289740489|gb|ADD18992.1|/7.7679e-132/RNA polymerase I-associated factor PAF67 [Glossina morsitans morsitans]
Unigene11981	460	20	134.53	5.89	4.51352	2.1208e-109	1.44858e-107	-	-	-	gi|289740905|gb|ADD19200.1|/0/radixin [Glossina morsitans morsitans]
Unigene10958	414	18	121.08	5.3	4.51382	1.30687e-98	8.44196e-97	GO:0044444//cytoplasmic part	GO:0005488//binding	GO:0007635//chemosensory behavior;GO:0018988;GO:0006355//regulation of transcription, DNA-dependent;GO:0009887//organ morphogenesis;GO:0007626//locomotory behavior;GO:0007399//nervous system development;GO:0009605//response to external stimulus	gi|289743577|gb|ADD20536.1|/2.5232e-67/activating transcription factor 4 [Glossina morsitans morsitans]
Unigene11660	47	2	13.75	0.59	4.54257	2.69446e-12	3.47031e-11	-	-	-	gi|195453651|ref|XP_002073880.1|/0/GK12914 [Drosophila willistoni]
Unigene10402	380	16	111.13	4.71	4.56038	3.40932e-91	2.15226e-89	GO:0015934//large ribosomal subunit	GO:0005198//structural molecule activity	GO:0007052//mitotic spindle organization;GO:0007399//nervous system development;GO:0010467//gene expression	gi|194766888|ref|XP_001965556.1|/3.42141e-53/GF22555 [Drosophila ananassae]
Unigene3407	48	2	14.04	0.59	4.57268	1.40634e-12	1.88409e-11	GO:0044424//intracellular part	GO:0046914//transition metal ion binding;GO:0004197//cysteine-type endopeptidase activity	GO:0019538//protein metabolic process;GO:0007610//behavior	gi|195438966|ref|XP_002067402.1|/0/GK16404 [Drosophila willistoni]
Unigene17115	72	3	21.06	0.88	4.58086	2.52138e-18	5.41512e-17	-	-	-	-
Unigene22072	49	2	14.33	0.59	4.60218	7.33468e-13	1.02378e-11	-	-	-	gi|194758266|ref|XP_001961383.1|/2.44601e-121/GF11026 [Drosophila ananassae]
Unigene3788	204	8	59.66	2.36	4.65991	3.04574e-50	1.3358e-48	-	GO:0016798//hydrolase activity, acting on glycosyl bonds;GO:0043167//ion binding	GO:0044238//primary metabolic process	gi|194750628|ref|XP_001957632.1|/0/GF23929 [Drosophila ananassae]
Unigene17121	103	4	30.12	1.18	4.67386	4.9967e-26	1.42594e-24	GO:0031224//intrinsic to membrane	-	GO:0006810//transport	gi|195390741|ref|XP_002054026.1|/3.53144e-66/GJ24211 [Drosophila virilis]
Unigene22177	129	5	37.73	1.47	4.68182	2.64574e-32	8.92589e-31	GO:0043231//intracellular membrane-bounded organelle;GO:0044444//cytoplasmic part	GO:0005506//iron ion binding;GO:0016705//oxidoreductase activity, acting on paired donors, with incorporation or reduction of molecular oxygen	GO:0006631//fatty acid metabolic process	gi|195483990|ref|XP_002090516.1|/0/GE13163 [Drosophila yakuba]
Unigene10534	159	6	46.5	1.77	4.71541	1.04997e-39	4.0135e-38	GO:0016020//membrane;GO:0015630//microtubule cytoskeleton	-	GO:0006984//ER-nuclear signaling pathway;GO:0006950//response to stress	gi|289740441|gb|ADD18968.1|/6.81617e-33/membrane-associated ER protein [Glossina morsitans morsitans]
Unigene10917	54	2	15.79	0.59	4.74215	2.80118e-14	4.89355e-13	GO:0044424//intracellular part	GO:0016811//hydrolase activity, acting on carbon-nitrogen (but not peptide) bonds, in linear amides;GO:0005488//binding;GO:0070011//peptidase activity, acting on L-amino acid peptides	GO:0019538//protein metabolic process	gi|289741531|gb|ADD19513.1|/0/aminoacylase-1 [Glossina morsitans morsitans]
Unigene3847	82	3	23.98	0.88	4.76818	3.70334e-21	8.8678e-20	-	GO:0046914//transition metal ion binding;GO:0016787//hydrolase activity;GO:0022892	GO:0008152//metabolic process	gi|195453651|ref|XP_002073880.1|/0/GK12914 [Drosophila willistoni]
Unigene3030	87	3	25.44	0.88	4.85345	1.39696e-22	3.58181e-21	GO:0016021//integral to membrane	GO:0004888//transmembrane receptor activity	GO:0048102//autophagic cell death	gi|83595233|gb|ABC25068.1|/0/scavenger receptor protein [Glossina morsitans morsitans]
Unigene21610	60	2	17.55	0.59	4.89461	5.45886e-16	1.06034e-14	-	-	-	gi|125979241|ref|XP_001353653.1|/0/GA13408 [Drosophila pseudoobscura pseudoobscura]
Unigene4870	158	5	46.21	1.47	4.97432	1.46291e-40	5.66995e-39	-	GO:0046914//transition metal ion binding;GO:0008238//exopeptidase activity	GO:0019538//protein metabolic process	gi|195014794|ref|XP_001984082.1|/0/GH16241 [Drosophila grimshawi]
Unigene4961	102	3	29.83	0.88	5.08312	7.12674e-27	2.0911e-25	GO:0030120//vesicle coat	GO:0005488//binding;GO:0004683//calmodulin-dependent protein kinase activity	GO:0006900//membrane budding;GO:0019915//lipid storage;GO:0048193//Golgi vesicle transport;GO:0015031//protein transport	gi|195115172|ref|XP_002002138.1|/0/GI17217 [Drosophila mojavensis]
Unigene155	70	2	20.47	0.59	5.11665	7.41426e-19	1.62587e-17	-	-	-	-
Unigene21326	71	2	20.76	0.59	5.13695	3.82298e-19	8.51789e-18	-	-	-	gi|195347876|ref|XP_002040477.1|/9.18897e-174/GM19211 [Drosophila sechellia]
Unigene10485	106	3	31	0.88	5.13862	5.05282e-28	1.5311e-26	GO:0044444//cytoplasmic part;GO:0043232	GO:0008092//cytoskeletal protein binding	-	gi|320543509|ref|NP_001189319.1|/0/tropomodulin, isoform K [Drosophila melanogaster]
Unigene10498	72	2	21.06	0.59	5.15765	1.97051e-19	4.42594e-18	-	-	-	gi|47559073|gb|AAT35580.1|/2.10487e-08/antimicrobial peptide attacin A1 [Glossina morsitans morsitans]
Unigene21039	75	2	21.93	0.59	5.21605	2.69284e-20	6.25054e-19	GO:0044421//extracellular region part;GO:0044464//cell part	GO:0046914//transition metal ion binding;GO:0008238//exopeptidase activity	GO:0019538//protein metabolic process;GO:0009608//response to symbiont;GO:0006997//nucleus organization;GO:0009653//anatomical structure morphogenesis;GO:0003006//reproductive developmental process	gi|195397736|ref|XP_002057484.1|/1.12815e-30/GJ18156 [Drosophila virilis]
Unigene9941	76	2	22.23	0.59	5.23565	1.38612e-20	3.25367e-19	GO:0045171//intercellular bridge;GO:0044459//plasma membrane part;GO:0044444//cytoplasmic part	GO:0000166//nucleotide binding;GO:0004672//protein kinase activity	GO:0006959//humoral immune response;GO:0007297//ovarian follicle cell migration;GO:0030036//actin cytoskeleton organization;GO:0044087;GO:0019094//pole plasm mRNA localization;GO:0051235;GO:0006464//protein modification process;GO:0035466	gi|195382438|ref|XP_002049937.1|/2.45327e-103/GJ20472 [Drosophila virilis]
Unigene4539	81	2	23.69	0.59	5.32742	4.9861e-22	1.24027e-20	-	GO:0046872//metal ion binding;GO:0016868//intramolecular transferase activity, phosphotransferases	-	gi|289741401|gb|ADD19448.1|/0/phosphoglucomutase [Glossina morsitans morsitans]
Unigene11770	85	2	24.86	0.59	5.39697	3.46994e-23	8.97982e-22	-	-	-	gi|194750241|ref|XP_001957536.1|/1.93861e-42/GF10460 [Drosophila ananassae]
Unigene22125	128	3	37.43	0.88	5.41055	2.26052e-34	7.94806e-33	-	-	-	gi|195028382|ref|XP_001987055.1|/2.81425e-09/GH20178 [Drosophila grimshawi]
Unigene20833	89	2	26.03	0.59	5.46332	2.40496e-24	6.52786e-23	-	GO:0019783//small conjugating protein-specific protease activity;GO:0004175//endopeptidase activity	GO:0070646	gi|194754207|ref|XP_001959387.1|/1.78695e-84/GF19818 [Drosophila ananassae]
Unigene13548	92	2	26.91	0.59	5.51128	3.24058e-25	8.97135e-24	-	GO:0004620//phospholipase activity	-	gi|217927085|gb|ACK57212.1|/4.48967e-80/CG12034-like protein [Drosophila affinis]
Unigene5264	194	4	56.74	1.18	5.58751	3.29894e-52	1.48595e-50	-	-	-	gi|194882881|ref|XP_001975538.1|/1.33017e-75/GG22369 [Drosophila erecta]
Unigene11523	204	4	59.66	1.18	5.65991	4.0714e-55	1.89536e-53	-	-	-	gi|195055584|ref|XP_001994693.1|/7.91809e-27/GH14669 [Drosophila grimshawi]
Unigene9942	802	15	234.55	4.42	5.72971	7.4099e-214	6.43195e-212	-	-	-	gi|1850812|emb|CAA55706.1|/1.97808e-27/arylphorin receptor [Calliphora vicina]
Unigene26042	886	15	259.12	4.42	5.87343	2.29868e-238	2.01631e-236	-	-	-	-
Unigene11008	121	2	35.39	0.59	5.90648	1.14369e-33	3.98759e-32	-	GO:0005515//protein binding	GO:0009987//cellular process;GO:0009887//organ morphogenesis;GO:0048511//rhythmic process	gi|195438493|ref|XP_002067171.1|/1.06007e-98/GK24157 [Drosophila willistoni]
Unigene9977	155	2	45.33	0.59	6.26361	1.22574e-43	4.88713e-42	GO:0043231//intracellular membrane-bounded organelle;GO:0044444//cytoplasmic part;GO:0015630//microtubule cytoskeleton	GO:0003824//catalytic activity	GO:0044267//cellular protein metabolic process;GO:0019725//cellular homeostasis	gi|195119920|ref|XP_002004477.1|/0/GI19593 [Drosophila mojavensis]
Unigene9663	388	3	113.47	0.88	7.01059	8.47596e-111	5.8372e-109	GO:0015934//large ribosomal subunit	GO:0005198//structural molecule activity	GO:0007052//mitotic spindle organization;GO:0010467//gene expression	gi|40882439|gb|AAR96131.1|/0/RH62603p [Drosophila melanogaster]
Unigene13495	13	0	3.8	0.01	8.56986	0.000128656	0.000600948	-	GO:0060089//molecular transducer activity;GO:0046872//metal ion binding	-	gi|195114244|ref|XP_002001677.1|/2.22555e-95/GI15682 [Drosophila mojavensis]
Unigene21624	13	0	3.8	0.01	8.56986	0.000128656	0.000600612	GO:0044448//cell cortex part	GO:0008047//enzyme activator activity;GO:0005488//binding	GO:0001709//cell fate determination;GO:0023060;GO:0008105//asymmetric protein localization;GO:0051235;GO:0040001//establishment of mitotic spindle localization;GO:0051301//cell division;GO:0048699//generation of neurons	gi|195352895|ref|XP_002042946.1|/1.17167e-165/GM16343 [Drosophila sechellia]
Unigene24749	13	0	3.8	0.01	8.56986	0.000128656	0.000600276	-	GO:0003676//nucleic acid binding;GO:0016741//transferase activity, transferring one-carbon groups	-	gi|198467800|ref|XP_001354507.2|/1.44924e-146/GA19379 [Drosophila pseudoobscura pseudoobscura]
Unigene8320	13	0	3.8	0.01	8.56986	0.000128656	0.00059994	-	-	-	-
Unigene18694	13	0	3.8	0.01	8.56986	0.000128656	0.000599604	-	-	-	-
Unigene12321	13	0	3.8	0.01	8.56986	0.000128656	0.000599269	GO:0044464//cell part	GO:0005099//Ras GTPase activator activity	GO:0032318//regulation of Ras GTPase activity	gi|289724769|gb|ADD18336.1|/1.14921e-130/GTPase-activating protein [Glossina morsitans morsitans]
Unigene9200	13	0	3.8	0.01	8.56986	0.000128656	0.000598934	-	-	GO:0006261//DNA-dependent DNA replication;GO:0006351//transcription, DNA-dependent	gi|170031956|ref|XP_001843849.1|/1.22285e-08/mTERF domain-containing protein 1, mitochondrial [Culex quinquefasciatus]
Unigene24900	13	0	3.8	0.01	8.56986	0.000128656	0.0005986	-	GO:0004672//protein kinase activity;GO:0032559//adenyl ribonucleotide binding	GO:0006464//protein modification process	gi|289740893|gb|ADD19194.1|/6.42635e-42/serine/threonine protein kinase/TGF-beta stimulated factor [Glossina morsitans morsitans]
Unigene20795	13	0	3.8	0.01	8.56986	0.000128656	0.000598266	-	-	-	-
Unigene5045	13	0	3.8	0.01	8.56986	0.000128656	0.000597932	GO:0015629//actin cytoskeleton;GO:0071944	-	-	gi|198457006|ref|XP_002138333.1|/1.25331e-88/GA24705 [Drosophila pseudoobscura pseudoobscura]
Unigene19720	13	0	3.8	0.01	8.56986	0.000128656	0.000597599	GO:0043234//protein complex;GO:0030136//clathrin-coated vesicle	GO:0005488//binding;GO:0022892	GO:0042441//eye pigment metabolic process;GO:0006901//vesicle coating;GO:0001505//regulation of neurotransmitter levels;GO:0007033//vacuole organization;GO:0015031//protein transport	gi|289741591|gb|ADD19543.1|/2.21121e-103/clathrin adaptor complex small subunit [Glossina morsitans morsitans]
Unigene20388	13	0	3.8	0.01	8.56986	0.000128656	0.000597266	-	-	-	gi|195395372|ref|XP_002056310.1|/1.49561e-131/GJ10302 [Drosophila virilis]
Unigene3232	13	0	3.8	0.01	8.56986	0.000128656	0.000596933	GO:0015630//microtubule cytoskeleton	GO:0003723//RNA binding	-	gi|195124263|ref|XP_002006613.1|/2.00756e-114/GI21154 [Drosophila mojavensis]
Unigene12965	13	0	3.8	0.01	8.56986	0.000128656	0.000596601	GO:0000323//lytic vacuole	GO:0005515//protein binding	GO:0016236//macroautophagy;GO:0007041//lysosomal transport;GO:0006623//protein targeting to vacuole;GO:0010259//multicellular organismal aging;GO:0048278//vesicle docking;GO:0048753//pigment granule organization;GO:0048069//eye pigmentation;GO:0016567//protein ubiquitination;GO:0007033//vacuole organization	gi|195040132|ref|XP_001991007.1|/1.81066e-28/GH12312 [Drosophila grimshawi]
Unigene20425	13	0	3.8	0.01	8.56986	0.000128656	0.000596269	-	-	-	gi|83595241|gb|ABC25072.1|/3.43384e-89/serine protease inhibitor 1 [Glossina morsitans morsitans]
Unigene21139	13	0	3.8	0.01	8.56986	0.000128656	0.000595938	GO:0044424//intracellular part	GO:0004812//aminoacyl-tRNA ligase activity;GO:0046914//transition metal ion binding;GO:0032559//adenyl ribonucleotide binding	GO:0006418//tRNA aminoacylation for protein translation	gi|195435834|ref|XP_002065884.1|/1.83166e-12/GK16057 [Drosophila willistoni]
Unigene21602	13	0	3.8	0.01	8.56986	0.000128656	0.000595607	-	-	-	gi|161080573|ref|NP_728660.2|/0/draper, isoform B [Drosophila melanogaster]
Unigene20	13	0	3.8	0.01	8.56986	0.000128656	0.000595276	-	GO:0016426	GO:0001510//RNA methylation	gi|170042145|ref|XP_001848797.1|/1.28527e-26/tRNA methyltransferase [Culex quinquefasciatus]
Unigene23708	13	0	3.8	0.01	8.56986	0.000128656	0.000594946	-	-	-	-
Unigene13556	13	0	3.8	0.01	8.56986	0.000128656	0.000594616	-	-	-	-
Unigene16035	13	0	3.8	0.01	8.56986	0.000128656	0.000594286	-	-	-	-
Unigene12881	13	0	3.8	0.01	8.56986	0.000128656	0.000593957	-	GO:0016772//transferase activity, transferring phosphorus-containing groups	GO:0044238//primary metabolic process	gi|195015741|ref|XP_001984265.1|/7.6221e-53/GH15105 [Drosophila grimshawi]
Unigene12867	13	0	3.8	0.01	8.56986	0.000128656	0.000593628	-	-	-	gi|194887493|ref|XP_001976745.1|/3.02384e-51/GG18610 [Drosophila erecta]
Unigene10885	13	0	3.8	0.01	8.56986	0.000128656	0.000593299	GO:0043231//intracellular membrane-bounded organelle;GO:0044444//cytoplasmic part;GO:0015630//microtubule cytoskeleton	GO:0005515//protein binding;GO:0017111//nucleoside-triphosphatase activity;GO:0032559//adenyl ribonucleotide binding	GO:0006950//response to stress;GO:0044267//cellular protein metabolic process	gi|195583328|ref|XP_002081474.1|/0/GD25692 [Drosophila simulans]
Unigene12579	13	0	3.8	0.01	8.56986	0.000128656	0.000592971	-	GO:0004175//endopeptidase activity	GO:0007166//cell surface receptor linked signaling pathway;GO:0019538//protein metabolic process	gi|195148938|ref|XP_002015419.1|/4.45235e-165/GL11073 [Drosophila persimilis]
Unigene16686	13	0	3.8	0.01	8.56986	0.000128656	0.000592644	-	-	-	gi|195445593|ref|XP_002070396.1|/4.49166e-125/GK11051 [Drosophila willistoni]
Unigene19956	13	0	3.8	0.01	8.56986	0.000128656	0.000592316	-	-	-	-
Unigene26264	13	0	3.8	0.01	8.56986	0.000128656	0.000591989	GO:0031461//cullin-RING ubiquitin ligase complex	GO:0005488//binding	GO:0009886//post-embryonic morphogenesis	gi|195388834|ref|XP_002053083.1|/4.902e-78/GJ23685 [Drosophila virilis]
Unigene7106	13	0	3.8	0.01	8.56986	0.000128656	0.000591662	-	GO:0046872//metal ion binding	-	gi|195046046|ref|XP_001992078.1|/2.81501e-13/GH24407 [Drosophila grimshawi]
Unigene12326	13	0	3.8	0.01	8.56986	0.000128656	0.000591336	-	-	-	gi|289724576|gb|ADD18277.1|/1.1575e-56/Fe2+/Zn2+ regulated transporter [Glossina morsitans morsitans]
Unigene12191	13	0	3.8	0.01	8.56986	0.000128656	0.00059101	-	GO:0016407//acetyltransferase activity	-	gi|195145528|ref|XP_002013744.1|/5.63425e-86/GL24304 [Drosophila persimilis]
Unigene21986	13	0	3.8	0.01	8.56986	0.000128656	0.000590684	-	-	-	-
Unigene19798	13	0	3.8	0.01	8.56986	0.000128656	0.000590359	GO:0000315//organellar large ribosomal subunit	-	GO:0010467//gene expression	gi|195455218|ref|XP_002074616.1|/1.43205e-82/GK23071 [Drosophila willistoni]
Unigene21510	13	0	3.8	0.01	8.56986	0.000128656	0.000590034	-	-	GO:0006810//transport	gi|194746986|ref|XP_001955935.1|/8.9109e-54/GF24947 [Drosophila ananassae]
Unigene23560	13	0	3.8	0.01	8.56986	0.000128656	0.00058971	-	-	-	-
Unigene12745	13	0	3.8	0.01	8.56986	0.000128656	0.000589385	-	-	-	gi|289742491|gb|ADD19993.1|/1.64049e-74/hypothetical conserved protein [Glossina morsitans morsitans]
Unigene21668	13	0	3.8	0.01	8.56986	0.000128656	0.000589062	GO:0044424//intracellular part;GO:0016020//membrane	GO:0004674//protein serine/threonine kinase activity;GO:0060089//molecular transducer activity;GO:0032559//adenyl ribonucleotide binding	GO:0003002;GO:0007224//smoothened signaling pathway;GO:0023060;GO:0007186//G-protein coupled receptor protein signaling pathway;GO:0007028//cytoplasm organization;GO:0006464//protein modification process	gi|158291484|ref|XP_312995.4|/1.12609e-177/AGAP004117-PA [Anopheles gambiae str. PEST]
Unigene7624	13	0	3.8	0.01	8.56986	0.000128656	0.000588738	-	GO:0008509//anion transmembrane transporter activity	GO:0006820//anion transport	gi|198474097|ref|XP_001356557.2|/2.86693e-50/GA19577 [Drosophila pseudoobscura pseudoobscura]
Unigene23994	13	0	3.8	0.01	8.56986	0.000128656	0.000588415	-	GO:0046872//metal ion binding	-	gi|195127533|ref|XP_002008223.1|/5.39944e-49/GI11932 [Drosophila mojavensis]
Unigene21549	13	0	3.8	0.01	8.56986	0.000128656	0.000588092	-	GO:0016740//transferase activity	GO:0002118//aggressive behavior	gi|195116453|ref|XP_002002769.1|/0/GI11204 [Drosophila mojavensis]
Unigene21772	14	0	4.09	0.01	8.67596	6.457e-05	0.000327288	-	-	-	gi|195451521|ref|XP_002072960.1|/0/GK13410 [Drosophila willistoni]
Unigene196	14	0	4.09	0.01	8.67596	6.457e-05	0.000327089	-	GO:0005488//binding	-	gi|195430830|ref|XP_002063451.1|/5.61608e-06/GK21393 [Drosophila willistoni]
Unigene20106	14	0	4.09	0.01	8.67596	6.457e-05	0.000326891	GO:0044464//cell part	GO:0005488//binding;GO:0004713//protein tyrosine kinase activity	GO:0065008;GO:0007166//cell surface receptor linked signaling pathway;GO:0071842	gi|221330448|ref|NP_001137718.1|/2.0885e-17/focal adhesion kinase, isoform D [Drosophila melanogaster]
Unigene4695	14	0	4.09	0.01	8.67596	6.457e-05	0.000326692	-	-	GO:0044238//primary metabolic process	gi|195033716|ref|XP_001988744.1|/8.98373e-165/GH10411 [Drosophila grimshawi]
Unigene4149	14	0	4.09	0.01	8.67596	6.457e-05	0.000326494	GO:0031224//intrinsic to membrane	GO:0042625//ATPase activity, coupled to transmembrane movement of ions;GO:0022890//inorganic cation transmembrane transporter activity;GO:0032559//adenyl ribonucleotide binding	GO:0009206;GO:0006812//cation transport	gi|198452069|ref|XP_001358612.2|/4.5263e-11/GA19046 [Drosophila pseudoobscura pseudoobscura]
Unigene16807	14	0	4.09	0.01	8.67596	6.457e-05	0.000326296	-	GO:0005488//binding;GO:0070011//peptidase activity, acting on L-amino acid peptides	GO:0007154//cell communication;GO:0019538//protein metabolic process	gi|289743385|gb|ADD20440.1|/1.54529e-171/metalloexopeptidases [Glossina morsitans morsitans]
Unigene22122	14	0	4.09	0.01	8.67596	6.457e-05	0.000326098	-	-	-	gi|198468739|ref|XP_001354806.2|/4.1328e-142/GA10267 [Drosophila pseudoobscura pseudoobscura]
Unigene22062	14	0	4.09	0.01	8.67596	6.457e-05	0.000325901	-	GO:0017111//nucleoside-triphosphatase activity;GO:0000166//nucleotide binding	-	gi|194751155|ref|XP_001957892.1|/3.09323e-162/GF10639 [Drosophila ananassae]
Unigene10688	14	0	4.09	0.01	8.67596	6.457e-05	0.000325703	GO:0031981//nuclear lumen;GO:0000777//condensed chromosome kinetochore;GO:0000794//condensed nuclear chromosome	GO:0005488//binding	GO:0006909//phagocytosis;GO:0046578//regulation of Ras protein signal transduction;GO:0033301;GO:0003006//reproductive developmental process;GO:0006605//protein targeting;GO:0043412;GO:0003002;GO:0043405//regulation of MAP kinase activity;GO:0009060//aerobic respiration	gi|289742331|gb|ADD19913.1|/1.58614e-39/ubiquitin-like protein S [Glossina morsitans morsitans]
Unigene573	14	0	4.09	0.01	8.67596	6.457e-05	0.000325506	-	-	-	gi|281363192|ref|NP_001163123.1|/1.59799e-17/microcephalin, isoform D [Drosophila melanogaster]
Unigene15980	14	0	4.09	0.01	8.67596	6.457e-05	0.000325309	GO:0044424//intracellular part;GO:0016020//membrane	GO:0042802//identical protein binding;GO:0004091//carboxylesterase activity	GO:0019695//choline metabolic process;GO:0006581//acetylcholine catabolic process;GO:0017085//response to insecticide	gi|270055610|gb|ACZ59082.1|/7.63058e-59/acetylcholinesterase [Cochliomyia hominivorax]
Unigene23495	14	0	4.09	0.01	8.67596	6.457e-05	0.000325113	-	GO:0030528//transcription regulator activity;GO:0003676//nucleic acid binding	GO:0006353//transcription termination	gi|195474007|ref|XP_002089283.1|/2.41855e-19/GE25060 [Drosophila yakuba]
Unigene20413	14	0	4.09	0.01	8.67596	6.457e-05	0.000324917	-	-	GO:0008363//larval chitin-based cuticle development	gi|158291366|ref|XP_312881.4|/1.16607e-146/AGAP003183-PA [Anopheles gambiae str. PEST]
Unigene1691	14	0	4.09	0.01	8.67596	6.457e-05	0.00032472	-	-	-	-
Unigene24816	14	0	4.09	0.01	8.67596	6.457e-05	0.000324525	-	GO:0016763//transferase activity, transferring pentosyl groups	GO:0055086//nucleobase, nucleoside and nucleotide metabolic process;GO:0006796//phosphate metabolic process	gi|195456804|ref|XP_002075295.1|/2.04048e-48/GK15951 [Drosophila willistoni]
Unigene23333	14	0	4.09	0.01	8.67596	6.457e-05	0.000324329	GO:0012505//endomembrane system;GO:0044431//Golgi apparatus part	GO:0043169//cation binding;GO:0015924	GO:0006486//protein amino acid glycosylation	gi|194741912|ref|XP_001953431.1|/5.54102e-106/GF17213 [Drosophila ananassae]
Unigene21463	14	0	4.09	0.01	8.67596	6.457e-05	0.000324134	-	-	GO:0042254//ribosome biogenesis	gi|198471921|ref|XP_002133299.1|/1.48148e-22/GA28044 [Drosophila pseudoobscura pseudoobscura]
Unigene12379	14	0	4.09	0.01	8.67596	6.457e-05	0.000323938	-	GO:0015645//fatty-acid ligase activity	GO:0006631//fatty acid metabolic process;GO:0009888//tissue development	gi|194761050|ref|XP_001962745.1|/1.48424e-159/GF14277 [Drosophila ananassae]
Unigene22738	14	0	4.09	0.01	8.67596	6.457e-05	0.000323744	-	-	GO:0006810//transport	gi|195129900|ref|XP_002009392.1|/2.44411e-49/GI15327 [Drosophila mojavensis]
Unigene2461	14	0	4.09	0.01	8.67596	6.457e-05	0.000323549	-	-	-	gi|195122748|ref|XP_002005873.1|/1.00913e-15/GI18850 [Drosophila mojavensis]
Unigene12469	14	0	4.09	0.01	8.67596	6.457e-05	0.000323354	GO:0043231//intracellular membrane-bounded organelle	GO:0046872//metal ion binding;GO:0004486//methylenetetrahydrofolate dehydrogenase activity;GO:0019238//cyclohydrolase activity	GO:0046653//tetrahydrofolate metabolic process;GO:0044238//primary metabolic process	gi|289741711|gb|ADD19603.1|/6.07033e-127/methylenetetrahydrofolate dehydrogenase [Glossina morsitans morsitans]
Unigene13377	14	0	4.09	0.01	8.67596	6.457e-05	0.00032316	GO:0005789//endoplasmic reticulum membrane	GO:0016758//transferase activity, transferring hexosyl groups	GO:0006497//protein amino acid lipidation	gi|24656973|ref|NP_647832.1|/3.47299e-105/CG12006, isoform A [Drosophila melanogaster]
CL25.Contig2	14	0	4.09	0.01	8.67596	6.457e-05	0.000322966	-	-	-	-
Unigene5064	14	0	4.09	0.01	8.67596	6.457e-05	0.000322773	-	-	-	gi|289740343|gb|ADD18919.1|/7.56612e-43/chloride ion current inducer protein [Glossina morsitans morsitans]
Unigene2932	14	0	4.09	0.01	8.67596	6.457e-05	0.000322579	-	GO:0046872//metal ion binding	-	gi|194769748|ref|XP_001966963.1|/5.24782e-25/GF21801 [Drosophila ananassae]
Unigene20376	14	0	4.09	0.01	8.67596	6.457e-05	0.000322386	GO:0043231//intracellular membrane-bounded organelle	GO:0046914//transition metal ion binding;GO:0043566//structure-specific DNA binding;GO:0001071	GO:0010468//regulation of gene expression;GO:0006351//transcription, DNA-dependent;GO:0048731	gi|198476371|ref|XP_001357347.2|/0/GA17585 [Drosophila pseudoobscura pseudoobscura]
Unigene997	14	0	4.09	0.01	8.67596	6.457e-05	0.000322193	GO:0005681//spliceosomal complex	-	-	gi|195110855|ref|XP_001999995.1|/0/GI22775 [Drosophila mojavensis]
Unigene10167	14	0	4.09	0.01	8.67596	6.457e-05	0.000322	GO:0043234//protein complex;GO:0015630//microtubule cytoskeleton	GO:0017111//nucleoside-triphosphatase activity;GO:0032561//guanyl ribonucleotide binding;GO:0005198//structural molecule activity	GO:0009314//response to radiation;GO:0048667//cell morphogenesis involved in neuron differentiation;GO:0006935//chemotaxis;GO:0043623//cellular protein complex assembly;GO:0007017//microtubule-based process;GO:0048513//organ development;GO:0007610//behavior	gi|194886281|ref|XP_001976581.1|/0/GG22960 [Drosophila erecta]
Unigene20642	14	0	4.09	0.01	8.67596	6.457e-05	0.000321807	-	-	-	gi|195497667|ref|XP_002096198.1|/2.02388e-76/GE25196 [Drosophila yakuba]
Unigene25151	14	0	4.09	0.01	8.67596	6.457e-05	0.000321615	-	-	-	gi|194746406|ref|XP_001955671.1|/4.95842e-53/GF16126 [Drosophila ananassae]
Unigene13327	14	0	4.09	0.01	8.67596	6.457e-05	0.000321423	GO:0005789//endoplasmic reticulum membrane	GO:0000030//mannosyltransferase activity	GO:0006497//protein amino acid lipidation;GO:0006487//protein amino acid N-linked glycosylation	gi|194764697|ref|XP_001964465.1|/4.74359e-71/GF23035 [Drosophila ananassae]
Unigene20386	14	0	4.09	0.01	8.67596	6.457e-05	0.000321231	GO:0031461//cullin-RING ubiquitin ligase complex	-	GO:0019941//modification-dependent protein catabolic process	gi|198456933|ref|XP_001360491.2|/0/GA22149 [Drosophila pseudoobscura pseudoobscura]
Unigene8051	14	0	4.09	0.01	8.67596	6.457e-05	0.000321039	-	-	-	gi|195028895|ref|XP_001987310.1|/2.84929e-34/GH21850 [Drosophila grimshawi]
Unigene4631	14	0	4.09	0.01	8.67596	6.457e-05	0.000320848	GO:0015629//actin cytoskeleton	GO:0016887//ATPase activity;GO:0032559//adenyl ribonucleotide binding	GO:0009888//tissue development;GO:0009855//determination of bilateral symmetry	gi|194761930|ref|XP_001963144.1|/0/GF14089 [Drosophila ananassae]
Unigene23842	14	0	4.09	0.01	8.67596	6.457e-05	0.000320657	-	GO:0016491//oxidoreductase activity;GO:0005506//iron ion binding	GO:0008152//metabolic process	gi|118428566|gb|ABK91493.1|/3.09395e-28/CYP12A7 [Lucilia cuprina]
Unigene7876	14	0	4.09	0.01	8.67596	6.457e-05	0.000320466	-	-	-	-
Unigene5119	15	0	4.39	0.01	8.77808	3.24064e-05	0.000176268	GO:0044424//intracellular part	GO:0003933//GTP cyclohydrolase activity	GO:0042559//pteridine and derivative biosynthetic process;GO:0002168//instar larval development;GO:0033301;GO:0019889//pteridine metabolic process;GO:0048069//eye pigmentation;GO:0009396//folic acid and derivative biosynthetic process;GO:0009790//embryonic development	gi|198461169|ref|XP_002138966.1|/4.85527e-128/GA25103 [Drosophila pseudoobscura pseudoobscura]
CL717.Contig1	15	0	4.39	0.01	8.77808	3.24064e-05	0.000176153	GO:0015630//microtubule cytoskeleton;GO:0044430//cytoskeletal part	-	GO:0006996//organelle organization	gi|195111779|ref|XP_002000454.1|/9.96948e-16/GI22520 [Drosophila mojavensis]
Unigene4161	15	0	4.39	0.01	8.77808	3.24064e-05	0.000176038	GO:0015630//microtubule cytoskeleton	GO:0042623//ATPase activity, coupled;GO:0032559//adenyl ribonucleotide binding	-	gi|289724644|gb|ADD18300.1|/4.14254e-106/ATP-dependent RNA helicase [Glossina morsitans morsitans]
Unigene4154	15	0	4.39	0.01	8.77808	3.24064e-05	0.000175923	-	-	-	gi|195582927|ref|XP_002081277.1|/4.01198e-88/GD25797 [Drosophila simulans]
Unigene12378	15	0	4.39	0.01	8.77808	3.24064e-05	0.000175809	-	-	-	gi|289742741|gb|ADD20118.1|/2.02562e-105/hypothetical conserved protein [Glossina morsitans morsitans]
Unigene5681	15	0	4.39	0.01	8.77808	3.24064e-05	0.000175695	-	-	-	-
Unigene24936	15	0	4.39	0.01	8.77808	3.24064e-05	0.00017558	-	GO:0019899//enzyme binding;GO:0032561//guanyl ribonucleotide binding;GO:0030695//GTPase regulator activity	-	gi|195437934|ref|XP_002066894.1|/4.2757e-121/GK24720 [Drosophila willistoni]
Unigene19247	15	0	4.39	0.01	8.77808	3.24064e-05	0.000175466	-	-	-	gi|18858077|ref|NP_572427.1|/3.74315e-33/lethal (1) G0193, isoform A [Drosophila melanogaster]
Unigene21851	15	0	4.39	0.01	8.77808	3.24064e-05	0.000175352	GO:0031224//intrinsic to membrane;GO:0030136//clathrin-coated vesicle	-	GO:0016079//synaptic vesicle exocytosis	gi|28571173|ref|NP_727629.2|/3.62497e-173/tomosyn, isoform C [Drosophila melanogaster]
Unigene5295	15	0	4.39	0.01	8.77808	3.24064e-05	0.000175239	GO:0043231//intracellular membrane-bounded organelle	GO:0004672//protein kinase activity;GO:0032559//adenyl ribonucleotide binding	GO:0065008;GO:0006464//protein modification process;GO:0007049//cell cycle	gi|195378616|ref|XP_002048079.1|/1.98144e-145/GJ13763 [Drosophila virilis]
Unigene21370	15	0	4.39	0.01	8.77808	3.24064e-05	0.000175125	GO:0044424//intracellular part	GO:0005488//binding;GO:0016787//hydrolase activity	GO:0009057//macromolecule catabolic process;GO:0044260	gi|195119914|ref|XP_002004474.1|/6.87132e-103/GI19953 [Drosophila mojavensis]
Unigene19724	15	0	4.39	0.01	8.77808	3.24064e-05	0.000175011	-	-	-	-
Unigene21477	15	0	4.39	0.01	8.77808	3.24064e-05	0.000174898	GO:0012505//endomembrane system;GO:0005783//endoplasmic reticulum	GO:0035251//UDP-glucosyltransferase activity	GO:0006464//protein modification process	gi|195441195|ref|XP_002068403.1|/1.70728e-120/GK20450 [Drosophila willistoni]
Unigene23318	15	0	4.39	0.01	8.77808	3.24064e-05	0.000174785	-	GO:0008238//exopeptidase activity	-	gi|289740929|gb|ADD19212.1|/6.55918e-62/putative Xaa-pro aminopeptidase [Glossina morsitans morsitans]
Unigene344	15	0	4.39	0.01	8.77808	3.24064e-05	0.000174672	-	-	-	-
Unigene12480	15	0	4.39	0.01	8.77808	3.24064e-05	0.000174559	-	GO:0016798//hydrolase activity, acting on glycosyl bonds;GO:0043167//ion binding	GO:0044238//primary metabolic process	gi|195430802|ref|XP_002063437.1|/7.38447e-176/GK21909 [Drosophila willistoni]
Unigene3611	15	0	4.39	0.01	8.77808	3.24064e-05	0.000174446	-	GO:0005488//binding;GO:0016829//lyase activity	GO:0009124//nucleoside monophosphate biosynthetic process	gi|195379416|ref|XP_002048475.1|/0/GJ11335 [Drosophila virilis]
Unigene19533	15	0	4.39	0.01	8.77808	3.24064e-05	0.000174333	GO:0031224//intrinsic to membrane	GO:0005488//binding	-	gi|195585322|ref|XP_002082438.1|/8.60615e-112/GD25221 [Drosophila simulans]
Unigene25111	15	0	4.39	0.01	8.77808	3.24064e-05	0.000174221	-	GO:0016859//cis-trans isomerase activity	GO:0044267//cellular protein metabolic process	gi|195121494|ref|XP_002005255.1|/5.9938e-85/GI19185 [Drosophila mojavensis]
Unigene9489	15	0	4.39	0.01	8.77808	3.24064e-05	0.000174109	-	-	-	gi|1850814|emb|CAA55707.1|/3.73097e-117/arylphorin receptor [Calliphora vicina]
Unigene18807	15	0	4.39	0.01	8.77808	3.24064e-05	0.000173996	-	GO:0046872//metal ion binding	-	gi|195092149|ref|XP_001997596.1|/2.65735e-46/GH10597 [Drosophila grimshawi]
Unigene21895	15	0	4.39	0.01	8.77808	3.24064e-05	0.000173884	-	-	-	gi|195036748|ref|XP_001989830.1|/2.04159e-157/GH18581 [Drosophila grimshawi]
Unigene5106	15	0	4.39	0.01	8.77808	3.24064e-05	0.000173773	GO:0044464//cell part	GO:0032561//guanyl ribonucleotide binding	-	gi|194741306|ref|XP_001953130.1|/0/GF17362 [Drosophila ananassae]
Unigene19342	15	0	4.39	0.01	8.77808	3.24064e-05	0.000173661	GO:0005789//endoplasmic reticulum membrane	GO:0000030//mannosyltransferase activity	GO:0006497//protein amino acid lipidation;GO:0006487//protein amino acid N-linked glycosylation	gi|194764697|ref|XP_001964465.1|/6.39338e-108/GF23035 [Drosophila ananassae]
Unigene3980	15	0	4.39	0.01	8.77808	3.24064e-05	0.000173549	GO:0043231//intracellular membrane-bounded organelle;GO:0043234//protein complex	GO:0005488//binding;GO:0001071	GO:0000278//mitotic cell cycle;GO:0007472//wing disc morphogenesis;GO:0010468//regulation of gene expression;GO:0007420//brain development;GO:0006935//chemotaxis;GO:0048812//neuron projection morphogenesis;GO:0006351//transcription, DNA-dependent;GO:0007178//transmembrane receptor protein serine/threonine kinase signaling pathway	gi|195393710|ref|XP_002055496.1|/0/GJ18762 [Drosophila virilis]
Unigene21735	15	0	4.39	0.01	8.77808	3.24064e-05	0.000173438	GO:0044464//cell part	GO:0016491//oxidoreductase activity;GO:0005506//iron ion binding	GO:0008152//metabolic process	gi|195169285|ref|XP_002025452.1|/3.15283e-118/GL15203 [Drosophila persimilis]
Unigene26112	15	0	4.39	0.01	8.77808	3.24064e-05	0.000173326	-	GO:0003824//catalytic activity	-	gi|195397899|ref|XP_002057565.1|/7.31054e-38/GJ18029 [Drosophila virilis]
Unigene20430	15	0	4.39	0.01	8.77808	3.24064e-05	0.000173215	GO:0032991//macromolecular complex;GO:0043231//intracellular membrane-bounded organelle	GO:0030528//transcription regulator activity;GO:0001071;GO:0003677//DNA binding;GO:0046983//protein dimerization activity	GO:0007417//central nervous system development;GO:0001709//cell fate determination;GO:0060541//respiratory system development;GO:0048812//neuron projection morphogenesis;GO:0048513//organ development;GO:0010551//regulation of gene-specific transcription from RNA polymerase II promoter	gi|194744566|ref|XP_001954764.1|/1.09264e-105/GF18433 [Drosophila ananassae]
Unigene22733	15	0	4.39	0.01	8.77808	3.24064e-05	0.000173104	-	GO:0005515//protein binding	GO:0044267//cellular protein metabolic process;GO:0019725//cellular homeostasis	gi|195017802|ref|XP_001984667.1|/5.08662e-99/GH14900 [Drosophila grimshawi]
Unigene13010	15	0	4.39	0.01	8.77808	3.24064e-05	0.000172993	-	-	-	gi|263359650|gb|ACY70486.1|/2.06306e-72/hypothetical protein DVIR88_6g0023 [Drosophila virilis]
Unigene12377	15	0	4.39	0.01	8.77808	3.24064e-05	0.000172883	GO:0019897//extrinsic to plasma membrane	GO:0060089//molecular transducer activity;GO:0032561//guanyl ribonucleotide binding;GO:0017111//nucleoside-triphosphatase activity	GO:0007166//cell surface receptor linked signaling pathway;GO:0009888//tissue development;GO:0023060	gi|17737609|ref|NP_524118.1|/1.18458e-132/G protein alpha 73B [Drosophila melanogaster]
Unigene25053	16	0	4.68	0.01	8.87036	1.62641e-05	9.33395e-05	-	GO:0046914//transition metal ion binding;GO:0016705//oxidoreductase activity, acting on paired donors, with incorporation or reduction of molecular oxygen;GO:0019842//vitamin binding	GO:0008152//metabolic process	gi|289741015|gb|ADD19255.1|/4.2492e-62/GPI transamidase complex GPI17/PIG-S component [Glossina morsitans morsitans]
Unigene1351	16	0	4.68	0.01	8.87036	1.62641e-05	9.32752e-05	-	GO:0030554//adenyl nucleotide binding;GO:0003995//acyl-CoA dehydrogenase activity	GO:0008152//metabolic process;GO:0006950//response to stress	gi|198457112|ref|XP_001360554.2|/9.85156e-57/GA21471 [Drosophila pseudoobscura pseudoobscura]
Unigene12842	16	0	4.68	0.01	8.87036	1.62641e-05	9.32111e-05	GO:0044444//cytoplasmic part	GO:0005488//binding	GO:0048812//neuron projection morphogenesis;GO:0048513//organ development	gi|195401915|ref|XP_002059556.1|/4.10024e-141/GJ14765 [Drosophila virilis]
Unigene17889	16	0	4.68	0.01	8.87036	1.62641e-05	9.3147e-05	GO:0044424//intracellular part	GO:0004091//carboxylesterase activity	GO:0007165//signal transduction;GO:0044238//primary metabolic process	gi|195132845|ref|XP_002010850.1|/0/GI21769 [Drosophila mojavensis]
Unigene17012	16	0	4.68	0.01	8.87036	1.62641e-05	9.3083e-05	GO:0031224//intrinsic to membrane;GO:0012505//endomembrane system;GO:0005798//Golgi-associated vesicle	GO:0008092//cytoskeletal protein binding;GO:0019900//kinase binding;GO:0030159//receptor signaling complex scaffold activity	GO:0043408//regulation of MAPKKK cascade;GO:0010970	gi|195016995|ref|XP_001984517.1|/8.0263e-136/GH16510 [Drosophila grimshawi]
Unigene3733	16	0	4.68	0.01	8.87036	1.62641e-05	9.30192e-05	-	GO:0008092//cytoskeletal protein binding	GO:0006909//phagocytosis;GO:0000768//syncytium formation by plasma membrane fusion;GO:0048592//eye morphogenesis;GO:0007409//axonogenesis;GO:0045010//actin nucleation;GO:0007300//ovarian nurse cell to oocyte transport	gi|195434088|ref|XP_002065035.1|/2.81755e-139/GK14890 [Drosophila willistoni]
Unigene4382	16	0	4.68	0.01	8.87036	1.62641e-05	9.29554e-05	-	-	-	gi|195435285|ref|XP_002065629.1|/0/GK14569 [Drosophila willistoni]
Unigene19831	16	0	4.68	0.01	8.87036	1.62641e-05	9.28916e-05	GO:0005681//spliceosomal complex;GO:0030532//small nuclear ribonucleoprotein complex	GO:0003724//RNA helicase activity;GO:0042623//ATPase activity, coupled;GO:0032559//adenyl ribonucleotide binding	GO:0000377//RNA splicing, via transesterification reactions with bulged adenosine as nucleophile	gi|195437654|ref|XP_002066755.1|/1.65329e-95/GK24389 [Drosophila willistoni]
Unigene22155	16	0	4.68	0.01	8.87036	1.62641e-05	9.2828e-05	-	-	GO:0007017//microtubule-based process	gi|19920938|ref|NP_609217.1|/1.30046e-180/CG17293 [Drosophila melanogaster]
Unigene24363	16	0	4.68	0.01	8.87036	1.62641e-05	9.27645e-05	GO:0043231//intracellular membrane-bounded organelle	GO:0004175//endopeptidase activity;GO:0042802//identical protein binding	GO:0051605//protein maturation by peptide bond cleavage;GO:0046669//regulation of compound eye retinal cell programmed cell death;GO:0003006//reproductive developmental process;GO:0010259//multicellular organismal aging;GO:0048102//autophagic cell death;GO:0001700//embryonic development via the syncytial blastoderm;GO:0012502//induction of programmed cell death;GO:0007399//nervous system developm…	gi|195012732|ref|XP_001983735.1|/3.42666e-38/GH16053 [Drosophila grimshawi]
Unigene1175	16	0	4.68	0.01	8.87036	1.62641e-05	9.2701e-05	-	-	GO:0007420//brain development;GO:0002118//aggressive behavior	gi|195397139|ref|XP_002057186.1|/8.11521e-61/GJ16956 [Drosophila virilis]
Unigene12771	16	0	4.68	0.01	8.87036	1.62641e-05	9.26377e-05	-	-	-	gi|195125758|ref|XP_002007343.1|/1.89372e-30/GI12888 [Drosophila mojavensis]
Unigene8877	16	0	4.68	0.01	8.87036	1.62641e-05	9.25744e-05	GO:0005681//spliceosomal complex;GO:0030532//small nuclear ribonucleoprotein complex	-	GO:0000377//RNA splicing, via transesterification reactions with bulged adenosine as nucleophile	gi|195386000|ref|XP_002051692.1|/5.78321e-52/GJ16908 [Drosophila virilis]
Unigene12077	16	0	4.68	0.01	8.87036	1.62641e-05	9.25112e-05	-	-	-	gi|195374664|ref|XP_002046123.1|/4.00016e-06/GJ12690 [Drosophila virilis]
Unigene20790	16	0	4.68	0.01	8.87036	1.62641e-05	9.24481e-05	GO:0031224//intrinsic to membrane	GO:0005261//cation channel activity	GO:0030001//metal ion transport	gi|195170198|ref|XP_002025900.1|/1.58269e-67/GL10150 [Drosophila persimilis]
Unigene20477	16	0	4.68	0.01	8.87036	1.62641e-05	9.23851e-05	-	GO:0016798//hydrolase activity, acting on glycosyl bonds;GO:0043167//ion binding	GO:0044238//primary metabolic process	gi|225544199|gb|ACN91517.1|/1.2958e-34/CG9701-like protein [Bactrocera cucurbitae]
Unigene21350	16	0	4.68	0.01	8.87036	1.62641e-05	9.23221e-05	GO:0005884//actin filament;GO:0016023//cytoplasmic membrane-bounded vesicle;GO:0016461//unconventional myosin complex;GO:0015630//microtubule cytoskeleton;GO:0045171//intercellular bridge	GO:0003779//actin binding;GO:0032027//myosin light chain binding;GO:0032559//adenyl ribonucleotide binding;GO:0015631//tubulin binding;GO:0016887//ATPase activity	GO:0000278//mitotic cell cycle;GO:0000226//microtubule cytoskeleton organization;GO:0051640//organelle localization;GO:0007444//imaginal disc development;GO:0045165//cell fate commitment;GO:0007297//ovarian follicle cell migration;GO:0034331;GO:0002168//instar larval development;GO:0007303//cytoplasmic transport, nurse cell to oocyte;GO:0030036//actin cytoskeleton organization;GO:0008105//asymmet…	gi|195145068|ref|XP_002013518.1|/0/GL24180 [Drosophila persimilis]
Unigene20774	16	0	4.68	0.01	8.87036	1.62641e-05	9.22593e-05	-	-	GO:0001709//cell fate determination	gi|289741473|gb|ADD19484.1|/1.03799e-83/uncharacterized conserved protein [Glossina morsitans morsitans]
Unigene19386	16	0	4.68	0.01	8.87036	1.62641e-05	9.21965e-05	GO:0015630//microtubule cytoskeleton	GO:0004871//signal transducer activity;GO:0016772//transferase activity, transferring phosphorus-containing groups	GO:0007472//wing disc morphogenesis	gi|289741225|gb|ADD19360.1|/1.66349e-105/serine/threonine kinase receptor-associated protein [Glossina morsitans morsitans]
Unigene21751	16	0	4.68	0.01	8.87036	1.62641e-05	9.21339e-05	-	GO:0018024//histone-lysine N-methyltransferase activity	-	gi|198453556|ref|XP_001359238.2|/1.81118e-28/GA10209 [Drosophila pseudoobscura pseudoobscura]
Unigene12448	16	0	4.68	0.01	8.87036	1.62641e-05	9.20713e-05	-	GO:0005515//protein binding	-	gi|195044425|ref|XP_001991820.1|/6.52988e-31/GH12872 [Drosophila grimshawi]
Unigene21761	16	0	4.68	0.01	8.87036	1.62641e-05	9.20088e-05	-	-	-	gi|198459821|ref|XP_001361509.2|/1.40598e-117/GA15777 [Drosophila pseudoobscura pseudoobscura]
Unigene811	17	0	4.97	0.01	8.9571	8.16264e-06	4.94326e-05	-	GO:0016301//kinase activity;GO:0005488//binding	-	gi|195011665|ref|XP_001983258.1|/2.36206e-50/GH15801 [Drosophila grimshawi]
Unigene1295	17	0	4.97	0.01	8.9571	8.16264e-06	4.93967e-05	-	-	-	gi|145535333|ref|XP_001453405.1|/1.10339e-10/hypothetical protein [Paramecium tetraurelia strain d4-2]
Unigene12227	17	0	4.97	0.01	8.9571	8.16264e-06	4.93609e-05	-	-	-	-
CL879.Contig1	17	0	4.97	0.01	8.9571	8.16264e-06	4.93251e-05	GO:0031981//nuclear lumen;GO:0005635//nuclear envelope;GO:0016020//membrane	GO:0005488//binding	GO:0031124//mRNA 3'-end processing;GO:0032501//multicellular organismal process;GO:0006406//mRNA export from nucleus;GO:0007610//behavior	gi|195131527|ref|XP_002010202.1|/2.58396e-97/GI15802 [Drosophila mojavensis]
Unigene12633	17	0	4.97	0.01	8.9571	8.16264e-06	4.92893e-05	-	-	GO:0007411//axon guidance	gi|195433964|ref|XP_002064976.1|/0/GK15216 [Drosophila willistoni]
Unigene11697	17	0	4.97	0.01	8.9571	8.16264e-06	4.92536e-05	-	-	-	gi|195042157|ref|XP_001991377.1|/0/GH12086 [Drosophila grimshawi]
Unigene4603	17	0	4.97	0.01	8.9571	8.16264e-06	4.9218e-05	GO:0016020//membrane	GO:0004672//protein kinase activity;GO:0032559//adenyl ribonucleotide binding	GO:0016477//cell migration;GO:0006464//protein modification process;GO:0007166//cell surface receptor linked signaling pathway	gi|195451079|ref|XP_002072758.1|/0/GK13771 [Drosophila willistoni]
Unigene10341	17	0	4.97	0.01	8.9571	8.16264e-06	4.91824e-05	-	GO:0030528//transcription regulator activity;GO:0003723//RNA binding;GO:0046914//transition metal ion binding	-	gi|195050625|ref|XP_001992933.1|/1.38788e-135/GH13370 [Drosophila grimshawi]
Unigene2991	17	0	4.97	0.01	8.9571	8.16264e-06	4.91469e-05	-	-	-	gi|195145842|ref|XP_002013899.1|/6.60198e-46/GL23142 [Drosophila persimilis]
Unigene16608	17	0	4.97	0.01	8.9571	8.16264e-06	4.91114e-05	GO:0044444//cytoplasmic part	GO:0005488//binding	GO:0046907//intracellular transport;GO:0016192//vesicle-mediated transport	gi|195131601|ref|XP_002010239.1|/9.85116e-40/GI14803 [Drosophila mojavensis]
Unigene2182	17	0	4.97	0.01	8.9571	8.16264e-06	4.9076e-05	-	-	GO:0006810//transport	gi|195345683|ref|XP_002039398.1|/3.67886e-29/GM22748 [Drosophila sechellia]
Unigene21051	17	0	4.97	0.01	8.9571	8.16264e-06	4.90406e-05	-	GO:0005488//binding	GO:0006810//transport	gi|198454013|ref|XP_001359431.2|/0/GA16305 [Drosophila pseudoobscura pseudoobscura]
Unigene9197	17	0	4.97	0.01	8.9571	8.16264e-06	4.90052e-05	GO:0031225//anchored to membrane	GO:0016791//phosphatase activity	GO:0048731;GO:0042044//fluid transport	gi|195112524|ref|XP_002000822.1|/4.87795e-64/GI22314 [Drosophila mojavensis]
Unigene538	17	0	4.97	0.01	8.9571	8.16264e-06	4.897e-05	-	-	-	-
Unigene3492	17	0	4.97	0.01	8.9571	8.16264e-06	4.89347e-05	GO:0044448//cell cortex part	GO:0046914//transition metal ion binding	GO:0007478//leg disc morphogenesis;GO:0001736//establishment of planar polarity	gi|221331111|ref|NP_001137936.1|/0/approximated, isoform L [Drosophila melanogaster]
Unigene22326	17	0	4.97	0.01	8.9571	8.16264e-06	4.88996e-05	GO:0031224//intrinsic to membrane	GO:0005254//chloride channel activity	GO:0015698//inorganic anion transport	gi|194756500|ref|XP_001960515.1|/6.84866e-166/GF13396 [Drosophila ananassae]
Unigene12869	17	0	4.97	0.01	8.9571	8.16264e-06	4.88644e-05	-	GO:0003824//catalytic activity	-	gi|194855178|ref|XP_001968489.1|/1.02096e-47/GG24898 [Drosophila erecta]
Unigene958	17	0	4.97	0.01	8.9571	8.16264e-06	4.88293e-05	GO:0031982//vesicle;GO:0031228//intrinsic to Golgi membrane	GO:0008417//fucosyltransferase activity;GO:0005102//receptor binding	GO:0016192//vesicle-mediated transport;GO:0048731;GO:0008593//regulation of Notch signaling pathway;GO:0007155//cell adhesion;GO:0006486//protein amino acid glycosylation;GO:0009057//macromolecule catabolic process	gi|194754413|ref|XP_001959489.1|/9.60291e-38/GF12028 [Drosophila ananassae]
Unigene20973	17	0	4.97	0.01	8.9571	8.16264e-06	4.87943e-05	-	-	-	gi|289740443|gb|ADD18969.1|/6.93671e-125/hypothetical conserved protein [Glossina morsitans morsitans]
Unigene25809	17	0	4.97	0.01	8.9571	8.16264e-06	4.87593e-05	-	-	-	gi|3451413|emb|CAA20225.1|/8.1216e-11/EG:66A1.2 [Drosophila melanogaster]
Unigene17220	17	0	4.97	0.01	8.9571	8.16264e-06	4.87244e-05	-	-	-	gi|198458206|ref|XP_001360952.2|/2.13497e-13/GA19223 [Drosophila pseudoobscura pseudoobscura]
Unigene6518	17	0	4.97	0.01	8.9571	8.16264e-06	4.86895e-05	-	-	-	gi|195350510|ref|XP_002041783.1|/3.01916e-15/GM11359 [Drosophila sechellia]
Unigene18687	17	0	4.97	0.01	8.9571	8.16264e-06	4.86547e-05	-	-	-	gi|194747685|ref|XP_001956282.1|/7.08979e-11/GF24673 [Drosophila ananassae]
CL249.Contig1	18	0	5.26	0.01	9.03892	4.09666e-06	2.58617e-05	-	GO:0016791//phosphatase activity	-	gi|194882145|ref|XP_001975173.1|/7.75151e-166/GG20709 [Drosophila erecta]
Unigene18111	18	0	5.26	0.01	9.03892	4.09666e-06	2.58421e-05	-	-	-	gi|195053742|ref|XP_001993785.1|/5.01164e-107/GH21648 [Drosophila grimshawi]
Unigene18775	18	0	5.26	0.01	9.03892	4.09666e-06	2.58226e-05	-	-	-	gi|195131193|ref|XP_002010035.1|/1.48405e-19/GI15693 [Drosophila mojavensis]
Unigene20683	18	0	5.26	0.01	9.03892	4.09666e-06	2.58031e-05	-	GO:0005488//binding	-	gi|195133306|ref|XP_002011080.1|/1.43381e-19/GI16343 [Drosophila mojavensis]
Unigene19493	18	0	5.26	0.01	9.03892	4.09666e-06	2.57836e-05	-	GO:0016787//hydrolase activity	-	gi|194889134|ref|XP_001977027.1|/1.72276e-88/GG18462 [Drosophila erecta]
Unigene10269	18	0	5.26	0.01	9.03892	4.09666e-06	2.57641e-05	GO:0044431//Golgi apparatus part;GO:0030133//transport vesicle	-	-	gi|195426846|ref|XP_002061503.1|/0/GK20680 [Drosophila willistoni]
Unigene26276	18	0	5.26	0.01	9.03892	4.09666e-06	2.57447e-05	-	-	-	gi|195471244|ref|XP_002087915.1|/5.6883e-38/GE14748 [Drosophila yakuba]
Unigene1366	18	0	5.26	0.01	9.03892	4.09666e-06	2.57253e-05	GO:0044432//endoplasmic reticulum part	GO:0005515//protein binding;GO:0016462//pyrophosphatase activity;GO:0032559//adenyl ribonucleotide binding	GO:0051084//'de novo' posttranslational protein folding	gi|269972989|emb|CBE67039.1|/1.83432e-105/CG3024-PA [Drosophila atripex]
Unigene19818	18	0	5.26	0.01	9.03892	4.09666e-06	2.57059e-05	GO:0005740//mitochondrial envelope	GO:0005506//iron ion binding;GO:0016670//oxidoreductase activity, acting on sulfur group of donors, oxygen as acceptor	GO:0009057//macromolecule catabolic process;GO:0044237//cellular metabolic process	gi|289742043|gb|ADD19769.1|/0/sulfite oxidase [Glossina morsitans morsitans]
Unigene969	18	0	5.26	0.01	9.03892	4.09666e-06	2.56866e-05	GO:0005740//mitochondrial envelope	GO:0030554//adenyl nucleotide binding;GO:0003824//catalytic activity	GO:0012501//programmed cell death;GO:0006996//organelle organization;GO:0000737//DNA catabolic process, endonucleolytic;GO:0019725//cellular homeostasis	gi|198474325|ref|XP_001356644.2|/1.72437e-136/GA20220 [Drosophila pseudoobscura pseudoobscura]
Unigene20467	18	0	5.26	0.01	9.03892	4.09666e-06	2.56673e-05	-	GO:0003723//RNA binding	GO:0007169//transmembrane receptor protein tyrosine kinase signaling pathway	gi|195442063|ref|XP_002068780.1|/4.93917e-114/GK17961 [Drosophila willistoni]
Unigene21320	18	0	5.26	0.01	9.03892	4.09666e-06	2.5648e-05	-	-	-	gi|195383880|ref|XP_002050653.1|/5.52933e-75/GJ20088 [Drosophila virilis]
Unigene25767	18	0	5.26	0.01	9.03892	4.09666e-06	2.56287e-05	-	-	-	gi|281362668|ref|NP_651533.2|/3.32184e-41/eater [Drosophila melanogaster]
Unigene21599	18	0	5.26	0.01	9.03892	4.09666e-06	2.56095e-05	-	-	-	-
Unigene20385	18	0	5.26	0.01	9.03892	4.09666e-06	2.55903e-05	-	-	-	gi|198456933|ref|XP_001360491.2|/3.0228e-22/GA22149 [Drosophila pseudoobscura pseudoobscura]
Unigene7945	18	0	5.26	0.01	9.03892	4.09666e-06	2.55711e-05	-	GO:0016884//carbon-nitrogen ligase activity, with glutamine as amido-N-donor	GO:0006528//asparagine metabolic process	gi|194875338|ref|XP_001973580.1|/4.87681e-152/GG16161 [Drosophila erecta]
Unigene12152	18	0	5.26	0.01	9.03892	4.09666e-06	2.5552e-05	-	GO:0004672//protein kinase activity;GO:0032559//adenyl ribonucleotide binding	GO:0006464//protein modification process	gi|95981790|gb|ABF57887.1|/4.15762e-88/ballchen [Drosophila mauritiana]
Unigene20450	18	0	5.26	0.01	9.03892	4.09666e-06	2.55329e-05	GO:0044431//Golgi apparatus part;GO:0031224//intrinsic to membrane	GO:0008375//acetylglucosaminyltransferase activity	GO:0007450//dorsal/ventral pattern formation, imaginal disc;GO:0003006//reproductive developmental process;GO:0045165//cell fate commitment;GO:0035110//leg morphogenesis;GO:0048592//eye morphogenesis;GO:0006486//protein amino acid glycosylation;GO:0019318//hexose metabolic process;GO:0007292//female gamete generation;GO:0007476//imaginal disc-derived wing morphogenesis;GO:0008593//regulation of N…	gi|195135549|ref|XP_002012195.1|/8.78996e-123/GI16838 [Drosophila mojavensis]
Unigene13525	18	0	5.26	0.01	9.03892	4.09666e-06	2.55138e-05	-	-	GO:0006952//defense response;GO:0009617//response to bacterium	gi|195386434|ref|XP_002051909.1|/5.24285e-74/GJ24559 [Drosophila virilis]
Unigene17517	18	0	5.26	0.01	9.03892	4.09666e-06	2.54947e-05	-	GO:0022892	GO:0015031//protein transport	gi|195111120|ref|XP_002000127.1|/4.31848e-106/GI22698 [Drosophila mojavensis]
Unigene22546	19	0	5.56	0.01	9.11894	2.05604e-06	1.38169e-05	-	-	-	gi|24659552|ref|NP_611803.1|/5.94859e-73/minus [Drosophila melanogaster]
Unigene21432	19	0	5.56	0.01	9.11894	2.05604e-06	1.38058e-05	-	-	-	gi|125977294|ref|XP_001352680.1|/1.94802e-42/GA13281 [Drosophila pseudoobscura pseudoobscura]
Unigene16939	19	0	5.56	0.01	9.11894	2.05604e-06	1.37947e-05	-	GO:0005543//phospholipid binding	GO:0009987//cellular process	gi|194761670|ref|XP_001963051.1|/1.50573e-22/GF14132 [Drosophila ananassae]
Unigene23779	19	0	5.56	0.01	9.11894	2.05604e-06	1.37836e-05	-	GO:0005488//binding	GO:0035194//posttranscriptional gene silencing by RNA;GO:0000956//nuclear-transcribed mRNA catabolic process	gi|195397325|ref|XP_002057279.1|/2.99308e-60/GJ16435 [Drosophila virilis]
Unigene13567	19	0	5.56	0.01	9.11894	2.05604e-06	1.37725e-05	GO:0043234//protein complex	GO:0004674//protein serine/threonine kinase activity;GO:0032559//adenyl ribonucleotide binding	GO:0023060;GO:0042551//neuron maturation;GO:0032989//cellular component morphogenesis;GO:0010669//epithelial structure maintenance;GO:0030036//actin cytoskeleton organization;GO:0008356//asymmetric cell division;GO:0010952;GO:0006950//response to stress;GO:0006464//protein modification process	gi|198474931|ref|XP_001356867.2|/0/GA15402 [Drosophila pseudoobscura pseudoobscura]
Unigene26170	19	0	5.56	0.01	9.11894	2.05604e-06	1.37614e-05	-	GO:0046914//transition metal ion binding;GO:0019842//vitamin binding;GO:0016705//oxidoreductase activity, acting on paired donors, with incorporation or reduction of molecular oxygen	GO:0008152//metabolic process	gi|195109432|ref|XP_001999291.1|/5.12154e-39/GI23150 [Drosophila mojavensis]
Unigene18161	19	0	5.56	0.01	9.11894	2.05604e-06	1.37504e-05	-	-	-	gi|194742840|ref|XP_001953908.1|/4.792e-178/GF17001 [Drosophila ananassae]
Unigene18150	19	0	5.56	0.01	9.11894	2.05604e-06	1.37394e-05	-	-	-	-
Unigene11376	19	0	5.56	0.01	9.11894	2.05604e-06	1.37284e-05	-	-	-	gi|194751369|ref|XP_001957999.1|/8.76087e-92/GF23736 [Drosophila ananassae]
Unigene18796	19	0	5.56	0.01	9.11894	2.05604e-06	1.37174e-05	-	GO:0004871//signal transducer activity;GO:0004672//protein kinase activity;GO:0032559//adenyl ribonucleotide binding;GO:0043169//cation binding	GO:0035168//larval lymph gland hemocyte differentiation;GO:0023033;GO:0007297//ovarian follicle cell migration;GO:0003002;GO:0023060;GO:0006464//protein modification process;GO:0045666//positive regulation of neuron differentiation;GO:0060446;GO:0035264//multicellular organism growth;GO:0007472//wing disc morphogenesis;GO:0048598//embryonic morphogenesis	gi|195396723|ref|XP_002056978.1|/0/GJ16598 [Drosophila virilis]
Unigene12387	19	0	5.56	0.01	9.11894	2.05604e-06	1.37064e-05	GO:0044421//extracellular region part	GO:0043498//cell surface binding;GO:0061135	GO:0006909//phagocytosis;GO:0009620//response to fungus	gi|195434403|ref|XP_002065192.1|/5.64554e-84/GK14802 [Drosophila willistoni]
Unigene19544	19	0	5.56	0.01	9.11894	2.05604e-06	1.36954e-05	-	-	-	gi|195350564|ref|XP_002041810.1|/1.61957e-39/GM11343 [Drosophila sechellia]
Unigene4429	19	0	5.56	0.01	9.11894	2.05604e-06	1.36845e-05	GO:0043231//intracellular membrane-bounded organelle;GO:0043234//protein complex;GO:0015630//microtubule cytoskeleton	GO:0003676//nucleic acid binding;GO:0030234//enzyme regulator activity	GO:0000278//mitotic cell cycle;GO:0006281//DNA repair;GO:0006959//humoral immune response;GO:0006271//DNA strand elongation during DNA replication;GO:0006277//DNA amplification	gi|3334293|sp|O16852.1|PCNA_SARCR/5.84002e-130/RecName: Full=Proliferating cell nuclear antigen; Short=PCNA; AltName: Full=Cyclin
CL1059.Contig1	19	0	5.56	0.01	9.11894	2.05604e-06	1.36736e-05	-	-	-	-
Unigene11007	19	0	5.56	0.01	9.11894	2.05604e-06	1.36627e-05	GO:0043231//intracellular membrane-bounded organelle	GO:0000981;GO:0003702//RNA polymerase II transcription factor activity;GO:0003677//DNA binding	GO:0035054//embryonic heart tube anterior/posterior pattern formation;GO:0035292//specification of segmental identity, trunk;GO:0035051//cardiac cell differentiation;GO:0007448//anterior/posterior pattern formation, imaginal disc;GO:0008354//germ cell migration;GO:0012501//programmed cell death;GO:0001742//oenocyte differentiation;GO:0014706//striated muscle tissue development;GO:0045137;GO:00017…	gi|59939333|gb|AAX12425.1|/2.62645e-96/Dbuz\abd-A-PB [Drosophila buzzatii]
Unigene19585	20	0	5.85	0.01	9.19229	1.03188e-06	7.22579e-06	GO:0043231//intracellular membrane-bounded organelle	GO:0003676//nucleic acid binding;GO:0016628//oxidoreductase activity, acting on the CH-CH group of donors, NAD or NADP as acceptor;GO:0001071	GO:0010468//regulation of gene expression;GO:0042551//neuron maturation;GO:0048812//neuron projection morphogenesis	gi|198458007|ref|XP_001360869.2|/3.22565e-51/GA15918 [Drosophila pseudoobscura pseudoobscura]
Unigene12099	20	0	5.85	0.01	9.19229	1.03188e-06	7.21972e-06	-	-	-	gi|194741768|ref|XP_001953359.1|/4.73471e-126/GF17244 [Drosophila ananassae]
Unigene1737	20	0	5.85	0.01	9.19229	1.03188e-06	7.21367e-06	GO:0044464//cell part	-	GO:0006810//transport	gi|195394316|ref|XP_002055791.1|/1.45038e-81/GJ10580 [Drosophila virilis]
Unigene12727	20	0	5.85	0.01	9.19229	1.03188e-06	7.20762e-06	GO:0044424//intracellular part	GO:0016301//kinase activity;GO:0032559//adenyl ribonucleotide binding	GO:0009108//coenzyme biosynthetic process	gi|195036704|ref|XP_001989808.1|/1.08046e-92/GH19000 [Drosophila grimshawi]
Unigene17812	20	0	5.85	0.01	9.19229	1.03188e-06	7.20158e-06	-	-	-	gi|198468927|ref|XP_001354861.2|/4.21495e-38/GA15499 [Drosophila pseudoobscura pseudoobscura]
Unigene17078	20	0	5.85	0.01	9.19229	1.03188e-06	7.19556e-06	-	GO:0005515//protein binding	-	gi|195499985|ref|XP_002097182.1|/2.62989e-51/GE24636 [Drosophila yakuba]
Unigene22757	20	0	5.85	0.01	9.19229	1.03188e-06	7.18954e-06	-	GO:0032559//adenyl ribonucleotide binding;GO:0042623//ATPase activity, coupled	-	gi|195109152|ref|XP_001999154.1|/6.2615e-79/GI23225 [Drosophila mojavensis]
Unigene22797	20	0	5.85	0.01	9.19229	1.03188e-06	7.18353e-06	-	-	-	gi|198459847|ref|XP_002138748.1|/1.67059e-42/GA24972 [Drosophila pseudoobscura pseudoobscura]
Unigene1105	20	0	5.85	0.01	9.19229	1.03188e-06	7.17754e-06	GO:0043232	-	GO:0023060	gi|312371933|gb|EFR19995.1|/4.2526e-140/hypothetical protein AND_20817 [Anopheles darlingi]
Unigene6524	20	0	5.85	0.01	9.19229	1.03188e-06	7.17155e-06	-	-	-	-
Unigene17549	20	0	5.85	0.01	9.19229	1.03188e-06	7.16557e-06	GO:0043231//intracellular membrane-bounded organelle	GO:0008135//translation factor activity, nucleic acid binding;GO:0032561//guanyl ribonucleotide binding;GO:0017111//nucleoside-triphosphatase activity	GO:0006412//translation	gi|289739831|gb|ADD18663.1|/2.04422e-62/mitochondrial translation elongation factor Tu [Glossina morsitans morsitans]
Unigene7561	21	0	6.14	0.01	9.26209	5.17882e-07	3.73314e-06	-	-	-	gi|195130365|ref|XP_002009622.1|/3.84094e-77/GI15460 [Drosophila mojavensis]
Unigene22459	21	0	6.14	0.01	9.26209	5.17882e-07	3.72991e-06	-	-	-	gi|161076662|ref|NP_001097069.1|/4.3378e-70/CG34394, isoform A [Drosophila melanogaster]
Unigene5133	21	0	6.14	0.01	9.26209	5.17882e-07	3.72669e-06	GO:0005815//microtubule organizing center;GO:0043231//intracellular membrane-bounded organelle;GO:0000775//chromosome, centromeric region;GO:0045171//intercellular bridge;GO:0000922//spindle pole	GO:0032561//guanyl ribonucleotide binding;GO:0015631//tubulin binding	GO:0000819//sister chromatid segregation;GO:0007052//mitotic spindle organization;GO:0008608//attachment of spindle microtubules to kinetochore;GO:0007088//regulation of mitosis;GO:0007308//oocyte construction;GO:0006935//chemotaxis;GO:0007293//germarium-derived egg chamber formation	gi|194875345|ref|XP_001973581.1|/0/GG16162 [Drosophila erecta]
Unigene11203	21	0	6.14	0.01	9.26209	5.17882e-07	3.72348e-06	-	-	-	gi|195574687|ref|XP_002105316.1|/1.65452e-136/GD17939 [Drosophila simulans]
Unigene18847	21	0	6.14	0.01	9.26209	5.17882e-07	3.72027e-06	GO:0016020//membrane	GO:0004672//protein kinase activity;GO:0032559//adenyl ribonucleotide binding	GO:0006464//protein modification process	gi|21356273|ref|NP_651349.1|/2.07447e-132/Cad96Ca [Drosophila melanogaster]
Unigene21588	21	0	6.14	0.01	9.26209	5.17882e-07	3.71706e-06	GO:0005924//cell-substrate adherens junction	GO:0004672//protein kinase activity;GO:0032559//adenyl ribonucleotide binding	GO:0007010//cytoskeleton organization;GO:0007165//signal transduction;GO:0007166//cell surface receptor linked signaling pathway;GO:0008587//imaginal disc-derived wing margin morphogenesis;GO:0031589//cell-substrate adhesion;GO:0006464//protein modification process	gi|289740545|gb|ADD19020.1|/0/integrin-linked kinase [Glossina morsitans morsitans]
Unigene355	21	0	6.14	0.01	9.26209	5.17882e-07	3.71386e-06	-	GO:0004175//endopeptidase activity	GO:0051605//protein maturation by peptide bond cleavage	gi|170038064|ref|XP_001846873.1|/1.27256e-66/membrane-bound transcription factor site-1 protease [Culex quinquefasciatus]
Unigene9558	21	0	6.14	0.01	9.26209	5.17882e-07	3.71067e-06	-	-	-	-
Unigene22237	21	0	6.14	0.01	9.26209	5.17882e-07	3.70748e-06	-	-	-	gi|289741175|gb|ADD19335.1|/5.33326e-122/C2H2-type Zn-finger protein [Glossina morsitans morsitans]
Unigene16578	22	0	6.43	0.01	9.32867	2.59914e-07	1.95123e-06	-	-	-	gi|289739417|gb|ADD18456.1|/9.05385e-49/hypothetical conserved protein [Glossina morsitans morsitans]
Unigene20684	22	0	6.43	0.01	9.32867	2.59914e-07	1.94947e-06	GO:0044464//cell part	GO:0005088//Ras guanyl-nucleotide exchange factor activity	GO:0007266//Rho protein signal transduction	gi|195335143|ref|XP_002034235.1|/2.23907e-94/GM21758 [Drosophila sechellia]
Unigene3569	22	0	6.43	0.01	9.32867	2.59914e-07	1.94772e-06	-	GO:0008092//cytoskeletal protein binding	GO:0030036//actin cytoskeleton organization	gi|170044934|ref|XP_001850083.1|/3.6588e-66/calponin/transgelin [Culex quinquefasciatus]
Unigene22693	22	0	6.43	0.01	9.32867	2.59914e-07	1.94597e-06	-	-	-	gi|289743511|gb|ADD20503.1|/6.43944e-84/C2H2-type Zn-finger protein [Glossina morsitans morsitans]
Unigene20015	22	0	6.43	0.01	9.32867	2.59914e-07	1.94422e-06	-	GO:0017111//nucleoside-triphosphatase activity;GO:0003676//nucleic acid binding;GO:0032559//adenyl ribonucleotide binding	-	gi|195501119|ref|XP_002097666.1|/0/GE24355 [Drosophila yakuba]
Unigene21232	22	0	6.43	0.01	9.32867	2.59914e-07	1.94248e-06	GO:0044444//cytoplasmic part	GO:0016740//transferase activity	GO:0008152//metabolic process	gi|198463222|ref|XP_001352736.2|/1.3286e-155/GA11900 [Drosophila pseudoobscura pseudoobscura]
Unigene19195	22	0	6.43	0.01	9.32867	2.59914e-07	1.94074e-06	GO:0005924//cell-substrate adherens junction;GO:0005887//integral to plasma membrane	GO:0004871//signal transducer activity;GO:0005515//protein binding	GO:0007166//cell surface receptor linked signaling pathway;GO:0007160//cell-matrix adhesion;GO:0007424//open tracheal system development;GO:0016337//cell-cell adhesion;GO:0006929//substrate-bound cell migration;GO:0010259//multicellular organismal aging;GO:0019827//stem cell maintenance;GO:0010669//epithelial structure maintenance;GO:0008587//imaginal disc-derived wing margin morphogenesis;GO:000…	gi|195048377|ref|XP_001992515.1|/0/GH24161 [Drosophila grimshawi]
Unigene19431	22	0	6.43	0.01	9.32867	2.59914e-07	1.939e-06	GO:0000790//nuclear chromatin;GO:0005700//polytene chromosome	GO:0003676//nucleic acid binding;GO:0046914//transition metal ion binding;GO:0001071;GO:0003682//chromatin binding	GO:0016458//gene silencing	gi|170058713|ref|XP_001865041.1|/2.73766e-68/transcriptional repressor protein YY1 [Culex quinquefasciatus]
Unigene16682	22	0	6.43	0.01	9.32867	2.59914e-07	1.93727e-06	-	-	GO:0007423//sensory organ development;GO:0009887//organ morphogenesis;GO:0019538//protein metabolic process;GO:0048522//positive regulation of cellular process	gi|242001302|ref|XP_002435294.1|/7.88047e-21/Kruppel-like zinc finger protein, putative [Ixodes scapularis]
Unigene13792	22	0	6.43	0.01	9.32867	2.59914e-07	1.93553e-06	-	GO:0005488//binding;GO:0004872//receptor activity	GO:0019222//regulation of metabolic process;GO:0050794//regulation of cellular process	gi|195443384|ref|XP_002069397.1|/2.04133e-52/GK18731 [Drosophila willistoni]
Unigene9934	23	0	6.73	0.01	9.39446	1.30446e-07	1.02451e-06	-	-	GO:0006631//fatty acid metabolic process	gi|198454448|ref|XP_001359593.2|/4.00971e-153/GA16297 [Drosophila pseudoobscura pseudoobscura]
Unigene13180	23	0	6.73	0.01	9.39446	1.30446e-07	1.02355e-06	-	GO:0016874//ligase activity	-	gi|195490361|ref|XP_002093107.1|/0/GE21143 [Drosophila yakuba]
Unigene4218	23	0	6.73	0.01	9.39446	1.30446e-07	1.02258e-06	GO:0044459//plasma membrane part;GO:0031224//intrinsic to membrane	GO:0015276//ligand-gated ion channel activity	GO:0006909//phagocytosis	gi|195126865|ref|XP_002007889.1|/0/GI12128 [Drosophila mojavensis]
Unigene4706	23	0	6.73	0.01	9.39446	1.30446e-07	1.02162e-06	GO:0043234//protein complex;GO:0031224//intrinsic to membrane	GO:0017111//nucleoside-triphosphatase activity;GO:0032559//adenyl ribonucleotide binding	-	gi|195437324|ref|XP_002066590.1|/1.54581e-175/GK24575 [Drosophila willistoni]
Unigene20623	23	0	6.73	0.01	9.39446	1.30446e-07	1.02066e-06	-	-	-	gi|195493941|ref|XP_002094629.1|/3.59919e-65/GE21925 [Drosophila yakuba]
Unigene22245	23	0	6.73	0.01	9.39446	1.30446e-07	1.01971e-06	-	GO:0008172//S-methyltransferase activity	-	gi|125986259|ref|XP_001356893.1|/5.83009e-70/GA10443 [Drosophila pseudoobscura pseudoobscura]
Unigene19375	23	0	6.73	0.01	9.39446	1.30446e-07	1.01875e-06	-	GO:0005126//cytokine receptor binding	-	gi|263359652|gb|ACY70488.1|/1.83899e-68/hypothetical protein DVIR88_6g0025 [Drosophila virilis]
Unigene12821	23	0	6.73	0.01	9.39446	1.30446e-07	1.0178e-06	-	-	-	gi|195590703|ref|XP_002085084.1|/3.97632e-24/GD12499 [Drosophila simulans]
Unigene14772	23	0	6.73	0.01	9.39446	1.30446e-07	1.01684e-06	GO:0043231//intracellular membrane-bounded organelle;GO:0044427//chromosomal part;GO:0000805//X chromosome	GO:0003723//RNA binding	GO:0006325//chromatin organization;GO:0007549//dosage compensation	gi|195021518|ref|XP_001985410.1|/1.24656e-21/GH17043 [Drosophila grimshawi]
Unigene1102	23	0	6.73	0.01	9.39446	1.30446e-07	1.01589e-06	GO:0005887//integral to plasma membrane	GO:0005249//voltage-gated potassium channel activity	GO:0006811//ion transport	gi|270001497|gb|EEZ97944.1|/1.84537e-25/hypothetical protein TcasGA2_TC000334 [Tribolium castaneum]
Unigene22378	23	0	6.73	0.01	9.39446	1.30446e-07	1.01495e-06	-	-	-	gi|195122986|ref|XP_002005991.1|/1.10202e-92/GI20784 [Drosophila mojavensis]
Unigene8003	23	0	6.73	0.01	9.39446	1.30446e-07	1.014e-06	-	-	-	gi|195117196|ref|XP_002003135.1|/8.1342e-27/GI24006 [Drosophila mojavensis]
Unigene20932	23	0	6.73	0.01	9.39446	1.30446e-07	1.01305e-06	-	GO:0003824//catalytic activity	GO:0005975//carbohydrate metabolic process	gi|195019023|ref|XP_001984891.1|/8.86436e-155/GH14793 [Drosophila grimshawi]
Unigene6856	23	0	6.73	0.01	9.39446	1.30446e-07	1.01211e-06	GO:0000139//Golgi membrane;GO:0031224//intrinsic to membrane	GO:0016758//transferase activity, transferring hexosyl groups	GO:0006464//protein modification process	gi|198464300|ref|XP_001353168.2|/2.84387e-10/GA19918 [Drosophila pseudoobscura pseudoobscura]
Unigene12641	23	0	6.73	0.01	9.39446	1.30446e-07	1.01117e-06	-	GO:0016491//oxidoreductase activity;GO:0005506//iron ion binding	GO:0008152//metabolic process	gi|194753291|ref|XP_001958950.1|/6.15446e-45/GF12637 [Drosophila ananassae]
Unigene16602	23	0	6.73	0.01	9.39446	1.30446e-07	1.01023e-06	GO:0044464//cell part	GO:0016829//lyase activity;GO:0009975//cyclase activity;GO:0001653//peptide receptor activity;GO:0016301//kinase activity;GO:0032559//adenyl ribonucleotide binding	GO:0009124//nucleoside monophosphate biosynthetic process;GO:0006164//purine nucleotide biosynthetic process;GO:0006464//protein modification process	gi|198453607|ref|XP_001359248.2|/0/GA16072 [Drosophila pseudoobscura pseudoobscura]
Unigene13566	23	0	6.73	0.01	9.39446	1.30446e-07	1.00929e-06	GO:0005681//spliceosomal complex	-	GO:0000377//RNA splicing, via transesterification reactions with bulged adenosine as nucleophile	gi|195376411|ref|XP_002046990.1|/0/GJ13183 [Drosophila virilis]
Unigene13639	24	0	7.02	0.01	9.45533	6.54682e-08	5.33803e-07	-	-	-	gi|195429166|ref|XP_002062635.1|/2.37455e-19/GK17646 [Drosophila willistoni]
Unigene12413	24	0	7.02	0.01	9.45533	6.54682e-08	5.33281e-07	-	-	-	gi|195393748|ref|XP_002055515.1|/6.43497e-31/GJ18751 [Drosophila virilis]
Unigene9466	24	0	7.02	0.01	9.45533	6.54682e-08	5.3276e-07	-	-	-	-
Unigene5124	24	0	7.02	0.01	9.45533	6.54682e-08	5.3224e-07	-	-	-	gi|289742759|gb|ADD20127.1|/0/uncharacterized conserved protein [Glossina morsitans morsitans]
Unigene20515	24	0	7.02	0.01	9.45533	6.54682e-08	5.31722e-07	-	GO:0016791//phosphatase activity	GO:0001932//regulation of protein amino acid phosphorylation;GO:0033554//cellular response to stress	gi|195456864|ref|XP_002075321.1|/1.22003e-159/GK17412 [Drosophila willistoni]
Unigene5261	24	0	7.02	0.01	9.45533	6.54682e-08	5.31204e-07	GO:0015630//microtubule cytoskeleton;GO:0044444//cytoplasmic part;GO:0005635//nuclear envelope	GO:0008565//protein transporter activity	GO:0065008;GO:0042993//positive regulation of transcription factor import into nucleus;GO:0030036//actin cytoskeleton organization	gi|195030120|ref|XP_001987916.1|/0/GH10879 [Drosophila grimshawi]
Unigene23252	24	0	7.02	0.01	9.45533	6.54682e-08	5.30687e-07	-	-	-	gi|19921230|ref|NP_609619.1|/7.65886e-50/CG16812 [Drosophila melanogaster]
Unigene19416	25	0	7.31	0.01	9.51373	3.28572e-08	2.78251e-07	GO:0044464//cell part	GO:0016879//ligase activity, forming carbon-nitrogen bonds	GO:0043412	gi|195376505|ref|XP_002047037.1|/7.41397e-118/GJ12148 [Drosophila virilis]
Unigene12416	25	0	7.31	0.01	9.51373	3.28572e-08	2.77969e-07	-	-	-	gi|195389204|ref|XP_002053267.1|/3.41423e-168/GJ23789 [Drosophila virilis]
Unigene18395	25	0	7.31	0.01	9.51373	3.28572e-08	2.77687e-07	GO:0031224//intrinsic to membrane	GO:0015377//cation:chloride symporter activity;GO:0005275//amine transmembrane transporter activity	GO:0015698//inorganic anion transport;GO:0006865//amino acid transport;GO:0030001//metal ion transport	gi|195152489|ref|XP_002017169.1|/0/GL22161 [Drosophila persimilis]
Unigene19128	25	0	7.31	0.01	9.51373	3.28572e-08	2.77405e-07	GO:0005681//spliceosomal complex	GO:0003724//RNA helicase activity;GO:0042623//ATPase activity, coupled;GO:0032559//adenyl ribonucleotide binding	GO:0000377//RNA splicing, via transesterification reactions with bulged adenosine as nucleophile	gi|195382129|ref|XP_002049783.1|/0/GJ21780 [Drosophila virilis]
Unigene13490	25	0	7.31	0.01	9.51373	3.28572e-08	2.77125e-07	-	-	-	gi|157115725|ref|XP_001658279.1|/1.00789e-09/hypothetical protein AaeL_AAEL007312 [Aedes aegypti]
Unigene19518	25	0	7.31	0.01	9.51373	3.28572e-08	2.76844e-07	-	GO:0030246//carbohydrate binding	-	gi|195389216|ref|XP_002053273.1|/1.29037e-104/GJ23431 [Drosophila virilis]
Unigene3772	25	0	7.31	0.01	9.51373	3.28572e-08	2.76565e-07	-	-	-	gi|198463269|ref|XP_001352759.2|/0/GA12624 [Drosophila pseudoobscura pseudoobscura]
Unigene789	26	0	7.6	0.01	9.56986	1.64904e-08	1.44647e-07	-	-	-	gi|195453747|ref|XP_002073924.1|/8.8354e-74/GK12886 [Drosophila willistoni]
Unigene10481	26	0	7.6	0.01	9.56986	1.64904e-08	1.44495e-07	-	-	-	-
Unigene20442	26	0	7.6	0.01	9.56986	1.64904e-08	1.44343e-07	GO:0031227//intrinsic to endoplasmic reticulum membrane	GO:0048037//cofactor binding;GO:0016832//aldehyde-lyase activity	GO:0043436;GO:0006665//sphingolipid metabolic process	gi|195488831|ref|XP_002092479.1|/4.73989e-111/GE14215 [Drosophila yakuba]
Unigene18156	26	0	7.6	0.01	9.56986	1.64904e-08	1.44191e-07	-	-	-	gi|156393440|ref|XP_001636336.1|/5.3893e-46/predicted protein [Nematostella vectensis]
Unigene10119	26	0	7.6	0.01	9.56986	1.64904e-08	1.4404e-07	-	GO:0070011//peptidase activity, acting on L-amino acid peptides	GO:0007613//memory;GO:0043170;GO:0044238//primary metabolic process	gi|195435824|ref|XP_002065879.1|/0/GK16219 [Drosophila willistoni]
Unigene18426	26	0	7.6	0.01	9.56986	1.64904e-08	1.43889e-07	GO:0005681//spliceosomal complex	GO:0003723//RNA binding;GO:0046914//transition metal ion binding	GO:0048731;GO:0000245//spliceosome assembly	gi|195338789|ref|XP_002036006.1|/5.08182e-37/GM13734 [Drosophila sechellia]
Unigene4299	26	0	7.6	0.01	9.56986	1.64904e-08	1.43739e-07	-	-	GO:0012501//programmed cell death	gi|195435896|ref|XP_002065914.1|/6.11611e-70/GK20752 [Drosophila willistoni]
Unigene7367	26	0	7.6	0.01	9.56986	1.64904e-08	1.43589e-07	-	-	-	gi|195344304|ref|XP_002038728.1|/3.7452e-30/GM10456 [Drosophila sechellia]
Unigene2957	27	0	7.9	0.01	9.62571	8.2762e-09	7.50442e-08	GO:0070161;GO:0005911//cell-cell junction	GO:0016776//phosphotransferase activity, phosphate group as acceptor	GO:0035153//epithelial cell type specification, open tracheal system;GO:0001700//embryonic development via the syncytial blastoderm;GO:0007155//cell adhesion;GO:0043408//regulation of MAPKKK cascade;GO:0035146	gi|195330558|ref|XP_002031970.1|/0/GM26299 [Drosophila sechellia]
Unigene21175	27	0	7.9	0.01	9.62571	8.2762e-09	7.49626e-08	GO:0044423	-	-	gi|195453655|ref|XP_002073881.1|/3.04786e-118/GK12912 [Drosophila willistoni]
Unigene17732	27	0	7.9	0.01	9.62571	8.2762e-09	7.48812e-08	-	-	GO:0006810//transport	gi|195479824|ref|XP_002101041.1|/6.04121e-40/GE17397 [Drosophila yakuba]
Unigene21057	27	0	7.9	0.01	9.62571	8.2762e-09	7.48e-08	-	-	-	gi|167394320|ref|XP_001740929.1|/6.28146e-06/dual specificity protein phosphatase [Entamoeba dispar SAW760]
Unigene5310	27	0	7.9	0.01	9.62571	8.2762e-09	7.47189e-08	-	-	GO:0007166//cell surface receptor linked signaling pathway;GO:0006950//response to stress;GO:0002376//immune system process;GO:0023060	gi|195392310|ref|XP_002054802.1|/0/GJ24639 [Drosophila virilis]
Unigene4043	27	0	7.9	0.01	9.62571	8.2762e-09	7.46381e-08	GO:0044464//cell part	GO:0046914//transition metal ion binding;GO:0001071	GO:0010468//regulation of gene expression;GO:0009653//anatomical structure morphogenesis;GO:0002165//instar larval or pupal development	gi|195030296|ref|XP_001988004.1|/2.4445e-144/GH10804 [Drosophila grimshawi]
Unigene18413	27	0	7.9	0.01	9.62571	8.2762e-09	7.45574e-08	-	GO:0004871//signal transducer activity	-	gi|198460959|ref|XP_001361858.2|/2.23656e-34/GA21158 [Drosophila pseudoobscura pseudoobscura]
Unigene13821	28	0	8.19	0.01	9.67772	4.15366e-09	3.8978e-08	GO:0031224//intrinsic to membrane	-	GO:0006684//sphingomyelin metabolic process	gi|158294933|ref|XP_001688744.1|/5.28895e-108/AGAP005884-PA [Anopheles gambiae str. PEST]
Unigene11737	28	0	8.19	0.01	9.67772	4.15366e-09	3.89341e-08	-	-	-	gi|195498430|ref|XP_002096520.1|/2.99134e-164/GE25715 [Drosophila yakuba]
Unigene13117	28	0	8.19	0.01	9.67772	4.15366e-09	3.88904e-08	-	-	GO:0050896//response to stimulus	gi|289740501|gb|ADD18998.1|/6.49817e-78/TPR repeat-containing protein [Glossina morsitans morsitans]
Unigene4155	28	0	8.19	0.01	9.67772	4.15366e-09	3.88467e-08	-	-	GO:0006909//phagocytosis;GO:0050794//regulation of cellular process	gi|194883296|ref|XP_001975739.1|/4.44467e-91/GG22478 [Drosophila erecta]
Unigene22264	28	0	8.19	0.01	9.67772	4.15366e-09	3.88032e-08	-	GO:0004672//protein kinase activity;GO:0032559//adenyl ribonucleotide binding	GO:0006464//protein modification process	gi|195385188|ref|XP_002051288.1|/8.71618e-69/GJ13103 [Drosophila virilis]
Unigene11379	28	0	8.19	0.01	9.67772	4.15366e-09	3.87597e-08	-	-	-	gi|261245147|gb|ACX54880.1|/0/IP15404p [Drosophila melanogaster]
Unigene9710	28	0	8.19	0.01	9.67772	4.15366e-09	3.87164e-08	GO:0044444//cytoplasmic part;GO:0015630//microtubule cytoskeleton	GO:0008135//translation factor activity, nucleic acid binding	GO:0006412//translation	gi|323301202|gb|ADX35943.1|/2.38336e-48/RE23444p [Drosophila melanogaster]
Unigene6334	29	0	8.48	0.01	9.72792	2.08464e-09	2.02936e-08	-	GO:0016836//hydro-lyase activity;GO:0046914//transition metal ion binding	-	gi|194741648|ref|XP_001953301.1|/2.55116e-67/GF17694 [Drosophila ananassae]
Unigene20575	29	0	8.48	0.01	9.72792	2.08464e-09	2.02699e-08	-	-	-	-
Unigene4847	29	0	8.48	0.01	9.72792	2.08464e-09	2.02463e-08	-	-	-	gi|195126641|ref|XP_002007779.1|/2.73589e-10/GI13135 [Drosophila mojavensis]
Unigene19233	29	0	8.48	0.01	9.72792	2.08464e-09	2.02227e-08	-	-	-	gi|198475618|ref|XP_001357083.2|/0/GA18470 [Drosophila pseudoobscura pseudoobscura]
Unigene889	29	0	8.48	0.01	9.72792	2.08464e-09	2.01992e-08	-	-	-	gi|195131765|ref|XP_002010316.1|/4.65242e-92/GI15860 [Drosophila mojavensis]
Unigene3583	29	0	8.48	0.01	9.72792	2.08464e-09	2.01757e-08	-	GO:0001071;GO:0046914//transition metal ion binding	-	gi|21356031|ref|NP_648930.1|/2.20625e-129/limpet, isoform B [Drosophila melanogaster]
CL25.Contig1	29	0	8.48	0.01	9.72792	2.08464e-09	2.01523e-08	-	-	-	-
Unigene4129	29	0	8.48	0.01	9.72792	2.08464e-09	2.0129e-08	-	GO:0016410//N-acyltransferase activity;GO:0016407//acetyltransferase activity	GO:0001700//embryonic development via the syncytial blastoderm;GO:0006498//N-terminal protein lipidation	gi|195588639|ref|XP_002084065.1|/0/GD13014 [Drosophila simulans]
Unigene16926	30	0	8.77	0.01	9.77643	1.04624e-09	1.04914e-08	-	-	-	gi|195134957|ref|XP_002011903.1|/5.98169e-38/GI14315 [Drosophila mojavensis]
Unigene10222	30	0	8.77	0.01	9.77643	1.04624e-09	1.04787e-08	GO:0005681//spliceosomal complex;GO:0016607//nuclear speck	GO:0003723//RNA binding	GO:0043484//regulation of RNA splicing;GO:0000380//alternative nuclear mRNA splicing, via spliceosome;GO:0000245//spliceosome assembly	gi|170045194|ref|XP_001850202.1|/1.61504e-46/52K active chromatin boundary protein [Culex quinquefasciatus]
Unigene18094	30	0	8.77	0.01	9.77643	1.04624e-09	1.04662e-08	GO:0042598//vesicular fraction	GO:0046872//metal ion binding	-	gi|194768743|ref|XP_001966471.1|/4.67698e-37/GF21979 [Drosophila ananassae]
Unigene25871	31	0	9.07	0.01	9.82496	5.25086e-10	5.37536e-09	-	-	-	gi|195019077|ref|XP_001984903.1|/1.34497e-111/GH16745 [Drosophila grimshawi]
Unigene12738	31	0	9.07	0.01	9.82496	5.25086e-10	5.36876e-09	GO:0044431//Golgi apparatus part;GO:0031224//intrinsic to membrane	GO:0008375//acetylglucosaminyltransferase activity	GO:0009311//oligosaccharide metabolic process;GO:0006487//protein amino acid N-linked glycosylation	gi|16506611|gb|AAL17663.1|/4.69407e-179/UDP-GlcNAc:alpha-6-D-mannoside beta-1,2-N-acetylglucosaminyltransferase II [Drosophila melanogaster]
Unigene16753	32	0	9.36	0.01	9.87036	2.6353e-10	2.79745e-09	-	GO:0016763//transferase activity, transferring pentosyl groups	GO:0019359;GO:0019357//nicotinate nucleotide biosynthetic process	gi|195147348|ref|XP_002014642.1|/1.03729e-121/GL19290 [Drosophila persimilis]
Unigene18450	32	0	9.36	0.01	9.87036	2.6353e-10	2.79389e-09	GO:0044421//extracellular region part	GO:0005488//binding	GO:0006950//response to stress;GO:0010259//multicellular organismal aging;GO:0055088//lipid homeostasis	gi|194759248|ref|XP_001961861.1|/9.44705e-53/GF14723 [Drosophila ananassae]
Unigene17335	32	0	9.36	0.01	9.87036	2.6353e-10	2.79034e-09	-	GO:0005488//binding;GO:0004672//protein kinase activity	GO:0048102//autophagic cell death	gi|195380041|ref|XP_002048779.1|/5.38536e-75/GJ21138 [Drosophila virilis]
Unigene3625	32	0	9.36	0.01	9.87036	2.6353e-10	2.7868e-09	-	-	-	gi|195175294|ref|XP_002028391.1|/1.47452e-59/GL18105 [Drosophila persimilis]
Unigene26182	32	0	9.36	0.01	9.87036	2.6353e-10	2.78326e-09	GO:0043231//intracellular membrane-bounded organelle	GO:0046914//transition metal ion binding	GO:0010468//regulation of gene expression;GO:0048812//neuron projection morphogenesis;GO:0048513//organ development	gi|195382643|ref|XP_002050039.1|/4.33352e-14/GJ20409 [Drosophila virilis]
Unigene20233	33	0	9.65	0.01	9.91439	1.32261e-10	1.43134e-09	-	GO:0046914//transition metal ion binding	-	gi|195334753|ref|XP_002034041.1|/2.60836e-35/GM20103 [Drosophila sechellia]
Unigene16910	33	0	9.65	0.01	9.91439	1.32261e-10	1.42948e-09	-	GO:0046872//metal ion binding	-	gi|195473919|ref|XP_002089239.1|/8.03459e-36/GE25322 [Drosophila yakuba]
Unigene20612	33	0	9.65	0.01	9.91439	1.32261e-10	1.42763e-09	-	-	-	gi|195124461|ref|XP_002006711.1|/1.63951e-148/GI21213 [Drosophila mojavensis]
Unigene4534	34	0	9.94	0.01	9.9571	6.6379e-11	7.36533e-10	-	-	-	gi|195394009|ref|XP_002055638.1|/0/GJ18675 [Drosophila virilis]
Unigene3135	34	0	9.94	0.01	9.9571	6.6379e-11	7.35553e-10	-	-	GO:0006810//transport	gi|56201316|dbj|BAD72917.1|/0/unnamed protein product [Drosophila sechellia]
Unigene9431	34	0	9.94	0.01	9.9571	6.6379e-11	7.34577e-10	GO:0043231//intracellular membrane-bounded organelle	GO:0016491//oxidoreductase activity;GO:0005506//iron ion binding	-	gi|21358007|ref|NP_649052.1|/7.80554e-37/Cyp12c1 [Drosophila melanogaster]
Unigene3534	34	0	9.94	0.01	9.9571	6.6379e-11	7.33602e-10	-	-	-	gi|195147262|ref|XP_002014599.1|/1.93307e-145/GL19271 [Drosophila persimilis]
Unigene12576	35	0	10.24	0.01	10	3.33144e-11	3.78214e-10	-	-	-	-
Unigene12331	35	0	10.24	0.01	10	3.33144e-11	3.77699e-10	-	GO:0005488//binding	-	gi|195377515|ref|XP_002047535.1|/3.88822e-31/GJ11878 [Drosophila virilis]
Unigene25470	35	0	10.24	0.01	10	3.33144e-11	3.77186e-10	-	-	-	gi|312378558|gb|EFR25102.1|/1.11425e-09/hypothetical protein AND_09860 [Anopheles darlingi]
Unigene20875	36	0	10.53	0.01	10.0403	1.67198e-11	1.96234e-10	-	-	-	gi|195484093|ref|XP_002090551.1|/0/GE13181 [Drosophila yakuba]
Unigene26507	36	0	10.53	0.01	10.0403	1.67198e-11	1.95958e-10	-	-	-	-
Unigene3626	37	0	10.82	0.01	10.0795	8.39134e-12	1.01783e-10	-	GO:0016802	GO:0044237//cellular metabolic process	gi|195377144|ref|XP_002047352.1|/1.06742e-129/GJ13390 [Drosophila virilis]
Unigene22022	37	0	10.82	0.01	10.0795	8.39134e-12	1.01635e-10	-	GO:0046872//metal ion binding;GO:0004672//protein kinase activity;GO:0032559//adenyl ribonucleotide binding	GO:0006464//protein modification process	gi|195428295|ref|XP_002062209.1|/8.26755e-143/GK17419 [Drosophila willistoni]
Unigene20261	37	0	10.82	0.01	10.0795	8.39134e-12	1.01488e-10	GO:0016020//membrane	-	GO:0007173//epidermal growth factor receptor signaling pathway;GO:0048468//cell development;GO:0048592//eye morphogenesis;GO:0007399//nervous system development	gi|195051952|ref|XP_001993204.1|/3.19146e-41/GH13204 [Drosophila grimshawi]
Unigene9892	37	0	10.82	0.01	10.0795	8.39134e-12	1.01341e-10	GO:0044424//intracellular part	GO:0016811//hydrolase activity, acting on carbon-nitrogen (but not peptide) bonds, in linear amides;GO:0030247//polysaccharide binding	GO:0035151//regulation of tube size, open tracheal system;GO:0006022	gi|195020632|ref|XP_001985235.1|/2.8025e-142/GH14613 [Drosophila grimshawi]
Unigene21263	37	0	10.82	0.01	10.0795	8.39134e-12	1.01194e-10	GO:0044464//cell part	-	GO:0023060	gi|116007174|ref|NP_001036282.1|/0/RhoGAP15B, isoform B [Drosophila melanogaster]
Unigene20802	37	0	10.82	0.01	10.0795	8.39134e-12	1.01048e-10	GO:0044421//extracellular region part	GO:0005488//binding;GO:0061135	GO:0042742//defense response to bacterium;GO:0006909//phagocytosis	gi|195084302|ref|XP_001997400.1|/2.55006e-99/GH11709 [Drosophila grimshawi]
Unigene18738	38	0	11.11	0.01	10.1176	4.21144e-12	5.26936e-11	-	-	-	gi|195399804|ref|XP_002058509.1|/4.95283e-57/GJ14284 [Drosophila virilis]
Unigene20809	38	0	11.11	0.01	10.1176	4.21144e-12	5.26146e-11	-	GO:0016616//oxidoreductase activity, acting on the CH-OH group of donors, NAD or NADP as acceptor;GO:0000166//nucleotide binding;GO:0048037//cofactor binding	GO:0007635//chemosensory behavior;GO:0006024//glycosaminoglycan biosynthetic process;GO:0002118//aggressive behavior;GO:0007420//brain development;GO:0007169//transmembrane receptor protein tyrosine kinase signaling pathway;GO:0015012//heparan sulfate proteoglycan biosynthetic process;GO:0060446;GO:0001707//mesoderm formation	gi|194752105|ref|XP_001958363.1|/7.22925e-112/GF10882 [Drosophila ananassae]
Unigene18667	38	0	11.11	0.01	10.1176	4.21144e-12	5.25358e-11	-	-	-	gi|198472053|ref|XP_002133325.1|/2.19487e-26/GA28085 [Drosophila pseudoobscura pseudoobscura]
Unigene13575	38	0	11.11	0.01	10.1176	4.21144e-12	5.24573e-11	-	-	-	gi|195379778|ref|XP_002048653.1|/1.00585e-93/GJ14093 [Drosophila virilis]
Unigene15138	39	0	11.41	0.01	10.1561	2.11364e-12	2.77369e-11	-	-	-	gi|125775591|ref|XP_001358994.1|/6.79826e-36/GA11068 [Drosophila pseudoobscura pseudoobscura]
Unigene20006	39	0	11.41	0.01	10.1561	2.11364e-12	2.76933e-11	-	-	-	gi|195381915|ref|XP_002049678.1|/8.48544e-59/GJ21726 [Drosophila virilis]
Unigene12880	39	0	11.41	0.01	10.1561	2.11364e-12	2.76499e-11	-	-	-	gi|195123881|ref|XP_002006430.1|/6.28152e-14/GI21038 [Drosophila mojavensis]
Unigene4290	40	0	11.7	0.01	10.1923	1.06079e-12	1.45388e-11	-	-	-	gi|195389348|ref|XP_002053339.1|/7.42869e-71/GJ23393 [Drosophila virilis]
Unigene13499	41	0	11.99	0.01	10.2276	5.32392e-13	7.60964e-12	GO:0044464//cell part	GO:0046872//metal ion binding	GO:0016055//Wnt receptor signaling pathway	gi|195032633|ref|XP_001988533.1|/1.41389e-104/GH10525 [Drosophila grimshawi]
Unigene21708	41	0	11.99	0.01	10.2276	5.32392e-13	7.59661e-12	-	-	-	gi|40882483|gb|AAR96153.1|/3.59434e-13/RE66690p [Drosophila melanogaster]
Unigene5058	42	0	12.28	0.01	10.2621	2.67196e-13	4.00458e-12	GO:0005681//spliceosomal complex	GO:0005488//binding	GO:0000377//RNA splicing, via transesterification reactions with bulged adenosine as nucleophile	gi|19921778|ref|NP_610339.1|/0/spenito, isoform B [Drosophila melanogaster]
Unigene22176	42	0	12.28	0.01	10.2621	2.67196e-13	3.99739e-12	GO:0016585//chromatin remodeling complex;GO:0000267//cell fraction;GO:0005678//chromatin assembly complex;GO:0043232	GO:0003916//DNA topoisomerase activity;GO:0001071;GO:0032559//adenyl ribonucleotide binding;GO:0043565//sequence-specific DNA binding;GO:0000217//DNA secondary structure binding;GO:0003723//RNA binding	GO:0006351//transcription, DNA-dependent;GO:0016458//gene silencing;GO:0051303//establishment of chromosome localization;GO:0006259//DNA metabolic process;GO:0000070//mitotic sister chromatid segregation	gi|194761210|ref|XP_001962822.1|/0/GF15632 [Drosophila ananassae]
Unigene19612	42	0	12.28	0.01	10.2621	2.67196e-13	3.99022e-12	GO:0031224//intrinsic to membrane;GO:0043231//intracellular membrane-bounded organelle	GO:0030246//carbohydrate binding;GO:0016740//transferase activity	-	gi|194749276|ref|XP_001957065.1|/3.26799e-07/GF24250 [Drosophila ananassae]
Unigene21644	42	0	12.28	0.01	10.2621	2.67196e-13	3.98308e-12	-	-	-	gi|195440596|ref|XP_002068126.1|/1.65271e-94/GK12426 [Drosophila willistoni]
Unigene4362	43	0	12.58	0.01	10.2969	1.34101e-13	2.15726e-12	-	GO:0022892	GO:0006810//transport	gi|195110183|ref|XP_001999661.1|/0/GI24645 [Drosophila mojavensis]
Unigene4127	44	0	12.87	0.01	10.3298	6.73026e-14	1.13529e-12	-	-	-	gi|289741749|gb|ADD19622.1|/0/thioredoxin binding protein tBP-2/VDUP1 [Glossina morsitans morsitans]
Unigene22304	44	0	12.87	0.01	10.3298	6.73026e-14	1.133e-12	-	-	GO:0006915//apoptosis	gi|194758918|ref|XP_001961703.1|/6.49259e-167/GF15101 [Drosophila ananassae]
Unigene19432	44	0	12.87	0.01	10.3298	6.73026e-14	1.13071e-12	-	GO:0046914//transition metal ion binding;GO:0070011//peptidase activity, acting on L-amino acid peptides	GO:0019538//protein metabolic process;GO:0009612//response to mechanical stimulus	gi|195394786|ref|XP_002056023.1|/0/GJ10710 [Drosophila virilis]
Unigene3580	47	0	13.75	0.01	10.4252	8.50808e-15	1.55137e-13	GO:0005578//proteinaceous extracellular matrix	-	GO:0009653//anatomical structure morphogenesis	gi|195428901|ref|XP_002062504.1|/0/GK16620 [Drosophila willistoni]
Unigene20792	47	0	13.75	0.01	10.4252	8.50808e-15	1.54799e-13	-	GO:0005488//binding	-	gi|195443972|ref|XP_002069660.1|/0/GK11641 [Drosophila willistoni]
Unigene10529	48	0	14.04	0.01	10.4553	4.27004e-15	7.90717e-14	GO:0043231//intracellular membrane-bounded organelle	GO:0046914//transition metal ion binding;GO:0001071;GO:0003676//nucleic acid binding;GO:0003702//RNA polymerase II transcription factor activity;GO:0016564//transcription repressor activity	GO:0006351//transcription, DNA-dependent;GO:0001751//compound eye photoreceptor cell differentiation;GO:0051707//response to other organism;GO:0055002//striated muscle cell development;GO:0035071//salivary gland cell autophagic cell death;GO:0007292//female gamete generation;GO:0035112//genitalia morphogenesis;GO:0044248//cellular catabolic process;GO:0050793//regulation of developmental process	gi|195060400|ref|XP_001995798.1|/1.78534e-55/GH17956 [Drosophila grimshawi]
Unigene18589	48	0	14.04	0.01	10.4553	4.27004e-15	7.88963e-14	-	-	-	-
Unigene20250	51	0	14.92	0.01	10.543	5.39798e-16	1.05097e-14	GO:0044424//intracellular part	GO:0046872//metal ion binding;GO:0016791//phosphatase activity	GO:0006935//chemotaxis;GO:0007399//nervous system development;GO:0006563//L-serine metabolic process	gi|289743741|gb|ADD20618.1|/6.72855e-102/phosphoserine phosphatase [Glossina morsitans morsitans]
Unigene20692	53	0	15.5	0.01	10.5981	1.35966e-16	2.71705e-15	-	-	-	gi|289741209|gb|ADD19352.1|/7.52002e-84/M13 family peptidase [Glossina morsitans morsitans]
Unigene4134	54	0	15.79	0.01	10.6248	6.82388e-17	1.38354e-15	-	GO:0070011//peptidase activity, acting on L-amino acid peptides	GO:0019538//protein metabolic process	gi|195570199|ref|XP_002103096.1|/1.49062e-72/GD19144 [Drosophila simulans]
Unigene12043	54	0	15.79	0.01	10.6248	6.82388e-17	1.38018e-15	-	-	-	gi|195383522|ref|XP_002050475.1|/3.37757e-114/GJ20184 [Drosophila virilis]
Unigene8986	55	0	16.09	0.01	10.6519	3.42478e-17	7.04659e-16	-	GO:0005198//structural molecule activity	-	gi|195379790|ref|XP_002048658.1|/3.52203e-24/GJ14096 [Drosophila virilis]
Unigene16938	55	0	16.09	0.01	10.6519	3.42478e-17	7.02923e-16	-	-	GO:0007009//plasma membrane organization;GO:0007267//cell-cell signaling	gi|24662167|ref|NP_729600.1|/3.09737e-18/scramblase 1, isoform C [Drosophila melanogaster]
Unigene21422	57	0	16.67	0.01	10.703	8.62644e-18	1.81068e-16	GO:0043232	GO:0004674//protein serine/threonine kinase activity;GO:0032559//adenyl ribonucleotide binding	GO:0065008;GO:0007265//Ras protein signal transduction;GO:0000165//MAPKKK cascade;GO:0006935//chemotaxis;GO:0001700//embryonic development via the syncytial blastoderm;GO:0010769;GO:0006464//protein modification process	gi|195446128|ref|XP_002070640.1|/0/GK12175 [Drosophila willistoni]
Unigene2133	57	0	16.67	0.01	10.703	8.62644e-18	1.80613e-16	-	-	-	gi|170030336|ref|XP_001843045.1|/3.12882e-12/3-oxoacyl-[acyl-carrier-protein] reductase [Culex quinquefasciatus]
CL106.Contig1	57	0	16.67	0.01	10.703	8.62644e-18	1.80161e-16	GO:0043231//intracellular membrane-bounded organelle	GO:0004611//phosphoenolpyruvate carboxykinase activity;GO:0032561//guanyl ribonucleotide binding;GO:0016772//transferase activity, transferring phosphorus-containing groups	GO:0006006//glucose metabolic process	gi|195442051|ref|XP_002068774.1|/6.99719e-139/GK17956 [Drosophila willistoni]
Unigene4008	59	0	17.26	0.01	10.7532	2.17286e-18	4.67867e-17	GO:0031410//cytoplasmic vesicle;GO:0030054//cell junction;GO:0043231//intracellular membrane-bounded organelle	GO:0030528//transcription regulator activity;GO:0001071;GO:0005515//protein binding;GO:0003677//DNA binding	GO:0035110//leg morphogenesis;GO:0008595//anterior/posterior axis specification, embryo;GO:0007369//gastrulation;GO:0001751//compound eye photoreceptor cell differentiation;GO:0007435//salivary gland morphogenesis;GO:0035168//larval lymph gland hemocyte differentiation;GO:0002682//regulation of immune system process;GO:0001708//cell fate specification;GO:0002781//antifungal peptide production;GO:…	gi|24584826|ref|NP_724054.1|/9.69652e-92/dorsal, isoform C [Drosophila melanogaster]
Unigene21356	63	0	18.42	0.01	10.8471	1.37858e-19	3.1132e-18	GO:0044444//cytoplasmic part	GO:0003824//catalytic activity	GO:0019725//cellular homeostasis	gi|198475049|ref|XP_001356908.2|/8.26682e-13/GA19146 [Drosophila pseudoobscura pseudoobscura]
Unigene3524	65	0	19.01	0.01	10.8925	3.47242e-20	8.01542e-19	-	-	-	gi|195127171|ref|XP_002008042.1|/4.5042e-174/GI13288 [Drosophila mojavensis]
Unigene3381	67	0	19.59	0.01	10.9359	8.74646e-21	2.07058e-19	-	GO:0030554//adenyl nucleotide binding;GO:0016627//oxidoreductase activity, acting on the CH-CH group of donors	GO:0008152//metabolic process	gi|195584840|ref|XP_002082212.1|/1.54564e-48/GD11444 [Drosophila simulans]
CL1052.Contig1	68	0	19.89	0.01	10.9578	4.38968e-21	1.04811e-19	-	-	-	gi|195442916|ref|XP_002069192.1|/7.21003e-74/GK24548 [Drosophila willistoni]
Unigene11997	68	0	19.89	0.01	10.9578	4.38968e-21	1.04512e-19	-	-	-	gi|21355123|ref|NP_652017.1|/0/l(3)82Fd, isoform B [Drosophila melanogaster]
Unigene16618	69	0	20.18	0.01	10.9787	2.20308e-21	5.32124e-20	-	GO:0016772//transferase activity, transferring phosphorus-containing groups	GO:0042723//thiamin and derivative metabolic process	gi|194744413|ref|XP_001954689.1|/1.15078e-76/GF18398 [Drosophila ananassae]
Unigene2951	70	0	20.47	0.01	10.9993	1.10569e-21	2.6862e-20	-	-	-	gi|194896216|ref|XP_001978435.1|/5.37133e-22/GG17679 [Drosophila erecta]
Unigene15328	73	0	21.35	0.01	11.06	1.39776e-22	3.57286e-21	-	GO:0005488//binding;GO:0070011//peptidase activity, acting on L-amino acid peptides	GO:0007154//cell communication;GO:0019538//protein metabolic process	gi|289743385|gb|ADD20440.1|/3.58093e-61/metalloexopeptidases [Glossina morsitans morsitans]
Unigene10738	74	0	21.64	0.01	11.0795	7.01508e-23	1.80422e-21	-	-	-	gi|263359661|gb|ACY70497.1|/5.45365e-156/hypothetical protein DVIR88_6g0034 [Drosophila virilis]
Unigene4221	75	0	21.93	0.01	11.0987	3.52072e-23	9.08302e-22	-	-	-	-
Unigene11524	77	0	22.52	0.01	11.137	8.86814e-24	2.36853e-22	-	-	-	gi|195440458|ref|XP_002068059.1|/0/GK12188 [Drosophila willistoni]
Unigene10900	79	0	23.1	0.01	11.1737	2.23374e-24	6.08293e-23	GO:0016020//membrane	-	GO:0006810//transport	gi|195130020|ref|XP_002009452.1|/0/GI15358 [Drosophila mojavensis]
Unigene20848	83	0	24.27	0.01	11.245	1.4172e-25	3.96294e-24	-	GO:0019787//small conjugating protein ligase activity	GO:0060255;GO:0006464//protein modification process	gi|161076514|ref|NP_001097261.1|/5.66885e-92/CG7220, isoform E [Drosophila melanogaster]
Unigene11020	88	0	25.74	0.01	11.3298	4.51266e-27	1.33348e-25	GO:0030529//ribonucleoprotein complex	GO:0003723//RNA binding	GO:0050658//RNA transport;GO:0006613//cotranslational protein targeting to membrane	gi|289740127|gb|ADD18811.1|/0/signal recognition particle subunit srp72 [Glossina morsitans morsitans]
Unigene11922	92	0	26.91	0.01	11.3939	2.86308e-28	8.80371e-27	-	-	-	gi|12619290|dbj|BAB21529.1|/6.65718e-108/cathepsin B mRNA 3'-untranslated-region-binding protein CBBP [Sarcophaga peregrina]
Unigene3825	93	0	27.2	0.01	11.4094	1.43692e-28	4.43476e-27	GO:0005681//spliceosomal complex	GO:0003723//RNA binding;GO:0046914//transition metal ion binding	GO:0007563//regulation of eclosion;GO:0000377//RNA splicing, via transesterification reactions with bulged adenosine as nucleophile;GO:0007010//cytoskeleton organization;GO:0048511//rhythmic process;GO:0007626//locomotory behavior;GO:0033036;GO:0007300//ovarian nurse cell to oocyte transport	gi|17647581|ref|NP_523957.1|/4.93919e-122/lark, isoform A [Drosophila melanogaster]
Unigene8713	94	0	27.49	0.01	11.4247	7.21162e-29	2.23399e-27	-	-	-	gi|195108641|ref|XP_001998901.1|/4.35368e-30/GI24221 [Drosophila mojavensis]
Unigene3976	100	0	29.25	0.01	11.5142	1.15248e-30	3.73681e-29	GO:0044444//cytoplasmic part	-	-	gi|195391628|ref|XP_002054462.1|/3.37781e-68/GJ24467 [Drosophila virilis]
Unigene18353	108	0	31.59	0.01	11.6253	4.6391e-33	1.59742e-31	GO:0015630//microtubule cytoskeleton;GO:0042579//microbody	GO:0030554//adenyl nucleotide binding;GO:0051536//iron-sulfur cluster binding;GO:0046914//transition metal ion binding;GO:0016726//oxidoreductase activity, acting on CH or CH2 groups, NAD or NADP as acceptor;GO:0016727;GO:0050662//coenzyme binding	GO:0006644//phospholipid metabolic process;GO:0006145//purine base catabolic process;GO:0009064//glutamine family amino acid metabolic process;GO:0010259//multicellular organismal aging;GO:0006586	gi|156146|gb|AAA27880.1|/0/xanthine dehydrogenase (AA at 2538) [Calliphora vicina]
Unigene20437	145	0	42.41	0.01	12.0502	3.87824e-44	1.56123e-42	-	GO:0008238//exopeptidase activity	-	gi|195158767|ref|XP_002020256.1|/1.49702e-96/GL13602 [Drosophila persimilis]
Unigene20071	149	0	43.58	0.01	12.0895	2.46056e-45	1.01004e-43	GO:0043231//intracellular membrane-bounded organelle	GO:0030247//polysaccharide binding;GO:0046914//transition metal ion binding;GO:0001071;GO:0003677//DNA binding;GO:0004879//ligand-dependent nuclear receptor activity;GO:0003702//RNA polymerase II transcription factor activity	GO:0006022;GO:0010468//regulation of gene expression;GO:0009791//post-embryonic development;GO:0006351//transcription, DNA-dependent	gi|195379022|ref|XP_002048280.1|/9.76101e-112/GJ13881 [Drosophila virilis]
Unigene4972	156	0	45.62	0.01	12.1555	1.97349e-47	8.26386e-46	GO:0043231//intracellular membrane-bounded organelle	GO:0005488//binding	GO:0009057//macromolecule catabolic process	gi|194883754|ref|XP_001975965.1|/0/GG22597 [Drosophila erecta]
Unigene3884	161	0	47.09	0.01	12.2012	6.28398e-49	2.72731e-47	GO:0005911//cell-cell junction;GO:0031224//intrinsic to membrane	GO:0022829	-	gi|195451956|ref|XP_002073149.1|/1.58501e-142/GK13974 [Drosophila willistoni]
Unigene3682	199	0	58.2	0.01	12.5068	2.63654e-60	1.35619e-58	GO:0031224//intrinsic to membrane	-	-	gi|194744646|ref|XP_001954804.1|/1.40281e-113/GF16560 [Drosophila ananassae]
Unigene9834	214	0	62.59	0.01	12.6117	8.5121e-65	4.60593e-63	GO:0044444//cytoplasmic part	GO:0022892	GO:0017038//protein import	gi|1850812|emb|CAA55706.1|/2.13179e-29/arylphorin receptor [Calliphora vicina]
Unigene9778	331	0	96.8	0.01	13.2408	7.94766e-100	5.17405e-98	GO:0032991//macromolecular complex;GO:0015630//microtubule cytoskeleton	GO:0032561//guanyl ribonucleotide binding;GO:0017111//nucleoside-triphosphatase activity	GO:0043623//cellular protein complex assembly;GO:0007017//microtubule-based process	gi|157131457|ref|XP_001655855.1|/2.57542e-123/tubulin alpha chain [Aedes aegypti]
Unigene19185	472	0	138.04	0.01	13.7528	4.83998e-142	3.63347e-140	-	GO:0008233//peptidase activity	-	gi|194752681|ref|XP_001958648.1|/6.20437e-101/GF12462 [Drosophila ananassae]
Unigene18756	1137	0	332.52	0.01	15.0212	0	0	-	-	-	-

## Sheet: Lard oil-fed vs Control
Gene	RawIntensity-Lard oil-fed group	RawIntensity-Control group	TPM-Lard oil-fed group	TPM-Control group	log2 Ratio(Lard oil-fed group/Control group)	P-Value	FDR	GO Component	GO Function	GO Process	blast nr
Unigene10902	0	164	0.01	48.33	-12.2387	0	0	-	GO:0005198//structural molecule activity	-	gi|195159176|ref|XP_002020458.1|/2.33958e-36/GL14004 [Drosophila persimilis]
Unigene21904	0	114	0.01	33.59	-11.7138	0	0	-	-	-	-
Unigene4072	0	107	0.01	31.53	-11.6225	0	0	-	-	-	gi|195051846|ref|XP_001993182.1|/5.63712e-10/GH13216 [Drosophila grimshawi]
Unigene21059	0	88	0.01	25.93	-11.3404	0	0	-	GO:0016788//hydrolase activity, acting on ester bonds	-	gi|194882881|ref|XP_001975538.1|/2.52859e-93/GG22369 [Drosophila erecta]
Unigene11051	0	75	0.01	22.1	-11.1098	0	0	-	-	-	-
Unigene5125	0	65	0.01	19.15	-10.9031	0	0	-	-	-	gi|195446355|ref|XP_002070742.1|/1.21211e-15/GK19214 [Drosophila willistoni]
Unigene21046	0	57	0.01	16.8	-10.7142	0	0	-	GO:0004175//endopeptidase activity	GO:0019538//protein metabolic process	gi|195433873|ref|XP_002064931.1|/1.84965e-17/GK19045 [Drosophila willistoni]
Unigene17873	0	45	0.01	13.26	-10.3729	5.32908e-15	1.08456e-13	-	GO:0003824//catalytic activity	-	gi|195390524|ref|XP_002053918.1|/2.10411e-55/GJ24146 [Drosophila virilis]
Unigene9878	0	44	0.01	12.97	-10.341	1.13243e-14	2.24574e-13	-	-	-	gi|62471876|ref|NP_001014558.1|/8.04513e-37/CG33514 [Drosophila melanogaster]
Unigene13835	0	34	0.01	10.02	-9.96867	1.70204e-11	2.33173e-10	-	-	-	gi|289741725|gb|ADD19610.1|/1.37337e-32/synaptic vesicle transporter sVOP [Glossina morsitans morsitans]
Unigene11174	0	34	0.01	10.02	-9.96867	1.70204e-11	2.32762e-10	-	-	-	gi|195386772|ref|XP_002052078.1|/1.01797e-87/GJ17353 [Drosophila virilis]
Unigene9599	0	27	0.01	7.96	-9.63662	2.78608e-09	3.13545e-08	-	-	-	gi|195578593|ref|XP_002079149.1|/3.239e-09/GD22151 [Drosophila simulans]
CL41.Contig1	0	25	0.01	7.37	-9.52552	1.19555e-08	1.27339e-07	-	GO:0070011//peptidase activity, acting on L-amino acid peptides	GO:0019538//protein metabolic process	gi|195158230|ref|XP_002019995.1|/1.23488e-82/GL13734 [Drosophila persimilis]
Unigene11924	0	24	0.01	7.07	-9.46557	2.4766e-08	2.54015e-07	-	-	-	gi|195440270|ref|XP_002067965.1|/5.76645e-64/GK11682 [Drosophila willistoni]
Unigene22645	0	24	0.01	7.07	-9.46557	2.4766e-08	2.5368e-07	GO:0043231//intracellular membrane-bounded organelle	GO:0016491//oxidoreductase activity;GO:0005506//iron ion binding	GO:0009636//response to toxin	gi|195440484|ref|XP_002068072.1|/2.79959e-61/GK12265 [Drosophila willistoni]
Unigene23290	0	22	0.01	6.48	-9.33985	1.06275e-07	1.00863e-06	GO:0044464//cell part	GO:0016491//oxidoreductase activity;GO:0005506//iron ion binding	GO:0008152//metabolic process	gi|157382744|gb|ABV48810.1|/8.14542e-66/cytochrome P450 CYP6A5v2 [Musca domestica]
Unigene12089	0	20	0.01	5.89	-9.20212	4.5604e-07	3.93779e-06	-	-	-	-
Unigene9929	0	20	0.01	5.89	-9.20212	4.5604e-07	3.93341e-06	-	GO:0042302//structural constituent of cuticle	GO:0051234//establishment of localization	gi|194752239|ref|XP_001958430.1|/3.55427e-27/GF23524 [Drosophila ananassae]
Unigene23163	0	19	0.01	5.6	-9.12928	9.44692e-07	7.91052e-06	-	-	-	gi|298569364|gb|ADI87393.1|/1.88383e-17/putative lectin alpha-subunit [Lucilia sericata]
Unigene11916	0	18	0.01	5.3	-9.04985	1.95694e-06	1.55155e-05	-	-	-	gi|195454093|ref|XP_002074083.1|/4.09949e-39/GK14457 [Drosophila willistoni]
Unigene17855	0	17	0.01	5.01	-8.96867	4.05382e-06	3.03704e-05	-	-	-	gi|195428527|ref|XP_002062324.1|/3.94086e-33/GK17477 [Drosophila willistoni]
Unigene20562	0	16	0.01	4.71	-8.87958	8.39752e-06	5.96832e-05	-	GO:0070011//peptidase activity, acting on L-amino acid peptides	-	gi|125810648|ref|XP_001361560.1|/1.41051e-63/GA11574 [Drosophila pseudoobscura pseudoobscura]
Unigene2977	0	16	0.01	4.71	-8.87958	8.39752e-06	5.96285e-05	-	-	-	gi|85822201|gb|ABC84589.1|/3.82303e-29/TEP2 protein [Glossina morsitans morsitans]
Unigene14447	0	16	0.01	4.71	-8.87958	8.39752e-06	5.9574e-05	-	-	-	gi|195572670|ref|XP_002104318.1|/7.76375e-11/GD20893 [Drosophila simulans]
CL51.Contig2	0	14	0.01	4.13	-8.69	3.6035e-05	0.000225881	-	GO:0004091//carboxylesterase activity	GO:0044238//primary metabolic process	gi|195445643|ref|XP_002070419.1|/1.19778e-149/GK12042 [Drosophila willistoni]
Unigene25881	0	14	0.01	4.13	-8.69	3.6035e-05	0.000225699	-	-	-	-
Unigene20508	0	14	0.01	4.13	-8.69	3.6035e-05	0.000225517	-	-	GO:0044238//primary metabolic process	gi|194874958|ref|XP_001973497.1|/1.25881e-29/GG16116 [Drosophila erecta]
Unigene4641	0	13	0.01	3.83	-8.5812	7.4647e-05	0.0004375	-	-	-	-
Unigene23754	0	13	0.01	3.83	-8.5812	7.4647e-05	0.00043717	GO:0044464//cell part	-	GO:0019538//protein metabolic process	gi|195050743|ref|XP_001992958.1|/2.17203e-84/GH13562 [Drosophila grimshawi]
Unigene12660	0	13	0.01	3.83	-8.5812	7.4647e-05	0.00043684	-	-	-	gi|195430424|ref|XP_002063255.1|/1.952e-75/GK21825 [Drosophila willistoni]
Unigene10227	0	13	0.01	3.83	-8.5812	7.4647e-05	0.00043651	-	-	-	gi|2565392|gb|AAB81989.1|/2.62397e-11/cuticle 1 [Lucilia cuprina]
Unigene14695	0	12	0.01	3.54	-8.46761	0.000154632	0.000845569	-	-	-	gi|194761418|ref|XP_001962926.1|/1.63605e-21/GF14186 [Drosophila ananassae]
Unigene19978	0	12	0.01	3.54	-8.46761	0.000154632	0.000844973	-	-	-	-
Unigene724	0	12	0.01	3.54	-8.46761	0.000154632	0.000844378	-	-	-	-
Unigene6011	0	12	0.01	3.54	-8.46761	0.000154632	0.000843784	-	-	-	gi|195349047|ref|XP_002041058.1|/1.5627e-32/GM15255 [Drosophila sechellia]
Unigene17532	0	12	0.01	3.54	-8.46761	0.000154632	0.00084319	-	GO:0030247//polysaccharide binding	-	gi|758803|gb|AAB70878.1|/2.9634e-25/peritrophin-95 precursor [Lucilia cuprina]
Unigene23690	0	12	0.01	3.54	-8.46761	0.000154632	0.000842598	-	-	-	-
Unigene5199	15	597	4.13	175.92	-5.41263	1.24469e-07	1.16844e-06	-	-	-	gi|118640|sp|P18684.1|DIPD_PROTE/1.18448e-27/RecName: Full=Diptericin-D; Flags: Precursor
Unigene11742	597	23005	164.18	6778.78	-5.36768	0	0	-	-	-	-
Unigene15372	20	589	5.5	173.56	-4.97986	6.22966e-09	6.76538e-08	-	-	-	-
Unigene21905	2	57	0.55	16.8	-4.93289	0.000122789	0.000683495	-	-	-	-
Unigene11329	15	411	4.13	121.11	-4.87403	1.24469e-07	1.16703e-06	-	-	-	gi|195433577|ref|XP_002064787.1|/1.66229e-95/GK15013 [Drosophila willistoni]
Unigene10729	2	53	0.55	15.62	-4.82782	0.000122789	0.000683005	-	-	-	gi|63148848|gb|AAY34546.1|/7.08024e-09/putative 15.6 kDa secreted salivary gland protein [Stomoxys calcitrans]
Unigene21117	3	78	0.83	22.98	-4.79112	8.12388e-05	0.000470445	-	GO:0042302//structural constituent of cuticle	-	gi|194752233|ref|XP_001958427.1|/1.17135e-27/GF10918 [Drosophila ananassae]
Unigene10603	10	247	2.75	72.78	-4.72604	2.25938e-06	1.7732e-05	-	GO:0005198//structural molecule activity	GO:0006950//response to stress	gi|289743435|gb|ADD20465.1|/9.06167e-94/crystallin alpha B [Glossina morsitans morsitans]
Unigene21896	2	49	0.55	14.44	-4.7145	0.000122789	0.000683986	-	-	-	gi|195375734|ref|XP_002046655.1|/1.48254e-38/GJ12999 [Drosophila virilis]
Unigene3909	13	276	3.58	81.33	-4.50576	4.03162e-07	3.50462e-06	-	GO:0005198//structural molecule activity	-	gi|195426966|ref|XP_002061552.1|/5.22322e-38/GK20647 [Drosophila willistoni]
Unigene10691	5	105	1.38	30.94	-4.48673	3.26694e-05	0.000206622	-	-	-	-
Unigene10256	14	284	3.85	83.68	-4.44195	2.24486e-07	2.03111e-06	-	-	-	gi|195393102|ref|XP_002055193.1|/1.811e-08/GJ18926 [Drosophila virilis]
CL28.Contig1	41	792	11.28	233.38	-4.37084	1.56097e-13	2.70778e-12	-	-	-	-
CL807.Contig1	8	141	2.2	41.55	-4.23927	6.85482e-06	4.98147e-05	-	GO:0004175//endopeptidase activity	-	gi|24640013|ref|NP_572281.1|/3.43812e-48/CG6041 [Drosophila melanogaster]
Unigene3834	36	614	9.9	180.92	-4.19178	5.53336e-13	8.79215e-12	GO:0044421//extracellular region part	GO:0004175//endopeptidase activity	GO:0019538//protein metabolic process	gi|11096219|gb|AAG30241.1|/1.28346e-42/serine protease K6.2/F1R2 [Chrysomya bezziana]
Unigene12750	4	68	1.1	20.04	-4.18731	5.249e-05	0.000319974	-	-	-	gi|195376541|ref|XP_002047055.1|/1.30287e-42/GJ12135 [Drosophila virilis]
Unigene23167	2	34	0.55	10.02	-4.18731	0.000122793	0.000682533	GO:0044464//cell part	GO:0046872//metal ion binding	-	gi|118428560|gb|ABK91490.1|/2.47569e-60/CYP6A27 [Lucilia cuprina]
CL1110.Contig1	3	51	0.83	15.03	-4.17859	8.12388e-05	0.000470796	-	-	-	gi|8574431|dbj|BAA96798.1|/2.68023e-10/sarcophaga-derived Rel/Ankyrin molecule [Sarcophaga peregrina]
Unigene11176	20	330	5.5	97.24	-4.14405	6.22966e-09	6.75591e-08	-	-	-	gi|195471850|ref|XP_002088215.1|/4.17842e-17/GE13692 [Drosophila yakuba]
Unigene9677	72	1185	19.8	349.18	-4.1404	0	0	-	GO:0004175//endopeptidase activity	-	gi|9651984|gb|AAF91345.1|/4.9912e-100/chymotrypsin-like serine protease precursor [Glossina morsitans morsitans]
Unigene3125	13	203	3.58	59.82	-4.0626	4.03162e-07	3.50855e-06	-	GO:0004175//endopeptidase activity	-	gi|9651984|gb|AAF91345.1|/7.96411e-97/chymotrypsin-like serine protease precursor [Glossina morsitans morsitans]
Unigene11471	167	2598	45.93	765.54	-4.05897	1.08358e-13	1.94492e-12	-	-	-	-
Unigene11579	128	1975	35.2	581.96	-4.04727	0	0	-	-	-	gi|195446355|ref|XP_002070742.1|/5.49985e-19/GK19214 [Drosophila willistoni]
Unigene11401	70	985	19.25	290.25	-3.91437	0	0	-	-	-	-
Unigene9876	2	27	0.55	7.96	-3.85526	0.000123135	0.000683947	-	-	-	gi|195587758|ref|XP_002083628.1|/3.18663e-62/GD13840 [Drosophila simulans]
Unigene19515	4	54	1.1	15.91	-3.85436	5.249e-05	0.000319723	-	GO:0003824//catalytic activity	GO:0008152//metabolic process	gi|195439372|ref|XP_002067605.1|/1.06556e-80/GK16521 [Drosophila willistoni]
Unigene10625	114	1534	31.35	452.02	-3.84985	5.86198e-14	1.10593e-12	-	GO:0004175//endopeptidase activity	GO:0019538//protein metabolic process	gi|195027297|ref|XP_001986520.1|/7.99639e-147/GH21411 [Drosophila grimshawi]
Unigene9685	89	1155	24.48	340.34	-3.7973	0	0	-	GO:0046914//transition metal ion binding;GO:0008235//metalloexopeptidase activity	GO:0019538//protein metabolic process	gi|195588478|ref|XP_002083985.1|/8.98454e-115/GD13057 [Drosophila simulans]
Unigene4698	8	101	2.2	29.76	-3.7578	6.85482e-06	4.97215e-05	-	-	-	gi|198456346|ref|XP_001360294.2|/0/GA15255 [Drosophila pseudoobscura pseudoobscura]
Unigene3837	11	138	3.03	40.66	-3.74622	1.28024e-06	1.04384e-05	-	GO:0016407//acetyltransferase activity	-	gi|289743253|gb|ADD20374.1|/2.04733e-48/glucosamine-phosphate N-acetyltransferase [Glossina morsitans morsitans]
Unigene5861	42	506	11.55	149.1	-3.69032	1.1946e-13	2.12941e-12	-	-	-	gi|62471876|ref|NP_001014558.1|/2.83431e-13/CG33514 [Drosophila melanogaster]
Unigene2976	2	24	0.55	7.07	-3.68421	0.000125288	0.000693915	-	-	-	gi|85822201|gb|ABC84589.1|/8.30112e-49/TEP2 protein [Glossina morsitans morsitans]
Unigene161	4	47	1.1	13.85	-3.65431	5.249e-05	0.000319472	GO:0043231//intracellular membrane-bounded organelle	GO:0016462//pyrophosphatase activity;GO:0032559//adenyl ribonucleotide binding	-	gi|195472429|ref|XP_002088503.1|/1.12353e-78/GE12088 [Drosophila yakuba]
Unigene4040	25	289	6.88	85.16	-3.6297	2.98996e-10	3.66258e-09	-	-	-	gi|118640|sp|P18684.1|DIPD_PROTE/2.21651e-10/RecName: Full=Diptericin-D; Flags: Precursor
Unigene20560	5	57	1.38	16.8	-3.60572	3.26694e-05	0.00020696	-	GO:0008081//phosphoric diester hydrolase activity	GO:0005975//carbohydrate metabolic process	gi|195346309|ref|XP_002039708.1|/0/GM15804 [Drosophila sechellia]
Unigene4340	5	57	1.38	16.8	-3.60572	3.26694e-05	0.000206791	-	GO:0046914//transition metal ion binding;GO:0008235//metalloexopeptidase activity	GO:0019538//protein metabolic process	gi|54650574|gb|AAV36866.1|/2.33463e-168/RE64060p [Drosophila melanogaster]
Unigene21107	6	68	1.65	20.04	-3.60234	1.97812e-05	0.000130539	-	-	-	gi|195387830|ref|XP_002052595.1|/1.32187e-57/GJ20777 [Drosophila virilis]
Unigene4400	7	79	1.93	23.28	-3.59242	1.17357e-05	8.1249e-05	-	-	-	-
Unigene10152	309	3249	84.98	957.37	-3.49388	6.124e-13	9.65152e-12	GO:0005859//muscle myosin complex;GO:0030017//sarcomere	GO:0008092//cytoskeletal protein binding;GO:0042802//identical protein binding;GO:0003774//motor activity;GO:0016887//ATPase activity;GO:0005198//structural molecule activity;GO:0032559//adenyl ribonucleotide binding	GO:0003012//muscle system process;GO:0014866//skeletal myofibril assembly;GO:0007424//open tracheal system development	gi|289742061|gb|ADD19778.1|/1.94136e-95/myosin heavy chain [Glossina morsitans morsitans]
Unigene10414	184	1901	50.6	560.16	-3.46863	2.42916e-13	4.13064e-12	-	GO:0042302//structural constituent of cuticle	-	gi|194752243|ref|XP_001958432.1|/2.41898e-09/GF23522 [Drosophila ananassae]
Unigene9991	22	210	6.05	61.88	-3.35447	1.85377e-09	2.12635e-08	-	-	-	-
CL681.Contig1	24	228	6.6	67.18	-3.34749	5.4947e-10	6.57499e-09	-	-	-	gi|62471876|ref|NP_001014558.1|/7.40844e-69/CG33514 [Drosophila melanogaster]
Unigene10796	9	85	2.48	25.05	-3.3364	3.95498e-06	2.9716e-05	GO:0005576//extracellular region	-	-	gi|12657853|gb|AAK01058.1|AF327454_1/8.01201e-25/peritrophin-15 [Lucilia cuprina]
Unigene10674	885	8278	243.38	2439.24	-3.32515	0	0	-	GO:0005198//structural molecule activity	-	gi|2565392|gb|AAB81989.1|/6.08257e-39/cuticle 1 [Lucilia cuprina]
Unigene11088	108	1004	29.7	295.84	-3.31628	0	0	-	-	-	-
Unigene19563	5	46	1.38	13.55	-3.29555	3.26698e-05	0.000206456	GO:0005783//endoplasmic reticulum	GO:0015020//glucuronosyltransferase activity;GO:0005488//binding;GO:0008375//acetylglucosaminyltransferase activity	GO:0006024//glycosaminoglycan biosynthetic process;GO:0006041//glucosamine metabolic process;GO:0015012//heparan sulfate proteoglycan biosynthetic process;GO:0007178//transmembrane receptor protein serine/threonine kinase signaling pathway	gi|194755022|ref|XP_001959791.1|/8.96303e-56/GF13048 [Drosophila ananassae]
Unigene22440	10	89	2.75	26.23	-3.25371	2.25938e-06	1.77141e-05	GO:0005759//mitochondrial matrix	GO:0005488//binding;GO:0016747//transferase activity, transferring acyl groups other than amino-acyl groups	GO:0006909//phagocytosis;GO:0009060//aerobic respiration;GO:0006732//coenzyme metabolic process	gi|125983094|ref|XP_001355312.1|/2.03725e-173/GA18998 [Drosophila pseudoobscura pseudoobscura]
Unigene10920	57	507	15.68	149.4	-3.25218	5.83978e-14	1.10443e-12	-	GO:0016746//transferase activity, transferring acyl groups	-	gi|194766788|ref|XP_001965506.1|/0/GF22420 [Drosophila ananassae]
Unigene9829	65	575	17.88	169.43	-3.24427	0	0	-	-	-	gi|195446355|ref|XP_002070742.1|/1.12406e-32/GK19214 [Drosophila willistoni]
Unigene4711	25	220	6.88	64.83	-3.23618	2.98996e-10	3.65681e-09	GO:0042579//microbody	GO:0016663//oxidoreductase activity, acting on other nitrogenous compounds as donors, oxygen as acceptor	GO:0009112	gi|195577369|ref|XP_002078543.1|/6.76935e-146/GD23486 [Drosophila simulans]
Unigene10999	15	129	4.13	38.01	-3.20217	1.24469e-07	1.16562e-06	GO:0044421//extracellular region part	GO:0004175//endopeptidase activity	GO:0032501//multicellular organismal process;GO:0019538//protein metabolic process	gi|1717788|sp|P51588.1|TRYP_SARBU/7.82213e-108/RecName: Full=Trypsin; Flags: Precursor
Unigene20871	17	145	4.68	42.73	-3.19067	3.78662e-08	3.81318e-07	-	-	-	gi|320545617|ref|NP_001189053.1|/3.98654e-22/CG42714 [Drosophila melanogaster]
Unigene11334	134	1110	36.85	327.08	-3.14991	0	0	-	-	-	gi|194872394|ref|XP_001973018.1|/3.62128e-79/GG15854 [Drosophila erecta]
Unigene18919	4	32	1.1	9.43	-3.09975	5.28764e-05	0.000317832	-	-	-	gi|195433160|ref|XP_002064583.1|/3.3784e-99/GK23928 [Drosophila willistoni]
Unigene4997	10	80	2.75	23.57	-3.09945	2.25938e-06	1.775e-05	-	-	-	-
Unigene19752	6	48	1.65	14.14	-3.09924	1.97816e-05	0.000130431	-	GO:0046872//metal ion binding	-	gi|195122622|ref|XP_002005810.1|/8.15723e-76/GI18874 [Drosophila mojavensis]
Unigene23282	5	40	1.38	11.79	-3.09482	3.26818e-05	0.000206364	-	GO:0005488//binding	-	gi|298569354|gb|ADI87388.1|/2.26672e-77/putative lectin alpha-subunit [Lucilia sericata]
Unigene17363	3	24	0.83	7.07	-3.09053	9.37628e-05	0.000537749	-	GO:0046914//transition metal ion binding;GO:0070011//peptidase activity, acting on L-amino acid peptides	GO:0019538//protein metabolic process	gi|195394928|ref|XP_002056091.1|/0/GJ10415 [Drosophila virilis]
Unigene2933	8	63	2.2	18.56	-3.07662	6.85482e-06	4.9768e-05	-	-	-	-
Unigene9519	3	23	0.83	6.78	-3.0301	0.000104505	0.000587625	-	-	GO:0044267//cellular protein metabolic process	gi|195117736|ref|XP_002003403.1|/4.42696e-65/GI22716 [Drosophila mojavensis]
Unigene24982	3	23	0.83	6.78	-3.0301	0.000104505	0.000587199	-	-	-	gi|195119492|ref|XP_002004265.1|/5.54447e-22/GI19830 [Drosophila mojavensis]
Unigene10309	6	45	1.65	13.26	-3.00654	1.97837e-05	0.000130334	-	-	-	gi|195554614|ref|XP_002076927.1|/8.05148e-33/GD24776 [Drosophila simulans]
Unigene9846	169	1253	46.48	369.22	-2.9898	0	0	-	-	-	-
Unigene22741	7	52	1.93	15.32	-2.98874	1.17359e-05	8.11777e-05	-	GO:0008144//drug binding;GO:0030234//enzyme regulator activity;GO:0005504//fatty acid binding	GO:0055082//cellular chemical homeostasis	gi|289742835|gb|ADD20165.1|/8.50296e-31/acyl-CoA-binding protein [Glossina morsitans morsitans]
Unigene4194	13	96	3.58	28.29	-2.98226	4.03162e-07	3.51249e-06	-	-	-	gi|195474620|ref|XP_002089589.1|/1.1084e-09/GE23267 [Drosophila yakuba]
Unigene4398	22	161	6.05	47.44	-2.9711	1.85377e-09	2.12321e-08	-	-	-	gi|330799610|ref|XP_003287836.1|/7.87114e-08/hypothetical protein DICPUDRAFT_78683 [Dictyostelium purpureum]
Unigene9750	3	22	0.83	6.48	-2.96481	0.000124286	0.000689352	-	-	-	gi|195446355|ref|XP_002070742.1|/1.33132e-30/GK19214 [Drosophila willistoni]
Unigene26460	4	29	1.1	8.55	-2.95842	5.4929e-05	0.000329659	-	-	-	gi|194760029|ref|XP_001962244.1|/5.34884e-20/GF19677 [Drosophila ananassae]
Unigene11099	107	772	29.43	227.48	-2.95038	0	0	-	GO:0042302//structural constituent of cuticle	-	gi|2565392|gb|AAB81989.1|/2.59975e-34/cuticle 1 [Lucilia cuprina]
Unigene10158	26	187	7.15	55.1	-2.94604	1.62781e-10	2.03911e-09	-	-	-	-
Unigene726	25	179	6.88	52.75	-2.93869	2.98996e-10	3.65105e-09	-	GO:0004091//carboxylesterase activity	GO:0044238//primary metabolic process	gi|195349822|ref|XP_002041441.1|/7.03617e-33/GM10148 [Drosophila sechellia]
Unigene10584	22	153	6.05	45.08	-2.89748	1.85377e-09	2.12007e-08	-	-	-	gi|195432166|ref|XP_002064097.1|/8.00975e-72/GK19986 [Drosophila willistoni]
Unigene10915	119	814	32.73	239.86	-2.87351	0	0	-	-	-	gi|195433575|ref|XP_002064786.1|/1.39792e-102/GK15016 [Drosophila willistoni]
CL801.Contig1	10	68	2.75	20.04	-2.86538	2.25938e-06	1.76962e-05	GO:0005924//cell-substrate adherens junction;GO:0032991//macromolecular complex	GO:0046872//metal ion binding;GO:0005539//glycosaminoglycan binding	GO:0007155//cell adhesion;GO:0048513//organ development	gi|6691133|gb|AAF24501.1|AF214522_1/1.27588e-170/SP295 [Drosophila melanogaster]
Unigene18507	9	61	2.48	17.97	-2.85718	3.955e-06	2.96874e-05	GO:0044464//cell part	-	GO:0051234//establishment of localization	gi|195440270|ref|XP_002067965.1|/1.24456e-96/GK11682 [Drosophila willistoni]
CL810.Contig1	556	3746	152.9	1103.82	-2.85184	0	0	-	GO:0016787//hydrolase activity	-	gi|122938522|gb|ABM69085.1|/4.9554e-135/aspartic proteinase AspMD02 [Musca domestica]
Unigene11635	316	2120	86.9	624.69	-2.84571	2.60902e-13	4.40748e-12	-	-	-	gi|194867370|ref|XP_001972057.1|/2.5374e-88/GG15308 [Drosophila erecta]
Unigene19697	16	106	4.4	31.23	-2.82736	6.87614e-08	6.71506e-07	-	-	-	gi|195475098|ref|XP_002089822.1|/2.02382e-40/GE19293 [Drosophila yakuba]
Unigene7851	4	26	1.1	7.66	-2.79984	6.74012e-05	0.000398953	-	-	-	gi|158299940|ref|XP_553109.2|/1.24169e-68/AGAP009177-PA [Anopheles gambiae str. PEST]
Unigene11932	47	296	12.93	87.22	-2.75394	0	0	-	-	-	gi|289743415|gb|ADD20455.1|/6.75932e-67/hypothetical conserved protein [Glossina morsitans morsitans]
Unigene4359	18	113	4.95	33.3	-2.75002	2.07952e-08	2.15569e-07	-	-	-	-
Unigene12274	8	50	2.2	14.73	-2.74318	6.85678e-06	4.96892e-05	-	GO:0016755	GO:0006464//protein modification process	gi|195148633|ref|XP_002015272.1|/2.89345e-69/GL19611 [Drosophila persimilis]
Unigene10624	124	770	34.1	226.89	-2.73415	7.12764e-14	1.32219e-12	-	GO:0043169//cation binding;GO:0016160//amylase activity	GO:0044238//primary metabolic process	gi|27447661|gb|AAO13691.1|AF146757_1/0/alpha-amylase [Ceratitis capitata]
Unigene11775	177	1092	48.68	321.77	-2.72463	0	0	-	-	-	gi|289743015|gb|ADD20255.1|/1.84914e-06/hypothetical protein [Glossina morsitans morsitans]
Unigene3707	79	487	21.73	143.5	-2.72329	0	0	-	-	GO:0042742//defense response to bacterium	gi|118432|sp|P10891.2|DEFI_PROTE/9.18712e-25/RecName: Full=Phormicin; AltName: Full=Insect defensin A/B; Flags: Precursor
Unigene11557	14	85	3.85	25.05	-2.70188	2.24486e-07	2.02875e-06	-	-	-	-
Unigene9770	6	36	1.65	10.61	-2.68489	2.03216e-05	0.000133537	-	-	-	gi|758803|gb|AAB70878.1|/4.35379e-43/peritrophin-95 precursor [Lucilia cuprina]
Unigene9602	40	240	11	70.72	-2.68461	1.3789e-13	2.43553e-12	-	-	-	gi|198461568|ref|XP_001362052.2|/2.13927e-08/GA20335 [Drosophila pseudoobscura pseudoobscura]
Unigene9503	18	108	4.95	31.82	-2.68443	2.07952e-08	2.15282e-07	-	GO:0070011//peptidase activity, acting on L-amino acid peptides	-	gi|195109458|ref|XP_001999304.1|/4.2548e-75/GI23142 [Drosophila mojavensis]
Unigene11143	315	1880	86.63	553.97	-2.67687	3.7459e-13	6.15375e-12	-	-	-	gi|311302297|gb|ADP88999.1|/6.56819e-62/trypsin-like protease [Hermetia illucens]
Unigene1548	73	427	20.08	125.82	-2.64753	0	0	-	-	-	-
Unigene13745	6	35	1.65	10.31	-2.64351	2.07486e-05	0.000136227	-	-	-	gi|195158150|ref|XP_002019957.1|/5.53171e-24/GL11938 [Drosophila persimilis]
Unigene18549	6	35	1.65	10.31	-2.64351	2.07486e-05	0.000136112	-	-	-	gi|195344780|ref|XP_002038957.1|/1.1724e-18/GM17265 [Drosophila sechellia]
Unigene10883	17	98	4.68	28.88	-2.62549	3.78662e-08	3.81813e-07	-	-	-	-
Unigene4747	10	57	2.75	16.8	-2.61096	2.2598e-06	1.76816e-05	-	GO:0042302//structural constituent of cuticle	-	gi|198465959|ref|XP_002135079.1|/2.15837e-33/GA23854 [Drosophila pseudoobscura pseudoobscura]
Unigene4489	46	259	12.65	76.32	-2.59292	7.37188e-14	1.36099e-12	-	-	-	-
Unigene10443	167	928	45.93	273.45	-2.57377	1.08358e-13	1.95397e-12	-	GO:0005214//structural constituent of chitin-based cuticle	-	gi|195434186|ref|XP_002065084.1|/4.86923e-34/GK19053 [Drosophila willistoni]
Unigene11502	108	600	29.7	176.8	-2.57358	0	0	-	-	-	gi|289739747|gb|ADD18621.1|/1.97115e-110/glutathione S-transferase [Glossina morsitans morsitans]
Unigene21230	20	111	5.5	32.71	-2.57223	6.22966e-09	6.74648e-08	-	-	-	-
Unigene2921	15	82	4.13	24.16	-2.54841	1.24469e-07	1.16986e-06	-	GO:0016702//oxidoreductase activity, acting on single donors with incorporation of molecular oxygen, incorporation of two atoms of oxygen	GO:0006558//L-phenylalanine metabolic process;GO:0006570//tyrosine metabolic process	gi|289740011|gb|ADD18753.1|/0/homogentisate 1,2-dioxygenase [Glossina morsitans morsitans]
Unigene11925	11	60	3.03	17.68	-2.54473	1.2805e-06	1.04296e-05	-	-	-	gi|195038233|ref|XP_001990564.1|/2.52486e-62/GH19420 [Drosophila grimshawi]
Unigene9654	28	152	7.7	44.79	-2.54025	4.84218e-11	6.32092e-10	-	-	-	-
Unigene10415	55	298	15.13	87.81	-2.53697	0	0	-	GO:0042302//structural constituent of cuticle	-	gi|195492219|ref|XP_002093896.1|/2.25638e-24/GE20504 [Drosophila yakuba]
Unigene18966	7	38	1.93	11.2	-2.53683	1.23182e-05	8.49028e-05	-	-	-	gi|195433529|ref|XP_002064763.1|/3.65364e-62/GK15104 [Drosophila willistoni]
Unigene9782	12	65	3.3	19.15	-2.53681	7.20554e-07	6.07302e-06	-	-	-	gi|195397724|ref|XP_002057478.1|/4.40722e-85/GJ18080 [Drosophila virilis]
Unigene20353	26	139	7.15	40.96	-2.5182	1.62781e-10	2.03582e-09	GO:0044424//intracellular part	GO:0016646//oxidoreductase activity, acting on the CH-NH group of donors, NAD or NADP as acceptor;GO:0005488//binding;GO:0022892;GO:0016741//transferase activity, transferring one-carbon groups	GO:0009256//10-formyltetrahydrofolate metabolic process	gi|195398554|ref|XP_002057886.1|/0/GJ17852 [Drosophila virilis]
Unigene11457	17	91	4.68	26.81	-2.51819	3.78662e-08	3.8033e-07	-	-	-	gi|260064099|gb|ACX30010.1|/1.03763e-07/MIP13928p [Drosophila melanogaster]
Unigene11125	16	85	4.4	25.05	-2.50924	6.87614e-08	6.70662e-07	-	-	-	gi|195054820|ref|XP_001994321.1|/2.40706e-70/GH23898 [Drosophila grimshawi]
Unigene23424	7	37	1.93	10.9	-2.49766	1.27636e-05	8.76604e-05	-	-	-	-
CL678.Contig1	558	2907	153.45	856.59	-2.48084	0	0	GO:0044421//extracellular region part	GO:0004175//endopeptidase activity	GO:0019538//protein metabolic process	gi|464952|sp|P35044.1|TRYA4_LUCCU/1.2289e-102/RecName: Full=Trypsin alpha-4; Flags: Precursor
Unigene17203	5	26	1.38	7.66	-2.47268	8.38928e-05	0.000485089	-	-	GO:0007606//sensory perception of chemical stimulus	gi|291088324|dbj|BAI82444.1|/3.28498e-33/odorant binding protein 4 [Delia antiqua]
Unigene4025	17	88	4.68	25.93	-2.47004	3.78662e-08	3.80823e-07	-	-	-	gi|195156653|ref|XP_002019211.1|/2.76464e-14/GL26240 [Drosophila persimilis]
Unigene10675	4260	21835	1171.5	6434.02	-2.45736	1.55147e-11	2.12922e-10	-	GO:0042302//structural constituent of cuticle	-	gi|2565392|gb|AAB81989.1|/3.74722e-47/cuticle 1 [Lucilia cuprina]
Unigene11540	66	338	18.15	99.6	-2.45618	0	0	-	-	-	-
Unigene17496	11	56	3.03	16.5	-2.44508	1.2827e-06	1.04366e-05	-	-	-	gi|289739763|gb|ADD18629.1|/5.78718e-27/putative hydrolase/acyltransferase [Glossina morsitans morsitans]
Unigene4863	15	75	4.13	22.1	-2.41983	1.24475e-07	1.16427e-06	-	-	-	gi|195046695|ref|XP_001992202.1|/3.78575e-106/GH24335 [Drosophila grimshawi]
Unigene13685	7	35	1.93	10.31	-2.41737	1.48994e-05	9.99397e-05	-	-	-	-
Unigene9482	7	35	1.93	10.31	-2.41737	1.48994e-05	9.98533e-05	-	GO:0004866//endopeptidase inhibitor activity;GO:0070011//peptidase activity, acting on L-amino acid peptides	-	gi|399335|sp|P31727.1|CYTA_SARPE/2.01424e-45/RecName: Full=Sarcocystatin-A; Flags: Precursor
Unigene11233	1209	5871	332.48	1729.98	-2.37942	2.97518e-12	4.36097e-11	-	-	-	-
Unigene3203	13	63	3.58	18.56	-2.37417	4.03652e-07	3.50495e-06	-	-	-	gi|195120325|ref|XP_002004679.1|/2.37298e-37/GI19476 [Drosophila mojavensis]
Unigene11893	6	29	1.65	8.55	-2.37346	4.90954e-05	0.000301175	-	-	-	gi|195375913|ref|XP_002046742.1|/0/GJ13049 [Drosophila virilis]
Unigene10623	136	654	37.4	192.71	-2.36532	1.32339e-13	2.34818e-12	GO:0016020//membrane	-	-	gi|195430220|ref|XP_002063154.1|/5.17234e-72/GK21772 [Drosophila willistoni]
Unigene9517	8	38	2.2	11.2	-2.34792	8.67338e-06	6.13066e-05	-	-	-	-
Unigene76	13	61	3.58	17.97	-2.32756	4.04618e-07	3.5094e-06	-	-	-	-
Unigene10616	63	294	17.33	86.63	-2.3216	0	0	-	-	-	-
Unigene10260	10913	50680	3001.08	14933.6	-2.31501	0	0	-	GO:0042302//structural constituent of cuticle	-	gi|2565392|gb|AAB81989.1|/3.50057e-40/cuticle 1 [Lucilia cuprina]
Unigene10312	690	3195	189.75	941.46	-2.3108	0	0	-	-	GO:0005991//trehalose metabolic process	gi|289743163|gb|ADD20329.1|/9.98292e-148/trehalose-6-phosphate synthase component TPS1 [Glossina morsitans morsitans]
Unigene10871	49	224	13.48	66.01	-2.29186	3.4861e-14	6.7075e-13	-	-	-	-
Unigene12636	7	32	1.93	9.43	-2.28866	2.82936e-05	0.000180122	-	-	-	-
Unigene4029	9	41	2.48	12.08	-2.28421	4.98978e-06	3.70601e-05	-	-	-	gi|198466509|ref|XP_001354023.2|/3.87424e-49/GA15136 [Drosophila pseudoobscura pseudoobscura]
Unigene9849	109	486	29.98	143.21	-2.25606	0	0	-	GO:0016846//carbon-sulfur lyase activity;GO:0016702//oxidoreductase activity, acting on single donors with incorporation of molecular oxygen, incorporation of two atoms of oxygen;GO:0043169//cation binding	GO:0006520//cellular amino acid metabolic process	gi|289742529|gb|ADD20012.1|/0/4-hydroxyphenylpyruvate dioxygenase [Glossina morsitans morsitans]
Unigene17866	9	40	2.48	11.79	-2.24915	5.7298e-06	4.21927e-05	GO:0044464//cell part	GO:0016491//oxidoreductase activity;GO:0005506//iron ion binding	-	gi|195329556|ref|XP_002031476.1|/2.37425e-76/GM26014 [Drosophila sechellia]
Unigene10106	890	3920	244.75	1155.09	-2.23862	0	0	-	-	-	gi|312383053|gb|EFR28282.1|/1.53109e-48/hypothetical protein AND_03998 [Anopheles darlingi]
CL186.Contig1	260	1142	71.5	336.51	-2.23463	3.2574e-13	5.39698e-12	GO:0005859//muscle myosin complex;GO:0030017//sarcomere	GO:0042802//identical protein binding;GO:0003774//motor activity;GO:0016887//ATPase activity;GO:0005198//structural molecule activity	GO:0003012//muscle system process;GO:0014866//skeletal myofibril assembly;GO:0007424//open tracheal system development	gi|24584706|ref|NP_724006.1|/0/myosin heavy chain, isoform I [Drosophila melanogaster]
Unigene3099	13	57	3.58	16.8	-2.23043	4.15644e-07	3.60101e-06	GO:0016020//membrane	-	-	gi|289740163|gb|ADD18829.1|/6.7804e-95/tetraspanin 42Ed [Glossina morsitans morsitans]
Unigene11365	6	26	1.65	7.66	-2.21488	0.000171179	0.000928846	-	-	-	gi|195379895|ref|XP_002048709.1|/4.73344e-36/GJ21174 [Drosophila virilis]
Unigene10425	257	1101	70.68	324.43	-2.19853	4.13892e-13	6.72813e-12	-	-	-	gi|195128267|ref|XP_002008586.1|/2.65121e-15/GI11734 [Drosophila mojavensis]
Unigene6327	7	30	1.93	8.84	-2.19545	6.04908e-05	0.000359974	GO:0043234//protein complex	GO:0003723//RNA binding	GO:0000122//negative regulation of transcription from RNA polymerase II promoter	gi|195588803|ref|XP_002084147.1|/1.05425e-20/GD12975 [Drosophila simulans]
Unigene13795	8	34	2.2	10.02	-2.18731	2.26674e-05	0.000147576	-	-	-	gi|195473921|ref|XP_002089240.1|/2.64794e-79/GE25311 [Drosophila yakuba]
Unigene8332	8	34	2.2	10.02	-2.18731	2.26674e-05	0.000147452	-	-	-	gi|195489736|ref|XP_002092863.1|/1.00885e-39/GE14430 [Drosophila yakuba]
Unigene4098	11	46	3.03	13.55	-2.1609	1.83608e-06	1.47994e-05	-	-	-	-
Unigene10513	11	46	3.03	13.55	-2.1609	1.83608e-06	1.4784e-05	GO:0000323//lytic vacuole	GO:0043169//cation binding;GO:0015923//mannosidase activity	GO:0005975//carbohydrate metabolic process	gi|195377741|ref|XP_002047646.1|/0/GJ11812 [Drosophila virilis]
Unigene19658	8	33	2.2	9.72	-2.14345	3.36992e-05	0.000212269	-	GO:0016491//oxidoreductase activity;GO:0005506//iron ion binding	GO:0008152//metabolic process	gi|109628393|gb|ABG34552.1|/8.35213e-65/cytochrome P450 CYP6A37 [Musca domestica]
Unigene20799	11	45	3.03	13.26	-2.12969	2.21834e-06	1.74807e-05	-	-	-	-
Unigene12100	21	85	5.78	25.05	-2.11567	3.41614e-09	3.80039e-08	-	-	-	gi|195328817|ref|XP_002031108.1|/3.95583e-41/GM24207 [Drosophila sechellia]
Unigene11495	569	2274	156.48	670.07	-2.09833	0	0	-	-	-	-
Unigene4531	75	298	20.63	87.81	-2.08964	0	0	-	-	GO:0042742//defense response to bacterium;GO:0008592//regulation of Toll signaling pathway	gi|289739895|gb|ADD18695.1|/1.00485e-70/fat body trypsin [Glossina morsitans morsitans]
Unigene3542	40	158	11	46.56	-2.08159	1.3789e-13	2.44109e-12	GO:0044421//extracellular region part	-	GO:0042742//defense response to bacterium	gi|195123169|ref|XP_002006081.1|/2.03464e-72/GI20837 [Drosophila mojavensis]
Unigene11044	115	451	31.63	132.89	-2.07087	0	0	GO:0044464//cell part	GO:0016491//oxidoreductase activity;GO:0005506//iron ion binding	GO:0017085//response to insecticide	gi|118428564|gb|ABK91492.1|/7.77392e-170/CYP6G3 [Lucilia cuprina]
Unigene3939	13	51	3.58	15.03	-2.06981	6.89778e-07	5.81995e-06	-	-	-	gi|198455619|ref|XP_001360076.2|/1.35421e-33/GA16255 [Drosophila pseudoobscura pseudoobscura]
Unigene10667	11	43	3.03	12.67	-2.06403	3.92112e-06	2.94902e-05	GO:0031980//mitochondrial lumen	GO:0008483//transaminase activity;GO:0048037//cofactor binding	GO:0006575//cellular amino acid derivative metabolic process	gi|195435710|ref|XP_002065822.1|/0/GK20289 [Drosophila willistoni]
Unigene19315	20	78	5.5	22.98	-2.06288	6.44536e-09	6.97034e-08	-	-	-	-
Unigene10707	3871	14979	1064.53	4413.79	-2.0518	0	0	GO:0043231//intracellular membrane-bounded organelle	-	GO:0031032//actomyosin structure organization;GO:0010927;GO:0048285//organelle fission;GO:0048513//organ development;GO:0014706//striated muscle tissue development	gi|289739623|gb|ADD18559.1|/2.33184e-49/troponin [Glossina morsitans morsitans]
Unigene3126	44	169	12.1	49.8	-2.04114	7.72716e-14	1.41646e-12	-	-	-	gi|125777970|ref|XP_001359789.1|/1.88053e-128/GA10062 [Drosophila pseudoobscura pseudoobscura]
Unigene10507	425	1629	116.88	480.01	-2.03804	1.09179e-12	1.67639e-11	-	-	-	gi|195448126|ref|XP_002071521.1|/2.21423e-45/GK25093 [Drosophila willistoni]
Unigene9481	208	796	57.2	234.55	-2.03581	2.7378e-13	4.595e-12	-	GO:0003824//catalytic activity	GO:0044238//primary metabolic process	gi|24642750|ref|NP_573202.1|/1.0738e-144/CG5162 [Drosophila melanogaster]
Unigene11530	1472	5624	404.8	1657.2	-2.03347	3.46412e-12	5.03955e-11	-	-	-	gi|134256|sp|P26228.1|SBPI_SARBU/2.38407e-23/RecName: Full=Protease inhibitor; AltName: Full=SBPI
Unigene9582	1274	4862	350.35	1432.66	-2.03183	2.3399e-12	3.48245e-11	-	GO:0042302//structural constituent of cuticle	-	gi|194752239|ref|XP_001958430.1|/2.99387e-21/GF23524 [Drosophila ananassae]
Unigene12773	16	61	4.4	17.97	-2.03001	9.7638e-08	9.3352e-07	-	-	-	gi|195028332|ref|XP_001987030.1|/1.22948e-41/GH21689 [Drosophila grimshawi]
Unigene12148	17	64	4.68	18.86	-2.01075	5.377e-08	5.31802e-07	-	-	-	-
Unigene11648	54	203	14.85	59.82	-2.01016	4.35208e-14	8.35298e-13	-	-	-	gi|85822207|gb|ABC84592.1|/1.79843e-116/prophenol oxidase activating enzyme precursor protein [Glossina morsitans morsitans]
CL680.Contig1	58	218	15.95	64.24	-2.00992	9.76996e-15	1.95248e-13	-	-	-	gi|195022315|ref|XP_001985550.1|/3.10798e-36/GH17129 [Drosophila grimshawi]
Unigene20335	40	150	11	44.2	-2.00654	1.3789e-13	2.42999e-12	-	GO:0016811//hydrolase activity, acting on carbon-nitrogen (but not peptide) bonds, in linear amides	-	gi|195457032|ref|XP_002075395.1|/4.26601e-135/GK15353 [Drosophila willistoni]
CL870.Contig1	163	608	44.83	179.16	-1.99871	1.53211e-13	2.67567e-12	-	-	-	-
Unigene11309	10	37	2.75	10.9	-1.98682	2.45896e-05	0.000159555	-	-	-	gi|21356001|ref|NP_652035.1|/3.72272e-44/lethal (2) 06225, isoform A [Drosophila melanogaster]
Unigene22068	10	37	2.75	10.9	-1.98682	2.45896e-05	0.000159421	-	-	-	-
Unigene3948	46	170	12.65	50.09	-1.98539	7.37188e-14	1.35776e-12	-	-	-	-
Unigene4483	13	48	3.58	14.14	-1.98175	1.7139e-06	1.38578e-05	-	GO:0016491//oxidoreductase activity	GO:0008152//metabolic process	gi|1359462|dbj|BAA09819.1|/1.11689e-124/ADH [Sarcophaga peregrina]
Unigene3709	21	77	5.78	22.69	-1.97292	4.2864e-09	4.74811e-08	-	GO:0042302//structural constituent of cuticle	-	gi|195107216|ref|XP_001998211.1|/1.06834e-28/GI23758 [Drosophila mojavensis]
Unigene9566	65	237	17.88	69.84	-1.96571	0	0	GO:0005859//muscle myosin complex	GO:0017111//nucleoside-triphosphatase activity;GO:0005198//structural molecule activity	GO:0009888//tissue development;GO:0010927	gi|195125876|ref|XP_002007400.1|/0/GI12410 [Drosophila mojavensis]
CL873.Contig1	938	3392	257.95	999.51	-1.95413	4.41868e-13	7.10839e-12	-	-	-	-
CL154.Contig1	13	47	3.58	13.85	-1.95185	2.5621e-06	1.98665e-05	-	-	-	-
[truncated: 890 more rows]

## Sheet: Soya-bean oil vs Lard oil-fed
Gene	RawIntensity-Soya-bean oil-fed group	RawIntensity-Lard oil-fed group	TPM-Soya-bean oil-fed group	TPM-Lard oil-fed group	log2 Ratio(Lard oil-fed group/Soya-bean oil-fed group)	P-Value	FDR	GO Component	GO Function	GO Process	blast nr
[truncated: 250 more rows]
