# Supplementary material for: Analysis of the Transcriptome of Blowfly Chrysomya megacephala (Fabricius) Larvae in Responses to Different Edible Oils
Source: PLoS One. 2013 May 14;8(5):e63168. doi: 10.1371/journal.pone.0063168 (PMC3653882; doi:10.1371/journal.pone.0063168)
Supplement: Table S5 — GO analysis of differential expressed genes. (XLSX) [file pone.0063168.s007.xlsx]

## Sheet: LOF vs NC
	Gene Ontology term	Cluster frequency	Genome frequency of use	Corrected P-value	Genes annotated to the term
Cellular component	cytoplasmic part	99 out of 348 genes, 28.4%	1280 out of 7194 genes, 17.8%	4.6e-05	Unigene10958, Unigene9545, Unigene4711, Unigene4623, Unigene18353, Unigene12052, Unigene11092, Unigene3674, Unigene10037, Unigene4713, Unigene21232, Unigene9953, Unigene10379, Unigene21318, Unigene18621, Unigene10359, Unigene21356, Unigene10442, Unigene4991, Unigene958, Unigene19046, Unigene11090, Unigene5000, Unigene10497, Unigene10619, Unigene9596, Unigene19563, Unigene10368, Unigene4652, Unige…
	cytoplasm	99 out of 348 genes, 28.4%	1309 out of 7194 genes, 18.2%	0.00013	Unigene10958, Unigene9545, Unigene4711, Unigene4623, Unigene18353, Unigene12052, Unigene11092, Unigene3674, Unigene10037, Unigene4713, Unigene21232, Unigene9953, Unigene10379, Unigene21318, Unigene18621, Unigene10359, Unigene21356, Unigene10442, Unigene4991, Unigene958, Unigene19046, Unigene11090, Unigene5000, Unigene10497, Unigene10619, Unigene9596, Unigene19563, Unigene10368, Unigene4652, Unige…
	myosin II complex	4 out of 348 genes, 1.1%	7 out of 7194 genes, 0.1%	0.02247	Unigene9632, CL186.Contig1, Unigene10152, Unigene9566
	organelle inner membrane	17 out of 348 genes, 4.9%	132 out of 7194 genes, 1.8%	0.02591	Unigene19343, Unigene11002, Unigene21016, Unigene10836, Unigene10772, Unigene331, Unigene12054, Unigene9808, Unigene10052, Unigene12025, Unigene9921, Unigene9857, Unigene21208, Unigene21115, Unigene10497, Unigene19378, Unigene22233
	organelle envelope	24 out of 348 genes, 6.9%	236 out of 7194 genes, 3.3%	0.05676	Unigene19343, Unigene11002, Unigene9796, Unigene21016, Unigene10836, Unigene10772, Unigene331, Unigene12054, Unigene9808, Unigene7360, Unigene22242, Unigene10052, Unigene12025, Unigene10432, Unigene9921, Unigene10508, Unigene9857, Unigene21115, Unigene21208, Unigene10916, Unigene11010, Unigene10497, Unigene22233, Unigene19378
	envelope	24 out of 348 genes, 6.9%	249 out of 7194 genes, 3.5%	0.12302	Unigene19343, Unigene11002, Unigene9796, Unigene21016, Unigene10836, Unigene10772, Unigene331, Unigene12054, Unigene9808, Unigene7360, Unigene22242, Unigene10052, Unigene12025, Unigene10432, Unigene9921, Unigene10508, Unigene9857, Unigene21115, Unigene21208, Unigene10916, Unigene11010, Unigene10497, Unigene22233, Unigene19378
	muscle myosin complex	3 out of 348 genes, 0.9%	5 out of 7194 genes, 0.1%	0.13981	CL186.Contig1, Unigene10152, Unigene9566
	organelle membrane	28 out of 348 genes, 8.0%	327 out of 7194 genes, 4.5%	0.29409	Unigene24553, Unigene21333, Unigene19343, Unigene11002, Unigene10503, Unigene21016, Unigene10836, Unigene10772, Unigene331, Unigene4961, Unigene12054, Unigene9808, Unigene7360, Unigene10052, Unigene12025, Unigene9921, Unigene958, Unigene10508, Unigene9857, Unigene21115, Unigene3848, Unigene21208, Unigene21824, Unigene10497, Unigene20442, Unigene22233, Unigene19378, Unigene9596
	myosin complex	4 out of 348 genes, 1.1%	16 out of 7194 genes, 0.2%	0.82582	Unigene9632, CL186.Contig1, Unigene10152, Unigene9566
	intrinsic to organelle membrane	4 out of 348 genes, 1.1%	17 out of 7194 genes, 0.2%	1	Unigene10503, Unigene9921, Unigene20442, Unigene958
	signal recognition particle	2 out of 348 genes, 0.6%	4 out of 7194 genes, 0.1%	1	Unigene1134, Unigene10619
	microtubule cytoskeleton	37 out of 348 genes, 10.6%	529 out of 7194 genes, 7.4%	1	Unigene18353, Unigene21016, Unigene17298, Unigene9977, Unigene10865, Unigene10379, Unigene10832, Unigene4420, Unigene9684, Unigene9678, Unigene10511, Unigene10442, Unigene9572, Unigene12642, Unigene20653, CL804.Contig1, Unigene10534, Unigene5000, Unigene4429, Unigene9723, Unigene9557, Unigene10535, Unigene11058, Unigene9639, Unigene19574, Unigene18550, Unigene18908, Unigene9504, Unigene9988, Unig…
	mitochondrial respiratory chain	5 out of 348 genes, 1.4%	33 out of 7194 genes, 0.5%	1	Unigene10772, Unigene9857, Unigene11002, Unigene12025, Unigene10497
	respiratory chain	5 out of 348 genes, 1.4%	33 out of 7194 genes, 0.5%	1	Unigene10772, Unigene9857, Unigene11002, Unigene12025, Unigene10497
	mitochondrial membrane part	6 out of 348 genes, 1.7%	49 out of 7194 genes, 0.7%	1	Unigene10772, Unigene9857, Unigene11002, Unigene12025, Unigene10497, Unigene9921
	intrinsic to endoplasmic reticulum membrane	2 out of 348 genes, 0.6%	6 out of 7194 genes, 0.1%	1	Unigene10503, Unigene20442
	nuclear speck	2 out of 348 genes, 0.6%	7 out of 7194 genes, 0.1%	1	Unigene10222, Unigene4814
	germ cell nucleus	2 out of 348 genes, 0.6%	7 out of 7194 genes, 0.1%	1	Unigene3839, Unigene13521
	cytoskeleton	43 out of 348 genes, 12.4%	685 out of 7194 genes, 9.5%	1	Unigene9632, Unigene18353, Unigene21016, Unigene17298, Unigene9977, Unigene10865, Unigene9953, Unigene10379, Unigene10832, Unigene4420, Unigene9684, Unigene9678, Unigene10511, Unigene10442, Unigene9572, Unigene12642, Unigene20653, CL804.Contig1, Unigene10534, Unigene5000, Unigene4429, Unigene9723, Unigene9566, Unigene9557, Unigene10535, Unigene11058, Unigene9639, Unigene19574, Unigene18550, Unige…
	nuclear membrane-endoplasmic reticulum network	5 out of 348 genes, 1.4%	42 out of 7194 genes, 0.6%	1	Unigene3848, Unigene10503, Unigene18621, Unigene20442, Unigene9596
	mitochondrial inner membrane	6 out of 348 genes, 1.7%	59 out of 7194 genes, 0.8%	1	Unigene10772, Unigene9857, Unigene11002, Unigene12025, Unigene10497, Unigene9921
	intracellular part	237 out of 348 genes, 68.1%	4618 out of 7194 genes, 64.2%	1	Unigene10958, Unigene9545, Unigene4711, Unigene10688, Unigene3674, Unigene10037, Unigene12469, Unigene5129, Unigene9953, Unigene21601, Unigene10359, Unigene22228, Unigene26182, Unigene10442, Unigene4991, Unigene11090, Unigene9540, Unigene5000, Unigene9650, Unigene10497, CL557.Contig1, Unigene8877, Unigene10606, Unigene10619, Unigene4424, Unigene10782, Unigene10529, Unigene19563, Unigene10368, Uni…
	vesicle	12 out of 348 genes, 3.4%	156 out of 7194 genes, 2.2%	1	Unigene4961, Unigene4623, Unigene18621, Unigene958, Unigene19046, Unigene4713, CL804.Contig1, Unigene10916, Unigene21824, Unigene4008, Unigene13598, Unigene16977
	endoplasmic reticulum part	5 out of 348 genes, 1.4%	47 out of 7194 genes, 0.7%	1	Unigene3848, Unigene10503, Unigene9796, Unigene20442, Unigene9596
	mitochondrial membrane	7 out of 348 genes, 2.0%	77 out of 7194 genes, 1.1%	1	Unigene10772, Unigene10508, Unigene9857, Unigene11002, Unigene12025, Unigene10497, Unigene9921
	ribonucleoprotein complex	32 out of 348 genes, 9.2%	519 out of 7194 genes, 7.2%	1	Unigene9545, Unigene18426, CL726.Contig1, Unigene12052, Unigene10626, Unigene19704, Unigene13072, Unigene19831, Unigene10402, Unigene22228, Unigene10511, Unigene11090, Unigene21616, Unigene8877, Unigene4424, Unigene10619, Unigene3825, Unigene9639, Unigene19574, Unigene4951, Unigene10222, Unigene4479, Unigene9514, Unigene5058, Unigene19089, Unigene1134, Unigene9663, Unigene10117, Unigene11020, Uni…
	small ribosomal subunit	5 out of 348 genes, 1.4%	50 out of 7194 genes, 0.7%	1	Unigene12052, Unigene10662, Unigene9639, Unigene10626, Unigene11090
	protein serine/threonine phosphatase complex	3 out of 348 genes, 0.9%	23 out of 7194 genes, 0.3%	1	Unigene5000, Unigene10833, Unigene13598
	RNAi effector complex	2 out of 348 genes, 0.6%	12 out of 7194 genes, 0.2%	1	CL726.Contig1, Unigene10511
	endoplasmic reticulum membrane	4 out of 348 genes, 1.1%	39 out of 7194 genes, 0.5%	1	Unigene3848, Unigene10503, Unigene20442, Unigene9596
	contractile fiber part	4 out of 348 genes, 1.1%	39 out of 7194 genes, 0.5%	1	CL186.Contig1, Unigene10152, Unigene9953, Unigene9566
	intracellular	238 out of 348 genes, 68.4%	4699 out of 7194 genes, 65.3%	1	Unigene10958, Unigene9545, Unigene4711, Unigene10688, Unigene3674, Unigene10037, Unigene12469, Unigene5129, Unigene9953, Unigene21601, Unigene10359, Unigene22228, Unigene26182, Unigene10442, Unigene4991, Unigene11090, Unigene9540, Unigene5000, Unigene9650, Unigene10497, CL557.Contig1, Unigene8877, Unigene10606, Unigene10619, Unigene4424, Unigene10782, Unigene10529, Unigene19563, Unigene10368, Uni…
	endoplasmic reticulum	6 out of 348 genes, 1.7%	71 out of 7194 genes, 1.0%	1	Unigene19563, Unigene3848, Unigene10503, Unigene9796, Unigene20442, Unigene9596
	cytoplasmic vesicle	10 out of 348 genes, 2.9%	138 out of 7194 genes, 1.9%	1	Unigene4961, Unigene4623, Unigene18621, Unigene19046, Unigene4713, CL804.Contig1, Unigene10916, Unigene21824, Unigene4008, Unigene13598
	contractile fiber	4 out of 348 genes, 1.1%	42 out of 7194 genes, 0.6%	1	CL186.Contig1, Unigene10152, Unigene9953, Unigene9566
	extracellular region	12 out of 348 genes, 3.4%	177 out of 7194 genes, 2.5%	1	Unigene20802, Unigene21039, Unigene9941, Unigene18450, Unigene10999, Unigene10796, Unigene3834, Unigene3542, CL907.Contig1, Unigene3580, CL678.Contig1, Unigene10730
	mitochondrial envelope	7 out of 348 genes, 2.0%	91 out of 7194 genes, 1.3%	1	Unigene10772, Unigene10508, Unigene9857, Unigene11002, Unigene12025, Unigene10497, Unigene9921
	ubiquitin ligase complex	4 out of 348 genes, 1.1%	43 out of 7194 genes, 0.6%	1	Unigene19387, Unigene5093, Unigene4151, Unigene3486
	extracellular region part	11 out of 348 genes, 3.2%	162 out of 7194 genes, 2.3%	1	Unigene20802, Unigene21039, Unigene9941, Unigene18450, Unigene10999, Unigene3834, Unigene3542, CL907.Contig1, Unigene3580, CL678.Contig1, Unigene10730
	ribosome	9 out of 348 genes, 2.6%	129 out of 7194 genes, 1.8%	1	Unigene10402, Unigene9545, Unigene12052, Unigene10626, Unigene11090, Unigene9663, Unigene10117, Unigene9639, Unigene10662
	cullin-RING ubiquitin ligase complex	2 out of 348 genes, 0.6%	16 out of 7194 genes, 0.2%	1	Unigene5093, Unigene3486
	endomembrane system	15 out of 348 genes, 4.3%	239 out of 7194 genes, 3.3%	1	Unigene4961, Unigene24553, Unigene10503, Unigene18621, Unigene9796, Unigene7360, Unigene10432, Unigene958, Unigene26713, Unigene3848, Unigene10916, Unigene21824, Unigene11010, Unigene20442, Unigene9596
	cytoplasmic membrane-bounded vesicle	9 out of 348 genes, 2.6%	133 out of 7194 genes, 1.8%	1	Unigene4961, Unigene4623, Unigene18621, Unigene19046, CL804.Contig1, Unigene4713, Unigene10916, Unigene21824, Unigene13598
	membrane-bounded vesicle	9 out of 348 genes, 2.6%	133 out of 7194 genes, 1.8%	1	Unigene4961, Unigene4623, Unigene18621, Unigene19046, CL804.Contig1, Unigene4713, Unigene10916, Unigene21824, Unigene13598
	membrane coat	3 out of 348 genes, 0.9%	32 out of 7194 genes, 0.4%	1	Unigene4713, Unigene4961, Unigene21824
	coated membrane	3 out of 348 genes, 0.9%	32 out of 7194 genes, 0.4%	1	Unigene4713, Unigene4961, Unigene21824
	ribosomal subunit	8 out of 348 genes, 2.3%	117 out of 7194 genes, 1.6%	1	Unigene10402, Unigene9545, Unigene12052, Unigene10626, Unigene11090, Unigene9663, Unigene9639, Unigene10662
	intracellular organelle part	88 out of 348 genes, 25.3%	1681 out of 7194 genes, 23.4%	1	Unigene9545, Unigene12052, Unigene10688, Unigene19704, Unigene22228, Unigene12218, Unigene958, Unigene11090, Unigene9540, Unigene5000, Unigene21208, Unigene10497, Unigene8877, Unigene9596, Unigene4424, Unigene10782, Unigene13105, Unigene10116, Unigene17948, Unigene9566, Unigene10667, Unigene10772, Unigene9639, Unigene22440, Unigene10671, Unigene4951, Unigene9648, Unigene10222, Unigene12025, Unige…
	vesicle coat	2 out of 348 genes, 0.6%	18 out of 7194 genes, 0.3%	1	Unigene4961, Unigene21824
	spliceosomal complex	16 out of 348 genes, 4.6%	267 out of 7194 genes, 3.7%	1	Unigene10222, Unigene18426, Unigene3825, Unigene4479, Unigene22228, Unigene5058, Unigene19704, Unigene13072, Unigene21616, Unigene19831, Unigene19574, Unigene8877, Unigene4951, Unigene21259, Unigene4851, Unigene4424
	sarcomere	3 out of 348 genes, 0.9%	36 out of 7194 genes, 0.5%	1	CL186.Contig1, Unigene10152, Unigene9953
	mitochondrial part	10 out of 348 genes, 2.9%	162 out of 7194 genes, 2.3%	1	Unigene11002, Unigene12025, Unigene9921, Unigene9857, Unigene10508, Unigene10772, Unigene10667, Unigene10497, Unigene22440, Unigene9648
	macromolecular complex	88 out of 348 genes, 25.3%	1708 out of 7194 genes, 23.7%	1	Unigene9545, Unigene4706, Unigene3024, Unigene12052, Unigene10688, Unigene4713, Unigene19704, Unigene4735, Unigene18621, Unigene22228, Unigene12218, Unigene10442, Unigene11090, Unigene5000, Unigene18695, Unigene8877, Unigene3240, Unigene10619, Unigene4424, Unigene10782, Unigene13105, Unigene4652, Unigene3486, Unigene19671, Unigene17948, Unigene6327, Unigene9566, Unigene10833, Unigene4151, Unigene…
	myofibril	3 out of 348 genes, 0.9%	38 out of 7194 genes, 0.5%	1	CL186.Contig1, Unigene10152, Unigene9953
	nuclear body	2 out of 348 genes, 0.6%	22 out of 7194 genes, 0.3%	1	Unigene10222, Unigene4814
	extrinsic to plasma membrane	2 out of 348 genes, 0.6%	22 out of 7194 genes, 0.3%	1	Unigene12377, Unigene20474
	proteasome complex	2 out of 348 genes, 0.6%	23 out of 7194 genes, 0.3%	1	Unigene10431, Unigene10913
	mitochondrion	10 out of 348 genes, 2.9%	171 out of 7194 genes, 2.4%	1	Unigene11002, Unigene12025, Unigene9921, Unigene9857, Unigene10508, Unigene10772, Unigene10667, Unigene10497, Unigene22440, Unigene9648
	coated vesicle	6 out of 348 genes, 1.7%	96 out of 7194 genes, 1.3%	1	Unigene4713, Unigene4961, CL804.Contig1, Unigene18621, Unigene21824, Unigene13598
	Golgi membrane	2 out of 348 genes, 0.6%	24 out of 7194 genes, 0.3%	1	Unigene24553, Unigene958
	organelle part	90 out of 348 genes, 25.9%	1784 out of 7194 genes, 24.8%	1	Unigene9545, Unigene12052, Unigene10688, Unigene19704, Unigene9953, Unigene22228, Unigene12218, Unigene958, Unigene11090, Unigene9540, Unigene5000, Unigene21208, Unigene10497, Unigene8877, Unigene9596, Unigene4424, Unigene10782, Unigene13105, Unigene21333, Unigene10116, Unigene17948, Unigene9566, Unigene10667, Unigene10772, Unigene9639, Unigene22440, Unigene10671, Unigene4951, Unigene9648, Unigen…
	small nuclear ribonucleoprotein complex	4 out of 348 genes, 1.1%	61 out of 7194 genes, 0.8%	1	Unigene4479, Unigene19831, Unigene8877, Unigene21259
	vesicular fraction	2 out of 348 genes, 0.6%	26 out of 7194 genes, 0.4%	1	Unigene18094, Unigene19674
	membrane part	83 out of 348 genes, 23.9%	1652 out of 7194 genes, 23.0%	1	Unigene4623, Unigene4706, Unigene4713, Unigene9953, Unigene13465, Unigene20099, Unigene12835, Unigene18621, Unigene5316, Unigene958, Unigene20474, Unigene19046, Unigene21208, Unigene9650, Unigene13733, Unigene10497, Unigene10606, Unigene9596, Unigene13602, Unigene21333, Unigene10368, Unigene13821, Unigene4113, Unigene3797, CL966.Contig1, Unigene10772, Unigene18646, Unigene19612, Unigene18502, Uni…
	intrinsic to membrane	64 out of 348 genes, 18.4%	1266 out of 7194 genes, 17.6%	1	Unigene4623, Unigene4706, Unigene13465, Unigene5316, Unigene12835, Unigene958, Unigene19046, Unigene21208, Unigene9650, Unigene13733, Unigene10606, Unigene9596, Unigene13602, Unigene21333, Unigene10368, Unigene13821, Unigene3797, Unigene4113, CL966.Contig1, Unigene18646, Unigene19612, Unigene18502, Unigene19300, Unigene4951, Unigene4478, Unigene9988, Unigene10052, Unigene4832, Unigene9921, Unigen…
	intracellular organelle	186 out of 348 genes, 53.4%	3774 out of 7194 genes, 52.5%	1	Unigene9545, Unigene4711, Unigene10688, Unigene12469, Unigene5129, Unigene9953, Unigene21601, Unigene22228, Unigene26182, Unigene10442, Unigene11090, Unigene9540, Unigene5000, Unigene9650, Unigene10497, Unigene8877, Unigene10606, Unigene4424, Unigene10782, Unigene10529, Unigene19563, Unigene4652, Unigene10987, Unigene10667, Unigene10772, Unigene22440, Unigene20075, Unigene4096, Unigene3557, Unige…
	vesicle membrane	2 out of 348 genes, 0.6%	28 out of 7194 genes, 0.4%	1	Unigene4961, Unigene21824
	extrinsic to membrane	2 out of 348 genes, 0.6%	28 out of 7194 genes, 0.4%	1	Unigene12377, Unigene20474
	cytoplasmic vesicle membrane	2 out of 348 genes, 0.6%	28 out of 7194 genes, 0.4%	1	Unigene4961, Unigene21824
	coated vesicle membrane	2 out of 348 genes, 0.6%	28 out of 7194 genes, 0.4%	1	Unigene4961, Unigene21824
	cytoplasmic vesicle part	2 out of 348 genes, 0.6%	28 out of 7194 genes, 0.4%	1	Unigene4961, Unigene21824
	microtubule organizing center	4 out of 348 genes, 1.1%	67 out of 7194 genes, 0.9%	1	Unigene5000, Unigene10916, Unigene12642, Unigene18908
	organelle	187 out of 348 genes, 53.7%	3813 out of 7194 genes, 53.0%	1	Unigene9545, Unigene4711, Unigene10688, Unigene12469, Unigene5129, Unigene9953, Unigene21601, Unigene22228, Unigene26182, Unigene10442, Unigene11090, Unigene9540, Unigene5000, Unigene9650, Unigene10497, Unigene8877, Unigene10606, Unigene4424, Unigene10782, Unigene10529, Unigene19563, Unigene4652, Unigene10987, Unigene10667, Unigene10772, Unigene22440, Unigene20075, Unigene4096, Unigene3557, Unige…
	endosome	2 out of 348 genes, 0.6%	30 out of 7194 genes, 0.4%	1	Unigene18621, Unigene4652
	cell body	3 out of 348 genes, 0.9%	50 out of 7194 genes, 0.7%	1	Unigene10276, Unigene9678, Unigene9796
	membrane fraction	2 out of 348 genes, 0.6%	31 out of 7194 genes, 0.4%	1	Unigene18094, Unigene19674
	actin cytoskeleton	6 out of 348 genes, 1.7%	111 out of 7194 genes, 1.5%	1	Unigene9632, CL186.Contig1, Unigene20514, Unigene10152, Unigene10379, Unigene9566
	non-membrane-bounded organelle	62 out of 348 genes, 17.8%	1262 out of 7194 genes, 17.5%	1	Unigene9632, Unigene9545, Unigene18353, Unigene12052, Unigene21016, Unigene10626, Unigene10688, Unigene17298, Unigene9977, Unigene21422, Unigene10865, Unigene9953, Unigene10379, Unigene10832, Unigene4420, Unigene10402, Unigene10485, Unigene9684, Unigene9678, Unigene3839, Unigene10511, Unigene12218, Unigene10442, Unigene9572, Unigene12642, Unigene11090, Unigene20653, CL804.Contig1, Unigene10534, U…
	intracellular non-membrane-bounded organelle	62 out of 348 genes, 17.8%	1262 out of 7194 genes, 17.5%	1	Unigene9632, Unigene9545, Unigene18353, Unigene12052, Unigene21016, Unigene10626, Unigene10688, Unigene17298, Unigene9977, Unigene21422, Unigene10865, Unigene9953, Unigene10379, Unigene10832, Unigene4420, Unigene10402, Unigene10485, Unigene9684, Unigene9678, Unigene3839, Unigene10511, Unigene12218, Unigene10442, Unigene9572, Unigene12642, Unigene11090, Unigene20653, CL804.Contig1, Unigene10534, U…
	lytic vacuole	2 out of 348 genes, 0.6%	34 out of 7194 genes, 0.5%	1	Unigene20659, Unigene10513
	Golgi apparatus part	4 out of 348 genes, 1.1%	76 out of 7194 genes, 1.1%	1	Unigene12455, Unigene24553, Unigene10916, Unigene958
	chromosome, centromeric region	2 out of 348 genes, 0.6%	36 out of 7194 genes, 0.5%	1	Unigene9678, Unigene10688
	membrane-bounded organelle	147 out of 348 genes, 42.2%	3045 out of 7194 genes, 42.3%	1	Unigene4711, Unigene10688, Unigene12469, Unigene5129, Unigene21601, Unigene22228, Unigene26182, Unigene9540, Unigene5000, Unigene9650, Unigene10497, Unigene8877, Unigene10606, Unigene4424, Unigene10782, Unigene10529, Unigene19563, Unigene4652, Unigene10987, Unigene10667, Unigene10772, Unigene22440, Unigene20075, Unigene4096, Unigene3557, Unigene4832, Unigene12025, Unigene9921, Unigene4336, Unigen…
	Golgi apparatus	4 out of 348 genes, 1.1%	80 out of 7194 genes, 1.1%	1	Unigene12455, Unigene24553, Unigene10916, Unigene958
	nuclear envelope	3 out of 348 genes, 0.9%	60 out of 7194 genes, 0.8%	1	Unigene7360, Unigene11010, Unigene10432
	membrane	108 out of 348 genes, 31.0%	2251 out of 7194 genes, 31.3%	1	Unigene4623, Unigene4706, Unigene3024, Unigene3099, Unigene4713, Unigene5224, Unigene9953, Unigene13465, Unigene20099, Unigene12835, Unigene18621, Unigene5316, Unigene10960, Unigene4991, Unigene958, Unigene20474, Unigene19046, Unigene10534, Unigene21208, Unigene9650, Unigene13733, Unigene10497, Unigene10606, Unigene10734, Unigene9596, Unigene13602, Unigene21333, Unigene10368, Unigene13821, Unigen…
	nuclear chromosome	3 out of 348 genes, 0.9%	64 out of 7194 genes, 0.9%	1	Unigene10688, Unigene20176, Unigene22472
	transcription factor complex	4 out of 348 genes, 1.1%	87 out of 7194 genes, 1.2%	1	Unigene10782, Unigene13105, Unigene3839, Unigene17948
	large ribosomal subunit	3 out of 348 genes, 0.9%	66 out of 7194 genes, 0.9%	1	Unigene10402, Unigene9545, Unigene9663
	cytoskeletal part	11 out of 348 genes, 3.2%	243 out of 7194 genes, 3.4%	1	Unigene9632, Unigene9678, Unigene9572, Unigene12642, Unigene9566, Unigene5000, CL186.Contig1, Unigene20514, Unigene10916, Unigene10152, Unigene18908
	protein complex	50 out of 348 genes, 14.4%	1072 out of 7194 genes, 14.9%	1	Unigene9632, Unigene4706, Unigene3024, Unigene10688, Unigene4713, Unigene18621, Unigene9678, Unigene3839, Unigene12218, Unigene10442, Unigene9572, Unigene5000, Unigene18695, Unigene3240, Unigene10782, Unigene13105, Unigene10428, Unigene10503, Unigene4652, Unigene19671, Unigene17948, Unigene3486, Unigene4429, Unigene6327, Unigene4150, Unigene9566, Unigene3685, Unigene4151, Unigene21725, Unigene108…
	cell cortex part	3 out of 348 genes, 0.9%	69 out of 7194 genes, 1.0%	1	Unigene3717, Unigene23431, Unigene18414
	nuclear part	36 out of 348 genes, 10.3%	784 out of 7194 genes, 10.9%	1	Unigene18426, Unigene10688, Unigene19704, Unigene13072, Unigene19831, Unigene22228, Unigene3839, Unigene12218, Unigene9540, Unigene3418, Unigene21616, Unigene8877, Unigene4424, Unigene13105, Unigene10782, Unigene3825, Unigene17948, Unigene10116, Unigene20176, Unigene19574, Unigene4951, Unigene10671, Unigene10222, Unigene4479, Unigene19387, Unigene7360, Unigene10432, Unigene5058, Unigene10910, Uni…
	microbody	2 out of 348 genes, 0.6%	46 out of 7194 genes, 0.6%	1	Unigene4711, Unigene18353
	cell cortex	3 out of 348 genes, 0.9%	71 out of 7194 genes, 1.0%	1	Unigene3717, Unigene23431, Unigene18414
	vacuole	2 out of 348 genes, 0.6%	48 out of 7194 genes, 0.7%	1	Unigene20659, Unigene10513
	cell-substrate adherens junction	2 out of 348 genes, 0.6%	48 out of 7194 genes, 0.7%	1	CL801.Contig1, Unigene9953
	cell-substrate junction	2 out of 348 genes, 0.6%	48 out of 7194 genes, 0.7%	1	CL801.Contig1, Unigene9953
	nucleus	37 out of 348 genes, 10.6%	815 out of 7194 genes, 11.3%	1	Unigene18426, Unigene10688, Unigene19704, Unigene13072, Unigene19831, Unigene22228, Unigene3839, Unigene12218, Unigene9540, Unigene3418, Unigene21616, Unigene8877, Unigene4424, Unigene13105, Unigene10782, Unigene3825, Unigene17948, Unigene10116, Unigene20176, Unigene19574, Unigene4951, Unigene10671, Unigene13521, Unigene10222, Unigene4479, Unigene19387, Unigene7360, Unigene10432, Unigene5058, Uni…
	mitochondrial lumen	3 out of 348 genes, 0.9%	73 out of 7194 genes, 1.0%	1	Unigene10667, Unigene22440, Unigene9648
	clathrin-coated vesicle	3 out of 348 genes, 0.9%	74 out of 7194 genes, 1.0%	1	Unigene4713, CL804.Contig1, Unigene13598
	axon	2 out of 348 genes, 0.6%	50 out of 7194 genes, 0.7%	1	Unigene10916, Unigene4991
	axon part	2 out of 348 genes, 0.6%	50 out of 7194 genes, 0.7%	1	Unigene10916, Unigene4991
	nuclear lumen	16 out of 348 genes, 4.6%	367 out of 7194 genes, 5.1%	1	Unigene10782, Unigene13105, Unigene10116, Unigene17948, Unigene10688, Unigene20176, Unigene10671, Unigene10222, Unigene3839, Unigene12218, Unigene9540, Unigene3418, Unigene13791, Unigene4814, Unigene22472, Unigene25233
	organelle lumen	19 out of 348 genes, 5.5%	440 out of 7194 genes, 6.1%	1	Unigene10782, Unigene13105, Unigene10116, Unigene17948, Unigene10688, Unigene20176, Unigene10667, Unigene22440, Unigene10671, Unigene9648, Unigene10222, Unigene3839, Unigene12218, Unigene9540, Unigene3418, Unigene4814, Unigene13791, Unigene22472, Unigene25233
	intracellular organelle lumen	19 out of 348 genes, 5.5%	440 out of 7194 genes, 6.1%	1	Unigene10782, Unigene13105, Unigene10116, Unigene17948, Unigene10688, Unigene20176, Unigene10667, Unigene22440, Unigene10671, Unigene9648, Unigene10222, Unigene3839, Unigene12218, Unigene9540, Unigene3418, Unigene4814, Unigene13791, Unigene22472, Unigene25233
	insoluble fraction	2 out of 348 genes, 0.6%	53 out of 7194 genes, 0.7%	1	Unigene18094, Unigene19674
	basolateral plasma membrane	2 out of 348 genes, 0.6%	53 out of 7194 genes, 0.7%	1	CL801.Contig1, Unigene9953
	intracellular membrane-bounded organelle	138 out of 348 genes, 39.7%	2960 out of 7194 genes, 41.1%	1	Unigene4711, Unigene10688, Unigene12469, Unigene5129, Unigene21601, Unigene22228, Unigene26182, Unigene9540, Unigene5000, Unigene9650, Unigene10497, Unigene8877, Unigene10606, Unigene4424, Unigene10782, Unigene10529, Unigene19563, Unigene4652, Unigene10987, Unigene10667, Unigene10772, Unigene22440, Unigene20075, Unigene4096, Unigene3557, Unigene4832, Unigene12025, Unigene9921, Unigene4336, Unigen…
	cell projection part	2 out of 348 genes, 0.6%	54 out of 7194 genes, 0.8%	1	Unigene10916, Unigene4991
	neuron projection	5 out of 348 genes, 1.4%	128 out of 7194 genes, 1.8%	1	Unigene10782, Unigene10276, Unigene9678, Unigene10916, Unigene4991
	cell projection	8 out of 348 genes, 2.3%	198 out of 7194 genes, 2.8%	1	Unigene21318, Unigene10782, Unigene18621, Unigene9678, Unigene4991, Unigene20474, Unigene10276, Unigene10916
	membrane-enclosed lumen	19 out of 348 genes, 5.5%	446 out of 7194 genes, 6.2%	1	Unigene10782, Unigene13105, Unigene10116, Unigene17948, Unigene10688, Unigene20176, Unigene10667, Unigene22440, Unigene10671, Unigene9648, Unigene10222, Unigene3839, Unigene12218, Unigene9540, Unigene3418, Unigene4814, Unigene13791, Unigene22472, Unigene25233
	cell fraction	2 out of 348 genes, 0.6%	58 out of 7194 genes, 0.8%	1	Unigene18094, Unigene19674
	integral to plasma membrane	2 out of 348 genes, 0.6%	58 out of 7194 genes, 0.8%	1	Unigene16814, Unigene1102
	intrinsic to plasma membrane	2 out of 348 genes, 0.6%	58 out of 7194 genes, 0.8%	1	Unigene16814, Unigene1102
	apical junction complex	2 out of 348 genes, 0.6%	60 out of 7194 genes, 0.8%	1	Unigene20099, Unigene4953
	apicolateral plasma membrane	2 out of 348 genes, 0.6%	64 out of 7194 genes, 0.9%	1	Unigene20099, Unigene4953
	adherens junction	2 out of 348 genes, 0.6%	65 out of 7194 genes, 0.9%	1	CL801.Contig1, Unigene9953
	nucleoplasm	8 out of 348 genes, 2.3%	217 out of 7194 genes, 3.0%	1	Unigene10222, Unigene10782, Unigene13105, Unigene3839, Unigene17948, Unigene12218, Unigene4814, Unigene13791
	nucleoplasm part	8 out of 348 genes, 2.3%	217 out of 7194 genes, 3.0%	1	Unigene10222, Unigene10782, Unigene13105, Unigene3839, Unigene17948, Unigene12218, Unigene4814, Unigene13791
	microtubule associated complex	2 out of 348 genes, 0.6%	69 out of 7194 genes, 1.0%	1	Unigene9678, Unigene9572
	cell-cell junction	3 out of 348 genes, 0.9%	102 out of 7194 genes, 1.4%	1	Unigene20099, Unigene3884, Unigene4953
	cell junction	6 out of 348 genes, 1.7%	190 out of 7194 genes, 2.6%	1	CL801.Contig1, Unigene20099, Unigene4008, Unigene3884, Unigene9953, Unigene4953
	polytene chromosome	2 out of 348 genes, 0.6%	84 out of 7194 genes, 1.2%	1	Unigene12218, Unigene20176
	cell periphery	15 out of 348 genes, 4.3%	421 out of 7194 genes, 5.9%	1	Unigene23431, CL801.Contig1, Unigene9941, Unigene20099, Unigene20474, Unigene3717, Unigene18414, Unigene16814, Unigene4008, Unigene21058, Unigene3884, Unigene9953, Unigene12377, Unigene4953, Unigene1102
	plasma membrane part	12 out of 348 genes, 3.4%	351 out of 7194 genes, 4.9%	1	CL801.Contig1, Unigene9941, Unigene20099, Unigene20474, Unigene16814, Unigene4008, Unigene21058, Unigene3884, Unigene9953, Unigene12377, Unigene4953, Unigene1102
	plasma membrane	12 out of 348 genes, 3.4%	366 out of 7194 genes, 5.1%	1	CL801.Contig1, Unigene9941, Unigene20099, Unigene20474, Unigene16814, Unigene4008, Unigene21058, Unigene3884, Unigene9953, Unigene12377, Unigene4953, Unigene1102
	anchoring junction	2 out of 348 genes, 0.6%	107 out of 7194 genes, 1.5%	1	CL801.Contig1, Unigene9953
	integral to membrane	7 out of 348 genes, 2.0%	258 out of 7194 genes, 3.6%	1	Unigene4500, Unigene16814, Unigene20762, Unigene3030, Unigene4987, Unigene19300, Unigene1102
	cell	330 out of 348 genes, 94.8%	6955 out of 7194 genes, 96.7%	1	Unigene10958, Unigene9545, Unigene19337, Unigene12469, Unigene5129, Unigene22442, Unigene20099, Unigene12835, Unigene10359, Unigene10960, Unigene9540, Unigene13733, Unigene8877, Unigene10606, Unigene10619, Unigene4424, Unigene10782, Unigene10529, Unigene13602, Unigene19563, Unigene10500, Unigene10368, Unigene13821, Unigene4652, Unigene10987, Unigene23167, Unigene10137, Unigene23754, Unigene10667,…
	cell part	330 out of 348 genes, 94.8%	6955 out of 7194 genes, 96.7%	1	Unigene10958, Unigene9545, Unigene19337, Unigene12469, Unigene5129, Unigene22442, Unigene20099, Unigene12835, Unigene10359, Unigene10960, Unigene9540, Unigene13733, Unigene8877, Unigene10606, Unigene10619, Unigene4424, Unigene10782, Unigene10529, Unigene13602, Unigene19563, Unigene10500, Unigene10368, Unigene13821, Unigene4652, Unigene10987, Unigene23167, Unigene10137, Unigene23754, Unigene10667,…
	chromosomal part	6 out of 348 genes, 1.7%	255 out of 7194 genes, 3.5%	1	Unigene9678, Unigene4814, Unigene14772, Unigene10688, Unigene20176, Unigene22472
	chromosome	9 out of 348 genes, 2.6%	385 out of 7194 genes, 5.4%	1	Unigene10782, Unigene9678, Unigene3839, Unigene12218, Unigene10688, Unigene20176, Unigene14772, Unigene4814, Unigene22472
Molecular function	structural constituent of cuticle	13 out of 510 genes, 2.5%	23 out of 9504 genes, 0.2%	3.82e-09	Unigene10414, Unigene21117, Unigene4747, Unigene3709, Unigene10471, Unigene9582, Unigene10443, Unigene11099, Unigene3284, Unigene10415, Unigene9929, Unigene10260, Unigene10675
	structural molecule activity	33 out of 510 genes, 6.5%	256 out of 9504 genes, 2.7%	0.00047	Unigene9545, Unigene10603, Unigene12052, Unigene10626, Unigene4747, Unigene10615, Unigene9582, Unigene10902, Unigene11099, Unigene9929, Unigene10379, Unigene10402, Unigene21117, Unigene5138, Unigene11090, Unigene10443, Unigene3284, Unigene10415, Unigene10260, Unigene3909, Unigene10414, Unigene10674, Unigene8986, Unigene9566, Unigene9639, Unigene10675, Unigene9514, Unigene3709, Unigene10471, CL186…
	oxidoreductase activity	47 out of 510 genes, 9.2%	470 out of 9504 genes, 4.9%	0.00487	Unigene4711, Unigene18353, Unigene23290, Unigene10872, Unigene10136, Unigene19674, Unigene10275, Unigene12469, CL1078.Contig1, Unigene9530, Unigene9500, Unigene4483, Unigene10665, Unigene10865, Unigene12641, Unigene12054, Unigene3720, Unigene9857, Unigene22177, Unigene9650, Unigene10497, Unigene10500, Unigene10609, Unigene18962, Unigene10744, Unigene10772, Unigene10535, Unigene21725, Unigene21735…
	peptidase activity, acting on L-amino acid peptides	44 out of 510 genes, 8.6%	449 out of 9504 genes, 4.7%	0.0145	Unigene5050, Unigene21039, Unigene23372, Unigene4870, Unigene10999, Unigene20833, CL41.Contig1, Unigene3834, CL807.Contig1, Unigene3125, Unigene20437, Unigene19599, Unigene10119, Unigene18695, Unigene10606, Unigene10730, Unigene19432, Unigene21168, Unigene10917, Unigene355, Unigene20562, Unigene4063, Unigene20737, Unigene19671, Unigene4340, Unigene9723, CL907.Contig1, Unigene10625, Unigene15328, …
	peptidase activity	46 out of 510 genes, 9.0%	489 out of 9504 genes, 5.1%	0.02646	Unigene5050, Unigene21039, Unigene23372, Unigene4870, Unigene10999, Unigene20833, CL41.Contig1, Unigene3834, CL807.Contig1, Unigene3125, Unigene20437, Unigene19599, Unigene10119, Unigene18695, Unigene10606, Unigene10730, Unigene19432, Unigene21168, Unigene10917, Unigene355, Unigene20562, Unigene4063, Unigene20737, Unigene19671, Unigene9723, Unigene4340, Unigene10085, CL907.Contig1, Unigene10625, …
	oxidoreductase activity, acting on the CH-NH group of donors	4 out of 510 genes, 0.8%	7 out of 9504 genes, 0.1%	0.05239	Unigene10744, Unigene12469, Unigene20353, Unigene4341
	cofactor binding	12 out of 510 genes, 2.4%	72 out of 9504 genes, 0.8%	0.08377	Unigene10088, Unigene18353, Unigene13003, Unigene3720, Unigene18962, Unigene5083, Unigene3046, Unigene9565, Unigene10667, Unigene4037, Unigene20442, Unigene9648
	hydroxymethyl-, formyl- and related transferase activity	3 out of 510 genes, 0.6%	4 out of 9504 genes, 0.0%	0.12273	Unigene10088, Unigene3154, Unigene12035
	oxidoreductase activity, acting on the CH-NH group of donors, NAD or NADP as acceptor	3 out of 510 genes, 0.6%	5 out of 9504 genes, 0.1%	0.29458	Unigene12469, Unigene20353, Unigene4341
	iron ion binding	22 out of 510 genes, 4.3%	214 out of 9504 genes, 2.3%	0.52421	Unigene10297, Unigene10500, Unigene23290, Unigene9670, Unigene19674, CL1078.Contig1, Unigene21735, Unigene19950, Unigene5135, Unigene9431, Unigene17866, Unigene20594, Unigene19658, Unigene22178, Unigene331, Unigene12641, Unigene12054, Unigene11044, Unigene23842, Unigene22645, Unigene22177, Unigene10812
	transferase activity, transferring acyl groups	14 out of 510 genes, 2.7%	113 out of 9504 genes, 1.2%	0.58507	Unigene10920, Unigene3899, Unigene12191, Unigene12274, Unigene3837, Unigene10677, Unigene10417, Unigene4201, Unigene9667, Unigene3848, Unigene10572, Unigene22440, CL1018.Contig1, Unigene4329
	GDP-dissociation inhibitor activity	2 out of 510 genes, 0.4%	2 out of 9504 genes, 0.0%	0.59783	CL804.Contig1, Unigene10420
	hydrolase activity, acting on acid carbon-carbon bonds	2 out of 510 genes, 0.4%	2 out of 9504 genes, 0.0%	0.59783	Unigene13156, Unigene19611
	hydrolase activity, acting on acid carbon-carbon bonds, in ketonic substances	2 out of 510 genes, 0.4%	2 out of 9504 genes, 0.0%	0.59783	Unigene13156, Unigene19611
	lyase activity	12 out of 510 genes, 2.4%	95 out of 9504 genes, 1.0%	0.97501	Unigene16602, CL106.Contig1, Unigene21016, Unigene9849, Unigene3046, Unigene10416, Unigene9553, Unigene3418, Unigene4037, Unigene9639, Unigene20442, Unigene6334
	heme-copper terminal oxidase activity	4 out of 510 genes, 0.8%	14 out of 9504 genes, 0.1%	1	Unigene12054, Unigene9650, Unigene10872, Unigene331
	transferase activity, transferring acyl groups other than amino-acyl groups	10 out of 510 genes, 2.0%	73 out of 9504 genes, 0.8%	1	Unigene3899, Unigene12191, Unigene3837, Unigene10677, Unigene10417, Unigene9667, Unigene3848, Unigene10572, Unigene22440, Unigene4329
	exopeptidase activity	8 out of 510 genes, 1.6%	51 out of 9504 genes, 0.5%	1	Unigene21039, Unigene20437, Unigene4870, Unigene20737, Unigene4340, CL907.Contig1, Unigene10730, Unigene9685
	catalytic activity	288 out of 510 genes, 56.5%	4839 out of 9504 genes, 50.9%	1	Unigene4910, Unigene11039, Unigene20833, Unigene20515, CL249.Contig1, Unigene10677, Unigene12469, Unigene19558, Unigene22264, Unigene22442, Unigene20099, Unigene20437, Unigene10359, Unigene4619, Unigene9540, Unigene10606, Unigene16753, Unigene19563, Unigene10500, Unigene19671, Unigene10987, Unigene10667, Unigene10772, Unigene12561, CL821.Contig1, Unigene9941, Unigene21822, Unigene19185, Unigene23…
	metalloexopeptidase activity	4 out of 510 genes, 0.8%	15 out of 9504 genes, 0.2%	1	Unigene20737, Unigene4340, Unigene9685, Unigene10730
	macrolide binding	2 out of 510 genes, 0.4%	3 out of 9504 genes, 0.0%	1	Unigene4404, Unigene3357
	S-methyltransferase activity	2 out of 510 genes, 0.4%	3 out of 9504 genes, 0.0%	1	Unigene22245, Unigene21822
	peptide disulfide oxidoreductase activity	2 out of 510 genes, 0.4%	3 out of 9504 genes, 0.0%	1	Unigene10744, Unigene10535
	glutathione disulfide oxidoreductase activity	2 out of 510 genes, 0.4%	3 out of 9504 genes, 0.0%	1	Unigene10744, Unigene10535
	trialkylsulfonium hydrolase activity	2 out of 510 genes, 0.4%	3 out of 9504 genes, 0.0%	1	Unigene4162, Unigene3626
	cyclohydrolase activity	2 out of 510 genes, 0.4%	3 out of 9504 genes, 0.0%	1	Unigene12469, Unigene12035
	peptide N-acetyltransferase activity	2 out of 510 genes, 0.4%	3 out of 9504 genes, 0.0%	1	Unigene10677, Unigene3899
	RNA binding	30 out of 510 genes, 5.9%	361 out of 9504 genes, 3.8%	1	Unigene13105, Unigene18426, Unigene3825, Unigene10428, CL726.Contig1, Unigene12052, Unigene6327, Unigene10677, Unigene10276, Unigene20723, Unigene11058, Unigene10671, Unigene9504, Unigene10222, Unigene9780, Unigene3899, Unigene4479, Unigene4735, Unigene26292, Unigene21352, Unigene9710, Unigene4336, Unigene1134, Unigene9553, Unigene11020, Unigene14772, Unigene4814, Unigene21259, Unigene4851, Unige…
	peptide binding	5 out of 510 genes, 1.0%	26 out of 9504 genes, 0.3%	1	Unigene16602, Unigene9988, Unigene20762, Unigene10619, Unigene10037
	transferase activity, transferring pentosyl groups	5 out of 510 genes, 1.0%	28 out of 9504 genes, 0.3%	1	Unigene9922, Unigene3343, Unigene20176, Unigene16753, Unigene20730
	drug binding	3 out of 510 genes, 0.6%	11 out of 9504 genes, 0.1%	1	Unigene4404, Unigene3357, Unigene22741
	transaminase activity	3 out of 510 genes, 0.6%	12 out of 9504 genes, 0.1%	1	Unigene10667, Unigene19562, Unigene9648
	oxidoreductase activity, acting on NADH or NADPH	5 out of 510 genes, 1.0%	32 out of 9504 genes, 0.3%	1	Unigene10772, Unigene9857, Unigene10535, Unigene9808, Unigene10497
	translation factor activity, nucleic acid binding	12 out of 510 genes, 2.4%	120 out of 9504 genes, 1.3%	1	Unigene9780, Unigene13105, Unigene3899, Unigene10428, Unigene26292, CL726.Contig1, Unigene21352, Unigene9710, Unigene10276, Unigene10677, Unigene11058, Unigene9504
	metallopeptidase activity	4 out of 510 genes, 0.8%	22 out of 9504 genes, 0.2%	1	Unigene20737, Unigene4340, Unigene9685, Unigene10730
	endopeptidase activity	20 out of 510 genes, 3.9%	240 out of 9504 genes, 2.5%	1	Unigene355, Unigene23372, Unigene10999, Unigene19671, Unigene9723, Unigene20833, Unigene3834, Unigene10625, CL807.Contig1, Unigene21046, Unigene3125, Unigene668, CL821.Contig1, Unigene12579, Unigene9553, Unigene10913, Unigene18695, Unigene10606, CL678.Contig1, Unigene9677
	acyltransferase activity	7 out of 510 genes, 1.4%	58 out of 9504 genes, 0.6%	1	Unigene10677, Unigene3899, Unigene12191, Unigene9667, Unigene3848, Unigene4329, Unigene3837
	fatty acid ligase activity	2 out of 510 genes, 0.4%	6 out of 9504 genes, 0.1%	1	Unigene12379, CL720.Contig1
	carbon-sulfur lyase activity	2 out of 510 genes, 0.4%	6 out of 9504 genes, 0.1%	1	Unigene4037, Unigene9849
	oxidoreductase activity, acting on a sulfur group of donors	4 out of 510 genes, 0.8%	25 out of 9504 genes, 0.3%	1	Unigene10744, Unigene10535, Unigene9500, Unigene10136
	carbon-carbon lyase activity	4 out of 510 genes, 0.8%	25 out of 9504 genes, 0.3%	1	Unigene10416, CL106.Contig1, Unigene20442, Unigene3046
	transcription repressor activity	6 out of 510 genes, 1.2%	49 out of 9504 genes, 0.5%	1	Unigene4096, Unigene10529, Unigene10706, Unigene18621, Unigene13791, Unigene3475
	transferase activity, transferring glycosyl groups	15 out of 510 genes, 2.9%	175 out of 9504 genes, 1.8%	1	Unigene12455, Unigene19563, Unigene24553, Unigene3343, Unigene505, Unigene3797, Unigene20176, Unigene958, Unigene9922, Unigene9565, Unigene22442, Unigene16753, Unigene4951, Unigene10379, Unigene20730
	hydrolase activity, acting on ether bonds	2 out of 510 genes, 0.4%	7 out of 9504 genes, 0.1%	1	Unigene4162, Unigene3626
	oxidoreductase activity, acting on single donors with incorporation of molecular oxygen	3 out of 510 genes, 0.6%	16 out of 9504 genes, 0.2%	1	Unigene21725, Unigene2921, Unigene9849
	ligand-dependent nuclear receptor activity	4 out of 510 genes, 0.8%	27 out of 9504 genes, 0.3%	1	Unigene20071, Unigene10782, Unigene1683, Unigene5135
	transferase activity, transferring nitrogenous groups	3 out of 510 genes, 0.6%	17 out of 9504 genes, 0.2%	1	Unigene10667, Unigene19562, Unigene9648
	carboxy-lyase activity	3 out of 510 genes, 0.6%	17 out of 9504 genes, 0.2%	1	Unigene10416, CL106.Contig1, Unigene3046
	acetyltransferase activity	5 out of 510 genes, 1.0%	40 out of 9504 genes, 0.4%	1	Unigene10677, Unigene3899, Unigene12191, Unigene9667, Unigene3837
	oxidoreductase activity, acting on single donors with incorporation of molecular oxygen, incorporation of two atoms of oxygen	2 out of 510 genes, 0.4%	8 out of 9504 genes, 0.1%	1	Unigene2921, Unigene9849
	dioxygenase activity	2 out of 510 genes, 0.4%	8 out of 9504 genes, 0.1%	1	Unigene2921, Unigene9849
	single-stranded RNA binding	3 out of 510 genes, 0.6%	18 out of 9504 genes, 0.2%	1	Unigene21259, Unigene4424, Unigene4851
	NADH dehydrogenase activity	3 out of 510 genes, 0.6%	18 out of 9504 genes, 0.2%	1	Unigene10772, Unigene9857, Unigene9808
	oxidoreductase activity, acting on NADH or NADPH, quinone or similar compound as acceptor	3 out of 510 genes, 0.6%	18 out of 9504 genes, 0.2%	1	Unigene10772, Unigene9857, Unigene9808
	NADH dehydrogenase (quinone) activity	3 out of 510 genes, 0.6%	18 out of 9504 genes, 0.2%	1	Unigene10772, Unigene9857, Unigene9808
	glucuronosyltransferase activity	2 out of 510 genes, 0.4%	9 out of 9504 genes, 0.1%	1	Unigene19563, Unigene505
	tricarboxylic acid transmembrane transporter activity	2 out of 510 genes, 0.4%	9 out of 9504 genes, 0.1%	1	Unigene13602, Unigene10734
	organic acid transmembrane transporter activity	4 out of 510 genes, 0.8%	31 out of 9504 genes, 0.3%	1	Unigene13602, Unigene20651, Unigene10734, Unigene25283
	protein transporter activity	4 out of 510 genes, 0.8%	32 out of 9504 genes, 0.3%	1	Unigene10137, Unigene10508, Unigene10503, Unigene10432
	oxidoreductase activity, acting on the CH-NH2 group of donors	2 out of 510 genes, 0.4%	10 out of 9504 genes, 0.1%	1	Unigene10609, Unigene5083
	transferase activity, transferring amino-acyl groups	2 out of 510 genes, 0.4%	10 out of 9504 genes, 0.1%	1	Unigene4201, Unigene12274
	intramolecular transferase activity, phosphotransferases	2 out of 510 genes, 0.4%	10 out of 9504 genes, 0.1%	1	Unigene4539, Unigene10029
	isoprenoid binding	2 out of 510 genes, 0.4%	10 out of 9504 genes, 0.1%	1	Unigene22047, Unigene22374
	carbon-oxygen lyase activity	3 out of 510 genes, 0.6%	21 out of 9504 genes, 0.2%	1	Unigene3418, Unigene9639, Unigene6334
	ligase activity, forming carbon-nitrogen bonds	14 out of 510 genes, 2.7%	179 out of 9504 genes, 1.9%	1	Unigene3154, Unigene10706, Unigene10609, Unigene20848, Unigene3486, Unigene19416, Unigene3666, Unigene10637, Unigene10416, Unigene4151, Unigene5093, Unigene12007, Unigene3622, Unigene19574
	carbohydrate binding	11 out of 510 genes, 2.2%	134 out of 9504 genes, 1.4%	1	Unigene12455, CL801.Contig1, Unigene17532, Unigene22353, Unigene5749, Unigene20865, Unigene20071, Unigene19518, Unigene19612, Unigene19562, Unigene5175
	lipid binding	10 out of 510 genes, 2.0%	119 out of 9504 genes, 1.3%	1	Unigene10782, Unigene22047, Unigene20172, Unigene22374, Unigene22741, Unigene2934, Unigene4529, Unigene21912, Unigene10812, Unigene3025
	disulfide oxidoreductase activity	2 out of 510 genes, 0.4%	11 out of 9504 genes, 0.1%	1	Unigene10744, Unigene10535
	di-, tri-valent inorganic cation transmembrane transporter activity	2 out of 510 genes, 0.4%	11 out of 9504 genes, 0.1%	1	Unigene9670, Unigene19300
	ribonucleoprotein binding	2 out of 510 genes, 0.4%	11 out of 9504 genes, 0.1%	1	Unigene9780, Unigene10276
	intramolecular transferase activity	3 out of 510 genes, 0.6%	23 out of 9504 genes, 0.2%	1	Unigene4539, Unigene3418, Unigene10029
	carbon-nitrogen ligase activity, with glutamine as amido-N-donor	2 out of 510 genes, 0.4%	12 out of 9504 genes, 0.1%	1	Unigene12007, Unigene3622
	hydrolase activity, acting on carbon-nitrogen (but not peptide) bonds, in cyclic amidines	2 out of 510 genes, 0.4%	13 out of 9504 genes, 0.1%	1	Unigene12469, Unigene12035
	ligase activity	20 out of 510 genes, 3.9%	296 out of 9504 genes, 3.1%	1	Unigene3154, Unigene10609, Unigene12379, Unigene3486, Unigene10637, Unigene10416, Unigene4151, Unigene12007, Unigene3622, Unigene19574, Unigene10706, Unigene20848, Unigene20337, Unigene19416, Unigene3666, Unigene5093, CL720.Contig1, Unigene18352, CL557.Contig1, Unigene25233
	protein transmembrane transporter activity	2 out of 510 genes, 0.4%	14 out of 9504 genes, 0.1%	1	Unigene10508, Unigene10503
	ligase activity, forming carbon-sulfur bonds	2 out of 510 genes, 0.4%	14 out of 9504 genes, 0.1%	1	Unigene12379, CL720.Contig1
	macromolecule transmembrane transporter activity	2 out of 510 genes, 0.4%	14 out of 9504 genes, 0.1%	1	Unigene10508, Unigene10503
	amine transmembrane transporter activity	5 out of 510 genes, 1.0%	55 out of 9504 genes, 0.6%	1	Unigene12835, Unigene18502, CL966.Contig1, Unigene20659, Unigene21272
	transferase activity, transferring hexosyl groups	8 out of 510 genes, 1.6%	102 out of 9504 genes, 1.1%	1	Unigene12455, Unigene19563, Unigene505, Unigene3797, Unigene958, Unigene9565, Unigene22442, Unigene4951
	glycosaminoglycan binding	3 out of 510 genes, 0.6%	28 out of 9504 genes, 0.3%	1	CL801.Contig1, Unigene22353, Unigene5175
	oxidoreductase activity, acting on the CH-OH group of donors, NAD or NADP as acceptor	3 out of 510 genes, 0.6%	28 out of 9504 genes, 0.3%	1	Unigene10275, Unigene3720, Unigene18962
	peptide receptor activity	2 out of 510 genes, 0.4%	15 out of 9504 genes, 0.2%	1	Unigene16602, Unigene20762
	voltage-gated potassium channel activity	2 out of 510 genes, 0.4%	15 out of 9504 genes, 0.2%	1	Unigene3820, Unigene1102
	voltage-gated cation channel activity	2 out of 510 genes, 0.4%	16 out of 9504 genes, 0.2%	1	Unigene3820, Unigene1102
	carboxylic acid transmembrane transporter activity	3 out of 510 genes, 0.6%	30 out of 9504 genes, 0.3%	1	Unigene13602, Unigene20651, Unigene10734
	small conjugating protein ligase activity	6 out of 510 genes, 1.2%	76 out of 9504 genes, 0.8%	1	Unigene10706, Unigene20848, Unigene5093, Unigene4151, Unigene3486, Unigene19574
	hydrolase activity	125 out of 510 genes, 24.5%	2193 out of 9504 genes, 23.1%	1	Unigene4706, Unigene21039, Unigene20833, Unigene20515, Unigene4381, CL249.Contig1, Unigene13156, Unigene12469, Unigene3834, Unigene19558, Unigene20437, Unigene10359, Unigene10442, Unigene20474, Unigene4477, Unigene5054, Unigene4619, Unigene9540, Unigene5000, Unigene19599, Unigene3470, Unigene10119, Unigene3788, Unigene20896, Unigene18695, Unigene10606, Unigene19432, Unigene9596, Unigene13105, Uni…
	hydro-lyase activity	2 out of 510 genes, 0.4%	17 out of 9504 genes, 0.2%	1	Unigene3418, Unigene6334
	identical protein binding	5 out of 510 genes, 1.0%	62 out of 9504 genes, 0.7%	1	Unigene22047, Unigene9565, CL186.Contig1, Unigene10535, Unigene10152
	small conjugating protein-specific protease activity	2 out of 510 genes, 0.4%	20 out of 9504 genes, 0.2%	1	Unigene9521, Unigene20833
	UDP-glycosyltransferase activity	5 out of 510 genes, 1.0%	68 out of 9504 genes, 0.7%	1	Unigene12455, Unigene19563, Unigene505, Unigene3797, Unigene10379
	acid-amino acid ligase activity	8 out of 510 genes, 1.6%	119 out of 9504 genes, 1.3%	1	Unigene10706, Unigene20848, Unigene3486, Unigene10637, Unigene10416, Unigene4151, Unigene5093, Unigene19574
	voltage-gated ion channel activity	2 out of 510 genes, 0.4%	22 out of 9504 genes, 0.2%	1	Unigene3820, Unigene1102
	voltage-gated channel activity	2 out of 510 genes, 0.4%	22 out of 9504 genes, 0.2%	1	Unigene3820, Unigene1102
	N-acetyltransferase activity	2 out of 510 genes, 0.4%	23 out of 9504 genes, 0.2%	1	Unigene10677, Unigene3899
	acetylglucosaminyltransferase activity	2 out of 510 genes, 0.4%	23 out of 9504 genes, 0.2%	1	Unigene19563, Unigene3797
	protein serine/threonine kinase activity	8 out of 510 genes, 1.6%	125 out of 9504 genes, 1.3%	1	Unigene3685, Unigene4961, Unigene5000, Unigene20090, Unigene3024, Unigene21422, Unigene12218, Unigene5313
	protein dimerization activity	4 out of 510 genes, 0.8%	57 out of 9504 genes, 0.6%	1	Unigene10782, Unigene22047, Unigene17948, Unigene21259
	hydrolase activity, acting on carbon-nitrogen (but not peptide) bonds	5 out of 510 genes, 1.0%	76 out of 9504 genes, 0.8%	1	Unigene10917, Unigene13536, Unigene12469, Unigene20335, Unigene12035
	receptor signaling protein activity	2 out of 510 genes, 0.4%	25 out of 9504 genes, 0.3%	1	Unigene4096, Unigene5000
	N-acyltransferase activity	2 out of 510 genes, 0.4%	25 out of 9504 genes, 0.3%	1	Unigene10677, Unigene3899
	isomerase activity	5 out of 510 genes, 1.0%	77 out of 9504 genes, 0.8%	1	Unigene18588, Unigene4539, Unigene3418, Unigene9796, Unigene10029
	hydrolase activity, acting on carbon-nitrogen (but not peptide) bonds, in linear amides	3 out of 510 genes, 0.6%	43 out of 9504 genes, 0.5%	1	Unigene10917, Unigene13536, Unigene20335
	cysteine-type peptidase activity	2 out of 510 genes, 0.4%	28 out of 9504 genes, 0.3%	1	Unigene9521, Unigene20833
	transferase activity, transferring one-carbon groups	9 out of 510 genes, 1.8%	156 out of 9504 genes, 1.6%	1	Unigene10088, Unigene3154, Unigene22245, Unigene13405, Unigene12265, Unigene2577, Unigene20353, Unigene21822, Unigene12035
	oxidoreductase activity, acting on CH-OH group of donors	3 out of 510 genes, 0.6%	47 out of 9504 genes, 0.5%	1	Unigene10275, Unigene3720, Unigene18962
	oxidoreductase activity, acting on the CH-CH group of donors	3 out of 510 genes, 0.6%	48 out of 9504 genes, 0.5%	1	Unigene9530, Unigene18491, Unigene3381
	polysaccharide binding	5 out of 510 genes, 1.0%	87 out of 9504 genes, 0.9%	1	Unigene20071, CL801.Contig1, Unigene17532, Unigene22353, Unigene5175
	oxidoreductase activity, acting on paired donors, with incorporation or reduction of molecular oxygen	4 out of 510 genes, 0.8%	69 out of 9504 genes, 0.7%	1	Unigene22177, Unigene21725, Unigene10665, Unigene19950
	transporter activity	43 out of 510 genes, 8.4%	798 out of 9504 genes, 8.4%	1	Unigene11002, Unigene9670, Unigene5224, Unigene16977, Unigene21272, Unigene13465, Unigene13450, Unigene12835, Unigene10359, Unigene4362, Unigene9834, Unigene10508, Unigene21208, Unigene16814, Unigene10734, Unigene25283, Unigene22233, Unigene1102, Unigene13602, Unigene10503, CL966.Contig1, Unigene20659, Unigene4150, Unigene10137, Unigene3484, Unigene18646, Unigene10582, Unigene18502, Unigene20651,…
	pattern binding	5 out of 510 genes, 1.0%	88 out of 9504 genes, 0.9%	1	Unigene20071, CL801.Contig1, Unigene17532, Unigene22353, Unigene5175
	hydrolase activity, acting on glycosyl bonds	8 out of 510 genes, 1.6%	145 out of 9504 genes, 1.5%	1	Unigene4477, Unigene9557, Unigene3788, Unigene10624, Unigene9639, Unigene12561, Unigene3977, Unigene10513
	phosphoric diester hydrolase activity	3 out of 510 genes, 0.6%	51 out of 9504 genes, 0.5%	1	Unigene18953, Unigene20560, Unigene18627
	structure-specific DNA binding	3 out of 510 genes, 0.6%	51 out of 9504 genes, 0.5%	1	Unigene5149, Unigene20376, Unigene10671
	endopeptidase regulator activity	3 out of 510 genes, 0.6%	51 out of 9504 genes, 0.5%	1	Unigene20802, Unigene10726, Unigene9482
	ligase activity, forming carbon-oxygen bonds	4 out of 510 genes, 0.8%	71 out of 9504 genes, 0.7%	1	Unigene18352, CL557.Contig1, Unigene20337, Unigene25233
	ligase activity, forming aminoacyl-tRNA and related compounds	4 out of 510 genes, 0.8%	71 out of 9504 genes, 0.7%	1	Unigene18352, CL557.Contig1, Unigene20337, Unigene25233
	carboxylesterase activity	3 out of 510 genes, 0.6%	52 out of 9504 genes, 0.5%	1	CL51.Contig2, Unigene19558, Unigene726
	potassium channel activity	3 out of 510 genes, 0.6%	52 out of 9504 genes, 0.5%	1	Unigene16814, Unigene3820, Unigene1102
	phospholipid binding	3 out of 510 genes, 0.6%	53 out of 9504 genes, 0.6%	1	Unigene2934, Unigene20172, Unigene3025
	phosphatase activity	10 out of 510 genes, 2.0%	188 out of 9504 genes, 2.0%	1	Unigene20250, Unigene20515, CL249.Contig1, Unigene3068, Unigene5000, Unigene3470, Unigene13598, Unigene9197, Unigene18908, Unigene19721
	substrate-specific transporter activity	32 out of 510 genes, 6.3%	605 out of 9504 genes, 6.4%	1	Unigene13602, Unigene11002, Unigene10503, Unigene9670, CL966.Contig1, Unigene20659, Unigene10137, Unigene18646, Unigene5224, Unigene18502, Unigene20353, Unigene20651, Unigene19300, Unigene16977, Unigene21272, Unigene13465, Unigene12835, Unigene3847, Unigene10359, Unigene12025, Unigene10432, Unigene17400, Unigene4362, Unigene3820, Unigene9834, Unigene10508, Unigene21208, Unigene16814, Unigene10734…
	inorganic cation transmembrane transporter activity	5 out of 510 genes, 1.0%	93 out of 9504 genes, 1.0%	1	Unigene11002, Unigene9670, Unigene12025, Unigene19300, Unigene25283
	transition metal ion binding	61 out of 510 genes, 12.0%	1157 out of 9504 genes, 12.2%	1	Unigene10297, Unigene18426, Unigene21039, Unigene18353, Unigene4870, Unigene23290, Unigene9670, Unigene10334, Unigene19674, Unigene20071, Unigene26713, CL1078.Contig1, Unigene10665, Unigene1683, Unigene20594, Unigene9953, Unigene12641, Unigene12054, Unigene4043, Unigene20376, Unigene10359, Unigene26182, Unigene4991, Unigene22177, Unigene21616, Unigene10812, Unigene10730, Unigene19432, Unigene6334…
	phosphoric ester hydrolase activity	13 out of 510 genes, 2.5%	251 out of 9504 genes, 2.6%	1	Unigene20250, Unigene18953, Unigene18627, Unigene20515, CL249.Contig1, Unigene5000, Unigene3068, Unigene3470, Unigene20560, Unigene13598, Unigene9197, Unigene18908, Unigene19721
	hydrogen ion transmembrane transporter activity	2 out of 510 genes, 0.4%	37 out of 9504 genes, 0.4%	1	Unigene11002, Unigene12025
	peptidase regulator activity	3 out of 510 genes, 0.6%	58 out of 9504 genes, 0.6%	1	Unigene20802, Unigene10726, Unigene9482
	vitamin binding	2 out of 510 genes, 0.4%	38 out of 9504 genes, 0.4%	1	Unigene21725, Unigene20561
	guanyl ribonucleotide binding	11 out of 510 genes, 2.2%	216 out of 9504 genes, 2.3%	1	Unigene4550, CL106.Contig1, Unigene19337, Unigene19460, Unigene20474, Unigene3666, Unigene9479, Unigene10916, Unigene9778, Unigene12377, Unigene24936
	endopeptidase inhibitor activity	2 out of 510 genes, 0.4%	39 out of 9504 genes, 0.4%	1	Unigene10726, Unigene9482
	thiolester hydrolase activity	3 out of 510 genes, 0.6%	60 out of 9504 genes, 0.6%	1	Unigene10431, Unigene9521, Unigene4381
	transferase activity	76 out of 510 genes, 14.9%	1459 out of 9504 genes, 15.4%	1	Unigene16602, CL106.Contig1, Unigene3024, Unigene10677, Unigene22264, Unigene4529, Unigene10349, Unigene4901, Unigene21232, Unigene22442, Unigene10379, Unigene17335, Unigene3899, Unigene20099, Unigene12218, Unigene3837, Unigene958, Unigene20653, Unigene5000, Unigene16753, Unigene19563, Unigene16618, Unigene4063, Unigene3797, Unigene10987, Unigene9922, Unigene13405, Unigene10667, Unigene9667, Unig…
	cation binding	98 out of 510 genes, 19.2%	1874 out of 9504 genes, 19.7%	1	Unigene12197, Unigene3568, Unigene21039, Unigene18353, Unigene23290, Unigene9670, Unigene10334, Unigene19674, Unigene10275, Unigene12469, Unigene5224, Unigene4529, Unigene1683, Unigene20594, Unigene9953, Unigene13499, Unigene26292, Unigene20376, Unigene10359, Unigene26182, Unigene4991, Unigene5000, Unigene4539, Unigene19432, Unigene6334, Unigene10782, Unigene10529, Unigene10500, Unigene4652, Unig…
	guanyl nucleotide binding	11 out of 510 genes, 2.2%	219 out of 9504 genes, 2.3%	1	Unigene4550, CL106.Contig1, Unigene19337, Unigene19460, Unigene20474, Unigene3666, Unigene9479, Unigene10916, Unigene9778, Unigene12377, Unigene24936
	ion binding	101 out of 510 genes, 19.8%	1932 out of 9504 genes, 20.3%	1	Unigene12197, Unigene3568, Unigene21039, Unigene18353, Unigene23290, Unigene9670, Unigene10334, Unigene19674, Unigene10275, Unigene12469, Unigene5224, Unigene4529, Unigene1683, Unigene20594, Unigene9953, Unigene13499, Unigene26292, Unigene20376, Unigene10359, Unigene26182, Unigene4991, Unigene4477, Unigene5000, Unigene4539, Unigene3788, Unigene19432, Unigene6334, Unigene10782, Unigene10529, Unige…
	endonuclease activity	2 out of 510 genes, 0.4%	41 out of 9504 genes, 0.4%	1	Unigene4619, CL726.Contig1
	hydrolase activity, acting on ester bonds	27 out of 510 genes, 5.3%	535 out of 9504 genes, 5.6%	1	Unigene19690, Unigene13548, Unigene18953, CL726.Contig1, Unigene18627, Unigene20515, Unigene4381, CL249.Contig1, Unigene19558, Unigene20560, Unigene13598, Unigene21059, Unigene18908, Unigene19721, Unigene20250, Unigene10431, Unigene9521, Unigene726, Unigene19089, Unigene5054, Unigene4619, Unigene5000, Unigene3068, CL51.Contig2, Unigene3470, Unigene9197, Unigene18613
	phosphoprotein phosphatase activity	5 out of 510 genes, 1.0%	105 out of 9504 genes, 1.1%	1	Unigene5000, Unigene3470, Unigene13598, Unigene18908, Unigene19721
	peptidase inhibitor activity	2 out of 510 genes, 0.4%	43 out of 9504 genes, 0.5%	1	Unigene10726, Unigene9482
	cation channel activity	5 out of 510 genes, 1.0%	107 out of 9504 genes, 1.1%	1	Unigene16814, Unigene5224, Unigene17400, Unigene3820, Unigene1102
	anion transmembrane transporter activity	3 out of 510 genes, 0.6%	66 out of 9504 genes, 0.7%	1	Unigene13602, Unigene18646, Unigene16977
	gated channel activity	3 out of 510 genes, 0.6%	71 out of 9504 genes, 0.7%	1	Unigene5224, Unigene3820, Unigene1102
	metal ion binding	86 out of 510 genes, 16.9%	1700 out of 9504 genes, 17.9%	1	Unigene12197, Unigene3568, Unigene21039, Unigene18353, Unigene23290, Unigene9670, Unigene10334, Unigene19674, Unigene12469, Unigene5224, Unigene1683, Unigene20594, Unigene9953, Unigene13499, Unigene26292, Unigene20376, Unigene10359, Unigene26182, Unigene4991, Unigene4539, Unigene19432, Unigene6334, Unigene10782, Unigene10529, Unigene10500, Unigene4652, Unigene3486, Unigene20233, Unigene23167, Uni…
	substrate-specific transmembrane transporter activity	23 out of 510 genes, 4.5%	484 out of 9504 genes, 5.1%	1	Unigene13602, Unigene11002, Unigene10503, Unigene9670, CL966.Contig1, Unigene20659, Unigene18646, Unigene5224, Unigene18502, Unigene20651, Unigene19300, Unigene16977, Unigene21272, Unigene13465, Unigene12835, Unigene12025, Unigene17400, Unigene3820, Unigene10508, Unigene16814, Unigene10734, Unigene25283, Unigene1102
	protein kinase activity	22 out of 510 genes, 4.3%	468 out of 9504 genes, 4.9%	1	Unigene4500, Unigene20090, Unigene3024, Unigene4063, Unigene10987, Unigene5313, Unigene3685, Unigene5295, Unigene22264, Unigene4529, Unigene10349, Unigene21422, Unigene21912, Unigene17335, Unigene4961, Unigene9941, Unigene3475, Unigene12218, Unigene20653, Unigene5130, Unigene5000, Unigene3025
	passive transmembrane transporter activity	8 out of 510 genes, 1.6%	183 out of 9504 genes, 1.9%	1	Unigene17400, Unigene3820, Unigene10582, Unigene5224, Unigene16814, Unigene3884, Unigene16977, Unigene1102
	protein binding transcription factor activity	2 out of 510 genes, 0.4%	52 out of 9504 genes, 0.5%	1	Unigene5129, Unigene17948
	transcription factor binding transcription factor activity	2 out of 510 genes, 0.4%	52 out of 9504 genes, 0.5%	1	Unigene5129, Unigene17948
	transcription cofactor activity	2 out of 510 genes, 0.4%	52 out of 9504 genes, 0.5%	1	Unigene5129, Unigene17948
	phospholipase activity	2 out of 510 genes, 0.4%	52 out of 9504 genes, 0.5%	1	Unigene13548, Unigene18627
	lipase activity	2 out of 510 genes, 0.4%	52 out of 9504 genes, 0.5%	1	Unigene13548, Unigene18627
	secondary active transmembrane transporter activity	4 out of 510 genes, 0.8%	99 out of 9504 genes, 1.0%	1	Unigene3484, Unigene18646, Unigene19300, Unigene25283
	enzyme inhibitor activity	2 out of 510 genes, 0.4%	54 out of 9504 genes, 0.6%	1	Unigene10726, Unigene9482
	Ras guanyl-nucleotide exchange factor activity	3 out of 510 genes, 0.6%	78 out of 9504 genes, 0.8%	1	Unigene4022, Unigene22018, Unigene20684
	monovalent inorganic cation transmembrane transporter activity	3 out of 510 genes, 0.6%	81 out of 9504 genes, 0.9%	1	Unigene11002, Unigene12025, Unigene25283
	phosphotransferase activity, alcohol group as acceptor	23 out of 510 genes, 4.5%	506 out of 9504 genes, 5.3%	1	Unigene4500, Unigene20090, Unigene3024, Unigene4063, Unigene10987, Unigene5313, Unigene3685, Unigene5295, Unigene26713, Unigene22264, Unigene4529, Unigene10349, Unigene21422, Unigene21912, Unigene4961, Unigene17335, Unigene9941, Unigene3475, Unigene12218, Unigene20653, Unigene5130, Unigene5000, Unigene3025
	transmembrane transporter activity	30 out of 510 genes, 5.9%	647 out of 9504 genes, 6.8%	1	Unigene13602, Unigene11002, Unigene10503, Unigene9670, CL966.Contig1, Unigene20659, Unigene4150, Unigene3484, Unigene18646, Unigene10582, Unigene5224, Unigene18502, Unigene20651, Unigene1108, Unigene19300, Unigene16977, Unigene21272, Unigene13465, Unigene13450, Unigene12835, Unigene12025, Unigene17400, Unigene3820, Unigene21680, Unigene10508, Unigene16814, Unigene3884, Unigene10734, Unigene25283,…
	guanyl-nucleotide exchange factor activity	3 out of 510 genes, 0.6%	83 out of 9504 genes, 0.9%	1	Unigene4022, Unigene22018, Unigene20684
	channel activity	7 out of 510 genes, 1.4%	179 out of 9504 genes, 1.9%	1	Unigene16814, Unigene5224, Unigene17400, Unigene3884, Unigene3820, Unigene16977, Unigene1102
	receptor binding	4 out of 510 genes, 0.8%	111 out of 9504 genes, 1.2%	1	Unigene8083, Unigene22353, Unigene19375, Unigene958
	DNA helicase activity	2 out of 510 genes, 0.4%	63 out of 9504 genes, 0.7%	1	Unigene13105, Unigene5149
	aminoacyl-tRNA ligase activity	2 out of 510 genes, 0.4%	63 out of 9504 genes, 0.7%	1	Unigene18352, CL557.Contig1
	hydrolase activity, hydrolyzing O-glycosyl compounds	4 out of 510 genes, 0.8%	115 out of 9504 genes, 1.2%	1	Unigene9557, Unigene10624, Unigene12561, Unigene10513
	cation transmembrane transporter activity	10 out of 510 genes, 2.0%	251 out of 9504 genes, 2.6%	1	Unigene11002, Unigene9670, Unigene17400, Unigene12025, Unigene3820, Unigene16814, Unigene5224, Unigene19300, Unigene25283, Unigene1102
	nuclease activity	4 out of 510 genes, 0.8%	117 out of 9504 genes, 1.2%	1	Unigene4619, CL726.Contig1, Unigene19089, Unigene18613
	ion channel activity	6 out of 510 genes, 1.2%	170 out of 9504 genes, 1.8%	1	Unigene16814, Unigene5224, Unigene17400, Unigene3820, Unigene16977, Unigene1102
	substrate-specific channel activity	6 out of 510 genes, 1.2%	170 out of 9504 genes, 1.8%	1	Unigene16814, Unigene5224, Unigene17400, Unigene3820, Unigene16977, Unigene1102
	kinase activity	27 out of 510 genes, 5.3%	624 out of 9504 genes, 6.6%	1	Unigene16602, Unigene4500, Unigene20090, Unigene3024, Unigene4063, Unigene10987, Unigene5313, Unigene3685, Unigene5295, Unigene26713, Unigene22264, Unigene4529, Unigene10349, Unigene21422, Unigene21912, Unigene8217, Unigene4961, Unigene17335, Unigene9941, Unigene10921, Unigene3475, Unigene12218, Unigene20653, Unigene5000, Unigene5130, Unigene20344, Unigene3025
	enzyme binding	3 out of 510 genes, 0.6%	99 out of 9504 genes, 1.0%	1	Unigene4151, Unigene10432, Unigene24936
	motor activity	2 out of 510 genes, 0.4%	75 out of 9504 genes, 0.8%	1	CL186.Contig1, Unigene10152
	active transmembrane transporter activity	12 out of 510 genes, 2.4%	315 out of 9504 genes, 3.3%	1	Unigene13450, Unigene12835, CL966.Contig1, Unigene20659, Unigene4150, Unigene3484, Unigene18646, Unigene18502, Unigene1108, Unigene19300, Unigene25283, Unigene21272
	small GTPase regulator activity	6 out of 510 genes, 1.2%	187 out of 9504 genes, 2.0%	1	Unigene4022, CL804.Contig1, Unigene22018, Unigene20684, Unigene3017, Unigene10420
	methyltransferase activity	3 out of 510 genes, 0.6%	111 out of 9504 genes, 1.2%	1	Unigene22245, Unigene2577, Unigene21822
	protein binding	48 out of 510 genes, 9.4%	1093 out of 9504 genes, 11.5%	1	Unigene8083, Unigene11092, Unigene10276, Unigene9509, Unigene18414, Unigene10349, Unigene1683, Unigene11008, Unigene9953, Unigene9773, Unigene10832, Unigene23431, Unigene10485, Unigene9678, Unigene10442, Unigene958, Unigene20653, Unigene9540, Unigene10418, Unigene4008, Unigene3240, Unigene24936, Unigene10782, Unigene4500, Unigene10409, Unigene22353, Unigene17948, Unigene20176, Unigene19375, Unige…
	molecular transducer activity	23 out of 510 genes, 4.5%	575 out of 9504 genes, 6.1%	1	Unigene10782, Unigene16602, Unigene4500, Unigene18413, Unigene3030, Unigene20071, Unigene10464, Unigene1683, Unigene5135, Unigene4096, Unigene22047, Unigene23431, Unigene9988, Unigene13495, Unigene4987, Unigene13792, Unigene20474, Unigene9553, Unigene5000, Unigene20762, Unigene10812, Unigene22229, Unigene12377
	signal transducer activity	19 out of 510 genes, 3.7%	492 out of 9504 genes, 5.2%	1	Unigene10782, Unigene16602, Unigene4500, Unigene18413, Unigene3030, Unigene20071, Unigene10464, Unigene1683, Unigene5135, Unigene4096, Unigene9988, Unigene23431, Unigene4987, Unigene13792, Unigene9553, Unigene5000, Unigene20762, Unigene22229, Unigene10812
	GTPase regulator activity	9 out of 510 genes, 1.8%	269 out of 9504 genes, 2.8%	1	Unigene4022, Unigene22018, Unigene3017, Unigene10420, Unigene23148, CL804.Contig1, Unigene21912, Unigene20684, Unigene24936
	nucleoside-triphosphatase regulator activity	9 out of 510 genes, 1.8%	269 out of 9504 genes, 2.8%	1	Unigene4022, Unigene22018, Unigene3017, Unigene10420, Unigene23148, CL804.Contig1, Unigene21912, Unigene20684, Unigene24936
	receptor activity	10 out of 510 genes, 2.0%	301 out of 9504 genes, 3.2%	1	Unigene10782, Unigene16602, Unigene4500, Unigene3030, Unigene4987, Unigene13792, Unigene20071, Unigene1683, Unigene5135, Unigene20762
	helicase activity	4 out of 510 genes, 0.8%	155 out of 9504 genes, 1.6%	1	Unigene13105, Unigene5149, Unigene13072, Unigene19831
	DNA binding	12 out of 510 genes, 2.4%	354 out of 9504 genes, 3.7%	1	Unigene10782, Unigene4096, Unigene20376, Unigene10409, Unigene20071, Unigene5149, Unigene1683, Unigene4008, Unigene5129, Unigene5135, Unigene13791, Unigene10671
	ATPase activity	12 out of 510 genes, 2.4%	359 out of 9504 genes, 3.8%	1	Unigene9632, Unigene13105, Unigene10189, Unigene9678, Unigene10442, Unigene9572, Unigene21680, Unigene9540, Unigene5149, CL186.Contig1, Unigene19831, Unigene10152
	enzyme regulator activity	16 out of 510 genes, 3.1%	453 out of 9504 genes, 4.8%	1	Unigene20802, Unigene13527, Unigene4429, Unigene3017, Unigene10726, Unigene21912, Unigene22018, Unigene4022, Unigene23431, Unigene22741, Unigene9482, Unigene23148, Unigene10420, CL804.Contig1, Unigene20684, Unigene24936
	ion transmembrane transporter activity	13 out of 510 genes, 2.5%	406 out of 9504 genes, 4.3%	1	Unigene13602, Unigene11002, Unigene9670, Unigene17400, Unigene12025, Unigene3820, Unigene18646, Unigene16814, Unigene5224, Unigene19300, Unigene25283, Unigene16977, Unigene1102
	enzyme activator activity	3 out of 510 genes, 0.6%	147 out of 9504 genes, 1.5%	1	Unigene23431, Unigene13527, Unigene23148
	RNA polymerase II transcription factor activity	5 out of 510 genes, 1.0%	205 out of 9504 genes, 2.2%	1	Unigene20071, Unigene13105, Unigene10529, Unigene4499, Unigene3839
	nucleic acid binding transcription factor activity	10 out of 510 genes, 2.0%	340 out of 9504 genes, 3.6%	1	Unigene10782, Unigene4096, Unigene10529, Unigene4043, Unigene20376, Unigene10409, Unigene20071, Unigene1683, Unigene4008, Unigene5135
	transmembrane receptor activity	4 out of 510 genes, 0.8%	193 out of 9504 genes, 2.0%	1	Unigene4500, Unigene20762, Unigene3030, Unigene4987
	cytoskeletal protein binding	8 out of 510 genes, 1.6%	309 out of 9504 genes, 3.3%	1	Unigene4022, Unigene10485, Unigene20653, Unigene3569, Unigene20514, Unigene18414, Unigene10152, Unigene9953
	primary active transmembrane transporter activity	3 out of 510 genes, 0.6%	177 out of 9504 genes, 1.9%	1	Unigene13450, Unigene1108, Unigene4150
	P-P-bond-hydrolysis-driven transmembrane transporter activity	3 out of 510 genes, 0.6%	177 out of 9504 genes, 1.9%	1	Unigene13450, Unigene1108, Unigene4150
	transferase activity, transferring phosphorus-containing groups	30 out of 510 genes, 5.9%	865 out of 9504 genes, 9.1%	1	Unigene16602, Unigene4500, CL106.Contig1, Unigene20090, Unigene16618, Unigene3024, Unigene4063, Unigene10987, Unigene5313, Unigene3685, Unigene5295, Unigene26713, Unigene22264, Unigene4529, Unigene10349, Unigene21422, Unigene21912, Unigene8217, Unigene4961, Unigene17335, Unigene20099, Unigene9941, Unigene10921, Unigene12218, Unigene3475, Unigene20653, Unigene5000, Unigene5130, Unigene20344, Unige…
	nucleotide binding	67 out of 510 genes, 13.1%	1667 out of 9504 genes, 17.5%	1	Unigene16602, Unigene4706, CL106.Contig1, Unigene3024, Unigene18353, Unigene19337, Unigene22264, Unigene4529, Unigene10349, Unigene5129, Unigene10379, Unigene12218, Unigene10442, Unigene19460, Unigene20474, Unigene20653, Unigene9479, CL557.Contig1, Unigene13105, Unigene4063, Unigene10987, Unigene18962, Unigene3011, Unigene21912, Unigene8217, Unigene9941, Unigene5130, Unigene18352, Unigene25233, U…
	nucleic acid binding	55 out of 510 genes, 10.8%	1414 out of 9504 genes, 14.9%	1	Unigene4459, Unigene4404, Unigene18426, CL726.Contig1, Unigene12052, Unigene20071, Unigene10677, Unigene10276, Unigene19704, Unigene5149, Unigene20723, Unigene9500, Unigene1683, Unigene5129, Unigene3899, Unigene4735, Unigene26292, Unigene4738, Unigene20376, Unigene3839, Unigene3418, Unigene21616, Unigene4008, Unigene14772, Unigene4424, Unigene10782, Unigene10529, Unigene13105, Unigene3825, Unigen…
	transcription regulator activity	15 out of 510 genes, 2.9%	516 out of 9504 genes, 5.4%	1	Unigene10782, Unigene13105, Unigene4096, Unigene10529, Unigene10706, Unigene18621, Unigene4738, Unigene3839, Unigene12218, Unigene3475, Unigene4336, Unigene20071, Unigene4499, Unigene4008, Unigene13791
	nucleoside-triphosphatase activity	26 out of 510 genes, 5.1%	841 out of 9504 genes, 8.8%	1	Unigene9632, Unigene13105, Unigene4706, Unigene9475, Unigene4150, Unigene22062, Unigene9566, Unigene5149, Unigene13072, Unigene19831, Unigene1108, Unigene13450, Unigene4550, Unigene10189, Unigene9678, Unigene10442, Unigene9572, Unigene20474, Unigene21680, Unigene9540, CL186.Contig1, Unigene10916, Unigene20896, Unigene10152, Unigene9778, Unigene12377
	pyrophosphatase activity	27 out of 510 genes, 5.3%	895 out of 9504 genes, 9.4%	1	Unigene9632, Unigene13105, Unigene4706, Unigene9475, Unigene4150, Unigene22062, Unigene9566, Unigene5149, Unigene13072, Unigene19831, Unigene1108, Unigene13450, Unigene4550, Unigene10189, Unigene9678, Unigene161, Unigene10442, Unigene9572, Unigene20474, Unigene21680, Unigene9540, CL186.Contig1, Unigene10916, Unigene20896, Unigene9778, Unigene10152, Unigene12377
	hydrolase activity, acting on acid anhydrides, in phosphorus-containing anhydrides	27 out of 510 genes, 5.3%	896 out of 9504 genes, 9.4%	1	Unigene9632, Unigene13105, Unigene4706, Unigene9475, Unigene4150, Unigene22062, Unigene9566, Unigene5149, Unigene13072, Unigene19831, Unigene1108, Unigene13450, Unigene4550, Unigene10189, Unigene9678, Unigene161, Unigene10442, Unigene9572, Unigene20474, Unigene21680, Unigene9540, CL186.Contig1, Unigene10916, Unigene20896, Unigene9778, Unigene10152, Unigene12377
	purine nucleotide binding	51 out of 510 genes, 10.0%	1451 out of 9504 genes, 15.3%	1	Unigene16602, Unigene4706, CL106.Contig1, Unigene3024, Unigene18353, Unigene19337, Unigene5295, Unigene26713, Unigene10416, Unigene22264, Unigene9530, Unigene4529, Unigene10349, Unigene19831, Unigene21422, Unigene10379, Unigene10832, Unigene13450, Unigene4550, Unigene12218, Unigene10442, Unigene19460, Unigene20474, Unigene9479, CL557.Contig1, Unigene24936, Unigene13105, Unigene10609, Unigene4063,…
	hydrolase activity, acting on acid anhydrides	27 out of 510 genes, 5.3%	900 out of 9504 genes, 9.5%	1	Unigene9632, Unigene13105, Unigene4706, Unigene9475, Unigene4150, Unigene22062, Unigene9566, Unigene5149, Unigene13072, Unigene19831, Unigene1108, Unigene13450, Unigene4550, Unigene10189, Unigene9678, Unigene161, Unigene10442, Unigene9572, Unigene20474, Unigene21680, Unigene9540, CL186.Contig1, Unigene10916, Unigene20896, Unigene9778, Unigene10152, Unigene12377
	ribonucleotide binding	47 out of 510 genes, 9.2%	1378 out of 9504 genes, 14.5%	1	Unigene16602, Unigene4706, CL106.Contig1, Unigene3024, Unigene19337, Unigene5295, Unigene26713, Unigene10416, Unigene22264, Unigene4529, Unigene10349, Unigene19831, Unigene21422, Unigene10379, Unigene10832, Unigene13450, Unigene4550, Unigene12218, Unigene10442, Unigene19460, Unigene20474, Unigene9479, CL557.Contig1, Unigene24936, Unigene13105, Unigene10609, Unigene4063, Unigene10987, Unigene5313,…
	purine ribonucleotide binding	47 out of 510 genes, 9.2%	1378 out of 9504 genes, 14.5%	1	Unigene16602, Unigene4706, CL106.Contig1, Unigene3024, Unigene19337, Unigene5295, Unigene26713, Unigene10416, Unigene22264, Unigene4529, Unigene10349, Unigene19831, Unigene21422, Unigene10379, Unigene10832, Unigene13450, Unigene4550, Unigene12218, Unigene10442, Unigene19460, Unigene20474, Unigene9479, CL557.Contig1, Unigene24936, Unigene13105, Unigene10609, Unigene4063, Unigene10987, Unigene5313,…
	adenyl nucleotide binding	40 out of 510 genes, 7.8%	1251 out of 9504 genes, 13.2%	1	Unigene16602, Unigene4706, Unigene3024, Unigene18353, Unigene5295, Unigene26713, Unigene10416, Unigene22264, Unigene9530, Unigene4529, Unigene10349, Unigene19831, Unigene21422, Unigene10379, Unigene10832, Unigene13450, Unigene12218, Unigene10442, CL557.Contig1, Unigene13105, Unigene10609, Unigene4063, Unigene5313, Unigene10987, Unigene4150, Unigene3685, Unigene10535, Unigene3011, Unigene3622, Uni…
	purine nucleoside binding	40 out of 510 genes, 7.8%	1252 out of 9504 genes, 13.2%	1	Unigene16602, Unigene4706, Unigene3024, Unigene18353, Unigene5295, Unigene26713, Unigene10416, Unigene22264, Unigene9530, Unigene4529, Unigene10349, Unigene19831, Unigene21422, Unigene10379, Unigene10832, Unigene13450, Unigene12218, Unigene10442, CL557.Contig1, Unigene13105, Unigene10609, Unigene4063, Unigene5313, Unigene10987, Unigene4150, Unigene3685, Unigene10535, Unigene3011, Unigene3622, Uni…
	nucleoside binding	40 out of 510 genes, 7.8%	1266 out of 9504 genes, 13.3%	1	Unigene16602, Unigene4706, Unigene3024, Unigene18353, Unigene5295, Unigene26713, Unigene10416, Unigene22264, Unigene9530, Unigene4529, Unigene10349, Unigene19831, Unigene21422, Unigene10379, Unigene10832, Unigene13450, Unigene12218, Unigene10442, CL557.Contig1, Unigene13105, Unigene10609, Unigene4063, Unigene5313, Unigene10987, Unigene4150, Unigene3685, Unigene10535, Unigene3011, Unigene3622, Uni…
	adenyl ribonucleotide binding	36 out of 510 genes, 7.1%	1181 out of 9504 genes, 12.4%	1	Unigene16602, Unigene4706, Unigene3024, Unigene5295, Unigene26713, Unigene10416, Unigene22264, Unigene4529, Unigene10349, Unigene19831, Unigene21422, Unigene10379, Unigene10832, Unigene13450, Unigene12218, Unigene10442, CL557.Contig1, Unigene13105, Unigene10609, Unigene4063, Unigene5313, Unigene10987, Unigene4150, Unigene3685, Unigene3011, Unigene3622, Unigene1108, Unigene21912, Unigene8217, Unig…
	ATPase activity, coupled	3 out of 510 genes, 0.6%	305 out of 9504 genes, 3.2%	1	Unigene13105, Unigene5149, Unigene19831
	binding	309 out of 510 genes, 60.6%	6611 out of 9504 genes, 69.6%	1	Unigene10958, Unigene12197, Unigene3568, Unigene19337, Unigene10677, Unigene12469, Unigene22264, Unigene11008, Unigene5129, Unigene20099, Unigene10359, Unigene22374, Unigene19460, Unigene9540, Unigene10619, Unigene4424, Unigene10782, Unigene10529, Unigene19563, Unigene10500, Unigene4652, Unigene10987, Unigene20233, Unigene23167, Unigene10667, Unigene12561, Unigene19009, Unigene9780, Unigene23282,…
Biological process	purine ribonucleoside monophosphate metabolic process	6 out of 446 genes, 1.3%	10 out of 8780 genes, 0.1%	0.00209	Unigene10416, Unigene10275, Unigene12007, Unigene4341, Unigene3622, Unigene12035
	purine ribonucleoside monophosphate biosynthetic process	6 out of 446 genes, 1.3%	10 out of 8780 genes, 0.1%	0.00209	Unigene10416, Unigene10275, Unigene12007, Unigene4341, Unigene3622, Unigene12035
	ribonucleoside monophosphate biosynthetic process	7 out of 446 genes, 1.6%	16 out of 8780 genes, 0.2%	0.00457	Unigene10416, Unigene10275, Unigene12007, Unigene4341, Unigene3622, Unigene8217, Unigene12035
	ribonucleoside monophosphate metabolic process	7 out of 446 genes, 1.6%	16 out of 8780 genes, 0.2%	0.00457	Unigene10416, Unigene10275, Unigene12007, Unigene4341, Unigene3622, Unigene8217, Unigene12035
	purine nucleoside monophosphate metabolic process	6 out of 446 genes, 1.3%	14 out of 8780 genes, 0.2%	0.0252	Unigene10416, Unigene10275, Unigene12007, Unigene4341, Unigene3622, Unigene12035
	purine nucleoside monophosphate biosynthetic process	6 out of 446 genes, 1.3%	14 out of 8780 genes, 0.2%	0.0252	Unigene10416, Unigene10275, Unigene12007, Unigene4341, Unigene3622, Unigene12035
	organic acid metabolic process	26 out of 446 genes, 5.8%	256 out of 8780 genes, 2.9%	0.40086	Unigene10609, Unigene12379, Unigene18353, Unigene18962, Unigene10667, Unigene13156, Unigene9667, Unigene4341, Unigene10665, Unigene19950, Unigene3622, Unigene2921, Unigene19611, Unigene9648, Unigene20250, Unigene10088, Unigene3720, Unigene9849, Unigene5083, Unigene3046, Unigene10417, Unigene22177, CL720.Contig1, Unigene18352, CL557.Contig1, Unigene20442
	oxoacid metabolic process	26 out of 446 genes, 5.8%	256 out of 8780 genes, 2.9%	0.40086	Unigene10609, Unigene12379, Unigene18353, Unigene18962, Unigene10667, Unigene13156, Unigene9667, Unigene4341, Unigene10665, Unigene19950, Unigene3622, Unigene2921, Unigene19611, Unigene9648, Unigene20250, Unigene10088, Unigene3720, Unigene9849, Unigene5083, Unigene3046, Unigene10417, Unigene22177, CL720.Contig1, Unigene18352, CL557.Contig1, Unigene20442
	carboxylic acid metabolic process	25 out of 446 genes, 5.6%	248 out of 8780 genes, 2.8%	0.56846	Unigene10609, Unigene12379, Unigene18353, Unigene18962, Unigene10667, Unigene13156, Unigene9667, Unigene4341, Unigene10665, Unigene19950, Unigene3622, Unigene2921, Unigene19611, Unigene9648, Unigene20250, Unigene10088, Unigene3720, Unigene9849, Unigene5083, Unigene3046, Unigene10417, Unigene22177, CL720.Contig1, Unigene18352, CL557.Contig1
	spliceosome assembly	4 out of 446 genes, 0.9%	10 out of 8780 genes, 0.1%	0.77308	Unigene10222, Unigene18426, Unigene4814, Unigene4424
	cellular aromatic compound metabolic process	10 out of 446 genes, 2.2%	66 out of 8780 genes, 0.8%	1	Unigene4711, Unigene16618, Unigene18353, Unigene3046, Unigene12469, Unigene4341, Unigene10665, Unigene20353, Unigene2921, Unigene20730
	cellular ketone metabolic process	26 out of 446 genes, 5.8%	276 out of 8780 genes, 3.1%	1	Unigene10609, Unigene12379, Unigene18353, Unigene18962, Unigene10667, Unigene13156, Unigene9667, Unigene4341, Unigene10665, Unigene19950, Unigene3622, Unigene2921, Unigene19611, Unigene9648, Unigene20250, Unigene10088, Unigene3720, Unigene9849, Unigene5083, Unigene3046, Unigene10417, Unigene22177, CL720.Contig1, Unigene18352, CL557.Contig1, Unigene20442
	response to biotic stimulus	15 out of 446 genes, 3.4%	127 out of 8780 genes, 1.4%	1	Unigene10529, Unigene20802, Unigene4602, Unigene21039, Unigene3707, Unigene20176, Unigene3672, Unigene10137, Unigene3542, CL907.Contig1, Unigene4008, Unigene4531, Unigene5175, Unigene19009, Unigene9773
	response to other organism	15 out of 446 genes, 3.4%	127 out of 8780 genes, 1.4%	1	Unigene10529, Unigene20802, Unigene4602, Unigene21039, Unigene3707, Unigene20176, Unigene3672, Unigene10137, Unigene3542, CL907.Contig1, Unigene4008, Unigene4531, Unigene5175, Unigene19009, Unigene9773
	IMP biosynthetic process	3 out of 446 genes, 0.7%	6 out of 8780 genes, 0.1%	1	Unigene10416, Unigene12007, Unigene4341
	IMP metabolic process	3 out of 446 genes, 0.7%	6 out of 8780 genes, 0.1%	1	Unigene10416, Unigene12007, Unigene4341
	protein localization in endoplasmic reticulum	3 out of 446 genes, 0.7%	6 out of 8780 genes, 0.1%	1	Unigene9988, Unigene10503, Unigene10619
	tetrahydrofolate metabolic process	2 out of 446 genes, 0.4%	2 out of 8780 genes, 0.0%	1	Unigene12469, Unigene20353
	cellular amino acid metabolic process	18 out of 446 genes, 4.0%	173 out of 8780 genes, 2.0%	1	Unigene10609, Unigene18353, Unigene13156, Unigene10667, Unigene4341, Unigene10665, Unigene3622, Unigene2921, Unigene19611, Unigene9648, Unigene20250, Unigene10088, Unigene3720, Unigene9849, Unigene5083, Unigene3046, Unigene18352, CL557.Contig1
	metabolic process	266 out of 446 genes, 59.6%	4673 out of 8780 genes, 53.2%	1	Unigene9545, Unigene4910, Unigene11039, Unigene20833, Unigene12469, Unigene19558, Unigene22264, Unigene22442, Unigene10359, Unigene22374, Unigene13078, Unigene8877, Unigene10606, Unigene16753, Unigene4424, Unigene10782, Unigene10529, Unigene19563, Unigene13821, Unigene19671, Unigene10987, Unigene10137, Unigene23754, Unigene10667, Unigene10772, Unigene10833, Unigene12561, Unigene20075, Unigene9780…
	nucleoside monophosphate biosynthetic process	8 out of 446 genes, 1.8%	50 out of 8780 genes, 0.6%	1	Unigene16602, Unigene10275, Unigene10416, Unigene4341, Unigene12007, Unigene3622, Unigene12035, Unigene8217
	cellular amine metabolic process	19 out of 446 genes, 4.3%	192 out of 8780 genes, 2.2%	1	Unigene10609, Unigene18353, Unigene13156, Unigene10667, Unigene4341, Unigene10665, Unigene3622, Unigene2921, Unigene19611, Unigene9648, Unigene20250, Unigene10088, Unigene10921, Unigene3720, Unigene9849, Unigene5083, Unigene3046, Unigene18352, CL557.Contig1
	autophagic cell death	12 out of 446 genes, 2.7%	99 out of 8780 genes, 1.1%	1	Unigene10782, Unigene17335, Unigene3899, Unigene10529, CL726.Contig1, Unigene3839, Unigene3030, Unigene4987, Unigene10677, Unigene11055, Unigene1683, Unigene18695
	cotranslational protein targeting to membrane	4 out of 446 genes, 0.9%	14 out of 8780 genes, 0.2%	1	Unigene10503, Unigene11020, Unigene4478, Unigene1134
	defense response to bacterium	11 out of 446 genes, 2.5%	87 out of 8780 genes, 1.0%	1	Unigene20802, Unigene4602, Unigene3707, Unigene20176, Unigene3672, Unigene3542, Unigene4008, Unigene4531, Unigene5175, Unigene19009, Unigene9773
	generation of precursor metabolites and energy	13 out of 446 genes, 2.9%	113 out of 8780 genes, 1.3%	1	Unigene12054, Unigene9808, Unigene11002, Unigene12025, Unigene10872, Unigene10688, Unigene9565, Unigene9857, Unigene10772, Unigene9650, Unigene10497, Unigene22440, Unigene331
	response to bacterium	11 out of 446 genes, 2.5%	89 out of 8780 genes, 1.0%	1	Unigene20802, Unigene4602, Unigene3707, Unigene20176, Unigene3672, Unigene3542, Unigene4008, Unigene4531, Unigene5175, Unigene19009, Unigene9773
	ribonucleoprotein complex assembly	4 out of 446 genes, 0.9%	15 out of 8780 genes, 0.2%	1	Unigene10222, Unigene18426, Unigene4814, Unigene4424
	response to toxin	3 out of 446 genes, 0.7%	8 out of 8780 genes, 0.1%	1	Unigene22645, Unigene10500, Unigene11044
	small molecule metabolic process	52 out of 446 genes, 11.7%	729 out of 8780 genes, 8.3%	1	Unigene3154, Unigene4711, Unigene16602, CL106.Contig1, Unigene12379, Unigene18353, Unigene18627, Unigene13536, Unigene10416, Unigene10275, Unigene13156, Unigene19558, Unigene10665, Unigene12007, Unigene10865, Unigene9773, Unigene19611, Unigene12035, Unigene10088, Unigene3720, Unigene10029, Unigene22177, Unigene2577, CL557.Contig1, Unigene20442, Unigene16753, Unigene19563, Unigene10609, Unigene166…
	regulation of translational elongation	2 out of 446 genes, 0.4%	3 out of 8780 genes, 0.0%	1	Unigene9780, Unigene1134
	L-serine metabolic process	2 out of 446 genes, 0.4%	3 out of 8780 genes, 0.0%	1	Unigene10088, Unigene20250
	response to symbiont	2 out of 446 genes, 0.4%	3 out of 8780 genes, 0.0%	1	Unigene21039, CL907.Contig1
	skeletal myofibril assembly	2 out of 446 genes, 0.4%	3 out of 8780 genes, 0.0%	1	CL186.Contig1, Unigene10152
	myofibril assembly	2 out of 446 genes, 0.4%	3 out of 8780 genes, 0.0%	1	CL186.Contig1, Unigene10152
	maintenance of protein localization in endoplasmic reticulum	2 out of 446 genes, 0.4%	3 out of 8780 genes, 0.0%	1	Unigene9988, Unigene10619
	bicoid mRNA localization	2 out of 446 genes, 0.4%	3 out of 8780 genes, 0.0%	1	Unigene3024, Unigene4951
	serine family amino acid metabolic process	4 out of 446 genes, 0.9%	17 out of 8780 genes, 0.2%	1	Unigene10088, Unigene20250, Unigene4341, Unigene5083
	ribonucleoprotein complex subunit organization	4 out of 446 genes, 0.9%	17 out of 8780 genes, 0.2%	1	Unigene10222, Unigene18426, Unigene4814, Unigene4424
	nucleoside monophosphate metabolic process	8 out of 446 genes, 1.8%	59 out of 8780 genes, 0.7%	1	Unigene16602, Unigene10275, Unigene10416, Unigene4341, Unigene12007, Unigene3622, Unigene12035, Unigene8217
	DNA damage response, signal transduction resulting in induction of apoptosis	2 out of 446 genes, 0.4%	4 out of 8780 genes, 0.0%	1	Unigene20090, Unigene3475
	regulation of lipid storage	2 out of 446 genes, 0.4%	4 out of 8780 genes, 0.0%	1	Unigene4329, Unigene10734
	response to insecticide	2 out of 446 genes, 0.4%	4 out of 8780 genes, 0.0%	1	Unigene10500, Unigene11044
	amine metabolic process	24 out of 446 genes, 5.4%	295 out of 8780 genes, 3.4%	1	Unigene19563, Unigene10609, Unigene18353, Unigene3797, Unigene20071, Unigene10667, Unigene13156, Unigene4341, Unigene10665, Unigene3622, Unigene12561, Unigene2921, Unigene19611, Unigene9648, Unigene10379, Unigene20250, Unigene10088, Unigene10921, Unigene3720, Unigene9849, Unigene5083, Unigene3046, Unigene18352, CL557.Contig1
	regulation of Toll signaling pathway	3 out of 446 genes, 0.7%	11 out of 8780 genes, 0.1%	1	Unigene3672, Unigene4652, Unigene4531
	respiratory electron transport chain	6 out of 446 genes, 1.3%	41 out of 8780 genes, 0.5%	1	Unigene9808, Unigene11002, Unigene9650, Unigene12025, Unigene10497, Unigene10872
	protein targeting to membrane	4 out of 446 genes, 0.9%	20 out of 8780 genes, 0.2%	1	Unigene10503, Unigene11020, Unigene4478, Unigene1134
	electron transport chain	7 out of 446 genes, 1.6%	53 out of 8780 genes, 0.6%	1	Unigene12054, Unigene9808, Unigene11002, Unigene9650, Unigene12025, Unigene10497, Unigene10872
	oxidation-reduction process	11 out of 446 genes, 2.5%	106 out of 8780 genes, 1.2%	1	Unigene12054, Unigene9808, Unigene11002, Unigene12025, Unigene10872, Unigene10688, Unigene9565, Unigene9650, Unigene10497, Unigene22440, Unigene331
	salivary gland morphogenesis	5 out of 446 genes, 1.1%	32 out of 8780 genes, 0.4%	1	Unigene10782, Unigene10529, Unigene4008, Unigene18695, Unigene19671
	gland morphogenesis	5 out of 446 genes, 1.1%	32 out of 8780 genes, 0.4%	1	Unigene10782, Unigene10529, Unigene4008, Unigene18695, Unigene19671
	energy derivation by oxidation of organic compounds	10 out of 446 genes, 2.2%	95 out of 8780 genes, 1.1%	1	Unigene9808, Unigene11002, Unigene12025, Unigene10872, Unigene10688, Unigene9565, Unigene9650, Unigene10497, Unigene22440, Unigene331
	glutamine family amino acid metabolic process	4 out of 446 genes, 0.9%	22 out of 8780 genes, 0.3%	1	Unigene10609, Unigene18353, Unigene3622, Unigene9648
	folic acid-containing compound metabolic process	2 out of 446 genes, 0.4%	5 out of 8780 genes, 0.1%	1	Unigene12469, Unigene20353
	cellular respiration	9 out of 446 genes, 2.0%	83 out of 8780 genes, 0.9%	1	Unigene9808, Unigene11002, Unigene12025, Unigene10872, Unigene10688, Unigene9650, Unigene10497, Unigene22440, Unigene331
	maintenance of protein location in cell	3 out of 446 genes, 0.7%	13 out of 8780 genes, 0.1%	1	Unigene9988, Unigene20176, Unigene10619
	maintenance of location in cell	3 out of 446 genes, 0.7%	13 out of 8780 genes, 0.1%	1	Unigene9988, Unigene20176, Unigene10619
	cellular macromolecule localization	16 out of 446 genes, 3.6%	185 out of 8780 genes, 2.1%	1	Unigene9988, Unigene4735, Unigene9941, Unigene10503, Unigene3024, Unigene10432, Unigene10688, Unigene1134, Unigene10137, Unigene21208, Unigene11020, Unigene3025, Unigene4951, Unigene10671, Unigene4478, Unigene10619
	multi-organism process	23 out of 446 genes, 5.2%	295 out of 8780 genes, 3.4%	1	Unigene4459, Unigene4404, Unigene10529, Unigene20802, Unigene4602, Unigene21039, Unigene20176, Unigene13854, Unigene4713, Unigene10137, Unigene10416, CL907.Contig1, Unigene10665, Unigene4531, Unigene9773, Unigene19009, Unigene3707, Unigene3046, Unigene3672, Unigene3542, Unigene4008, Unigene5175, Unigene4851
	protein maturation by peptide bond cleavage	4 out of 446 genes, 0.9%	23 out of 8780 genes, 0.3%	1	Unigene355, Unigene18695, Unigene19671, Unigene9596
	small molecule catabolic process	8 out of 446 genes, 1.8%	72 out of 8780 genes, 0.8%	1	Unigene10417, Unigene19558, Unigene18353, Unigene10865, Unigene3720, Unigene18962, Unigene5083, Unigene10029
	heterocycle metabolic process	19 out of 446 genes, 4.3%	235 out of 8780 genes, 2.7%	1	Unigene3154, Unigene4711, Unigene16602, Unigene16618, Unigene18353, Unigene21016, Unigene10416, Unigene10275, Unigene12469, Unigene20353, Unigene4341, Unigene12007, Unigene3622, Unigene8217, Unigene12035, Unigene20730, Unigene18491, Unigene3046, Unigene3666
	glucose catabolic process	5 out of 446 genes, 1.1%	35 out of 8780 genes, 0.4%	1	Unigene19558, Unigene10865, Unigene3720, Unigene18962, Unigene10029
	hexose catabolic process	5 out of 446 genes, 1.1%	35 out of 8780 genes, 0.4%	1	Unigene19558, Unigene10865, Unigene3720, Unigene18962, Unigene10029
	alcohol catabolic process	5 out of 446 genes, 1.1%	35 out of 8780 genes, 0.4%	1	Unigene19558, Unigene10865, Unigene3720, Unigene18962, Unigene10029
	monosaccharide catabolic process	5 out of 446 genes, 1.1%	35 out of 8780 genes, 0.4%	1	Unigene19558, Unigene10865, Unigene3720, Unigene18962, Unigene10029
	molting cycle, chitin-based cuticle	4 out of 446 genes, 0.9%	24 out of 8780 genes, 0.3%	1	Unigene10782, Unigene20413, Unigene5135, Unigene21548
	catecholamine metabolic process	2 out of 446 genes, 0.4%	6 out of 8780 genes, 0.1%	1	Unigene10665, Unigene3046
	response to mechanical stimulus	2 out of 446 genes, 0.4%	6 out of 8780 genes, 0.1%	1	Unigene10921, Unigene19432
	catechol metabolic process	2 out of 446 genes, 0.4%	6 out of 8780 genes, 0.1%	1	Unigene10665, Unigene3046
	phenol metabolic process	2 out of 446 genes, 0.4%	6 out of 8780 genes, 0.1%	1	Unigene10665, Unigene3046
	diol metabolic process	2 out of 446 genes, 0.4%	6 out of 8780 genes, 0.1%	1	Unigene10665, Unigene3046
	glucose metabolic process	7 out of 446 genes, 1.6%	64 out of 8780 genes, 0.7%	1	Unigene9565, CL106.Contig1, Unigene19558, Unigene10865, Unigene3720, Unigene18962, Unigene10029
	photoreceptor cell fate specification	2 out of 446 genes, 0.4%	7 out of 8780 genes, 0.1%	1	Unigene20090, Unigene3475
	neuron fate specification	2 out of 446 genes, 0.4%	7 out of 8780 genes, 0.1%	1	Unigene20090, Unigene3475
	cellular component assembly involved in morphogenesis	4 out of 446 genes, 0.9%	27 out of 8780 genes, 0.3%	1	Unigene10707, CL186.Contig1, Unigene10152, Unigene9566
	cellular carbohydrate catabolic process	5 out of 446 genes, 1.1%	39 out of 8780 genes, 0.4%	1	Unigene19558, Unigene10865, Unigene3720, Unigene18962, Unigene10029
	cellular macromolecular complex assembly	6 out of 446 genes, 1.3%	53 out of 8780 genes, 0.6%	1	Unigene10222, Unigene18426, Unigene4814, Unigene12025, Unigene9778, Unigene4424
	cellular protein localization	11 out of 446 genes, 2.5%	125 out of 8780 genes, 1.4%	1	Unigene9988, Unigene10503, Unigene10432, Unigene10688, Unigene1134, Unigene10137, Unigene21208, Unigene11020, Unigene3025, Unigene4478, Unigene10619
	induction of apoptosis by intracellular signals	2 out of 446 genes, 0.4%	8 out of 8780 genes, 0.1%	1	Unigene20090, Unigene3475
	chitin-based cuticle development	5 out of 446 genes, 1.1%	42 out of 8780 genes, 0.5%	1	Unigene10782, Unigene20413, Unigene3797, Unigene21548, Unigene3025
	defense response	12 out of 446 genes, 2.7%	144 out of 8780 genes, 1.6%	1	Unigene20802, Unigene4602, Unigene18621, Unigene3707, Unigene20176, Unigene3672, Unigene3542, Unigene4008, Unigene4531, Unigene5175, Unigene19009, Unigene9773
	regulation of translation	4 out of 446 genes, 0.9%	30 out of 8780 genes, 0.3%	1	Unigene9780, Unigene10671, Unigene9773, Unigene1134
	protein metabolic process	96 out of 446 genes, 21.5%	1642 out of 8780 genes, 18.7%	1	Unigene9545, Unigene16602, Unigene21039, Unigene3024, Unigene20833, Unigene10276, Unigene3834, Unigene22264, Unigene4529, Unigene10349, Unigene22442, Unigene4735, Unigene21601, Unigene12218, Unigene10442, Unigene958, Unigene20474, Unigene20653, Unigene5000, Unigene3470, Unigene18695, CL557.Contig1, Unigene10606, Unigene19432, Unigene9596, Unigene355, Unigene4063, Unigene19671, Unigene10987, Unige…
	humoral immune response	9 out of 446 genes, 2.0%	101 out of 8780 genes, 1.2%	1	Unigene9941, Unigene4429, Unigene10987, Unigene20176, Unigene10137, Unigene10916, Unigene4008, Unigene5175, Unigene5135
	protein transport	16 out of 446 genes, 3.6%	211 out of 8780 genes, 2.4%	1	Unigene10503, Unigene4652, Unigene10688, Unigene4713, Unigene10137, Unigene4478, Unigene9504, Unigene4961, Unigene9678, Unigene10432, Unigene9834, Unigene1134, Unigene21824, Unigene11020, Unigene22131, Unigene3025
	establishment of protein localization	16 out of 446 genes, 3.6%	211 out of 8780 genes, 2.4%	1	Unigene10503, Unigene4652, Unigene10688, Unigene4713, Unigene10137, Unigene4478, Unigene9504, Unigene4961, Unigene9678, Unigene10432, Unigene9834, Unigene1134, Unigene21824, Unigene11020, Unigene22131, Unigene3025
	ovarian nurse cell to oocyte transport	5 out of 446 genes, 1.1%	44 out of 8780 genes, 0.5%	1	Unigene23431, Unigene3825, Unigene21333, Unigene9678, Unigene18695
	regulation of cellular protein metabolic process	5 out of 446 genes, 1.1%	44 out of 8780 genes, 0.5%	1	Unigene9780, Unigene20515, Unigene10671, Unigene9773, Unigene1134
	alcohol metabolic process	13 out of 446 genes, 2.9%	163 out of 8780 genes, 1.9%	1	Unigene19563, CL106.Contig1, Unigene10921, Unigene18627, Unigene3720, Unigene18962, Unigene10029, Unigene3046, Unigene13536, Unigene9565, Unigene19558, Unigene10665, Unigene10865
	monocarboxylic acid metabolic process	7 out of 446 genes, 1.6%	72 out of 8780 genes, 0.8%	1	Unigene10417, Unigene9667, Unigene22177, Unigene12379, CL720.Contig1, Unigene19950, Unigene18962
	fluid transport	2 out of 446 genes, 0.4%	9 out of 8780 genes, 0.1%	1	Unigene13465, Unigene9197
	signal transduction in response to DNA damage	2 out of 446 genes, 0.4%	9 out of 8780 genes, 0.1%	1	Unigene20090, Unigene3475
	protein localization	22 out of 446 genes, 4.9%	313 out of 8780 genes, 3.6%	1	Unigene10503, Unigene4652, Unigene10688, Unigene20176, Unigene4713, Unigene10137, Unigene18414, Unigene4478, Unigene9504, Unigene4961, Unigene9988, Unigene23431, Unigene9678, Unigene10432, Unigene1134, Unigene9834, Unigene21208, Unigene11020, Unigene21824, Unigene3025, Unigene22131, Unigene10619
	coenzyme metabolic process	5 out of 446 genes, 1.1%	45 out of 8780 genes, 0.5%	1	Unigene9667, Unigene12469, Unigene20353, Unigene22440, Unigene16753
	production of molecular mediator of immune response	4 out of 446 genes, 0.9%	33 out of 8780 genes, 0.4%	1	Unigene10137, Unigene4008, Unigene5175, Unigene20176
	antimicrobial peptide production	4 out of 446 genes, 0.9%	33 out of 8780 genes, 0.4%	1	Unigene10137, Unigene4008, Unigene5175, Unigene20176
	antimicrobial humoral response	4 out of 446 genes, 0.9%	33 out of 8780 genes, 0.4%	1	Unigene10137, Unigene4008, Unigene5175, Unigene20176
	multicellular organismal aging	13 out of 446 genes, 2.9%	168 out of 8780 genes, 1.9%	1	Unigene10782, Unigene18450, Unigene18353, Unigene12025, Unigene13078, Unigene10744, Unigene10464, Unigene10535, Unigene17298, Unigene10497, Unigene10734, Unigene9773, Unigene4420
	programmed cell death	19 out of 446 genes, 4.3%	267 out of 8780 genes, 3.0%	1	Unigene10782, Unigene10529, Unigene22395, Unigene22304, Unigene4299, CL726.Contig1, Unigene3030, Unigene10677, Unigene20723, Unigene5221, Unigene1683, Unigene3899, Unigene17335, Unigene3839, Unigene4987, Unigene13078, Unigene11055, Unigene18695, Unigene22472
	purine base metabolic process	2 out of 446 genes, 0.4%	10 out of 8780 genes, 0.1%	1	Unigene18353, Unigene20730
	dorsal/ventral axis specification	2 out of 446 genes, 0.4%	10 out of 8780 genes, 0.1%	1	Unigene4500, Unigene4735
	protein maturation	5 out of 446 genes, 1.1%	47 out of 8780 genes, 0.5%	1	Unigene668, Unigene355, Unigene18695, Unigene19671, Unigene9596
	cofactor metabolic process	7 out of 446 genes, 1.6%	76 out of 8780 genes, 0.9%	1	Unigene9667, Unigene12469, Unigene20353, Unigene21016, Unigene18491, Unigene22440, Unigene16753
	positive regulation of molecular function	5 out of 446 genes, 1.1%	48 out of 8780 genes, 0.5%	1	Unigene21318, Unigene3717, Unigene5224, Unigene21601, Unigene20474
	protein localization to organelle	5 out of 446 genes, 1.1%	49 out of 8780 genes, 0.6%	1	Unigene9988, Unigene10503, Unigene10432, Unigene3025, Unigene10619
	aging	13 out of 446 genes, 2.9%	173 out of 8780 genes, 2.0%	1	Unigene10782, Unigene18450, Unigene18353, Unigene12025, Unigene13078, Unigene10744, Unigene10464, Unigene10535, Unigene17298, Unigene10497, Unigene10734, Unigene9773, Unigene4420
	glycine metabolic process	2 out of 446 genes, 0.4%	11 out of 8780 genes, 0.1%	1	Unigene4341, Unigene5083
	fatty acid metabolic process	5 out of 446 genes, 1.1%	50 out of 8780 genes, 0.6%	1	Unigene10417, Unigene22177, Unigene12379, CL720.Contig1, Unigene19950
	maintenance of protein location	3 out of 446 genes, 0.7%	23 out of 8780 genes, 0.3%	1	Unigene9988, Unigene20176, Unigene10619
	carbohydrate catabolic process	6 out of 446 genes, 1.3%	65 out of 8780 genes, 0.7%	1	Unigene19558, Unigene10865, Unigene3720, Unigene18962, Unigene12561, Unigene10029
	cell death	19 out of 446 genes, 4.3%	277 out of 8780 genes, 3.2%	1	Unigene10782, Unigene10529, Unigene22395, Unigene22304, Unigene4299, CL726.Contig1, Unigene3030, Unigene10677, Unigene20723, Unigene5221, Unigene1683, Unigene3899, Unigene17335, Unigene3839, Unigene4987, Unigene13078, Unigene11055, Unigene18695, Unigene22472
	death	19 out of 446 genes, 4.3%	277 out of 8780 genes, 3.2%	1	Unigene10782, Unigene10529, Unigene22395, Unigene22304, Unigene4299, CL726.Contig1, Unigene3030, Unigene10677, Unigene20723, Unigene5221, Unigene1683, Unigene3899, Unigene17335, Unigene3839, Unigene4987, Unigene13078, Unigene11055, Unigene18695, Unigene22472
	regulation of protein metabolic process	5 out of 446 genes, 1.1%	51 out of 8780 genes, 0.6%	1	Unigene9780, Unigene20515, Unigene10671, Unigene9773, Unigene1134
	intracellular mRNA localization involved in pattern specification process	5 out of 446 genes, 1.1%	51 out of 8780 genes, 0.6%	1	Unigene4735, Unigene9941, Unigene3024, Unigene10671, Unigene4951
	intracellular mRNA localization involved in anterior/posterior axis specification	5 out of 446 genes, 1.1%	51 out of 8780 genes, 0.6%	1	Unigene4735, Unigene9941, Unigene3024, Unigene10671, Unigene4951
	monosaccharide metabolic process	9 out of 446 genes, 2.0%	112 out of 8780 genes, 1.3%	1	Unigene19563, CL106.Contig1, Unigene3720, Unigene18962, Unigene10029, Unigene13536, Unigene9565, Unigene19558, Unigene10865
	glycosaminoglycan biosynthetic process	2 out of 446 genes, 0.4%	12 out of 8780 genes, 0.1%	1	Unigene19563, Unigene10379
	amino sugar metabolic process	2 out of 446 genes, 0.4%	12 out of 8780 genes, 0.1%	1	Unigene13536, Unigene19563
	glucosamine metabolic process	2 out of 446 genes, 0.4%	12 out of 8780 genes, 0.1%	1	Unigene13536, Unigene19563
	translational initiation	2 out of 446 genes, 0.4%	12 out of 8780 genes, 0.1%	1	Unigene10428, Unigene11058
	indolalkylamine metabolic process	2 out of 446 genes, 0.4%	12 out of 8780 genes, 0.1%	1	Unigene18353, Unigene3046
	porphyrin biosynthetic process	2 out of 446 genes, 0.4%	12 out of 8780 genes, 0.1%	1	Unigene21016, Unigene18491
	tetrapyrrole biosynthetic process	2 out of 446 genes, 0.4%	12 out of 8780 genes, 0.1%	1	Unigene21016, Unigene18491
	indole-containing compound metabolic process	2 out of 446 genes, 0.4%	12 out of 8780 genes, 0.1%	1	Unigene18353, Unigene3046
	nucleobase, nucleoside and nucleotide metabolic process	16 out of 446 genes, 3.6%	229 out of 8780 genes, 2.6%	1	Unigene3154, Unigene4711, Unigene16602, Unigene18353, Unigene9922, Unigene10416, Unigene10275, Unigene4341, Unigene12007, Unigene3622, Unigene8217, Unigene20730, Unigene12035, Unigene3343, Unigene3666, Unigene16753
	protein processing	4 out of 446 genes, 0.9%	38 out of 8780 genes, 0.4%	1	Unigene355, Unigene18695, Unigene19671, Unigene9596
	regulation of cell death	12 out of 446 genes, 2.7%	163 out of 8780 genes, 1.9%	1	Unigene4500, Unigene20090, Unigene10432, Unigene19671, Unigene3475, Unigene20474, Unigene5093, Unigene18695, Unigene9639, Unigene4329, Unigene3025, Unigene22472
	regulation of programmed cell death	12 out of 446 genes, 2.7%	163 out of 8780 genes, 1.9%	1	Unigene4500, Unigene20090, Unigene10432, Unigene19671, Unigene3475, Unigene20474, Unigene5093, Unigene18695, Unigene9639, Unigene4329, Unigene3025, Unigene22472
	maintenance of location	4 out of 446 genes, 0.9%	39 out of 8780 genes, 0.4%	1	Unigene9988, Unigene9941, Unigene20176, Unigene10619
	negative regulation of apoptosis	6 out of 446 genes, 1.3%	69 out of 8780 genes, 0.8%	1	Unigene4500, Unigene5093, Unigene20090, Unigene10432, Unigene9639, Unigene3025
	negative regulation of programmed cell death	6 out of 446 genes, 1.3%	69 out of 8780 genes, 0.8%	1	Unigene4500, Unigene5093, Unigene20090, Unigene10432, Unigene9639, Unigene3025
	negative regulation of cell death	6 out of 446 genes, 1.3%	69 out of 8780 genes, 0.8%	1	Unigene4500, Unigene5093, Unigene20090, Unigene10432, Unigene9639, Unigene3025
	purine nucleotide metabolic process	10 out of 446 genes, 2.2%	133 out of 8780 genes, 1.5%	1	Unigene3154, Unigene16602, Unigene3666, Unigene10416, Unigene10275, Unigene4341, Unigene12007, Unigene3622, Unigene20730, Unigene12035
	protein-based cuticle development	2 out of 446 genes, 0.4%	13 out of 8780 genes, 0.1%	1	Unigene20413, Unigene21548
	larval chitin-based cuticle development	2 out of 446 genes, 0.4%	13 out of 8780 genes, 0.1%	1	Unigene20413, Unigene21548
	aromatic amino acid family metabolic process	2 out of 446 genes, 0.4%	13 out of 8780 genes, 0.1%	1	Unigene2921, Unigene3046
	molting cycle process	2 out of 446 genes, 0.4%	13 out of 8780 genes, 0.1%	1	Unigene20413, Unigene21548
	cuticle development involved in protein-based cuticle molting cycle	2 out of 446 genes, 0.4%	13 out of 8780 genes, 0.1%	1	Unigene20413, Unigene21548
	cuticle development involved in chitin-based cuticle molting cycle	2 out of 446 genes, 0.4%	13 out of 8780 genes, 0.1%	1	Unigene20413, Unigene21548
	pteridine-containing compound metabolic process	2 out of 446 genes, 0.4%	13 out of 8780 genes, 0.1%	1	Unigene12469, Unigene20353
	cellular macromolecular complex subunit organization	9 out of 446 genes, 2.0%	117 out of 8780 genes, 1.3%	1	Unigene10222, Unigene18426, Unigene12025, Unigene9540, Unigene10910, Unigene4814, Unigene9778, Unigene4424, Unigene13521
	protein targeting	8 out of 446 genes, 1.8%	101 out of 8780 genes, 1.2%	1	Unigene10137, Unigene10503, Unigene11020, Unigene10432, Unigene10688, Unigene3025, Unigene4478, Unigene1134
	cellular biogenic amine metabolic process	4 out of 446 genes, 0.9%	40 out of 8780 genes, 0.5%	1	Unigene10921, Unigene18353, Unigene10665, Unigene3046
	regulation of phosphorylation	4 out of 446 genes, 0.9%	40 out of 8780 genes, 0.5%	1	Unigene21318, Unigene3717, Unigene10688, Unigene20515
	molting cycle, protein-based cuticle	5 out of 446 genes, 1.1%	55 out of 8780 genes, 0.6%	1	Unigene10782, Unigene10958, Unigene20413, Unigene5135, Unigene21548
	molting cycle	5 out of 446 genes, 1.1%	55 out of 8780 genes, 0.6%	1	Unigene10782, Unigene10958, Unigene20413, Unigene5135, Unigene21548
	cuticle development	5 out of 446 genes, 1.1%	55 out of 8780 genes, 0.6%	1	Unigene10782, Unigene20413, Unigene3797, Unigene21548, Unigene3025
	regulation of apoptosis	8 out of 446 genes, 1.8%	102 out of 8780 genes, 1.2%	1	Unigene4500, Unigene5093, Unigene20090, Unigene10432, Unigene9639, Unigene4329, Unigene3475, Unigene3025
	cellular carbohydrate metabolic process	13 out of 446 genes, 2.9%	185 out of 8780 genes, 2.1%	1	Unigene12455, Unigene19563, CL106.Contig1, Unigene18627, Unigene3720, Unigene18962, Unigene958, Unigene10029, Unigene13536, Unigene9565, Unigene19558, Unigene10312, Unigene10865
	regulation of phosphate metabolic process	4 out of 446 genes, 0.9%	41 out of 8780 genes, 0.5%	1	Unigene21318, Unigene3717, Unigene10688, Unigene20515
	regulation of phosphorus metabolic process	4 out of 446 genes, 0.9%	41 out of 8780 genes, 0.5%	1	Unigene21318, Unigene3717, Unigene10688, Unigene20515
	immune effector process	3 out of 446 genes, 0.7%	27 out of 8780 genes, 0.3%	1	CL726.Contig1, Unigene5175, Unigene4987
	positive regulation of transcription factor import into nucleus	3 out of 446 genes, 0.7%	27 out of 8780 genes, 0.3%	1	Unigene4151, Unigene5224, Unigene10379
	induction of apoptosis	2 out of 446 genes, 0.4%	14 out of 8780 genes, 0.2%	1	Unigene20090, Unigene3475
	lipid storage	2 out of 446 genes, 0.4%	14 out of 8780 genes, 0.2%	1	Unigene4961, Unigene21824
	carbohydrate metabolic process	21 out of 446 genes, 4.7%	327 out of 8780 genes, 3.7%	1	Unigene12455, Unigene19563, CL106.Contig1, Unigene18953, Unigene18627, Unigene3797, Unigene18962, Unigene20071, Unigene13536, Unigene10312, Unigene19558, Unigene20560, Unigene10865, Unigene12561, Unigene10379, Unigene10513, Unigene3720, Unigene10029, Unigene958, Unigene9565, Unigene19562
	response to stress	35 out of 446 genes, 7.8%	581 out of 8780 genes, 6.6%	1	Unigene4602, Unigene10603, Unigene9670, Unigene20515, Unigene5149, Unigene17298, Unigene9773, Unigene18621, Unigene12218, Unigene3672, Unigene10534, Unigene5310, Unigene3542, Unigene4008, Unigene10497, Unigene20802, Unigene20090, Unigene18450, Unigene4429, Unigene20176, Unigene13854, Unigene10744, Unigene10535, Unigene12265, Unigene9639, Unigene4531, Unigene19009, Unigene3707, Unigene12025, Unige…
	epidermal growth factor receptor signaling pathway	3 out of 446 genes, 0.7%	28 out of 8780 genes, 0.3%	1	Unigene20261, Unigene4500, Unigene21116
	porphyrin metabolic process	2 out of 446 genes, 0.4%	15 out of 8780 genes, 0.2%	1	Unigene21016, Unigene18491
	lysosomal transport	2 out of 446 genes, 0.4%	15 out of 8780 genes, 0.2%	1	Unigene26713, Unigene4652
	tetrapyrrole metabolic process	2 out of 446 genes, 0.4%	15 out of 8780 genes, 0.2%	1	Unigene21016, Unigene18491
	ion transmembrane transport	2 out of 446 genes, 0.4%	15 out of 8780 genes, 0.2%	1	Unigene17400, Unigene19300
	haltere disc development	2 out of 446 genes, 0.4%	15 out of 8780 genes, 0.2%	1	Unigene4500, Unigene21116
	transmembrane transport	2 out of 446 genes, 0.4%	15 out of 8780 genes, 0.2%	1	Unigene17400, Unigene19300
	regulation of cellular component biogenesis	7 out of 446 genes, 1.6%	91 out of 8780 genes, 1.0%	1	Unigene4096, Unigene9941, Unigene3024, Unigene10916, Unigene9747, Unigene10671, Unigene4951
	aminoglycan biosynthetic process	3 out of 446 genes, 0.7%	29 out of 8780 genes, 0.3%	1	Unigene19563, Unigene3797, Unigene10379
	positive regulation of intracellular transport	3 out of 446 genes, 0.7%	29 out of 8780 genes, 0.3%	1	Unigene4151, Unigene5224, Unigene10379
	positive regulation of transmembrane transport	3 out of 446 genes, 0.7%	29 out of 8780 genes, 0.3%	1	Unigene4151, Unigene5224, Unigene10379
	positive regulation of protein import into nucleus	3 out of 446 genes, 0.7%	29 out of 8780 genes, 0.3%	1	Unigene4151, Unigene5224, Unigene10379
	positive regulation of nucleocytoplasmic transport	3 out of 446 genes, 0.7%	29 out of 8780 genes, 0.3%	1	Unigene4151, Unigene5224, Unigene10379
	positive regulation of protein transport	3 out of 446 genes, 0.7%	29 out of 8780 genes, 0.3%	1	Unigene4151, Unigene5224, Unigene10379
	positive regulation of intracellular protein transport	3 out of 446 genes, 0.7%	29 out of 8780 genes, 0.3%	1	Unigene4151, Unigene5224, Unigene10379
	immune response	10 out of 446 genes, 2.2%	142 out of 8780 genes, 1.6%	1	Unigene9941, Unigene4429, Unigene10987, Unigene20176, Unigene20474, Unigene10137, Unigene10916, Unigene4008, Unigene5175, Unigene5135
	catabolic process	24 out of 446 genes, 5.4%	389 out of 8780 genes, 4.4%	1	Unigene10782, Unigene10529, Unigene10503, Unigene4063, Unigene18353, Unigene18962, Unigene19558, Unigene4151, Unigene10865, Unigene12561, Unigene18908, Unigene4972, Unigene10431, Unigene21601, Unigene9521, Unigene3720, Unigene19089, Unigene5083, Unigene958, Unigene13078, Unigene10029, Unigene10417, Unigene18695, Unigene10606
	intracellular mRNA localization	5 out of 446 genes, 1.1%	60 out of 8780 genes, 0.7%	1	Unigene4735, Unigene9941, Unigene3024, Unigene10671, Unigene4951
	cellular component assembly at cellular level	20 out of 446 genes, 4.5%	318 out of 8780 genes, 3.6%	1	Unigene18426, Unigene9566, Unigene10671, Unigene4951, Unigene20075, Unigene10222, Unigene21318, Unigene10707, Unigene23431, Unigene4735, Unigene20099, Unigene9941, Unigene12025, Unigene3717, CL186.Contig1, Unigene20514, Unigene4814, Unigene10152, Unigene9778, Unigene4424
	hexose metabolic process	7 out of 446 genes, 1.6%	93 out of 8780 genes, 1.1%	1	Unigene9565, CL106.Contig1, Unigene19558, Unigene10865, Unigene3720, Unigene18962, Unigene10029
	polysaccharide biosynthetic process	3 out of 446 genes, 0.7%	30 out of 8780 genes, 0.3%	1	Unigene19563, Unigene3797, Unigene10379
	proteoglycan metabolic process	3 out of 446 genes, 0.7%	30 out of 8780 genes, 0.3%	1	Unigene19563, Unigene505, Unigene10379
	nucleobase metabolic process	3 out of 446 genes, 0.7%	30 out of 8780 genes, 0.3%	1	Unigene4711, Unigene18353, Unigene20730
	regulation of S phase of mitotic cell cycle	2 out of 446 genes, 0.4%	16 out of 8780 genes, 0.2%	1	Unigene4096, Unigene4500
	smoothened signaling pathway	2 out of 446 genes, 0.4%	16 out of 8780 genes, 0.2%	1	Unigene5093, Unigene3024
	response to ionizing radiation	2 out of 446 genes, 0.4%	16 out of 8780 genes, 0.2%	1	Unigene18695, Unigene19671
	regulation of S phase	2 out of 446 genes, 0.4%	16 out of 8780 genes, 0.2%	1	Unigene4096, Unigene4500
	positive regulation of kinase activity	2 out of 446 genes, 0.4%	16 out of 8780 genes, 0.2%	1	Unigene21318, Unigene3717
	positive regulation of transferase activity	2 out of 446 genes, 0.4%	16 out of 8780 genes, 0.2%	1	Unigene21318, Unigene3717
	lipid homeostasis	2 out of 446 genes, 0.4%	16 out of 8780 genes, 0.2%	1	Unigene18450, Unigene20762
	actomyosin structure organization	4 out of 446 genes, 0.9%	46 out of 8780 genes, 0.5%	1	Unigene10707, CL186.Contig1, Unigene10152, Unigene4991
	antimicrobial peptide biosynthetic process	3 out of 446 genes, 0.7%	31 out of 8780 genes, 0.4%	1	Unigene10137, Unigene5175, Unigene20176
	protein modification by small protein removal	3 out of 446 genes, 0.7%	31 out of 8780 genes, 0.4%	1	Unigene10431, Unigene9521, Unigene20833
	neutral lipid metabolic process	2 out of 446 genes, 0.4%	17 out of 8780 genes, 0.2%	1	Unigene4329, Unigene9773
	acylglycerol metabolic process	2 out of 446 genes, 0.4%	17 out of 8780 genes, 0.2%	1	Unigene4329, Unigene9773
	glycerol ether metabolic process	2 out of 446 genes, 0.4%	17 out of 8780 genes, 0.2%	1	Unigene4329, Unigene9773
	sphingolipid metabolic process	2 out of 446 genes, 0.4%	17 out of 8780 genes, 0.2%	1	Unigene13821, Unigene20442
	response to oxidative stress	2 out of 446 genes, 0.4%	17 out of 8780 genes, 0.2%	1	Unigene12025, Unigene10497
	glycosaminoglycan metabolic process	2 out of 446 genes, 0.4%	17 out of 8780 genes, 0.2%	1	Unigene19563, Unigene10379
	lipid metabolic process	16 out of 446 genes, 3.6%	253 out of 8780 genes, 2.9%	1	Unigene13821, Unigene12379, Unigene18353, Unigene26713, CL1078.Contig1, Unigene19950, Unigene10572, Unigene22178, Unigene9773, Unigene10921, Unigene10417, Unigene22177, CL720.Contig1, Unigene20762, Unigene4329, Unigene20442
	homeostatic process	15 out of 446 genes, 3.4%	236 out of 8780 genes, 2.7%	1	Unigene13465, Unigene4500, Unigene18450, Unigene9490, Unigene9796, Unigene9670, Unigene21356, Unigene22741, Unigene3820, Unigene12395, Unigene10535, Unigene3011, Unigene20762, Unigene9977, Unigene19300
	intracellular transport	19 out of 446 genes, 4.3%	308 out of 8780 genes, 3.5%	1	Unigene4623, Unigene10503, Unigene4652, Unigene10688, Unigene4713, Unigene10137, Unigene26713, Unigene4478, Unigene4961, Unigene18621, Unigene9678, Unigene4832, Unigene10052, Unigene10432, Unigene1134, Unigene11020, Unigene21824, Unigene3025, Unigene21259
	primary metabolic process	198 out of 446 genes, 44.4%	3734 out of 8780 genes, 42.5%	1	Unigene9545, Unigene4711, Unigene21039, Unigene3024, Unigene20833, Unigene12469, Unigene19558, Unigene22264, Unigene22442, Unigene21601, Unigene10442, Unigene5000, Unigene10119, CL557.Contig1, Unigene8877, Unigene10606, Unigene16753, Unigene19432, Unigene10734, Unigene4424, Unigene10529, Unigene19563, Unigene13821, Unigene4063, Unigene19671, Unigene3797, Unigene10987, Unigene23754, Unigene10667, …
	cellular homeostasis	10 out of 446 genes, 2.2%	149 out of 8780 genes, 1.7%	1	Unigene9490, Unigene9796, Unigene9670, Unigene21356, Unigene22741, Unigene3820, Unigene12395, Unigene3011, Unigene10535, Unigene9977
	regulation of compound eye retinal cell programmed cell death	4 out of 446 genes, 0.9%	48 out of 8780 genes, 0.5%	1	Unigene4500, Unigene18695, Unigene19671, Unigene20474
	nucleoside phosphate metabolic process	13 out of 446 genes, 2.9%	202 out of 8780 genes, 2.3%	1	Unigene3154, Unigene16602, Unigene3343, Unigene3666, Unigene10416, Unigene10275, Unigene4341, Unigene12007, Unigene3622, Unigene16753, Unigene20730, Unigene12035, Unigene8217
	nucleotide metabolic process	13 out of 446 genes, 2.9%	202 out of 8780 genes, 2.3%	1	Unigene3154, Unigene16602, Unigene3343, Unigene3666, Unigene10416, Unigene10275, Unigene4341, Unigene12007, Unigene3622, Unigene16753, Unigene20730, Unigene12035, Unigene8217
	mitotic spindle organization	6 out of 446 genes, 1.3%	81 out of 8780 genes, 0.9%	1	Unigene10402, Unigene9663, Unigene11058, Unigene12052, Unigene10662, Unigene11090
	water-soluble vitamin metabolic process	2 out of 446 genes, 0.4%	18 out of 8780 genes, 0.2%	1	Unigene16618, Unigene16753
	positive regulation of apoptosis	2 out of 446 genes, 0.4%	18 out of 8780 genes, 0.2%	1	Unigene20090, Unigene3475
	cell fate specification	5 out of 446 genes, 1.1%	65 out of 8780 genes, 0.7%	1	Unigene4500, Unigene20090, Unigene4008, Unigene10432, Unigene3475
	carbohydrate biosynthetic process	3 out of 446 genes, 0.7%	33 out of 8780 genes, 0.4%	1	Unigene19563, Unigene3797, Unigene10379
	peptide biosynthetic process	3 out of 446 genes, 0.7%	33 out of 8780 genes, 0.4%	1	Unigene10137, Unigene5175, Unigene20176
	intracellular protein transport	8 out of 446 genes, 1.8%	116 out of 8780 genes, 1.3%	1	Unigene10137, Unigene10503, Unigene11020, Unigene10432, Unigene10688, Unigene3025, Unigene4478, Unigene1134
	pole plasm mRNA localization	4 out of 446 genes, 0.9%	49 out of 8780 genes, 0.6%	1	Unigene4735, Unigene9941, Unigene10671, Unigene4951
	cofactor biosynthetic process	4 out of 446 genes, 0.9%	49 out of 8780 genes, 0.6%	1	Unigene9667, Unigene21016, Unigene18491, Unigene16753
	cellular lipid metabolic process	13 out of 446 genes, 2.9%	204 out of 8780 genes, 2.3%	1	Unigene13821, Unigene10921, Unigene12379, Unigene18353, Unigene10417, Unigene26713, Unigene22177, CL720.Contig1, Unigene19950, Unigene10572, Unigene4329, Unigene20442, Unigene9773
	chemical homeostasis	8 out of 446 genes, 1.8%	117 out of 8780 genes, 1.3%	1	Unigene13465, Unigene3011, Unigene18450, Unigene9670, Unigene20762, Unigene19300, Unigene22741, Unigene3820
	spindle organization	9 out of 446 genes, 2.0%	135 out of 8780 genes, 1.5%	1	Unigene10402, Unigene9663, Unigene11058, Unigene9678, Unigene12052, Unigene7360, Unigene10662, Unigene20075, Unigene11090
	transition metal ion transport	2 out of 446 genes, 0.4%	19 out of 8780 genes, 0.2%	1	Unigene9670, Unigene19300
	response to temperature stimulus	2 out of 446 genes, 0.4%	19 out of 8780 genes, 0.2%	1	Unigene20176, Unigene20474
	organic ether metabolic process	2 out of 446 genes, 0.4%	19 out of 8780 genes, 0.2%	1	Unigene4329, Unigene9773
	salivary gland histolysis	2 out of 446 genes, 0.4%	19 out of 8780 genes, 0.2%	1	Unigene10782, Unigene10529
	salivary gland cell autophagic cell death	2 out of 446 genes, 0.4%	19 out of 8780 genes, 0.2%	1	Unigene10782, Unigene10529
	rhythmic process	5 out of 446 genes, 1.1%	67 out of 8780 genes, 0.8%	1	Unigene3825, Unigene5093, Unigene3024, Unigene11008, Unigene13854
	cellular nitrogen compound biosynthetic process	13 out of 446 genes, 2.9%	207 out of 8780 genes, 2.4%	1	Unigene3154, Unigene16602, Unigene10921, Unigene21016, Unigene18491, Unigene10416, Unigene10275, Unigene4341, Unigene12007, Unigene3622, Unigene16753, Unigene12035, Unigene8217
	organic acid transport	4 out of 446 genes, 0.9%	51 out of 8780 genes, 0.6%	1	Unigene13602, Unigene13733, CL966.Contig1, Unigene20659
	carboxylic acid transport	4 out of 446 genes, 0.9%	51 out of 8780 genes, 0.6%	1	Unigene13602, Unigene13733, CL966.Contig1, Unigene20659
	regulation of kinase activity	3 out of 446 genes, 0.7%	35 out of 8780 genes, 0.4%	1	Unigene21318, Unigene3717, Unigene10688
	regulation of transferase activity	3 out of 446 genes, 0.7%	35 out of 8780 genes, 0.4%	1	Unigene21318, Unigene3717, Unigene10688
	macromolecule localization	30 out of 446 genes, 6.7%	523 out of 8780 genes, 6.0%	1	Unigene3825, Unigene10503, Unigene3024, Unigene4652, CL726.Contig1, Unigene10688, Unigene20176, Unigene4713, Unigene10137, Unigene18414, Unigene10671, Unigene4951, Unigene4478, Unigene9504, Unigene4961, Unigene23431, Unigene9988, Unigene4735, Unigene9941, Unigene9678, Unigene10432, Unigene1134, Unigene9834, Unigene3717, Unigene21208, Unigene11020, Unigene21824, Unigene3025, Unigene22131, Unigene1…
	proteolysis	11 out of 446 genes, 2.5%	174 out of 8780 genes, 2.0%	1	Unigene10431, Unigene355, Unigene21601, Unigene9521, Unigene19671, Unigene4151, Unigene5093, Unigene10913, Unigene18695, Unigene10606, Unigene9596
	membrane budding	2 out of 446 genes, 0.4%	20 out of 8780 genes, 0.2%	1	Unigene4713, Unigene4961
	histolysis	2 out of 446 genes, 0.4%	20 out of 8780 genes, 0.2%	1	Unigene10782, Unigene10529
	tissue death	2 out of 446 genes, 0.4%	20 out of 8780 genes, 0.2%	1	Unigene10782, Unigene10529
	anterior/posterior pattern formation	8 out of 446 genes, 1.8%	122 out of 8780 genes, 1.4%	1	Unigene10782, Unigene4096, Unigene4735, Unigene9941, Unigene3024, Unigene4008, Unigene4951, Unigene10671
	regulation of retinal cell programmed cell death	4 out of 446 genes, 0.9%	53 out of 8780 genes, 0.6%	1	Unigene4500, Unigene18695, Unigene19671, Unigene20474
	oocyte anterior/posterior axis specification	5 out of 446 genes, 1.1%	70 out of 8780 genes, 0.8%	1	Unigene4735, Unigene9941, Unigene3024, Unigene10671, Unigene4951
	maternal determination of anterior/posterior axis, embryo	5 out of 446 genes, 1.1%	70 out of 8780 genes, 0.8%	1	Unigene4735, Unigene9941, Unigene3024, Unigene10671, Unigene4951
	regulation of localization	7 out of 446 genes, 1.6%	105 out of 8780 genes, 1.2%	1	Unigene4151, Unigene5224, Unigene4987, Unigene4329, Unigene10734, Unigene10379, Unigene23148
	vitamin metabolic process	2 out of 446 genes, 0.4%	21 out of 8780 genes, 0.2%	1	Unigene16618, Unigene16753
	purine nucleotide biosynthetic process	8 out of 446 genes, 1.8%	124 out of 8780 genes, 1.4%	1	Unigene3154, Unigene16602, Unigene10275, Unigene10416, Unigene4341, Unigene12007, Unigene3622, Unigene12035
	tripartite regional subdivision	6 out of 446 genes, 1.3%	89 out of 8780 genes, 1.0%	1	Unigene4735, Unigene9941, Unigene3024, Unigene4008, Unigene10671, Unigene4951
	anterior/posterior axis specification, embryo	6 out of 446 genes, 1.3%	89 out of 8780 genes, 1.0%	1	Unigene4735, Unigene9941, Unigene3024, Unigene4008, Unigene10671, Unigene4951
	anterior/posterior axis specification	6 out of 446 genes, 1.3%	89 out of 8780 genes, 1.0%	1	Unigene4735, Unigene9941, Unigene3024, Unigene4008, Unigene10671, Unigene4951
	nucleotide biosynthetic process	10 out of 446 genes, 2.2%	161 out of 8780 genes, 1.8%	1	Unigene3154, Unigene16602, Unigene10416, Unigene10275, Unigene4341, Unigene12007, Unigene3622, Unigene16753, Unigene12035, Unigene8217
	cellular localization	29 out of 446 genes, 6.5%	514 out of 8780 genes, 5.9%	1	Unigene4623, Unigene21333, Unigene10503, Unigene3024, Unigene4652, Unigene10688, Unigene20176, Unigene4713, Unigene10137, Unigene26713, Unigene10671, Unigene4951, Unigene4478, Unigene4961, Unigene9988, Unigene4735, Unigene9941, Unigene18621, Unigene9678, Unigene4832, Unigene10052, Unigene10432, Unigene1134, Unigene21208, Unigene11020, Unigene21824, Unigene3025, Unigene21259, Unigene10619
	peptide metabolic process	3 out of 446 genes, 0.7%	38 out of 8780 genes, 0.4%	1	Unigene10137, Unigene5175, Unigene20176
	positive regulation of transport	3 out of 446 genes, 0.7%	38 out of 8780 genes, 0.4%	1	Unigene4151, Unigene5224, Unigene10379
	immune system process	15 out of 446 genes, 3.4%	253 out of 8780 genes, 2.9%	1	Unigene9941, CL726.Contig1, Unigene4429, Unigene4987, Unigene10987, Unigene20176, Unigene20474, Unigene10137, Unigene5310, Unigene10916, Unigene4008, Unigene5175, Unigene5135, Unigene19009, Unigene9773
	oligosaccharide metabolic process	2 out of 446 genes, 0.4%	22 out of 8780 genes, 0.3%	1	Unigene12455, Unigene10312
	response to wounding	2 out of 446 genes, 0.4%	22 out of 8780 genes, 0.3%	1	Unigene20514, Unigene19089
	regulation of RNA splicing	2 out of 446 genes, 0.4%	22 out of 8780 genes, 0.3%	1	Unigene10222, Unigene10671
	ribonucleotide biosynthetic process	7 out of 446 genes, 1.6%	108 out of 8780 genes, 1.2%	1	Unigene10416, Unigene10275, Unigene12007, Unigene4341, Unigene3622, Unigene8217, Unigene12035
	ribonucleotide metabolic process	7 out of 446 genes, 1.6%	110 out of 8780 genes, 1.3%	1	Unigene10416, Unigene10275, Unigene12007, Unigene4341, Unigene3622, Unigene8217, Unigene12035
	di-, tri-valent inorganic cation homeostasis	2 out of 446 genes, 0.4%	23 out of 8780 genes, 0.3%	1	Unigene9670, Unigene19300
	pole plasm RNA localization	4 out of 446 genes, 0.9%	57 out of 8780 genes, 0.6%	1	Unigene4735, Unigene9941, Unigene10671, Unigene4951
	regulation of transcription factor import into nucleus	3 out of 446 genes, 0.7%	40 out of 8780 genes, 0.5%	1	Unigene4151, Unigene5224, Unigene10379
	positive regulation of catalytic activity	3 out of 446 genes, 0.7%	40 out of 8780 genes, 0.5%	1	Unigene21318, Unigene3717, Unigene20474
	germ cell development	13 out of 446 genes, 2.9%	222 out of 8780 genes, 2.5%	1	Unigene10782, Unigene4096, Unigene4500, Unigene4735, Unigene9941, Unigene18621, Unigene3024, Unigene9678, Unigene10916, Unigene20075, Unigene4951, Unigene10671, Unigene4424
	establishment of localization	100 out of 446 genes, 22.4%	1892 out of 8780 genes, 21.5%	1	Unigene22027, Unigene4623, Unigene4602, Unigene9670, Unigene10688, Unigene4713, Unigene10275, Unigene20561, Unigene18466, Unigene21318, Unigene13465, Unigene18621, Unigene10960, Unigene19460, Unigene958, Unigene19046, Unigene9479, Unigene13733, Unigene18695, Unigene10734, Unigene13602, Unigene21333, Unigene4652, Unigene4063, Unigene4113, CL966.Contig1, Unigene10137, Unigene3011, Unigene18646, Uni…
	vacuolar transport	2 out of 446 genes, 0.4%	24 out of 8780 genes, 0.3%	1	Unigene26713, Unigene4652
	coenzyme biosynthetic process	2 out of 446 genes, 0.4%	24 out of 8780 genes, 0.3%	1	Unigene9667, Unigene16753
	negative regulation of intracellular protein kinase cascade	2 out of 446 genes, 0.4%	24 out of 8780 genes, 0.3%	1	Unigene21143, Unigene21116
	heterocycle biosynthetic process	2 out of 446 genes, 0.4%	24 out of 8780 genes, 0.3%	1	Unigene21016, Unigene18491
	proteoglycan biosynthetic process	2 out of 446 genes, 0.4%	24 out of 8780 genes, 0.3%	1	Unigene19563, Unigene10379
	neuron maturation	2 out of 446 genes, 0.4%	24 out of 8780 genes, 0.3%	1	Unigene10782, Unigene4991
	negative regulation of growth	2 out of 446 genes, 0.4%	24 out of 8780 genes, 0.3%	1	Unigene20090, Unigene3475
	memory	5 out of 446 genes, 1.1%	77 out of 8780 genes, 0.9%	1	Unigene10782, Unigene10276, Unigene10921, Unigene3024, Unigene10119
	posttranscriptional regulation of gene expression	8 out of 446 genes, 1.8%	132 out of 8780 genes, 1.5%	1	Unigene9780, CL726.Contig1, Unigene10349, Unigene10511, Unigene10671, Unigene19089, Unigene9773, Unigene1134
	cytoplasm organization	5 out of 446 genes, 1.1%	78 out of 8780 genes, 0.9%	1	Unigene21333, Unigene4735, Unigene9941, Unigene10671, Unigene4951
	RNA localization	8 out of 446 genes, 1.8%	133 out of 8780 genes, 1.5%	1	Unigene4735, Unigene9941, Unigene3024, CL726.Contig1, Unigene9678, Unigene11020, Unigene4951, Unigene10671
	instar larval development	2 out of 446 genes, 0.4%	25 out of 8780 genes, 0.3%	1	Unigene20413, Unigene21548
	steroid metabolic process	2 out of 446 genes, 0.4%	25 out of 8780 genes, 0.3%	1	CL1078.Contig1, Unigene10572
	nucleus organization	3 out of 446 genes, 0.7%	43 out of 8780 genes, 0.5%	1	Unigene21039, CL907.Contig1, Unigene20176
	regulation of protein localization	3 out of 446 genes, 0.7%	43 out of 8780 genes, 0.5%	1	Unigene4151, Unigene5224, Unigene10379
	regulation of intracellular protein transport	3 out of 446 genes, 0.7%	43 out of 8780 genes, 0.5%	1	Unigene4151, Unigene5224, Unigene10379
	regulation of transmembrane transport	3 out of 446 genes, 0.7%	43 out of 8780 genes, 0.5%	1	Unigene4151, Unigene5224, Unigene10379
	regulation of protein import into nucleus	3 out of 446 genes, 0.7%	43 out of 8780 genes, 0.5%	1	Unigene4151, Unigene5224, Unigene10379
	regulation of protein transport	3 out of 446 genes, 0.7%	43 out of 8780 genes, 0.5%	1	Unigene4151, Unigene5224, Unigene10379
	regulation of establishment of protein localization	3 out of 446 genes, 0.7%	43 out of 8780 genes, 0.5%	1	Unigene4151, Unigene5224, Unigene10379
	purine ribonucleotide biosynthetic process	6 out of 446 genes, 1.3%	98 out of 8780 genes, 1.1%	1	Unigene10416, Unigene10275, Unigene12007, Unigene4341, Unigene3622, Unigene12035
	negative regulation of signal transduction	2 out of 446 genes, 0.4%	26 out of 8780 genes, 0.3%	1	Unigene21143, Unigene21116
	negative regulation of signaling process	2 out of 446 genes, 0.4%	26 out of 8780 genes, 0.3%	1	Unigene21143, Unigene21116
	glycoprotein metabolic process	5 out of 446 genes, 1.1%	80 out of 8780 genes, 0.9%	1	Unigene12455, Unigene19563, Unigene505, Unigene10379, Unigene958
	stem cell differentiation	5 out of 446 genes, 1.1%	80 out of 8780 genes, 0.9%	1	Unigene4096, Unigene4500, Unigene21116, Unigene4008, Unigene20075
	glycerolipid metabolic process	4 out of 446 genes, 0.9%	62 out of 8780 genes, 0.7%	1	Unigene26713, Unigene10921, Unigene4329, Unigene9773
	amino acid transport	3 out of 446 genes, 0.7%	44 out of 8780 genes, 0.5%	1	Unigene13733, CL966.Contig1, Unigene20659
	courtship behavior	3 out of 446 genes, 0.7%	44 out of 8780 genes, 0.5%	1	Unigene10665, Unigene13854, Unigene4851
	behavioral signaling	3 out of 446 genes, 0.7%	44 out of 8780 genes, 0.5%	1	Unigene10665, Unigene13854, Unigene4851
	purine ribonucleotide metabolic process	6 out of 446 genes, 1.3%	100 out of 8780 genes, 1.1%	1	Unigene10416, Unigene10275, Unigene12007, Unigene4341, Unigene3622, Unigene12035
	antibacterial peptide production	2 out of 446 genes, 0.4%	27 out of 8780 genes, 0.3%	1	Unigene5175, Unigene20176
	antibacterial peptide biosynthetic process	2 out of 446 genes, 0.4%	27 out of 8780 genes, 0.3%	1	Unigene5175, Unigene20176
	muscle system process	2 out of 446 genes, 0.4%	27 out of 8780 genes, 0.3%	1	CL186.Contig1, Unigene10152
	antibacterial humoral response	2 out of 446 genes, 0.4%	27 out of 8780 genes, 0.3%	1	Unigene5175, Unigene20176
	nucleobase, nucleoside and nucleotide biosynthetic process	10 out of 446 genes, 2.2%	176 out of 8780 genes, 2.0%	1	Unigene3154, Unigene16602, Unigene10416, Unigene10275, Unigene4341, Unigene12007, Unigene3622, Unigene16753, Unigene12035, Unigene8217
	nucleobase, nucleoside, nucleotide and nucleic acid biosynthetic process	10 out of 446 genes, 2.2%	176 out of 8780 genes, 2.0%	1	Unigene3154, Unigene16602, Unigene10416, Unigene10275, Unigene4341, Unigene12007, Unigene3622, Unigene16753, Unigene12035, Unigene8217
	sensory perception of chemical stimulus	3 out of 446 genes, 0.7%	46 out of 8780 genes, 0.5%	1	Unigene17203, Unigene19300, Unigene20474
	protein import	3 out of 446 genes, 0.7%	46 out of 8780 genes, 0.5%	1	Unigene10432, Unigene3025, Unigene9834
	regulation of nucleocytoplasmic transport	3 out of 446 genes, 0.7%	46 out of 8780 genes, 0.5%	1	Unigene4151, Unigene5224, Unigene10379
	actin cytoskeleton organization	13 out of 446 genes, 2.9%	235 out of 8780 genes, 2.7%	1	Unigene21318, Unigene10707, Unigene23431, Unigene9941, Unigene5313, Unigene4991, Unigene3569, CL186.Contig1, Unigene20514, Unigene10916, Unigene18695, Unigene21912, Unigene10152
	cellular component assembly	24 out of 446 genes, 5.4%	447 out of 8780 genes, 5.1%	1	Unigene13105, Unigene18426, Unigene19343, Unigene9566, Unigene10671, Unigene4951, Unigene20075, Unigene10222, Unigene21318, Unigene10707, Unigene23431, Unigene4735, Unigene20099, Unigene9941, Unigene3839, Unigene12025, Unigene3717, Unigene10910, CL186.Contig1, Unigene20514, Unigene4814, Unigene10152, Unigene9778, Unigene4424
	organic acid catabolic process	2 out of 446 genes, 0.4%	28 out of 8780 genes, 0.3%	1	Unigene10417, Unigene5083
	carboxylic acid catabolic process	2 out of 446 genes, 0.4%	28 out of 8780 genes, 0.3%	1	Unigene10417, Unigene5083
	Golgi vesicle transport	4 out of 446 genes, 0.9%	65 out of 8780 genes, 0.7%	1	Unigene4713, Unigene4961, Unigene4623, Unigene21824
	regulation of cell cycle process	5 out of 446 genes, 1.1%	84 out of 8780 genes, 1.0%	1	Unigene4096, Unigene4500, Unigene19387, Unigene9678, Unigene18908
	regulation of transport	5 out of 446 genes, 1.1%	84 out of 8780 genes, 1.0%	1	Unigene4151, Unigene5224, Unigene4987, Unigene10379, Unigene23148
	protein modification by small protein conjugation or removal	7 out of 446 genes, 1.6%	122 out of 8780 genes, 1.4%	1	Unigene10431, Unigene4151, Unigene3937, Unigene21601, Unigene9521, Unigene19574, Unigene20833
	regulation of intracellular transport	3 out of 446 genes, 0.7%	47 out of 8780 genes, 0.5%	1	Unigene4151, Unigene5224, Unigene10379
	nucleosome organization	3 out of 446 genes, 0.7%	47 out of 8780 genes, 0.5%	1	Unigene10910, Unigene9540, Unigene13521
	ribonucleoprotein complex biogenesis	7 out of 446 genes, 1.6%	123 out of 8780 genes, 1.4%	1	Unigene10222, Unigene18426, Unigene3418, Unigene2577, Unigene4814, Unigene25233, Unigene4424
	membrane lipid metabolic process	2 out of 446 genes, 0.4%	29 out of 8780 genes, 0.3%	1	Unigene13821, Unigene20442
	microtubule cytoskeleton organization	12 out of 446 genes, 2.7%	220 out of 8780 genes, 2.5%	1	Unigene10402, Unigene9678, Unigene12052, Unigene7360, Unigene10442, Unigene12642, Unigene11090, Unigene9663, Unigene11058, Unigene10662, Unigene20075, Unigene10832
	cation homeostasis	3 out of 446 genes, 0.7%	48 out of 8780 genes, 0.5%	1	Unigene3011, Unigene9670, Unigene19300
	macromolecular complex assembly	10 out of 446 genes, 2.2%	182 out of 8780 genes, 2.1%	1	Unigene10222, Unigene13105, Unigene18426, Unigene19343, Unigene3839, Unigene12025, Unigene10910, Unigene4814, Unigene9778, Unigene4424
	embryonic axis specification	7 out of 446 genes, 1.6%	125 out of 8780 genes, 1.4%	1	Unigene4735, Unigene9941, Unigene3024, Unigene8083, Unigene4008, Unigene10671, Unigene4951
	cellular component biogenesis at cellular level	7 out of 446 genes, 1.6%	125 out of 8780 genes, 1.4%	1	Unigene10222, Unigene18426, Unigene3418, Unigene2577, Unigene4814, Unigene25233, Unigene4424
	autophagy	2 out of 446 genes, 0.4%	30 out of 8780 genes, 0.3%	1	Unigene10503, Unigene13078
	pole plasm assembly	4 out of 446 genes, 0.9%	68 out of 8780 genes, 0.8%	1	Unigene4735, Unigene9941, Unigene10671, Unigene4951
	regulation of gene-specific transcription from RNA polymerase II promoter	2 out of 446 genes, 0.4%	31 out of 8780 genes, 0.4%	1	Unigene4096, Unigene4008
	exocrine system development	8 out of 446 genes, 1.8%	147 out of 8780 genes, 1.7%	1	Unigene10782, Unigene10529, Unigene4500, Unigene19671, Unigene4008, Unigene4499, Unigene18695, Unigene21548
	muscle structure development	6 out of 446 genes, 1.3%	109 out of 8780 genes, 1.2%	1	Unigene21318, Unigene10529, CL186.Contig1, Unigene18414, Unigene4738, Unigene10152
	cell maturation	8 out of 446 genes, 1.8%	148 out of 8780 genes, 1.7%	1	Unigene10782, Unigene4500, Unigene4735, Unigene9941, Unigene3024, Unigene4991, Unigene4951, Unigene10671
	cellular protein metabolic process	66 out of 446 genes, 14.8%	1285 out of 8780 genes, 14.6%	1	Unigene9545, Unigene16602, Unigene3024, Unigene20833, Unigene10276, Unigene22264, Unigene4529, Unigene10349, Unigene22442, Unigene4735, Unigene21601, Unigene12218, Unigene10442, Unigene958, Unigene20474, Unigene20653, Unigene5000, Unigene3470, Unigene18695, CL557.Contig1, Unigene10606, Unigene4063, Unigene10987, Unigene10833, Unigene4151, Unigene21912, Unigene4951, Unigene9780, Unigene10431, Unig…
	actin filament-based process	13 out of 446 genes, 2.9%	246 out of 8780 genes, 2.8%	1	Unigene21318, Unigene10707, Unigene23431, Unigene9941, Unigene5313, Unigene4991, Unigene3569, CL186.Contig1, Unigene20514, Unigene10916, Unigene18695, Unigene21912, Unigene10152
	induction of programmed cell death	3 out of 446 genes, 0.7%	51 out of 8780 genes, 0.6%	1	Unigene20090, Unigene3475, Unigene22472
	amine transport	3 out of 446 genes, 0.7%	51 out of 8780 genes, 0.6%	1	Unigene13733, CL966.Contig1, Unigene20659
	nitrogen compound transport	3 out of 446 genes, 0.7%	51 out of 8780 genes, 0.6%	1	Unigene13733, CL966.Contig1, Unigene20659
	regulation of organ morphogenesis	5 out of 446 genes, 1.1%	90 out of 8780 genes, 1.0%	1	Unigene4096, Unigene4500, Unigene18695, Unigene19671, Unigene20474
	transport	88 out of 446 genes, 19.7%	1722 out of 8780 genes, 19.6%	1	Unigene22027, Unigene4623, Unigene4602, Unigene9670, Unigene10688, Unigene4713, Unigene10275, Unigene18466, Unigene21318, Unigene13465, Unigene18621, Unigene10960, Unigene19460, Unigene958, Unigene19046, Unigene9479, Unigene13733, Unigene18695, Unigene10734, Unigene13602, Unigene21333, Unigene4652, Unigene4063, Unigene4113, CL966.Contig1, Unigene10137, Unigene19300, Unigene22440, Unigene4977, Uni…
	developmental maturation	8 out of 446 genes, 1.8%	150 out of 8780 genes, 1.7%	1	Unigene10782, Unigene4500, Unigene4735, Unigene9941, Unigene3024, Unigene4991, Unigene4951, Unigene10671
	apoptosis	5 out of 446 genes, 1.1%	92 out of 8780 genes, 1.0%	1	Unigene10782, Unigene22304, Unigene5221, Unigene18695, Unigene22472
	sulfur compound metabolic process	2 out of 446 genes, 0.4%	33 out of 8780 genes, 0.4%	1	Unigene19563, Unigene16618
	inorganic anion transport	2 out of 446 genes, 0.4%	33 out of 8780 genes, 0.4%	1	Unigene4113, Unigene16977
	cellular protein complex assembly	2 out of 446 genes, 0.4%	33 out of 8780 genes, 0.4%	1	Unigene12025, Unigene9778
	cytoskeleton organization	27 out of 446 genes, 6.1%	526 out of 8780 genes, 6.0%	1	Unigene3825, Unigene12052, Unigene5313, Unigene11058, Unigene21912, Unigene20075, Unigene10832, Unigene10402, Unigene21318, Unigene10707, Unigene23431, Unigene9941, Unigene7360, Unigene9678, Unigene10442, Unigene4991, Unigene12642, Unigene11090, Unigene3569, Unigene9663, Unigene5000, CL186.Contig1, Unigene20514, Unigene10916, Unigene10662, Unigene18695, Unigene10152
	glycoprotein biosynthetic process	4 out of 446 genes, 0.9%	73 out of 8780 genes, 0.8%	1	Unigene12455, Unigene19563, Unigene10379, Unigene958
	localization	116 out of 446 genes, 26.0%	2281 out of 8780 genes, 26.0%	1	Unigene22027, Unigene4623, Unigene4602, Unigene3024, Unigene9670, Unigene10688, Unigene4713, Unigene10275, Unigene20561, Unigene18466, Unigene21318, Unigene13465, Unigene4735, Unigene18621, Unigene10960, Unigene19460, Unigene958, Unigene19046, Unigene9479, Unigene21208, Unigene13733, Unigene18695, Unigene10734, Unigene10619, Unigene10782, Unigene13602, Unigene21333, Unigene4652, Unigene4063, Unig…
	small molecule biosynthetic process	10 out of 446 genes, 2.2%	192 out of 8780 genes, 2.2%	1	Unigene3154, Unigene16602, Unigene10416, Unigene10275, Unigene4341, Unigene12007, Unigene3622, Unigene16753, Unigene12035, Unigene8217
	response to abiotic stimulus	10 out of 446 genes, 2.2%	193 out of 8780 genes, 2.2%	1	Unigene20090, Unigene10921, Unigene19671, Unigene3475, Unigene20176, Unigene20474, Unigene18695, Unigene16977, Unigene19432, Unigene4851
	eye pigmentation	2 out of 446 genes, 0.4%	34 out of 8780 genes, 0.4%	1	Unigene21116, Unigene22374
	oocyte axis specification	6 out of 446 genes, 1.3%	114 out of 8780 genes, 1.3%	1	Unigene4500, Unigene4735, Unigene9941, Unigene3024, Unigene10671, Unigene4951
	protein catabolic process	6 out of 446 genes, 1.3%	115 out of 8780 genes, 1.3%	1	Unigene10431, Unigene4151, Unigene21601, Unigene9521, Unigene18695, Unigene10606
	cellular protein catabolic process	6 out of 446 genes, 1.3%	115 out of 8780 genes, 1.3%	1	Unigene10431, Unigene4151, Unigene21601, Unigene9521, Unigene18695, Unigene10606
	proteolysis involved in cellular protein catabolic process	6 out of 446 genes, 1.3%	115 out of 8780 genes, 1.3%	1	Unigene10431, Unigene4151, Unigene21601, Unigene9521, Unigene18695, Unigene10606
	lipid localization	3 out of 446 genes, 0.7%	55 out of 8780 genes, 0.6%	1	Unigene4961, Unigene21824, Unigene3025
	positive regulation of cell death	3 out of 446 genes, 0.7%	55 out of 8780 genes, 0.6%	1	Unigene20090, Unigene3475, Unigene22472
	positive regulation of programmed cell death	3 out of 446 genes, 0.7%	55 out of 8780 genes, 0.6%	1	Unigene20090, Unigene3475, Unigene22472
	male meiosis	2 out of 446 genes, 0.4%	35 out of 8780 genes, 0.4%	1	Unigene20075, Unigene22472
	cellular catabolic process	15 out of 446 genes, 3.4%	295 out of 8780 genes, 3.4%	1	Unigene10782, Unigene10431, Unigene10529, Unigene10503, Unigene4063, Unigene21601, Unigene18353, Unigene9521, Unigene19089, Unigene5083, Unigene13078, Unigene10417, Unigene4151, Unigene18695, Unigene10606
	microtubule-based process	18 out of 446 genes, 4.0%	356 out of 8780 genes, 4.1%	1	Unigene21333, Unigene3024, Unigene12052, Unigene11058, Unigene20075, Unigene10832, Unigene10402, Unigene7360, Unigene9678, Unigene10442, Unigene12642, Unigene9572, Unigene11090, Unigene9663, Unigene5000, Unigene10916, Unigene10662, Unigene9778
	polysaccharide metabolic process	6 out of 446 genes, 1.3%	117 out of 8780 genes, 1.3%	1	Unigene20071, Unigene9565, Unigene19563, Unigene3797, Unigene12561, Unigene10379
	response to organic substance	2 out of 446 genes, 0.4%	36 out of 8780 genes, 0.4%	1	Unigene10782, Unigene11055
	transmembrane receptor protein serine/threonine kinase signaling pathway	3 out of 446 genes, 0.7%	57 out of 8780 genes, 0.6%	1	Unigene4096, Unigene19563, Unigene5093
	cellular metabolic process	176 out of 446 genes, 39.5%	3487 out of 8780 genes, 39.7%	1	Unigene9545, Unigene4711, Unigene3024, Unigene20833, Unigene10688, Unigene12469, Unigene19558, Unigene22264, Unigene22442, Unigene3899, Unigene21601, Unigene10442, Unigene13078, Unigene5000, Unigene9650, Unigene10497, CL557.Contig1, Unigene8877, Unigene10606, Unigene16753, Unigene10734, Unigene4424, Unigene10782, Unigene10529, Unigene19563, Unigene13821, Unigene4063, Unigene10987, Unigene10137, U…
	stem cell maintenance	4 out of 446 genes, 0.9%	79 out of 8780 genes, 0.9%	1	Unigene4096, Unigene4500, Unigene21116, Unigene20075
	stem cell development	4 out of 446 genes, 0.9%	79 out of 8780 genes, 0.9%	1	Unigene4096, Unigene4500, Unigene21116, Unigene20075
	negative regulation of cell differentiation	5 out of 446 genes, 1.1%	100 out of 8780 genes, 1.1%	1	Unigene4096, Unigene4500, Unigene21116, Unigene4008, Unigene20075
	negative regulation of developmental process	5 out of 446 genes, 1.1%	100 out of 8780 genes, 1.1%	1	Unigene4096, Unigene4500, Unigene21116, Unigene4008, Unigene20075
	cell-substrate adhesion	2 out of 446 genes, 0.4%	38 out of 8780 genes, 0.4%	1	Unigene3254, Unigene9953
	aggressive behavior	3 out of 446 genes, 0.7%	59 out of 8780 genes, 0.7%	1	Unigene4459, Unigene4404, Unigene10416
	vesicle organization	3 out of 446 genes, 0.7%	59 out of 8780 genes, 0.7%	1	Unigene4713, Unigene4961, Unigene10916
	sensory perception	5 out of 446 genes, 1.1%	101 out of 8780 genes, 1.2%	1	Unigene11055, Unigene17203, Unigene19300, Unigene20474, Unigene4851
	macromolecular complex subunit organization	12 out of 446 genes, 2.7%	245 out of 8780 genes, 2.8%	1	Unigene10222, Unigene13105, Unigene18426, Unigene19343, Unigene3839, Unigene12025, Unigene10910, Unigene9540, Unigene4814, Unigene9778, Unigene4424, Unigene13521
	aerobic respiration	2 out of 446 genes, 0.4%	39 out of 8780 genes, 0.4%	1	Unigene10688, Unigene22440
	negative regulation of signaling pathway	2 out of 446 genes, 0.4%	39 out of 8780 genes, 0.4%	1	Unigene21143, Unigene21116
	oocyte construction	6 out of 446 genes, 1.3%	124 out of 8780 genes, 1.4%	1	Unigene4500, Unigene4735, Unigene9941, Unigene3024, Unigene10671, Unigene4951
	oocyte differentiation	6 out of 446 genes, 1.3%	124 out of 8780 genes, 1.4%	1	Unigene4500, Unigene4735, Unigene9941, Unigene3024, Unigene10671, Unigene4951
	oocyte development	6 out of 446 genes, 1.3%	124 out of 8780 genes, 1.4%	1	Unigene4500, Unigene4735, Unigene9941, Unigene3024, Unigene10671, Unigene4951
	protein import into nucleus	2 out of 446 genes, 0.4%	40 out of 8780 genes, 0.5%	1	Unigene10432, Unigene3025
	RNA modification	2 out of 446 genes, 0.4%	40 out of 8780 genes, 0.5%	1	Unigene3418, Unigene2577
	cellular cation homeostasis	2 out of 446 genes, 0.4%	40 out of 8780 genes, 0.5%	1	Unigene3011, Unigene9670
	protein localization to nucleus	2 out of 446 genes, 0.4%	40 out of 8780 genes, 0.5%	1	Unigene10432, Unigene3025
	nuclear import	2 out of 446 genes, 0.4%	40 out of 8780 genes, 0.5%	1	Unigene10432, Unigene3025
	metal ion transport	8 out of 446 genes, 1.8%	166 out of 8780 genes, 1.9%	1	Unigene9670, Unigene17400, Unigene3820, Unigene20389, Unigene16814, Unigene19300, Unigene25283, Unigene10734
	striated muscle cell differentiation	4 out of 446 genes, 0.9%	83 out of 8780 genes, 0.9%	1	Unigene21318, Unigene10529, CL186.Contig1, Unigene10152
	striated muscle cell development	4 out of 446 genes, 0.9%	83 out of 8780 genes, 0.9%	1	Unigene21318, Unigene10529, CL186.Contig1, Unigene10152
	blastoderm segmentation	9 out of 446 genes, 2.0%	187 out of 8780 genes, 2.1%	1	Unigene4096, Unigene4500, Unigene4735, Unigene9941, Unigene3024, CL726.Contig1, Unigene4008, Unigene4951, Unigene10671
	nucleocytoplasmic transport	3 out of 446 genes, 0.7%	62 out of 8780 genes, 0.7%	1	Unigene10432, Unigene3025, Unigene21259
	regulation of cellular localization	3 out of 446 genes, 0.7%	62 out of 8780 genes, 0.7%	1	Unigene4151, Unigene5224, Unigene10379
	macromolecule modification	49 out of 446 genes, 11.0%	996 out of 8780 genes, 11.3%	1	Unigene12455, Unigene16602, Unigene3937, Unigene3024, Unigene20833, Unigene10688, Unigene4381, Unigene10637, Unigene5295, Unigene22264, Unigene4529, Unigene10349, Unigene21422, Unigene22442, Unigene19721, Unigene20848, Unigene21601, Unigene12218, Unigene958, Unigene20474, Unigene20653, Unigene5000, Unigene3418, Unigene3470, Unigene2577, Unigene4500, Unigene20090, Unigene4063, Unigene10987, Unigen…
	aminoglycan metabolic process	5 out of 446 genes, 1.1%	105 out of 8780 genes, 1.2%	1	Unigene20071, Unigene19563, Unigene3797, Unigene12561, Unigene10379
	negative regulation of cell communication	2 out of 446 genes, 0.4%	41 out of 8780 genes, 0.5%	1	Unigene21143, Unigene21116
	cellular chemical homeostasis	4 out of 446 genes, 0.9%	84 out of 8780 genes, 1.0%	1	Unigene3011, Unigene9670, Unigene22741, Unigene3820
	learning or memory	7 out of 446 genes, 1.6%	147 out of 8780 genes, 1.7%	1	Unigene10782, Unigene10276, Unigene5093, Unigene10921, Unigene3024, Unigene10119, Unigene4953
	ovarian follicle cell development	7 out of 446 genes, 1.6%	147 out of 8780 genes, 1.7%	1	Unigene10782, Unigene4500, Unigene9941, Unigene5093, Unigene4652, Unigene4008, Unigene10671
	cognition	7 out of 446 genes, 1.6%	147 out of 8780 genes, 1.7%	1	Unigene10782, Unigene10276, Unigene5093, Unigene10921, Unigene3024, Unigene10119, Unigene4953
	regulation of Notch signaling pathway	3 out of 446 genes, 0.7%	63 out of 8780 genes, 0.7%	1	Unigene3717, Unigene10349, Unigene958
	segmentation	9 out of 446 genes, 2.0%	189 out of 8780 genes, 2.2%	1	Unigene4096, Unigene4500, Unigene4735, Unigene9941, Unigene3024, CL726.Contig1, Unigene4008, Unigene4951, Unigene10671
	cellular component biogenesis	27 out of 446 genes, 6.1%	557 out of 8780 genes, 6.3%	1	Unigene13105, Unigene18426, Unigene19343, Unigene9566, Unigene10671, Unigene4951, Unigene20075, Unigene10222, Unigene21318, Unigene10707, Unigene23431, Unigene4735, Unigene20099, Unigene9941, Unigene3839, Unigene12025, Unigene3717, Unigene10910, CL186.Contig1, Unigene3418, Unigene20514, Unigene2577, Unigene4814, Unigene10152, Unigene9778, Unigene25233, Unigene4424
	behavioral interaction between organisms	7 out of 446 genes, 1.6%	148 out of 8780 genes, 1.7%	1	Unigene4459, Unigene4404, Unigene10416, Unigene10665, Unigene13854, Unigene4851, Unigene3046
	regulation of mitotic cell cycle	4 out of 446 genes, 0.9%	85 out of 8780 genes, 1.0%	1	Unigene4096, Unigene4500, Unigene19387, Unigene18908
	muscle cell differentiation	4 out of 446 genes, 0.9%	85 out of 8780 genes, 1.0%	1	Unigene21318, Unigene10529, CL186.Contig1, Unigene10152
	muscle cell development	4 out of 446 genes, 0.9%	85 out of 8780 genes, 1.0%	1	Unigene21318, Unigene10529, CL186.Contig1, Unigene10152
	alternative nuclear mRNA splicing, via spliceosome	6 out of 446 genes, 1.3%	128 out of 8780 genes, 1.5%	1	Unigene10222, Unigene20723, Unigene21616, Unigene4814, Unigene21259, Unigene4424
	macromolecule catabolic process	11 out of 446 genes, 2.5%	233 out of 8780 genes, 2.7%	1	Unigene10431, Unigene21601, Unigene9521, Unigene19089, Unigene958, Unigene4151, Unigene18695, Unigene10606, Unigene12561, Unigene18908, Unigene4972
	nuclear mRNA splicing, via spliceosome	7 out of 446 genes, 1.6%	150 out of 8780 genes, 1.7%	1	Unigene10222, Unigene18426, Unigene20723, Unigene21616, Unigene4814, Unigene21259, Unigene4424
	response to DNA damage stimulus	4 out of 446 genes, 0.9%	87 out of 8780 genes, 1.0%	1	Unigene5149, Unigene20090, Unigene4429, Unigene3475
	ion homeostasis	4 out of 446 genes, 0.9%	87 out of 8780 genes, 1.0%	1	Unigene3011, Unigene9670, Unigene19300, Unigene3820
	phospholipid metabolic process	4 out of 446 genes, 0.9%	88 out of 8780 genes, 1.0%	1	Unigene26713, Unigene13821, Unigene10921, Unigene18353
	establishment of localization in cell	20 out of 446 genes, 4.5%	422 out of 8780 genes, 4.8%	1	Unigene4623, Unigene21333, Unigene10503, Unigene4652, Unigene10688, Unigene4713, Unigene10137, Unigene26713, Unigene4478, Unigene4961, Unigene18621, Unigene9678, Unigene4832, Unigene10052, Unigene10432, Unigene1134, Unigene11020, Unigene21824, Unigene3025, Unigene21259
	response to stimulus	76 out of 446 genes, 17.0%	1552 out of 8780 genes, 17.7%	1	Unigene10958, Unigene4602, Unigene21039, Unigene3024, Unigene9670, Unigene20515, Unigene10276, Unigene10275, Unigene1683, Unigene9773, Unigene18621, Unigene12218, Unigene4991, Unigene20474, Unigene10534, Unigene5310, Unigene10119, Unigene18695, Unigene10497, Unigene19432, Unigene10782, Unigene10529, Unigene10500, Unigene18450, Unigene19671, Unigene10987, Unigene13854, Unigene10137, Unigene9639, U…
	developmental pigmentation	2 out of 446 genes, 0.4%	44 out of 8780 genes, 0.5%	1	Unigene21116, Unigene22374
	protein modification process	44 out of 446 genes, 9.9%	912 out of 8780 genes, 10.4%	1	Unigene12455, Unigene16602, Unigene3937, Unigene3024, Unigene20833, Unigene10637, Unigene5295, Unigene22264, Unigene4529, Unigene10349, Unigene21422, Unigene22442, Unigene19721, Unigene20848, Unigene21601, Unigene12218, Unigene958, Unigene20474, Unigene20653, Unigene5000, Unigene3470, Unigene4500, Unigene20090, Unigene4063, Unigene10987, Unigene20176, Unigene5313, Unigene3685, Unigene4151, Unigen…
	axon choice point recognition	3 out of 446 genes, 0.7%	67 out of 8780 genes, 0.8%	1	Unigene10276, Unigene11058, Unigene20474
	mating behavior	4 out of 446 genes, 0.9%	89 out of 8780 genes, 1.0%	1	Unigene10665, Unigene13854, Unigene4851, Unigene3046
	regulation of neurotransmitter levels	5 out of 446 genes, 1.1%	111 out of 8780 genes, 1.3%	1	Unigene4713, CL804.Contig1, Unigene18621, Unigene4652, Unigene13598
	translation	9 out of 446 genes, 2.0%	197 out of 8780 genes, 2.2%	1	Unigene9545, Unigene10428, Unigene4735, Unigene9710, Unigene10276, Unigene10117, Unigene11058, Unigene18352, CL557.Contig1
	system process	22 out of 446 genes, 4.9%	467 out of 8780 genes, 5.3%	1	Unigene10782, Unigene3024, Unigene4652, Unigene4713, Unigene10276, Unigene10582, Unigene13598, Unigene19300, Unigene4953, Unigene13465, Unigene4096, Unigene18621, Unigene10921, Unigene17203, Unigene20474, CL804.Contig1, CL186.Contig1, Unigene11055, Unigene5093, Unigene10119, Unigene10152, Unigene4851
	imaginal disc-derived wing morphogenesis	8 out of 446 genes, 1.8%	176 out of 8780 genes, 2.0%	1	Unigene4096, Unigene4550, Unigene4500, Unigene21116, Unigene10432, Unigene20514, Unigene4008, Unigene10349
	chemosensory behavior	3 out of 446 genes, 0.7%	68 out of 8780 genes, 0.8%	1	Unigene10958, Unigene11055, Unigene1683
	protein modification by small protein conjugation	4 out of 446 genes, 0.9%	91 out of 8780 genes, 1.0%	1	Unigene4151, Unigene3937, Unigene21601, Unigene19574
	neuron recognition	4 out of 446 genes, 0.9%	92 out of 8780 genes, 1.0%	1	Unigene10276, Unigene11058, Unigene20474, Unigene4953
	ovarian follicle cell migration	6 out of 446 genes, 1.3%	136 out of 8780 genes, 1.5%	1	Unigene10782, Unigene4500, Unigene9941, Unigene5093, Unigene4652, Unigene10671
	anion transport	2 out of 446 genes, 0.4%	47 out of 8780 genes, 0.5%	1	Unigene4113, Unigene16977
	regulation of anatomical structure morphogenesis	8 out of 446 genes, 1.8%	180 out of 8780 genes, 2.1%	1	Unigene4096, Unigene4500, Unigene9678, Unigene18695, Unigene21422, Unigene19671, Unigene3475, Unigene20474
	positive regulation of cellular process	6 out of 446 genes, 1.3%	138 out of 8780 genes, 1.6%	1	Unigene20090, Unigene4151, Unigene5224, Unigene3475, Unigene10379, Unigene22472
	regulation of developmental process	17 out of 446 genes, 3.8%	372 out of 8780 genes, 4.2%	1	Unigene10782, Unigene10529, Unigene4500, Unigene21116, Unigene3825, Unigene19671, Unigene18414, Unigene1683, Unigene21422, Unigene20075, Unigene4096, Unigene9678, Unigene3475, Unigene20474, Unigene4008, Unigene18695, Unigene3025
	salivary gland development	6 out of 446 genes, 1.3%	139 out of 8780 genes, 1.6%	1	Unigene10782, Unigene10529, Unigene4499, Unigene4008, Unigene18695, Unigene19671
	gene silencing by RNA	3 out of 446 genes, 0.7%	72 out of 8780 genes, 0.8%	1	CL726.Contig1, Unigene10511, Unigene19089
	posttranscriptional gene silencing by RNA	3 out of 446 genes, 0.7%	72 out of 8780 genes, 0.8%	1	CL726.Contig1, Unigene10511, Unigene19089
	reproductive behavior	4 out of 446 genes, 0.9%	95 out of 8780 genes, 1.1%	1	Unigene10665, Unigene13854, Unigene4851, Unigene3046
	protein glycosylation	2 out of 446 genes, 0.4%	49 out of 8780 genes, 0.6%	1	Unigene12455, Unigene958
	macromolecule glycosylation	2 out of 446 genes, 0.4%	49 out of 8780 genes, 0.6%	1	Unigene12455, Unigene958
	glycosylation	2 out of 446 genes, 0.4%	49 out of 8780 genes, 0.6%	1	Unigene12455, Unigene958
	posttranscriptional gene silencing	3 out of 446 genes, 0.7%	73 out of 8780 genes, 0.8%	1	CL726.Contig1, Unigene10511, Unigene19089
	male gamete generation	3 out of 446 genes, 0.7%	73 out of 8780 genes, 0.8%	1	Unigene19089, Unigene4951, Unigene20075
	nuclear transport	3 out of 446 genes, 0.7%	73 out of 8780 genes, 0.8%	1	Unigene10432, Unigene3025, Unigene21259
	regulation of gene-specific transcription	2 out of 446 genes, 0.4%	51 out of 8780 genes, 0.6%	1	Unigene4096, Unigene4008
	cell recognition	4 out of 446 genes, 0.9%	98 out of 8780 genes, 1.1%	1	Unigene10276, Unigene11058, Unigene20474, Unigene4953
	Rho protein signal transduction	3 out of 446 genes, 0.7%	75 out of 8780 genes, 0.9%	1	Unigene4022, Unigene22018, Unigene20684
	RNA splicing	17 out of 446 genes, 3.8%	381 out of 8780 genes, 4.3%	1	Unigene10222, Unigene18426, Unigene3825, Unigene4479, Unigene20176, Unigene5058, Unigene19704, Unigene20723, Unigene21616, Unigene4814, Unigene19831, Unigene19574, Unigene8877, Unigene4951, Unigene21259, Unigene4851, Unigene4424
	organophosphate metabolic process	4 out of 446 genes, 0.9%	99 out of 8780 genes, 1.1%	1	Unigene26713, Unigene13821, Unigene10921, Unigene18353
	organic substance transport	4 out of 446 genes, 0.9%	99 out of 8780 genes, 1.1%	1	Unigene13602, Unigene13733, CL966.Contig1, Unigene20659
	leg disc morphogenesis	2 out of 446 genes, 0.4%	52 out of 8780 genes, 0.6%	1	Unigene4096, Unigene3024
	transmembrane receptor protein tyrosine kinase signaling pathway	6 out of 446 genes, 1.3%	145 out of 8780 genes, 1.7%	1	Unigene20261, Unigene4500, Unigene21116, Unigene4652, Unigene10432, Unigene3025
	post-embryonic appendage morphogenesis	8 out of 446 genes, 1.8%	190 out of 8780 genes, 2.2%	1	Unigene4096, Unigene4550, Unigene4500, Unigene21116, Unigene10432, Unigene20514, Unigene4008, Unigene10349
	glycerophospholipid metabolic process	2 out of 446 genes, 0.4%	53 out of 8780 genes, 0.6%	1	Unigene26713, Unigene10921
	asymmetric cell division	2 out of 446 genes, 0.4%	53 out of 8780 genes, 0.6%	1	Unigene18414, Unigene20075
	leg disc development	2 out of 446 genes, 0.4%	53 out of 8780 genes, 0.6%	1	Unigene4096, Unigene3024
	phosphate metabolic process	8 out of 446 genes, 1.8%	191 out of 8780 genes, 2.2%	1	Unigene5000, Unigene3470, Unigene10833, Unigene10921, Unigene20344, Unigene10987, Unigene18587, Unigene8217
	regulation of gene expression, epigenetic	4 out of 446 genes, 0.9%	101 out of 8780 genes, 1.2%	1	CL726.Contig1, Unigene14772, Unigene10511, Unigene19089
	dorsal/ventral pattern formation	3 out of 446 genes, 0.7%	78 out of 8780 genes, 0.9%	1	Unigene4500, Unigene4735, Unigene4008
	RNA splicing, via transesterification reactions with bulged adenosine as nucleophile	16 out of 446 genes, 3.6%	366 out of 8780 genes, 4.2%	1	Unigene10222, Unigene18426, Unigene3825, Unigene4479, Unigene5058, Unigene19704, Unigene20723, Unigene21616, Unigene4814, Unigene19831, Unigene19574, Unigene8877, Unigene4951, Unigene21259, Unigene4851, Unigene4424
	phosphorus metabolic process	8 out of 446 genes, 1.8%	193 out of 8780 genes, 2.2%	1	Unigene5000, Unigene3470, Unigene10833, Unigene10921, Unigene20344, Unigene10987, Unigene18587, Unigene8217
	cellular ion homeostasis	3 out of 446 genes, 0.7%	79 out of 8780 genes, 0.9%	1	Unigene3011, Unigene9670, Unigene3820
	cell proliferation	5 out of 446 genes, 1.1%	126 out of 8780 genes, 1.4%	1	Unigene3717, Unigene20090, Unigene9678, Unigene4008, Unigene3475
	regulation of cell cycle	5 out of 446 genes, 1.1%	126 out of 8780 genes, 1.4%	1	Unigene4096, Unigene4500, Unigene19387, Unigene9678, Unigene18908
	RNA splicing, via transesterification reactions	16 out of 446 genes, 3.6%	368 out of 8780 genes, 4.2%	1	Unigene10222, Unigene18426, Unigene3825, Unigene4479, Unigene5058, Unigene19704, Unigene20723, Unigene21616, Unigene4814, Unigene19831, Unigene19574, Unigene8877, Unigene4951, Unigene21259, Unigene4851, Unigene4424
	cation transport	8 out of 446 genes, 1.8%	195 out of 8780 genes, 2.2%	1	Unigene9670, Unigene17400, Unigene3820, Unigene20389, Unigene16814, Unigene19300, Unigene25283, Unigene10734
	mating	4 out of 446 genes, 0.9%	104 out of 8780 genes, 1.2%	1	Unigene10665, Unigene13854, Unigene4851, Unigene3046
	mitotic cell cycle	17 out of 446 genes, 3.8%	391 out of 8780 genes, 4.5%	1	Unigene12052, Unigene4429, Unigene10987, Unigene10688, Unigene18414, Unigene11058, Unigene20075, Unigene10832, Unigene10402, Unigene4479, Unigene10442, Unigene11090, Unigene5000, Unigene9663, Unigene5093, Unigene10662, Unigene21259
	oogenesis	15 out of 446 genes, 3.4%	349 out of 8780 genes, 4.0%	1	Unigene10782, Unigene23431, Unigene4500, Unigene3825, Unigene21333, Unigene4735, Unigene9941, Unigene3024, Unigene4652, Unigene9678, Unigene5093, Unigene4008, Unigene18695, Unigene4951, Unigene10671
	response to radiation	5 out of 446 genes, 1.1%	128 out of 8780 genes, 1.5%	1	Unigene20090, Unigene18695, Unigene19671, Unigene3475, Unigene4851
	developmental process involved in reproduction	29 out of 446 genes, 6.5%	646 out of 8780 genes, 7.4%	1	Unigene10782, Unigene10529, Unigene4500, Unigene21333, Unigene21039, Unigene3024, Unigene4652, CL726.Contig1, Unigene19671, Unigene10688, CL907.Contig1, Unigene10671, Unigene4951, Unigene20075, Unigene19009, Unigene4953, Unigene4096, Unigene4550, Unigene23431, Unigene4735, Unigene9941, Unigene18621, Unigene9678, Unigene3418, Unigene5093, Unigene4008, Unigene10916, Unigene18695, Unigene4424
	striated muscle tissue development	4 out of 446 genes, 0.9%	105 out of 8780 genes, 1.2%	1	Unigene21318, Unigene10782, Unigene10707, Unigene10334
	muscle tissue development	4 out of 446 genes, 0.9%	105 out of 8780 genes, 1.2%	1	Unigene21318, Unigene10782, Unigene10707, Unigene10334
	axis specification	8 out of 446 genes, 1.8%	197 out of 8780 genes, 2.2%	1	Unigene4500, Unigene4735, Unigene9941, Unigene3024, Unigene8083, Unigene4008, Unigene4951, Unigene10671
	imaginal disc-derived appendage morphogenesis	8 out of 446 genes, 1.8%	197 out of 8780 genes, 2.2%	1	Unigene4096, Unigene4550, Unigene4500, Unigene21116, Unigene10432, Unigene20514, Unigene4008, Unigene10349
	imaginal disc-derived appendage development	8 out of 446 genes, 1.8%	197 out of 8780 genes, 2.2%	1	Unigene4096, Unigene4550, Unigene4500, Unigene21116, Unigene10432, Unigene20514, Unigene4008, Unigene10349
	negative regulation of macromolecule biosynthetic process	2 out of 446 genes, 0.4%	57 out of 8780 genes, 0.6%	1	Unigene6327, Unigene10671
	phosphorylation	2 out of 446 genes, 0.4%	57 out of 8780 genes, 0.6%	1	Unigene10987, Unigene18587
	nucleic acid transport	2 out of 446 genes, 0.4%	57 out of 8780 genes, 0.6%	1	Unigene11020, CL726.Contig1
	RNA transport	2 out of 446 genes, 0.4%	57 out of 8780 genes, 0.6%	1	Unigene11020, CL726.Contig1
	establishment of RNA localization	2 out of 446 genes, 0.4%	57 out of 8780 genes, 0.6%	1	Unigene11020, CL726.Contig1
	negative regulation of cellular macromolecule biosynthetic process	2 out of 446 genes, 0.4%	57 out of 8780 genes, 0.6%	1	Unigene6327, Unigene10671
	regulation of immune system process	3 out of 446 genes, 0.7%	82 out of 8780 genes, 0.9%	1	Unigene4500, Unigene4008, Unigene13078
	ribosome biogenesis	3 out of 446 genes, 0.7%	82 out of 8780 genes, 0.9%	1	Unigene3418, Unigene2577, Unigene25233
	cellular response to stress	10 out of 446 genes, 2.2%	243 out of 8780 genes, 2.8%	1	Unigene20090, Unigene4429, Unigene20515, Unigene3475, Unigene20176, Unigene5149, Unigene10535, Unigene10913, Unigene4008, Unigene9639
	Ras protein signal transduction	4 out of 446 genes, 0.9%	107 out of 8780 genes, 1.2%	1	Unigene4022, Unigene22018, Unigene20684, Unigene21422
	pigmentation	2 out of 446 genes, 0.4%	58 out of 8780 genes, 0.7%	1	Unigene21116, Unigene22374
	enzyme linked receptor protein signaling pathway	9 out of 446 genes, 2.0%	222 out of 8780 genes, 2.5%	1	Unigene20261, Unigene4096, Unigene4500, Unigene21116, Unigene19563, Unigene4652, Unigene10432, Unigene5093, Unigene3025
	regulation of intracellular protein kinase cascade	2 out of 446 genes, 0.4%	59 out of 8780 genes, 0.7%	1	Unigene21143, Unigene21116
	modification-dependent protein catabolic process	4 out of 446 genes, 0.9%	109 out of 8780 genes, 1.2%	1	Unigene10431, Unigene4151, Unigene21601, Unigene9521
	modification-dependent macromolecule catabolic process	4 out of 446 genes, 0.9%	109 out of 8780 genes, 1.2%	1	Unigene10431, Unigene4151, Unigene21601, Unigene9521
	establishment of organelle localization	2 out of 446 genes, 0.4%	60 out of 8780 genes, 0.7%	1	Unigene18621, Unigene9678
	learning	4 out of 446 genes, 0.9%	110 out of 8780 genes, 1.3%	1	Unigene5093, Unigene10921, Unigene3024, Unigene4953
	neurological system process	18 out of 446 genes, 4.0%	424 out of 8780 genes, 4.8%	1	Unigene10782, Unigene3024, Unigene4652, Unigene4713, Unigene10276, Unigene13598, Unigene19300, Unigene4953, Unigene4096, Unigene18621, Unigene10921, Unigene17203, Unigene20474, CL804.Contig1, Unigene11055, Unigene5093, Unigene10119, Unigene4851
	ion transport	11 out of 446 genes, 2.5%	272 out of 8780 genes, 3.1%	1	Unigene9670, Unigene17400, Unigene4113, Unigene3820, Unigene20389, Unigene16814, Unigene19300, Unigene25283, Unigene10734, Unigene16977, Unigene1102
	negative regulation of biosynthetic process	2 out of 446 genes, 0.4%	61 out of 8780 genes, 0.7%	1	Unigene6327, Unigene10671
	negative regulation of cellular biosynthetic process	2 out of 446 genes, 0.4%	61 out of 8780 genes, 0.7%	1	Unigene6327, Unigene10671
	cellular macromolecule catabolic process	7 out of 446 genes, 1.6%	183 out of 8780 genes, 2.1%	1	Unigene10431, Unigene4151, Unigene21601, Unigene9521, Unigene18695, Unigene10606, Unigene19089
	establishment or maintenance of bipolar cell polarity	2 out of 446 genes, 0.4%	62 out of 8780 genes, 0.7%	1	Unigene3685, Unigene4500
	cell cycle	28 out of 446 genes, 6.3%	643 out of 8780 genes, 7.3%	1	Unigene12052, Unigene4429, Unigene10987, Unigene10688, Unigene3685, Unigene5295, Unigene10833, Unigene18414, Unigene11058, Unigene20075, Unigene19721, Unigene10832, Unigene10402, Unigene4479, Unigene7360, Unigene9678, Unigene3475, Unigene10442, Unigene11090, Unigene9663, Unigene5000, Unigene5093, Unigene4008, Unigene10916, Unigene10662, Unigene21259, Unigene4424, Unigene22472
	appendage morphogenesis	8 out of 446 genes, 1.8%	207 out of 8780 genes, 2.4%	1	Unigene4096, Unigene4550, Unigene4500, Unigene21116, Unigene10432, Unigene20514, Unigene4008, Unigene10349
	appendage development	8 out of 446 genes, 1.8%	207 out of 8780 genes, 2.4%	1	Unigene4096, Unigene4550, Unigene4500, Unigene21116, Unigene10432, Unigene20514, Unigene4008, Unigene10349
	tRNA aminoacylation for protein translation	2 out of 446 genes, 0.4%	63 out of 8780 genes, 0.7%	1	Unigene18352, CL557.Contig1
	regulation of signaling pathway	12 out of 446 genes, 2.7%	299 out of 8780 genes, 3.4%	1	Unigene21116, Unigene9941, Unigene3024, Unigene4652, Unigene10688, Unigene958, Unigene3672, Unigene3717, Unigene21143, Unigene5093, Unigene10349, Unigene4531
	regulation of cell differentiation	12 out of 446 genes, 2.7%	299 out of 8780 genes, 3.4%	1	Unigene4096, Unigene4500, Unigene21116, Unigene9678, Unigene19671, Unigene3475, Unigene20474, Unigene4008, Unigene21422, Unigene18695, Unigene3025, Unigene20075
	regulation of molecular function	6 out of 446 genes, 1.3%	163 out of 8780 genes, 1.9%	1	Unigene21318, Unigene3717, Unigene5224, Unigene21601, Unigene10688, Unigene20474
	regulation of cell morphogenesis involved in differentiation	3 out of 446 genes, 0.7%	90 out of 8780 genes, 1.0%	1	Unigene9678, Unigene21422, Unigene3475
	regulation of cell morphogenesis	3 out of 446 genes, 0.7%	90 out of 8780 genes, 1.0%	1	Unigene9678, Unigene21422, Unigene3475
	nucleobase, nucleoside, nucleotide and nucleic acid transport	2 out of 446 genes, 0.4%	64 out of 8780 genes, 0.7%	1	Unigene11020, CL726.Contig1
	tRNA aminoacylation	2 out of 446 genes, 0.4%	64 out of 8780 genes, 0.7%	1	Unigene18352, CL557.Contig1
	regulation of multicellular organismal development	8 out of 446 genes, 1.8%	210 out of 8780 genes, 2.4%	1	Unigene4096, Unigene4500, Unigene3825, Unigene18414, Unigene18695, Unigene19671, Unigene3025, Unigene20474
	regulation of tube size, open tracheal system	2 out of 446 genes, 0.4%	65 out of 8780 genes, 0.7%	1	Unigene20099, Unigene3797
	regulation of tube architecture, open tracheal system	2 out of 446 genes, 0.4%	65 out of 8780 genes, 0.7%	1	Unigene20099, Unigene3797
	gland development	6 out of 446 genes, 1.3%	165 out of 8780 genes, 1.9%	1	Unigene10782, Unigene10529, Unigene4499, Unigene4008, Unigene18695, Unigene19671
	regulation of cell development	9 out of 446 genes, 2.0%	235 out of 8780 genes, 2.7%	1	Unigene4096, Unigene4500, Unigene9678, Unigene18695, Unigene21422, Unigene19671, Unigene3475, Unigene3025, Unigene20474
	regulation of biological quality	38 out of 446 genes, 8.5%	864 out of 8780 genes, 9.8%	1	Unigene9670, Unigene4713, Unigene5295, Unigene10349, Unigene9977, Unigene21422, Unigene9773, Unigene21318, Unigene13465, Unigene20099, Unigene18621, Unigene21356, Unigene12218, Unigene22741, Unigene19460, CL804.Contig1, Unigene20762, Unigene10619, Unigene4500, Unigene9796, Unigene18450, Unigene4652, Unigene3797, Unigene20176, Unigene10987, Unigene3685, Unigene12395, Unigene10535, Unigene3011, Uni…
	chromatin organization	7 out of 446 genes, 1.6%	189 out of 8780 genes, 2.2%	1	Unigene10910, Unigene9540, CL726.Contig1, Unigene3622, Unigene14772, Unigene13521, Unigene22472
	brain development	4 out of 446 genes, 0.9%	117 out of 8780 genes, 1.3%	1	Unigene10782, Unigene10921, Unigene9678, Unigene9572
	associative learning	3 out of 446 genes, 0.7%	92 out of 8780 genes, 1.0%	1	Unigene5093, Unigene3024, Unigene4953
	cellular process involved in reproduction	16 out of 446 genes, 3.6%	393 out of 8780 genes, 4.5%	1	Unigene10782, Unigene4500, Unigene3024, Unigene4652, Unigene10671, Unigene20075, Unigene4951, Unigene4096, Unigene18621, Unigene9941, Unigene4735, Unigene9678, Unigene5093, Unigene4008, Unigene10916, Unigene4424
	amino acid activation	2 out of 446 genes, 0.4%	66 out of 8780 genes, 0.8%	1	Unigene18352, CL557.Contig1
	G-protein coupled receptor protein signaling pathway	2 out of 446 genes, 0.4%	67 out of 8780 genes, 0.8%	1	Unigene23431, Unigene20474
	regionalization	17 out of 446 genes, 3.8%	418 out of 8780 genes, 4.8%	1	Unigene10782, Unigene4500, Unigene3024, CL726.Contig1, Unigene10688, Unigene1683, Unigene21548, Unigene10671, Unigene4951, Unigene4096, Unigene4550, Unigene9941, Unigene4735, Unigene9678, Unigene10432, Unigene20514, Unigene4008
	synaptic transmission	6 out of 446 genes, 1.3%	170 out of 8780 genes, 1.9%	1	Unigene4713, CL804.Contig1, Unigene4096, Unigene18621, Unigene4652, Unigene13598
	cell fate determination	4 out of 446 genes, 0.9%	121 out of 8780 genes, 1.4%	1	Unigene4500, Unigene18414, Unigene9678, Unigene10916
	locomotory behavior	6 out of 446 genes, 1.3%	171 out of 8780 genes, 1.9%	1	Unigene10782, Unigene10958, Unigene3825, Unigene5093, Unigene3024, Unigene10665
	regulation of cellular component organization	9 out of 446 genes, 2.0%	244 out of 8780 genes, 2.8%	1	Unigene9780, Unigene4096, Unigene19387, Unigene9678, Unigene4987, Unigene3475, Unigene21422, Unigene21912, Unigene3025
	female gamete generation	21 out of 446 genes, 4.7%	514 out of 8780 genes, 5.9%	1	Unigene10782, Unigene10529, Unigene4500, Unigene3825, Unigene21333, Unigene3024, Unigene4652, Unigene10276, Unigene10671, Unigene4951, Unigene4550, Unigene23431, Unigene4735, Unigene9941, Unigene9678, Unigene20514, Unigene5093, Unigene4008, Unigene10916, Unigene18695, Unigene22472
	embryonic pattern specification	10 out of 446 genes, 2.2%	268 out of 8780 genes, 3.1%	1	Unigene4096, Unigene4500, Unigene4735, Unigene9941, Unigene3024, CL726.Contig1, Unigene8083, Unigene4008, Unigene4951, Unigene10671
	actin filament organization	2 out of 446 genes, 0.4%	71 out of 8780 genes, 0.8%	1	Unigene20514, Unigene21912
	periodic partitioning	2 out of 446 genes, 0.4%	71 out of 8780 genes, 0.8%	1	Unigene4500, CL726.Contig1
	Wnt receptor signaling pathway	3 out of 446 genes, 0.7%	99 out of 8780 genes, 1.1%	1	Unigene5093, Unigene10349, Unigene13499
	photoreceptor cell fate commitment	2 out of 446 genes, 0.4%	72 out of 8780 genes, 0.8%	1	Unigene20090, Unigene3475
	neuron fate commitment	2 out of 446 genes, 0.4%	72 out of 8780 genes, 0.8%	1	Unigene20090, Unigene3475
	photoreceptor cell differentiation	7 out of 446 genes, 1.6%	200 out of 8780 genes, 2.3%	1	Unigene10529, Unigene4500, Unigene20090, Unigene4008, Unigene10916, Unigene10432, Unigene3475
	cellular membrane organization	16 out of 446 genes, 3.6%	410 out of 8780 genes, 4.7%	1	Unigene20802, Unigene4602, Unigene10688, Unigene3685, Unigene4713, Unigene10275, Unigene22440, Unigene4478, Unigene4961, Unigene21318, Unigene4987, Unigene3717, Unigene4155, Unigene21824, Unigene10916, Unigene16938
	membrane organization	16 out of 446 genes, 3.6%	410 out of 8780 genes, 4.7%	1	Unigene20802, Unigene4602, Unigene10688, Unigene3685, Unigene4713, Unigene10275, Unigene22440, Unigene4478, Unigene4961, Unigene21318, Unigene4987, Unigene3717, Unigene4155, Unigene21824, Unigene10916, Unigene16938
	cell migration	9 out of 446 genes, 2.0%	252 out of 8780 genes, 2.9%	1	Unigene10782, Unigene4500, Unigene9941, Unigene4652, Unigene5093, Unigene20514, Unigene4008, Unigene18908, Unigene10671
	phagocytosis	11 out of 446 genes, 2.5%	299 out of 8780 genes, 3.4%	1	Unigene21318, Unigene20802, Unigene4602, Unigene4987, Unigene10688, Unigene3685, Unigene10275, Unigene4155, Unigene21824, Unigene22440, Unigene4478
	instar larval or pupal development	19 out of 446 genes, 4.3%	482 out of 8780 genes, 5.5%	1	Unigene10782, Unigene10529, Unigene4500, Unigene21116, Unigene3024, Unigene5224, Unigene1683, Unigene10349, Unigene21548, Unigene18908, Unigene4096, Unigene4550, Unigene4043, Unigene20413, Unigene3839, Unigene10432, Unigene19089, Unigene20514, Unigene4008
	DNA repair	2 out of 446 genes, 0.4%	77 out of 8780 genes, 0.9%	1	Unigene5149, Unigene4429
	negative regulation of cellular metabolic process	2 out of 446 genes, 0.4%	77 out of 8780 genes, 0.9%	1	Unigene6327, Unigene10671
	small GTPase mediated signal transduction	4 out of 446 genes, 0.9%	132 out of 8780 genes, 1.5%	1	Unigene4022, Unigene22018, Unigene20684, Unigene21422
	imaginal disc pattern formation	4 out of 446 genes, 0.9%	132 out of 8780 genes, 1.5%	1	Unigene4096, Unigene4500, Unigene3024, Unigene4008
	exocytosis	2 out of 446 genes, 0.4%	78 out of 8780 genes, 0.9%	1	Unigene18621, Unigene4652
	intracellular signaling pathway	15 out of 446 genes, 3.4%	397 out of 8780 genes, 4.5%	1	Unigene4022, Unigene10782, Unigene22018, Unigene20090, Unigene3024, Unigene19337, Unigene3475, Unigene3017, Unigene19460, Unigene9479, Unigene10534, Unigene5093, Unigene10916, Unigene21422, Unigene20684
	transmission of nerve impulse	6 out of 446 genes, 1.3%	185 out of 8780 genes, 2.1%	1	Unigene4713, CL804.Contig1, Unigene4096, Unigene18621, Unigene4652, Unigene13598
	mRNA processing	7 out of 446 genes, 1.6%	211 out of 8780 genes, 2.4%	1	Unigene10222, Unigene18426, Unigene20723, Unigene21616, Unigene4814, Unigene21259, Unigene4424
	wing disc morphogenesis	12 out of 446 genes, 2.7%	331 out of 8780 genes, 3.8%	1	Unigene10782, Unigene4096, Unigene4550, Unigene4500, Unigene21116, Unigene3024, Unigene10432, Unigene19089, Unigene20514, Unigene5224, Unigene4008, Unigene10349
	regulation of organelle organization	2 out of 446 genes, 0.4%	81 out of 8780 genes, 0.9%	1	Unigene19387, Unigene21912
	organelle localization	2 out of 446 genes, 0.4%	81 out of 8780 genes, 0.9%	1	Unigene18621, Unigene9678
	open tracheal system development	6 out of 446 genes, 1.3%	189 out of 8780 genes, 2.2%	1	Unigene4500, CL186.Contig1, Unigene20099, Unigene4499, Unigene3797, Unigene10152
	wing disc development	12 out of 446 genes, 2.7%	335 out of 8780 genes, 3.8%	1	Unigene10782, Unigene4096, Unigene4550, Unigene4500, Unigene21116, Unigene3024, Unigene10432, Unigene19089, Unigene20514, Unigene5224, Unigene4008, Unigene10349
	regulation of catalytic activity	4 out of 446 genes, 0.9%	138 out of 8780 genes, 1.6%	1	Unigene21318, Unigene3717, Unigene10688, Unigene20474
	positive regulation of biological process	7 out of 446 genes, 1.6%	215 out of 8780 genes, 2.4%	1	Unigene20090, Unigene4151, Unigene5224, Unigene3475, Unigene3025, Unigene10379, Unigene22472
	cellular response to stimulus	10 out of 446 genes, 2.2%	288 out of 8780 genes, 3.3%	1	Unigene20090, Unigene4429, Unigene20515, Unigene3475, Unigene20176, Unigene5149, Unigene10535, Unigene10913, Unigene4008, Unigene9639
	macromolecule metabolic process	151 out of 446 genes, 33.9%	3248 out of 8780 genes, 37.0%	1	Unigene9545, Unigene21039, Unigene3024, Unigene20833, Unigene10688, Unigene22264, Unigene22442, Unigene3899, Unigene21601, Unigene10442, Unigene11090, Unigene5000, Unigene10119, CL557.Contig1, Unigene8877, Unigene10606, Unigene19432, Unigene10734, Unigene4424, Unigene10529, Unigene19563, Unigene4063, Unigene19671, Unigene3797, Unigene10987, Unigene23754, Unigene10833, Unigene10625, Unigene12561, …
	cell motility	10 out of 446 genes, 2.2%	290 out of 8780 genes, 3.3%	1	Unigene10782, Unigene4500, Unigene9941, Unigene4652, Unigene12642, Unigene5093, Unigene20514, Unigene4008, Unigene18908, Unigene10671
	localization of cell	10 out of 446 genes, 2.2%	290 out of 8780 genes, 3.3%	1	Unigene10782, Unigene4500, Unigene9941, Unigene4652, Unigene12642, Unigene5093, Unigene20514, Unigene4008, Unigene18908, Unigene10671
	regulation of transcription from RNA polymerase II promoter	5 out of 446 genes, 1.1%	166 out of 8780 genes, 1.9%	1	Unigene4096, Unigene4008, Unigene5129, Unigene17948, Unigene6327
	behavior	19 out of 446 genes, 4.3%	500 out of 8780 genes, 5.7%	1	Unigene10782, Unigene10958, Unigene4459, Unigene4404, Unigene4500, Unigene3825, Unigene3024, Unigene13854, Unigene10276, Unigene10416, Unigene1683, Unigene10665, Unigene4953, Unigene10921, Unigene3046, Unigene11055, Unigene5093, Unigene10119, Unigene4851
	regulation of tube size	2 out of 446 genes, 0.4%	85 out of 8780 genes, 1.0%	1	Unigene20099, Unigene3797
	adult behavior	2 out of 446 genes, 0.4%	86 out of 8780 genes, 1.0%	1	Unigene4500, Unigene3024
	gene silencing	4 out of 446 genes, 0.9%	144 out of 8780 genes, 1.6%	1	CL726.Contig1, Unigene4499, Unigene10511, Unigene19089
	negative regulation of cellular process	13 out of 446 genes, 2.9%	370 out of 8780 genes, 4.2%	1	Unigene4096, Unigene4500, Unigene21116, Unigene20090, Unigene10432, Unigene6327, Unigene21143, Unigene5093, Unigene4008, Unigene9639, Unigene3025, Unigene10671, Unigene20075
	negative regulation of gene expression	5 out of 446 genes, 1.1%	173 out of 8780 genes, 2.0%	1	CL726.Contig1, Unigene4499, Unigene10511, Unigene6327, Unigene19089
	intracellular signal transduction	13 out of 446 genes, 2.9%	371 out of 8780 genes, 4.2%	1	Unigene4022, Unigene22018, Unigene20090, Unigene3024, Unigene19337, Unigene3475, Unigene3017, Unigene19460, Unigene9479, Unigene5093, Unigene10916, Unigene21422, Unigene20684
	cell-cell junction assembly	2 out of 446 genes, 0.4%	89 out of 8780 genes, 1.0%	1	Unigene23431, Unigene20099
	central nervous system development	6 out of 446 genes, 1.3%	201 out of 8780 genes, 2.3%	1	Unigene10782, Unigene23431, Unigene4500, Unigene10921, Unigene9678, Unigene9572
	negative regulation of macromolecule metabolic process	6 out of 446 genes, 1.3%	201 out of 8780 genes, 2.3%	1	CL726.Contig1, Unigene4499, Unigene10511, Unigene6327, Unigene10671, Unigene19089
	secretion by cell	2 out of 446 genes, 0.4%	90 out of 8780 genes, 1.0%	1	Unigene18621, Unigene4652
	cell junction assembly	2 out of 446 genes, 0.4%	90 out of 8780 genes, 1.0%	1	Unigene23431, Unigene20099
	compound eye photoreceptor development	2 out of 446 genes, 0.4%	90 out of 8780 genes, 1.0%	1	Unigene10916, Unigene10432
	cellular component organization at cellular level	58 out of 446 genes, 13.0%	1367 out of 8780 genes, 15.6%	1	Unigene18426, Unigene21039, CL726.Contig1, Unigene12052, Unigene4713, Unigene10379, Unigene10832, Unigene10402, Unigene21318, Unigene10707, Unigene23431, Unigene4735, Unigene20099, Unigene9678, Unigene10442, Unigene12642, Unigene4991, Unigene11090, Unigene9540, Unigene5000, Unigene18695, Unigene14772, Unigene4424, Unigene3825, Unigene21333, Unigene10503, Unigene4652, Unigene10987, Unigene20176, U…
	respiratory system development	10 out of 446 genes, 2.2%	302 out of 8780 genes, 3.4%	1	Unigene4096, Unigene4500, Unigene20099, Unigene3797, CL186.Contig1, Unigene4499, Unigene5129, Unigene10152, Unigene10606, Unigene3025
	larval development	3 out of 446 genes, 0.7%	121 out of 8780 genes, 1.4%	1	Unigene20413, Unigene4008, Unigene21548
	germarium-derived egg chamber formation	2 out of 446 genes, 0.4%	91 out of 8780 genes, 1.0%	1	Unigene5093, Unigene9678
	eye photoreceptor cell development	2 out of 446 genes, 0.4%	91 out of 8780 genes, 1.0%	1	Unigene10916, Unigene10432
	cell adhesion	6 out of 446 genes, 1.3%	203 out of 8780 genes, 2.3%	1	Unigene4500, CL801.Contig1, Unigene3254, Unigene9953, Unigene958, Unigene4953
	biological adhesion	6 out of 446 genes, 1.3%	203 out of 8780 genes, 2.3%	1	Unigene4500, CL801.Contig1, Unigene3254, Unigene9953, Unigene958, Unigene4953
	gamete generation	27 out of 446 genes, 6.1%	698 out of 8780 genes, 7.9%	1	Unigene10782, Unigene10529, Unigene4500, Unigene3825, Unigene21333, Unigene3024, Unigene4652, Unigene4305, Unigene10276, Unigene10671, Unigene20075, Unigene4951, Unigene4096, Unigene4550, Unigene23431, Unigene4735, Unigene9941, Unigene18621, Unigene9678, Unigene19089, Unigene5093, Unigene20514, Unigene4008, Unigene10916, Unigene18695, Unigene4424, Unigene22472
	regulation of cellular metabolic process	23 out of 446 genes, 5.2%	609 out of 8780 genes, 6.9%	1	Unigene10782, Unigene10958, Unigene17948, Unigene10688, Unigene20515, Unigene6327, Unigene10665, Unigene5129, Unigene5135, Unigene21548, Unigene10671, Unigene9773, Unigene10222, Unigene21318, Unigene9780, Unigene4096, Unigene21601, Unigene3839, Unigene1134, Unigene3717, CL804.Contig1, Unigene10910, Unigene4008
	reproductive process	39 out of 446 genes, 8.7%	964 out of 8780 genes, 11.0%	1	Unigene21039, Unigene3024, CL726.Contig1, Unigene4305, Unigene10688, Unigene10276, Unigene10665, Unigene4953, Unigene4550, Unigene23431, Unigene4735, Unigene18621, Unigene9678, Unigene3418, Unigene4008, Unigene18695, Unigene4424, Unigene10529, Unigene10782, Unigene21333, Unigene3825, Unigene4500, Unigene4652, Unigene19671, Unigene13854, CL907.Contig1, Unigene19009, Unigene20075, Unigene4951, Unig…
	intracellular protein kinase cascade	2 out of 446 genes, 0.4%	92 out of 8780 genes, 1.0%	1	Unigene5093, Unigene21422
	organelle organization	46 out of 446 genes, 10.3%	1117 out of 8780 genes, 12.7%	1	Unigene21039, CL726.Contig1, Unigene12052, Unigene4713, Unigene10379, Unigene10832, Unigene10402, Unigene21318, Unigene10707, Unigene23431, Unigene4735, Unigene9678, Unigene10442, Unigene12642, Unigene4991, Unigene11090, Unigene9540, Unigene5000, Unigene18695, Unigene14772, Unigene21333, Unigene3825, Unigene10503, Unigene10987, Unigene20176, Unigene5313, CL907.Contig1, Unigene11058, Unigene3622, …
	mRNA metabolic process	8 out of 446 genes, 1.8%	256 out of 8780 genes, 2.9%	1	Unigene10222, Unigene18426, Unigene20723, Unigene21616, Unigene4814, Unigene19089, Unigene21259, Unigene4424
	cell-cell junction organization	2 out of 446 genes, 0.4%	93 out of 8780 genes, 1.1%	1	Unigene23431, Unigene20099
	reproduction	39 out of 446 genes, 8.7%	969 out of 8780 genes, 11.0%	1	Unigene21039, Unigene3024, CL726.Contig1, Unigene4305, Unigene10688, Unigene10276, Unigene10665, Unigene4953, Unigene4550, Unigene23431, Unigene4735, Unigene18621, Unigene9678, Unigene3418, Unigene4008, Unigene18695, Unigene4424, Unigene10529, Unigene10782, Unigene21333, Unigene3825, Unigene4500, Unigene4652, Unigene19671, Unigene13854, CL907.Contig1, Unigene19009, Unigene20075, Unigene4951, Unig…
	regulation of system process	2 out of 446 genes, 0.4%	94 out of 8780 genes, 1.1%	1	Unigene3685, Unigene3024
	tRNA metabolic process	2 out of 446 genes, 0.4%	95 out of 8780 genes, 1.1%	1	Unigene18352, CL557.Contig1
	compound eye photoreceptor cell differentiation	5 out of 446 genes, 1.1%	182 out of 8780 genes, 2.1%	1	Unigene10529, Unigene4500, Unigene4008, Unigene10916, Unigene10432
	embryonic development via the syncytial blastoderm	7 out of 446 genes, 1.6%	235 out of 8780 genes, 2.7%	1	Unigene10782, Unigene4096, Unigene4500, CL726.Contig1, Unigene10916, Unigene21422, Unigene19089
	ncRNA metabolic process	3 out of 446 genes, 0.7%	126 out of 8780 genes, 1.4%	1	Unigene2577, Unigene18352, CL557.Contig1
	negative regulation of metabolic process	6 out of 446 genes, 1.3%	209 out of 8780 genes, 2.4%	1	CL726.Contig1, Unigene4499, Unigene10511, Unigene6327, Unigene10671, Unigene19089
	sexual reproduction	27 out of 446 genes, 6.1%	708 out of 8780 genes, 8.1%	1	Unigene10782, Unigene10529, Unigene4500, Unigene3825, Unigene21333, Unigene3024, Unigene4652, Unigene4305, Unigene10276, Unigene10671, Unigene20075, Unigene4951, Unigene4096, Unigene4550, Unigene23431, Unigene4735, Unigene9941, Unigene18621, Unigene9678, Unigene19089, Unigene5093, Unigene20514, Unigene4008, Unigene10916, Unigene18695, Unigene4424, Unigene22472
	eye photoreceptor cell differentiation	5 out of 446 genes, 1.1%	184 out of 8780 genes, 2.1%	1	Unigene10529, Unigene4500, Unigene4008, Unigene10916, Unigene10432
	signal transduction	15 out of 446 genes, 3.4%	434 out of 8780 genes, 4.9%	1	Unigene4022, Unigene22018, Unigene20090, Unigene3024, Unigene19337, Unigene22374, Unigene3475, Unigene3017, Unigene19460, Unigene20474, Unigene9479, Unigene5093, Unigene10916, Unigene21422, Unigene20684
	regulation of multicellular organismal process	10 out of 446 genes, 2.2%	313 out of 8780 genes, 3.6%	1	Unigene4096, Unigene4500, Unigene3825, Unigene3024, Unigene19671, Unigene20474, Unigene3685, Unigene18414, Unigene18695, Unigene3025
	meiosis	3 out of 446 genes, 0.7%	128 out of 8780 genes, 1.5%	1	Unigene7360, Unigene20075, Unigene22472
	M phase of meiotic cell cycle	3 out of 446 genes, 0.7%	128 out of 8780 genes, 1.5%	1	Unigene7360, Unigene20075, Unigene22472
	multicellular organism reproduction	28 out of 446 genes, 6.3%	736 out of 8780 genes, 8.4%	1	Unigene10782, Unigene10529, Unigene4500, Unigene3825, Unigene21333, Unigene3024, Unigene4652, Unigene4305, Unigene10276, Unigene10671, Unigene4951, Unigene20075, Unigene4096, Unigene4550, Unigene23431, Unigene4735, Unigene9941, Unigene18621, Unigene9678, Unigene19089, Unigene5093, Unigene20514, Unigene4008, Unigene10916, Unigene18695, Unigene4424, Unigene4851, Unigene22472
	multicellular organismal reproductive process	28 out of 446 genes, 6.3%	736 out of 8780 genes, 8.4%	1	Unigene10782, Unigene10529, Unigene4500, Unigene3825, Unigene21333, Unigene3024, Unigene4652, Unigene4305, Unigene10276, Unigene10671, Unigene4951, Unigene20075, Unigene4096, Unigene4550, Unigene23431, Unigene4735, Unigene9941, Unigene18621, Unigene9678, Unigene19089, Unigene5093, Unigene20514, Unigene4008, Unigene10916, Unigene18695, Unigene4424, Unigene4851, Unigene22472
	signal transmission via phosphorylation event	2 out of 446 genes, 0.4%	98 out of 8780 genes, 1.1%	1	Unigene5093, Unigene21422
	protein complex assembly	4 out of 446 genes, 0.9%	158 out of 8780 genes, 1.8%	1	Unigene13105, Unigene3839, Unigene12025, Unigene9778
	protein complex biogenesis	4 out of 446 genes, 0.9%	158 out of 8780 genes, 1.8%	1	Unigene13105, Unigene3839, Unigene12025, Unigene9778
	endocytosis	12 out of 446 genes, 2.7%	365 out of 8780 genes, 4.2%	1	Unigene21318, Unigene20802, Unigene4602, Unigene4987, Unigene10688, Unigene3717, Unigene3685, Unigene10275, Unigene4155, Unigene21824, Unigene22440, Unigene4478
	membrane invagination	12 out of 446 genes, 2.7%	365 out of 8780 genes, 4.2%	1	Unigene21318, Unigene20802, Unigene4602, Unigene4987, Unigene10688, Unigene3717, Unigene3685, Unigene10275, Unigene4155, Unigene21824, Unigene22440, Unigene4478
	regulation of cell communication	3 out of 446 genes, 0.7%	130 out of 8780 genes, 1.5%	1	Unigene21143, Unigene21116, Unigene3024
	photoreceptor cell development	2 out of 446 genes, 0.4%	99 out of 8780 genes, 1.1%	1	Unigene10916, Unigene10432
	cellular component movement	10 out of 446 genes, 2.2%	318 out of 8780 genes, 3.6%	1	Unigene10782, Unigene4500, Unigene9941, Unigene4652, Unigene12642, Unigene5093, Unigene20514, Unigene4008, Unigene18908, Unigene10671
	regulation of nervous system development	2 out of 446 genes, 0.4%	100 out of 8780 genes, 1.1%	1	Unigene4096, Unigene3025
	vesicle-mediated transport	21 out of 446 genes, 4.7%	584 out of 8780 genes, 6.7%	1	Unigene20802, Unigene4623, Unigene21333, Unigene4602, Unigene4652, Unigene10688, Unigene3685, Unigene4713, Unigene10275, Unigene22440, Unigene4478, Unigene21318, Unigene4961, Unigene4550, Unigene18621, Unigene4987, Unigene958, Unigene3717, Unigene4155, Unigene21824, Unigene10916
	RNA processing	18 out of 446 genes, 4.0%	515 out of 8780 genes, 5.9%	1	Unigene18426, Unigene3825, Unigene20176, Unigene19704, Unigene20723, Unigene19831, Unigene19574, Unigene4951, Unigene10222, Unigene4479, Unigene5058, Unigene2577, Unigene21616, Unigene4814, Unigene8877, Unigene4424, Unigene4851, Unigene21259
	negative regulation of biological process	18 out of 446 genes, 4.0%	515 out of 8780 genes, 5.9%	1	Unigene4500, Unigene21116, Unigene20090, CL726.Contig1, Unigene6327, Unigene4499, Unigene9639, Unigene10671, Unigene20075, Unigene4096, Unigene10511, Unigene10432, Unigene3475, Unigene19089, Unigene21143, Unigene5093, Unigene4008, Unigene3025
	cellular component organization or biogenesis at cellular level	61 out of 446 genes, 13.7%	1469 out of 8780 genes, 16.7%	1	Unigene18426, Unigene21039, CL726.Contig1, Unigene12052, Unigene4713, Unigene10379, Unigene10832, Unigene10402, Unigene21318, Unigene10707, Unigene23431, Unigene4735, Unigene20099, Unigene9678, Unigene10442, Unigene12642, Unigene4991, Unigene11090, Unigene9540, Unigene5000, Unigene3418, Unigene2577, Unigene18695, Unigene14772, Unigene4424, Unigene3825, Unigene21333, Unigene10503, Unigene4652, Uni…
	establishment or maintenance of cell polarity	2 out of 446 genes, 0.4%	103 out of 8780 genes, 1.2%	1	Unigene3685, Unigene4500
	secretion	2 out of 446 genes, 0.4%	103 out of 8780 genes, 1.2%	1	Unigene18621, Unigene4652
	response to chemical stimulus	19 out of 446 genes, 4.3%	541 out of 8780 genes, 6.2%	1	Unigene10782, Unigene10958, Unigene10500, Unigene10276, Unigene10275, Unigene11058, Unigene1683, Unigene3622, Unigene21422, Unigene10671, Unigene4953, Unigene20250, Unigene12025, Unigene4991, Unigene11044, Unigene20474, Unigene11055, Unigene22645, Unigene10497
	instar larval or pupal morphogenesis	14 out of 446 genes, 3.1%	423 out of 8780 genes, 4.8%	1	Unigene10782, Unigene4096, Unigene10529, Unigene4550, Unigene4500, Unigene21116, Unigene3024, Unigene10432, Unigene19089, Unigene20514, Unigene5224, Unigene4008, Unigene10349, Unigene18908
	meiotic cell cycle	3 out of 446 genes, 0.7%	138 out of 8780 genes, 1.6%	1	Unigene7360, Unigene20075, Unigene22472
	M phase	11 out of 446 genes, 2.5%	354 out of 8780 genes, 4.0%	1	Unigene10402, Unigene9678, Unigene12052, Unigene7360, Unigene11090, Unigene9663, Unigene5093, Unigene11058, Unigene10662, Unigene20075, Unigene22472
	organelle fission	2 out of 446 genes, 0.4%	107 out of 8780 genes, 1.2%	1	Unigene10707, Unigene5093
	imaginal disc morphogenesis	13 out of 446 genes, 2.9%	405 out of 8780 genes, 4.6%	1	Unigene10782, Unigene4096, Unigene4550, Unigene4500, Unigene21116, Unigene3024, Unigene10432, Unigene19089, Unigene20514, Unigene5224, Unigene4008, Unigene10349, Unigene18908
	post-embryonic organ morphogenesis	13 out of 446 genes, 2.9%	405 out of 8780 genes, 4.6%	1	Unigene10782, Unigene4096, Unigene4550, Unigene4500, Unigene21116, Unigene3024, Unigene10432, Unigene19089, Unigene20514, Unigene5224, Unigene4008, Unigene10349, Unigene18908
	cell junction organization	2 out of 446 genes, 0.4%	108 out of 8780 genes, 1.2%	1	Unigene23431, Unigene20099
	metamorphosis	14 out of 446 genes, 3.1%	431 out of 8780 genes, 4.9%	1	Unigene10782, Unigene4096, Unigene10529, Unigene4550, Unigene4500, Unigene21116, Unigene3024, Unigene10432, Unigene19089, Unigene20514, Unigene5224, Unigene4008, Unigene10349, Unigene18908
	protein complex subunit organization	4 out of 446 genes, 0.9%	172 out of 8780 genes, 2.0%	1	Unigene13105, Unigene3839, Unigene12025, Unigene9778
	cell fate commitment	10 out of 446 genes, 2.2%	334 out of 8780 genes, 3.8%	1	Unigene23431, Unigene4500, Unigene20090, Unigene10921, Unigene9678, Unigene10432, Unigene3475, Unigene18414, Unigene10916, Unigene4008
	transcription initiation	2 out of 446 genes, 0.4%	111 out of 8780 genes, 1.3%	1	Unigene13105, Unigene3839
	cell-cell signaling	7 out of 446 genes, 1.6%	258 out of 8780 genes, 2.9%	1	Unigene4713, CL804.Contig1, Unigene4096, Unigene18621, Unigene4652, Unigene13598, Unigene16938
	post-embryonic organ development	13 out of 446 genes, 2.9%	412 out of 8780 genes, 4.7%	1	Unigene10782, Unigene4096, Unigene4550, Unigene4500, Unigene21116, Unigene3024, Unigene10432, Unigene19089, Unigene20514, Unigene5224, Unigene4008, Unigene10349, Unigene18908
	chromatin modification	2 out of 446 genes, 0.4%	112 out of 8780 genes, 1.3%	1	Unigene3622, Unigene13521
	regulation of cellular macromolecule biosynthetic process	15 out of 446 genes, 3.4%	464 out of 8780 genes, 5.3%	1	Unigene9780, Unigene10782, Unigene10958, Unigene4096, Unigene21601, Unigene3839, Unigene17948, Unigene6327, Unigene1134, Unigene10910, Unigene4008, Unigene5129, Unigene21548, Unigene9773, Unigene10671
	gene expression	56 out of 446 genes, 12.6%	1393 out of 8780 genes, 15.9%	1	Unigene9545, Unigene18426, Unigene12052, Unigene10626, Unigene20071, Unigene10276, Unigene19704, Unigene20723, Unigene1683, Unigene19831, Unigene10402, Unigene4735, Unigene20376, Unigene3839, Unigene12218, Unigene11090, Unigene3418, Unigene2577, Unigene21616, Unigene18695, CL557.Contig1, Unigene8877, Unigene9596, Unigene4424, Unigene10529, Unigene13105, Unigene355, Unigene3825, Unigene10428, Unig…
	regulation of primary metabolic process	19 out of 446 genes, 4.3%	562 out of 8780 genes, 6.4%	1	Unigene10782, Unigene10958, Unigene17948, Unigene20515, Unigene6327, Unigene10665, Unigene5129, Unigene21548, Unigene10671, Unigene9773, Unigene10222, Unigene4096, Unigene9780, Unigene21601, Unigene3839, Unigene1134, CL804.Contig1, Unigene10910, Unigene4008
	post-embryonic development	20 out of 446 genes, 4.5%	586 out of 8780 genes, 6.7%	1	Unigene10782, Unigene10529, Unigene4500, Unigene21116, Unigene3024, Unigene20071, Unigene5224, Unigene1683, Unigene10349, Unigene21548, Unigene18908, Unigene4096, Unigene4550, Unigene4043, Unigene20413, Unigene3839, Unigene10432, Unigene19089, Unigene20514, Unigene4008
	regulation of cellular biosynthetic process	15 out of 446 genes, 3.4%	469 out of 8780 genes, 5.3%	1	Unigene9780, Unigene10782, Unigene10958, Unigene4096, Unigene21601, Unigene3839, Unigene17948, Unigene6327, Unigene1134, Unigene10910, Unigene4008, Unigene5129, Unigene21548, Unigene9773, Unigene10671
	tube development	2 out of 446 genes, 0.4%	116 out of 8780 genes, 1.3%	1	Unigene10782, Unigene18621
	cell growth	3 out of 446 genes, 0.7%	149 out of 8780 genes, 1.7%	1	Unigene3685, Unigene3025, Unigene9773
	regulation of signal transduction	5 out of 446 genes, 1.1%	209 out of 8780 genes, 2.4%	1	Unigene21143, Unigene13527, Unigene21116, Unigene10688, Unigene23148
	regulation of signaling process	5 out of 446 genes, 1.1%	209 out of 8780 genes, 2.4%	1	Unigene21143, Unigene13527, Unigene21116, Unigene10688, Unigene23148
	regulation of growth	4 out of 446 genes, 0.9%	184 out of 8780 genes, 2.1%	1	Unigene4096, Unigene20090, Unigene3475, Unigene3025
	post-embryonic morphogenesis	14 out of 446 genes, 3.1%	453 out of 8780 genes, 5.2%	1	Unigene10782, Unigene4096, Unigene10529, Unigene4550, Unigene4500, Unigene21116, Unigene3024, Unigene10432, Unigene19089, Unigene20514, Unigene5224, Unigene4008, Unigene10349, Unigene18908
	regulation of RNA metabolic process	13 out of 446 genes, 2.9%	429 out of 8780 genes, 4.9%	1	Unigene10222, Unigene10782, Unigene10958, Unigene4096, Unigene21601, Unigene3839, Unigene17948, Unigene6327, Unigene10910, Unigene4008, Unigene5129, Unigene21548, Unigene10671
	sensory organ development	16 out of 446 genes, 3.6%	505 out of 8780 genes, 5.8%	1	Unigene20261, Unigene10529, Unigene4500, Unigene21333, Unigene20090, Unigene3024, Unigene5224, Unigene10349, Unigene20075, Unigene18908, Unigene4096, Unigene21318, Unigene10432, Unigene3475, Unigene4008, Unigene10916
	growth	5 out of 446 genes, 1.1%	217 out of 8780 genes, 2.5%	1	Unigene3685, Unigene20099, CL966.Contig1, Unigene3025, Unigene9773
	anatomical structure formation involved in morphogenesis	7 out of 446 genes, 1.6%	274 out of 8780 genes, 3.1%	1	Unigene10707, CL186.Contig1, Unigene5093, Unigene9678, Unigene4008, Unigene10152, Unigene9566
	embryonic morphogenesis	5 out of 446 genes, 1.1%	218 out of 8780 genes, 2.5%	1	Unigene21143, Unigene4500, Unigene4008, Unigene3797, Unigene19089
	biosynthetic process	44 out of 446 genes, 9.9%	1162 out of 8780 genes, 13.2%	1	Unigene9545, Unigene12455, Unigene3154, Unigene16602, Unigene21016, Unigene20071, Unigene10276, Unigene10416, Unigene10275, Unigene12007, Unigene1683, Unigene10379, Unigene12035, Unigene4735, Unigene20376, Unigene3839, Unigene22374, Unigene958, CL557.Contig1, Unigene16753, Unigene10529, Unigene13105, Unigene10428, Unigene19563, Unigene10409, Unigene3797, Unigene4429, Unigene20176, Unigene10137, U…
	cell cycle phase	11 out of 446 genes, 2.5%	386 out of 8780 genes, 4.4%	1	Unigene10402, Unigene9678, Unigene12052, Unigene7360, Unigene11090, Unigene9663, Unigene5093, Unigene11058, Unigene10662, Unigene20075, Unigene22472
	chromosome organization	10 out of 446 genes, 2.2%	360 out of 8780 genes, 4.1%	1	CL726.Contig1, Unigene9678, Unigene10987, Unigene20176, Unigene10910, Unigene9540, Unigene3622, Unigene14772, Unigene22472, Unigene13521
	axonogenesis	5 out of 446 genes, 1.1%	222 out of 8780 genes, 2.5%	1	Unigene21318, Unigene10276, Unigene11058, Unigene20474, Unigene4953
	axon guidance	3 out of 446 genes, 0.7%	161 out of 8780 genes, 1.8%	1	Unigene10276, Unigene11058, Unigene20474
	regulation of cell size	3 out of 446 genes, 0.7%	163 out of 8780 genes, 1.9%	1	Unigene3685, Unigene3025, Unigene9773
	embryo development ending in birth or egg hatching	7 out of 446 genes, 1.6%	286 out of 8780 genes, 3.3%	1	Unigene10782, Unigene4096, Unigene4500, CL726.Contig1, Unigene10916, Unigene21422, Unigene19089
	regulation of macromolecule biosynthetic process	15 out of 446 genes, 3.4%	498 out of 8780 genes, 5.7%	1	Unigene9780, Unigene10782, Unigene10958, Unigene4096, Unigene21601, Unigene3839, Unigene17948, Unigene6327, Unigene1134, Unigene10910, Unigene4008, Unigene5129, Unigene21548, Unigene9773, Unigene10671
	regulation of cellular component size	4 out of 446 genes, 0.9%	199 out of 8780 genes, 2.3%	1	Unigene3685, Unigene21912, Unigene3025, Unigene9773
	chemotaxis	10 out of 446 genes, 2.2%	372 out of 8780 genes, 4.2%	1	Unigene20250, Unigene4991, Unigene20474, Unigene10276, Unigene10275, Unigene11058, Unigene3622, Unigene21422, Unigene10671, Unigene4953
	cellular biosynthetic process	41 out of 446 genes, 9.2%	1118 out of 8780 genes, 12.7%	1	Unigene9545, Unigene12455, Unigene3154, Unigene16602, Unigene21016, Unigene20071, Unigene10276, Unigene10416, Unigene10275, Unigene1683, Unigene12007, Unigene10379, Unigene12035, Unigene4735, Unigene20376, Unigene3839, Unigene958, CL557.Contig1, Unigene16753, Unigene10529, Unigene13105, Unigene10428, Unigene19563, Unigene10409, Unigene4429, Unigene20176, Unigene10137, Unigene9667, Unigene4341, Un…
	regulation of biosynthetic process	15 out of 446 genes, 3.4%	503 out of 8780 genes, 5.7%	1	Unigene9780, Unigene10782, Unigene10958, Unigene4096, Unigene21601, Unigene3839, Unigene17948, Unigene6327, Unigene1134, Unigene10910, Unigene4008, Unigene5129, Unigene21548, Unigene9773, Unigene10671
	locomotion	20 out of 446 genes, 4.5%	630 out of 8780 genes, 7.2%	1	Unigene10782, Unigene4500, Unigene4652, Unigene10276, Unigene10275, Unigene11058, Unigene3622, Unigene21422, Unigene18908, Unigene10671, Unigene4953, Unigene20250, Unigene9941, Unigene4991, Unigene12642, Unigene20474, Unigene9565, Unigene20514, Unigene5093, Unigene4008
	transcription, DNA-dependent	10 out of 446 genes, 2.2%	376 out of 8780 genes, 4.3%	1	Unigene22047, Unigene13105, Unigene10529, Unigene20376, Unigene10409, Unigene3839, Unigene20176, Unigene20071, Unigene1683, Unigene5135
	RNA biosynthetic process	10 out of 446 genes, 2.2%	376 out of 8780 genes, 4.3%	1	Unigene22047, Unigene13105, Unigene10529, Unigene20376, Unigene10409, Unigene3839, Unigene20176, Unigene20071, Unigene1683, Unigene5135
	signaling pathway	36 out of 446 genes, 8.1%	1012 out of 8780 genes, 11.5%	1	Unigene21116, Unigene3024, Unigene19337, Unigene18627, Unigene3017, Unigene26713, Unigene4529, Unigene10349, Unigene21422, Unigene13499, Unigene22018, Unigene23431, Unigene19460, Unigene20474, Unigene9479, Unigene10534, Unigene5310, Unigene4008, Unigene20762, Unigene20261, Unigene10782, Unigene19563, Unigene4500, Unigene20090, Unigene4652, Unigene21912, Unigene4022, Unigene4096, Unigene10432, Uni…
	cell cycle process	13 out of 446 genes, 2.9%	458 out of 8780 genes, 5.2%	1	Unigene10402, Unigene9678, Unigene12052, Unigene7360, Unigene3475, Unigene11090, Unigene9663, Unigene5093, Unigene11058, Unigene10916, Unigene10662, Unigene20075, Unigene22472
	signal transmission	31 out of 446 genes, 7.0%	898 out of 8780 genes, 10.2%	1	Unigene22395, Unigene20090, Unigene20172, Unigene3024, Unigene4652, Unigene19337, Unigene3017, Unigene20659, Unigene21263, Unigene3685, Unigene4713, Unigene13598, Unigene21422, Unigene4022, Unigene22018, Unigene4096, Unigene22047, Unigene18621, Unigene22374, Unigene3475, Unigene19460, Unigene20474, Unigene9479, CL804.Contig1, Unigene5310, Unigene5093, Unigene10916, Unigene20762, Unigene20684, Uni…
	regulation of transcription, DNA-dependent	11 out of 446 genes, 2.5%	407 out of 8780 genes, 4.6%	1	Unigene10782, Unigene10958, Unigene4096, Unigene21601, Unigene3839, Unigene17948, Unigene6327, Unigene10910, Unigene4008, Unigene5129, Unigene21548
	M phase of mitotic cell cycle	2 out of 446 genes, 0.4%	140 out of 8780 genes, 1.6%	1	Unigene5093, Unigene20075
	signaling process	31 out of 446 genes, 7.0%	899 out of 8780 genes, 10.2%	1	Unigene22395, Unigene20090, Unigene20172, Unigene3024, Unigene4652, Unigene19337, Unigene3017, Unigene20659, Unigene21263, Unigene3685, Unigene4713, Unigene13598, Unigene21422, Unigene4022, Unigene22018, Unigene4096, Unigene22047, Unigene18621, Unigene22374, Unigene3475, Unigene19460, Unigene20474, Unigene9479, CL804.Contig1, Unigene5310, Unigene5093, Unigene10916, Unigene20762, Unigene20684, Uni…
	cell surface receptor linked signaling pathway	19 out of 446 genes, 4.3%	612 out of 8780 genes, 7.0%	1	Unigene20261, Unigene4500, Unigene21116, Unigene19563, Unigene3024, Unigene4652, Unigene10349, Unigene13499, Unigene4096, Unigene23431, Unigene10432, Unigene12579, Unigene20474, Unigene5093, Unigene5310, Unigene4008, Unigene20762, Unigene3025, Unigene12377
	eye morphogenesis	9 out of 446 genes, 2.0%	354 out of 8780 genes, 4.0%	1	Unigene20261, Unigene4096, Unigene10529, Unigene4500, Unigene10432, Unigene10916, Unigene4008, Unigene20075, Unigene18908
	pattern specification process	18 out of 446 genes, 4.0%	588 out of 8780 genes, 6.7%	1	Unigene10782, Unigene4500, Unigene3024, CL726.Contig1, Unigene8083, Unigene10688, Unigene1683, Unigene21548, Unigene10671, Unigene4951, Unigene4096, Unigene4550, Unigene4735, Unigene9941, Unigene9678, Unigene10432, Unigene20514, Unigene4008
	regulation of nitrogen compound metabolic process	15 out of 446 genes, 3.4%	514 out of 8780 genes, 5.9%	1	Unigene10222, Unigene10782, Unigene10958, Unigene4096, Unigene21601, Unigene3839, Unigene17948, Unigene6327, CL804.Contig1, Unigene10910, Unigene4008, Unigene10665, Unigene5129, Unigene21548, Unigene10671
	eye development	12 out of 446 genes, 2.7%	437 out of 8780 genes, 5.0%	1	Unigene20261, Unigene4096, Unigene10529, Unigene4500, Unigene3024, Unigene10432, Unigene3475, Unigene10916, Unigene4008, Unigene10349, Unigene20075, Unigene18908
	taxis	10 out of 446 genes, 2.2%	384 out of 8780 genes, 4.4%	1	Unigene20250, Unigene4991, Unigene20474, Unigene10276, Unigene10275, Unigene11058, Unigene3622, Unigene21422, Unigene10671, Unigene4953
	nitrogen compound metabolic process	75 out of 446 genes, 16.8%	1892 out of 8780 genes, 21.5%	1	Unigene4711, Unigene16602, Unigene18353, Unigene19704, Unigene10275, Unigene13156, Unigene20723, Unigene12469, Unigene1683, Unigene10379, Unigene20376, CL557.Contig1, Unigene8877, Unigene16753, Unigene10734, Unigene4424, Unigene13105, Unigene10529, Unigene19563, Unigene16618, Unigene3797, Unigene9922, Unigene10667, Unigene9639, Unigene12561, Unigene4951, Unigene9648, Unigene8217, Unigene20730, Un…
	cellular component morphogenesis	17 out of 446 genes, 3.8%	570 out of 8780 genes, 6.5%	1	Unigene10782, Unigene9566, Unigene10276, Unigene11058, Unigene5129, Unigene4953, Unigene21318, Unigene10707, Unigene9678, Unigene26182, Unigene4991, Unigene9572, Unigene20474, CL186.Contig1, Unigene20514, Unigene5093, Unigene10152
	cell communication	8 out of 446 genes, 1.8%	334 out of 8780 genes, 3.8%	1	Unigene4096, Unigene18621, Unigene4652, CL804.Contig1, Unigene4713, Unigene15328, Unigene13598, Unigene16938
	regulation of anatomical structure size	6 out of 446 genes, 1.3%	278 out of 8780 genes, 3.2%	1	Unigene3685, Unigene20099, Unigene3797, Unigene21912, Unigene3025, Unigene9773
	cell division	5 out of 446 genes, 1.1%	251 out of 8780 genes, 2.9%	1	Unigene18621, Unigene18414, Unigene10916, Unigene20075, Unigene10379
	cell part morphogenesis	12 out of 446 genes, 2.7%	452 out of 8780 genes, 5.1%	1	Unigene21318, Unigene10782, Unigene9678, Unigene26182, Unigene9572, Unigene4991, Unigene20474, Unigene10276, Unigene20514, Unigene11058, Unigene5129, Unigene4953
	cell projection morphogenesis	12 out of 446 genes, 2.7%	452 out of 8780 genes, 5.1%	1	Unigene21318, Unigene10782, Unigene9678, Unigene26182, Unigene9572, Unigene4991, Unigene20474, Unigene10276, Unigene20514, Unigene11058, Unigene5129, Unigene4953
	compound eye morphogenesis	5 out of 446 genes, 1.1%	254 out of 8780 genes, 2.9%	1	Unigene10529, Unigene4500, Unigene4008, Unigene10916, Unigene10432
	cell morphogenesis involved in neuron differentiation	6 out of 446 genes, 1.3%	286 out of 8780 genes, 3.3%	1	Unigene21318, Unigene10782, Unigene10276, Unigene11058, Unigene20474, Unigene4953
	compound eye development	5 out of 446 genes, 1.1%	256 out of 8780 genes, 2.9%	1	Unigene10529, Unigene4500, Unigene4008, Unigene10916, Unigene10432
	regulation of transcription	11 out of 446 genes, 2.5%	430 out of 8780 genes, 4.9%	1	Unigene10782, Unigene10958, Unigene4096, Unigene21601, Unigene3839, Unigene17948, Unigene6327, Unigene10910, Unigene4008, Unigene5129, Unigene21548
	response to external stimulus	14 out of 446 genes, 3.1%	512 out of 8780 genes, 5.8%	1	Unigene10958, Unigene20250, Unigene10921, Unigene13854, Unigene4991, Unigene20474, Unigene10276, Unigene10275, Unigene11058, Unigene3622, Unigene21422, Unigene19432, Unigene10671, Unigene4953
	regulation of nucleobase, nucleoside, nucleotide and nucleic acid metabolic process	14 out of 446 genes, 3.1%	513 out of 8780 genes, 5.8%	1	Unigene10222, Unigene10782, Unigene10958, Unigene4096, Unigene21601, Unigene3839, Unigene17948, Unigene6327, CL804.Contig1, Unigene10910, Unigene4008, Unigene5129, Unigene21548, Unigene10671
	biological regulation	116 out of 446 genes, 26.0%	2799 out of 8780 genes, 31.9%	1	Unigene10958, Unigene21116, Unigene3024, Unigene9670, Unigene19337, Unigene10688, Unigene20515, Unigene4713, Unigene5224, Unigene10349, Unigene1683, Unigene5129, Unigene9773, Unigene10379, Unigene21318, Unigene22018, Unigene13465, Unigene20099, Unigene18621, Unigene21601, Unigene20376, Unigene21356, Unigene22374, Unigene26182, Unigene12218, Unigene19460, Unigene958, Unigene20474, Unigene13078, Un…
	tissue development	16 out of 446 genes, 3.6%	567 out of 8780 genes, 6.5%	1	Unigene21318, Unigene10782, Unigene19750, Unigene10685, Unigene10707, Unigene10529, Unigene4500, Unigene20090, Unigene12379, Unigene3797, Unigene10334, Unigene9566, Unigene20514, CL720.Contig1, Unigene4008, Unigene12377
	cellular nitrogen compound metabolic process	68 out of 446 genes, 15.2%	1777 out of 8780 genes, 20.2%	1	Unigene4711, Unigene16602, Unigene18353, Unigene19704, Unigene10275, Unigene13156, Unigene20723, Unigene1683, Unigene20376, CL557.Contig1, Unigene8877, Unigene16753, Unigene10734, Unigene4424, Unigene13105, Unigene10529, Unigene9922, Unigene10667, Unigene9639, Unigene4951, Unigene9648, Unigene8217, Unigene20730, Unigene10222, Unigene20250, Unigene10921, Unigene18352, Unigene4814, Unigene21259, Un…
	cell projection organization	14 out of 446 genes, 3.1%	516 out of 8780 genes, 5.9%	1	Unigene21318, Unigene10782, Unigene4500, Unigene9678, Unigene26182, Unigene9572, Unigene4991, Unigene20474, Unigene10276, Unigene12395, Unigene20514, Unigene11058, Unigene5129, Unigene4953
	neuron projection development	11 out of 446 genes, 2.5%	436 out of 8780 genes, 5.0%	1	Unigene21318, Unigene10782, Unigene9678, Unigene26182, Unigene9572, Unigene4991, Unigene20474, Unigene10276, Unigene11058, Unigene5129, Unigene4953
	neuron projection morphogenesis	11 out of 446 genes, 2.5%	436 out of 8780 genes, 5.0%	1	Unigene21318, Unigene10782, Unigene9678, Unigene26182, Unigene9572, Unigene4991, Unigene20474, Unigene10276, Unigene11058, Unigene5129, Unigene4953
	cell morphogenesis involved in differentiation	7 out of 446 genes, 1.6%	324 out of 8780 genes, 3.7%	1	Unigene21318, Unigene10782, Unigene10276, Unigene5093, Unigene11058, Unigene20474, Unigene4953
	regulation of metabolic process	41 out of 446 genes, 9.2%	1177 out of 8780 genes, 13.4%	1	Unigene10958, CL726.Contig1, Unigene10688, Unigene20515, Unigene20071, Unigene10637, Unigene4499, Unigene1683, Unigene10665, Unigene10349, Unigene5129, Unigene9773, Unigene21318, Unigene20848, Unigene4043, Unigene21601, Unigene9678, Unigene20376, Unigene3839, Unigene26182, Unigene10511, Unigene13792, Unigene20474, CL804.Contig1, Unigene4008, Unigene14772, Unigene10782, Unigene17948, Unigene6327, …
	transcription	11 out of 446 genes, 2.5%	446 out of 8780 genes, 5.1%	1	Unigene22047, Unigene13105, Unigene10529, Unigene10706, Unigene20376, Unigene10409, Unigene3839, Unigene20176, Unigene20071, Unigene1683, Unigene5135
	cellular macromolecule metabolic process	103 out of 446 genes, 23.1%	2554 out of 8780 genes, 29.1%	1	Unigene9545, Unigene16602, Unigene3024, Unigene20833, Unigene10276, Unigene19704, Unigene20723, Unigene22264, Unigene4529, Unigene10349, Unigene1683, Unigene22442, Unigene10379, Unigene3899, Unigene4735, Unigene21601, Unigene20376, Unigene12218, Unigene10442, Unigene958, Unigene20474, Unigene20653, Unigene5000, Unigene3470, Unigene18695, CL557.Contig1, Unigene8877, Unigene10606, Unigene10734, Uni…
	regulation of macromolecule metabolic process	33 out of 446 genes, 7.4%	1019 out of 8780 genes, 11.6%	1	Unigene10958, CL726.Contig1, Unigene20515, Unigene20071, Unigene10637, Unigene4499, Unigene1683, Unigene10349, Unigene5129, Unigene9773, Unigene4043, Unigene20848, Unigene21601, Unigene20376, Unigene3839, Unigene26182, Unigene10511, Unigene4008, Unigene14772, Unigene10782, Unigene17948, Unigene6327, Unigene5135, Unigene21548, Unigene10671, Unigene4096, Unigene22047, Unigene9780, Unigene10222, Uni…
	neuron differentiation	18 out of 446 genes, 4.0%	649 out of 8780 genes, 7.4%	1	Unigene10782, Unigene10529, Unigene4500, Unigene20090, Unigene10276, Unigene11058, Unigene5129, Unigene4953, Unigene21318, Unigene9678, Unigene10432, Unigene26182, Unigene3475, Unigene9572, Unigene4991, Unigene20474, Unigene4008, Unigene10916
	regulation of gene expression	30 out of 446 genes, 6.7%	949 out of 8780 genes, 10.8%	1	Unigene10782, Unigene10958, CL726.Contig1, Unigene17948, Unigene6327, Unigene20071, Unigene4499, Unigene1683, Unigene10349, Unigene5135, Unigene5129, Unigene21548, Unigene10671, Unigene9773, Unigene10222, Unigene9780, Unigene22047, Unigene4096, Unigene4043, Unigene21601, Unigene3557, Unigene20376, Unigene3839, Unigene26182, Unigene10511, Unigene19089, Unigene1134, Unigene10910, Unigene4008, Unige…
	macromolecule biosynthetic process	26 out of 446 genes, 5.8%	854 out of 8780 genes, 9.7%	1	Unigene9545, Unigene12455, Unigene13105, Unigene10529, Unigene19563, Unigene10428, Unigene10409, Unigene4429, Unigene3797, Unigene20176, Unigene20071, Unigene10276, Unigene11058, Unigene1683, Unigene5135, Unigene10379, Unigene22047, Unigene10706, Unigene4735, Unigene20376, Unigene3839, Unigene9710, Unigene958, Unigene10117, Unigene18352, CL557.Contig1
	neuron development	14 out of 446 genes, 3.1%	551 out of 8780 genes, 6.3%	1	Unigene21318, Unigene10782, Unigene9678, Unigene26182, Unigene10432, Unigene9572, Unigene4991, Unigene20474, Unigene10276, Unigene11058, Unigene10916, Unigene4008, Unigene5129, Unigene4953
	morphogenesis of an epithelium	4 out of 446 genes, 0.9%	257 out of 8780 genes, 2.9%	1	Unigene4500, Unigene20090, Unigene4008, Unigene3797
	cell morphogenesis	13 out of 446 genes, 2.9%	527 out of 8780 genes, 6.0%	1	Unigene21318, Unigene10782, Unigene9678, Unigene26182, Unigene9572, Unigene4991, Unigene20474, Unigene10276, Unigene5093, Unigene20514, Unigene11058, Unigene5129, Unigene4953
	cellular macromolecule biosynthetic process	25 out of 446 genes, 5.6%	844 out of 8780 genes, 9.6%	1	Unigene9545, Unigene12455, Unigene13105, Unigene10529, Unigene19563, Unigene10428, Unigene10409, Unigene4429, Unigene20176, Unigene20071, Unigene10276, Unigene11058, Unigene1683, Unigene5135, Unigene10379, Unigene22047, Unigene10706, Unigene4735, Unigene20376, Unigene3839, Unigene9710, Unigene958, Unigene10117, Unigene18352, CL557.Contig1
	generation of neurons	20 out of 446 genes, 4.5%	719 out of 8780 genes, 8.2%	1	Unigene10782, Unigene10529, Unigene4500, Unigene20090, Unigene10276, Unigene11058, Unigene5129, Unigene4953, Unigene21318, Unigene9678, Unigene10432, Unigene26182, Unigene3475, Unigene9572, Unigene4991, Unigene20474, Unigene3717, Unigene4008, Unigene10916, Unigene3025
	regulation of cellular process	60 out of 446 genes, 13.5%	1671 out of 8780 genes, 19.0%	1	Unigene10958, Unigene12455, Unigene21116, Unigene3024, Unigene19337, Unigene10688, Unigene20515, Unigene3017, Unigene5224, Unigene10665, Unigene5129, Unigene21422, Unigene9773, Unigene10379, Unigene21318, Unigene22018, Unigene21601, Unigene9678, Unigene3839, Unigene22374, Unigene19460, Unigene13792, Unigene20474, Unigene9479, CL804.Contig1, Unigene21143, Unigene4008, Unigene18695, Unigene10782, U…
	organ morphogenesis	20 out of 446 genes, 4.5%	722 out of 8780 genes, 8.2%	1	Unigene20261, Unigene10782, Unigene10958, Unigene10529, Unigene4500, Unigene21116, Unigene21333, Unigene3024, Unigene5224, Unigene10349, Unigene11008, Unigene20075, Unigene18908, Unigene4096, Unigene4550, Unigene10432, Unigene19089, Unigene20514, Unigene4008, Unigene10916
	signaling	52 out of 446 genes, 11.7%	1494 out of 8780 genes, 17.0%	1	Unigene21116, Unigene22395, Unigene20172, Unigene3024, Unigene19337, Unigene18627, Unigene3017, Unigene21263, Unigene4713, Unigene26713, Unigene4529, Unigene10349, Unigene10665, Unigene21422, Unigene13499, Unigene22018, Unigene23431, Unigene18621, Unigene22374, Unigene19460, Unigene20474, Unigene9479, CL804.Contig1, Unigene10534, Unigene5310, Unigene4008, Unigene20762, Unigene16938, Unigene20261,…
	imaginal disc development	14 out of 446 genes, 3.1%	571 out of 8780 genes, 6.5%	1	Unigene10782, Unigene4096, Unigene4550, Unigene4500, Unigene21116, Unigene3024, Unigene10432, Unigene3475, Unigene19089, Unigene20514, Unigene5224, Unigene4008, Unigene10349, Unigene18908
	epithelium development	4 out of 446 genes, 0.9%	275 out of 8780 genes, 3.1%	1	Unigene4500, Unigene20090, Unigene4008, Unigene3797
	cell development	33 out of 446 genes, 7.4%	1064 out of 8780 genes, 12.1%	1	Unigene21116, Unigene3024, Unigene10276, Unigene5129, Unigene4953, Unigene21318, Unigene23431, Unigene4735, Unigene18621, Unigene9678, Unigene26182, Unigene9572, Unigene4991, Unigene20474, Unigene13078, Unigene4008, Unigene4424, Unigene20261, Unigene10529, Unigene10782, Unigene4500, Unigene4652, Unigene11058, Unigene20075, Unigene4951, Unigene10671, Unigene4096, Unigene9941, Unigene10432, CL186.C…
	regulation of biological process	91 out of 446 genes, 20.4%	2379 out of 8780 genes, 27.1%	1	Unigene10958, Unigene21116, Unigene3024, Unigene19337, Unigene10688, Unigene20515, Unigene5224, Unigene10349, Unigene1683, Unigene5129, Unigene9773, Unigene10379, Unigene21318, Unigene22018, Unigene21601, Unigene20376, Unigene22374, Unigene26182, Unigene19460, Unigene958, Unigene20474, Unigene13078, Unigene9479, Unigene18695, Unigene10734, Unigene10782, Unigene10529, Unigene4652, Unigene19671, Un…
	neurogenesis	21 out of 446 genes, 4.7%	769 out of 8780 genes, 8.8%	1	Unigene10782, Unigene10529, Unigene4500, Unigene20090, Unigene10276, Unigene11058, Unigene5129, Unigene4953, Unigene21318, Unigene23431, Unigene9678, Unigene10432, Unigene26182, Unigene3475, Unigene9572, Unigene4991, Unigene20474, Unigene3717, Unigene4008, Unigene10916, Unigene3025
	RNA metabolic process	31 out of 446 genes, 7.0%	1035 out of 8780 genes, 11.8%	1	Unigene13105, Unigene10529, Unigene18426, Unigene3825, Unigene10409, Unigene20176, Unigene20071, Unigene19704, Unigene20723, Unigene1683, Unigene19831, Unigene5135, Unigene19574, Unigene4951, Unigene10222, Unigene22047, Unigene4479, Unigene20376, Unigene3839, Unigene19089, Unigene5058, Unigene3418, Unigene2577, Unigene21616, Unigene18352, Unigene4814, CL557.Contig1, Unigene8877, Unigene21259, Uni…
	cellular component organization	84 out of 446 genes, 18.8%	2283 out of 8780 genes, 26.0%	1	Unigene4602, Unigene21039, Unigene12052, Unigene10688, Unigene4713, Unigene10276, Unigene10275, Unigene5129, Unigene9773, Unigene10379, Unigene21318, Unigene4735, Unigene20099, Unigene26182, Unigene10442, Unigene4991, Unigene20474, Unigene11090, Unigene9540, Unigene5000, Unigene18695, Unigene16938, Unigene4424, Unigene10782, Unigene13105, Unigene21333, Unigene4652, Unigene10987, Unigene9566, Unig…
	tissue morphogenesis	4 out of 446 genes, 0.9%	304 out of 8780 genes, 3.5%	1	Unigene4500, Unigene20090, Unigene4008, Unigene3797
	cellular component organization or biogenesis	87 out of 446 genes, 19.5%	2368 out of 8780 genes, 27.0%	1	Unigene4602, Unigene21039, Unigene12052, Unigene10688, Unigene4713, Unigene10276, Unigene10275, Unigene5129, Unigene9773, Unigene10379, Unigene21318, Unigene4735, Unigene20099, Unigene26182, Unigene10442, Unigene4991, Unigene20474, Unigene11090, Unigene9540, Unigene5000, Unigene18695, Unigene16938, Unigene4424, Unigene10782, Unigene13105, Unigene21333, Unigene4652, Unigene10987, Unigene9566, Unig…
	embryo development	16 out of 446 genes, 3.6%	682 out of 8780 genes, 7.8%	1	Unigene10782, Unigene4500, Unigene3024, CL726.Contig1, Unigene8083, Unigene3797, Unigene21422, Unigene10671, Unigene4951, Unigene4096, Unigene9941, Unigene4735, Unigene19089, Unigene21143, Unigene4008, Unigene10916
	cellular process	272 out of 446 genes, 61.0%	6093 out of 8780 genes, 69.4%	1	Unigene9545, Unigene22304, Unigene20833, Unigene20515, Unigene10677, Unigene12469, Unigene19558, Unigene22264, Unigene11008, Unigene5129, Unigene22442, Unigene20099, Unigene13078, Unigene9540, Unigene8877, Unigene10606, Unigene16753, Unigene10619, Unigene4424, Unigene10782, Unigene10529, Unigene19563, Unigene13821, Unigene4652, Unigene10987, Unigene10137, Unigene10667, Unigene10772, Unigene10833,…
	developmental process	104 out of 446 genes, 23.3%	2764 out of 8780 genes, 31.5%	1	Unigene10958, Unigene21116, Unigene21039, Unigene3024, Unigene12379, Unigene18353, Unigene10688, Unigene10334, Unigene10276, Unigene5224, Unigene10349, Unigene1683, Unigene11008, Unigene5129, Unigene9773, Unigene10379, Unigene4420, Unigene21318, Unigene4735, Unigene20099, Unigene18621, Unigene20376, Unigene22374, Unigene26182, Unigene4991, Unigene958, Unigene20474, Unigene13078, Unigene18695, Uni…
	DNA metabolic process	4 out of 446 genes, 0.9%	325 out of 8780 genes, 3.7%	1	Unigene5149, Unigene4429, Unigene9639, Unigene10734
	nervous system development	27 out of 446 genes, 6.1%	1009 out of 8780 genes, 11.5%	1	Unigene20261, Unigene10782, Unigene10958, Unigene10529, Unigene4500, Unigene20090, Unigene10276, Unigene11058, Unigene5129, Unigene9648, Unigene4953, Unigene10402, Unigene21318, Unigene20250, Unigene23431, Unigene10921, Unigene9678, Unigene10432, Unigene26182, Unigene3475, Unigene9572, Unigene4991, Unigene20474, Unigene3717, Unigene4008, Unigene10916, Unigene3025
	cellular developmental process	44 out of 446 genes, 9.9%	1440 out of 8780 genes, 16.4%	1	Unigene21116, Unigene3024, Unigene10276, Unigene18414, Unigene5129, Unigene4953, Unigene21318, Unigene10707, Unigene23431, Unigene4735, Unigene18621, Unigene9678, Unigene26182, Unigene9572, Unigene4991, Unigene20474, Unigene13078, Unigene4008, Unigene4424, Unigene20261, Unigene10782, Unigene10529, Unigene21333, Unigene4500, Unigene20090, Unigene4652, Unigene9566, Unigene11058, Unigene20075, Unige…
	nucleobase, nucleoside, nucleotide and nucleic acid metabolic process	52 out of 446 genes, 11.7%	1632 out of 8780 genes, 18.6%	1	Unigene3154, Unigene4711, Unigene16602, Unigene18426, Unigene18353, Unigene20071, Unigene10416, Unigene19704, Unigene10275, Unigene5149, Unigene20723, Unigene12007, Unigene1683, Unigene19831, Unigene12035, Unigene20376, Unigene3839, Unigene3418, Unigene2577, Unigene21616, CL557.Contig1, Unigene8877, Unigene16753, Unigene10734, Unigene4424, Unigene10529, Unigene13105, Unigene3825, Unigene10409, Un…
	anatomical structure morphogenesis	48 out of 446 genes, 10.8%	1541 out of 8780 genes, 17.6%	1	Unigene10958, Unigene21116, Unigene21039, Unigene3024, Unigene10276, Unigene5224, Unigene10349, Unigene1683, Unigene11008, Unigene5129, Unigene4953, Unigene21318, Unigene10707, Unigene4550, Unigene20099, Unigene4043, Unigene18621, Unigene9678, Unigene26182, Unigene9572, Unigene4991, Unigene20474, Unigene21143, Unigene4008, Unigene18695, Unigene20261, Unigene10782, Unigene10529, Unigene4500, Unige…
	multicellular organismal development	85 out of 446 genes, 19.1%	2418 out of 8780 genes, 27.5%	1	Unigene10958, Unigene21116, Unigene3024, Unigene18353, Unigene10688, Unigene10276, Unigene5224, Unigene10349, Unigene1683, Unigene11008, Unigene5129, Unigene9773, Unigene10379, Unigene4420, Unigene21318, Unigene4735, Unigene20099, Unigene18621, Unigene20376, Unigene26182, Unigene4991, Unigene958, Unigene20474, Unigene13078, Unigene18695, Unigene10497, Unigene10606, Unigene10734, Unigene10782, Uni…
	cell differentiation	40 out of 446 genes, 9.0%	1380 out of 8780 genes, 15.7%	1	Unigene21116, Unigene3024, Unigene10276, Unigene18414, Unigene5129, Unigene4953, Unigene21318, Unigene23431, Unigene4735, Unigene18621, Unigene9678, Unigene26182, Unigene9572, Unigene4991, Unigene20474, Unigene13078, Unigene4008, Unigene4424, Unigene20261, Unigene10529, Unigene10782, Unigene4500, Unigene20090, Unigene4652, Unigene11058, Unigene20075, Unigene18908, Unigene4951, Unigene10671, Unige…
	anatomical structure development	81 out of 446 genes, 18.2%	2380 out of 8780 genes, 27.1%	1	Unigene10958, Unigene21116, Unigene21039, Unigene3024, Unigene12379, Unigene10334, Unigene10276, Unigene5224, Unigene10349, Unigene1683, Unigene11008, Unigene5129, Unigene10379, Unigene21318, Unigene4735, Unigene20099, Unigene18621, Unigene20376, Unigene26182, Unigene4991, Unigene958, Unigene20474, Unigene13078, Unigene18695, Unigene10606, Unigene4424, Unigene10782, Unigene10529, Unigene21333, Un…
	multicellular organismal process	106 out of 446 genes, 23.8%	2938 out of 8780 genes, 33.5%	1	Unigene10958, Unigene21116, Unigene3024, Unigene18353, Unigene10688, Unigene4713, Unigene10276, Unigene5224, Unigene10349, Unigene1683, Unigene11008, Unigene5129, Unigene9773, Unigene10379, Unigene4420, Unigene21318, Unigene13465, Unigene4735, Unigene20099, Unigene18621, Unigene20376, Unigene26182, Unigene4991, Unigene958, Unigene20474, Unigene13078, Unigene10119, Unigene18695, Unigene10497, Unig…
	nucleic acid metabolic process	36 out of 446 genes, 8.1%	1409 out of 8780 genes, 16.0%	1	Unigene18426, Unigene20071, Unigene19704, Unigene5149, Unigene20723, Unigene1683, Unigene19831, Unigene20376, Unigene3839, Unigene3418, Unigene2577, Unigene21616, CL557.Contig1, Unigene8877, Unigene10734, Unigene4424, Unigene10529, Unigene13105, Unigene3825, Unigene10409, Unigene4429, Unigene20176, Unigene9639, Unigene5135, Unigene19574, Unigene4951, Unigene10222, Unigene22047, Unigene4479, Unige…
	system development	56 out of 446 genes, 12.6%	1909 out of 8780 genes, 21.7%	1	Unigene10958, Unigene18426, Unigene21116, Unigene3024, Unigene10276, Unigene18414, Unigene5224, Unigene4499, Unigene10349, Unigene11008, Unigene5129, Unigene10379, Unigene4953, Unigene10402, Unigene21318, Unigene10707, Unigene4550, Unigene23431, Unigene20099, Unigene9678, Unigene20376, Unigene26182, Unigene9572, Unigene4991, Unigene958, Unigene20474, Unigene4008, Unigene18695, Unigene10606, Unige…
	organ development	33 out of 446 genes, 7.4%	1376 out of 8780 genes, 15.7%	1	Unigene10958, Unigene21116, Unigene3024, Unigene5224, Unigene4499, Unigene10349, Unigene11008, Unigene10379, Unigene21318, Unigene10707, Unigene4550, Unigene9678, Unigene26182, Unigene9572, Unigene4008, Unigene18695, Unigene20261, Unigene10529, Unigene10782, Unigene21333, Unigene4500, Unigene20090, Unigene19671, Unigene20075, Unigene18908, Unigene4096, CL801.Contig1, Unigene10921, Unigene10432, U…

## Sheet: SOF vs NC
	Gene Ontology term	Cluster frequency	Genome frequency of use	Corrected P-value	Genes annotated to the term
Cellular component	cytoplasmic part	173 out of 551 genes, 31.4%	1280 out of 7194 genes, 17.8%	6.27e-14	Unigene12965, Unigene10958, Unigene9545, Unigene4711, Unigene5261, Unigene17679, Unigene9798, Unigene3674, Unigene22414, Unigene4204, Unigene9953, Unigene21557, Unigene21823, Unigene10482, Unigene10359, Unigene10899, Unigene10442, Unigene11090, Unigene5133, Unigene5000, CL906.Contig1, Unigene9943, Unigene10497, Unigene10269, Unigene10619, Unigene19563, CL22.Contig1, Unigene10368, Unigene4652, Uni…
	cytoplasm	174 out of 551 genes, 31.6%	1309 out of 7194 genes, 18.2%	2.68e-13	Unigene12965, Unigene10958, Unigene9545, Unigene4711, Unigene5261, Unigene17679, Unigene9798, Unigene3674, Unigene22414, Unigene4204, Unigene9953, Unigene21557, Unigene21823, Unigene10482, Unigene10359, Unigene10899, Unigene10442, Unigene11090, Unigene5133, Unigene5000, CL906.Contig1, Unigene9943, Unigene10497, Unigene10269, Unigene10619, Unigene19563, CL22.Contig1, Unigene10368, Unigene4652, Uni…
	endoplasmic reticulum	18 out of 551 genes, 3.3%	71 out of 7194 genes, 1.0%	0.00067	Unigene18373, Unigene13377, Unigene3360, Unigene19563, Unigene1366, Unigene10503, Unigene10185, Unigene19342, Unigene10783, Unigene13327, Unigene10527, Unigene10703, Unigene21194, Unigene21477, Unigene3848, Unigene20442, Unigene9596, Unigene20582
	ribosomal subunit	24 out of 551 genes, 4.4%	117 out of 7194 genes, 1.6%	0.00103	Unigene10923, Unigene9545, Unigene13191, Unigene12052, Unigene17679, Unigene9798, Unigene10626, Unigene9949, Unigene10544, Unigene10234, Unigene12021, Unigene9639, Unigene10788, Unigene9990, Unigene10402, Unigene10482, Unigene11090, Unigene10852, Unigene9462, Unigene9663, Unigene10662, Unigene19798, Unigene11093, Unigene3931
	ribosome	25 out of 551 genes, 4.5%	129 out of 7194 genes, 1.8%	0.00191	Unigene10923, Unigene9545, Unigene13191, Unigene12052, Unigene17679, Unigene9798, Unigene10626, Unigene9949, Unigene10544, Unigene10234, Unigene12021, Unigene9639, Unigene10788, Unigene9990, Unigene10402, Unigene10482, Unigene11090, Unigene10852, Unigene9462, Unigene9663, Unigene10117, Unigene10662, Unigene19798, Unigene11093, Unigene3931
	endoplasmic reticulum membrane	12 out of 551 genes, 2.2%	39 out of 7194 genes, 0.5%	0.00335	Unigene18373, Unigene13377, Unigene3360, Unigene10503, Unigene19342, Unigene10783, Unigene13327, Unigene3848, Unigene10527, Unigene20442, Unigene10703, Unigene9596
	large ribosomal subunit	16 out of 551 genes, 2.9%	66 out of 7194 genes, 0.9%	0.00424	Unigene10923, Unigene9545, Unigene13191, Unigene17679, Unigene9798, Unigene9949, Unigene10544, Unigene10234, Unigene12021, Unigene9990, Unigene10402, Unigene10482, Unigene10852, Unigene9462, Unigene9663, Unigene19798
	endoplasmic reticulum part	13 out of 551 genes, 2.4%	47 out of 7194 genes, 0.7%	0.00543	Unigene18373, Unigene13377, Unigene3360, Unigene1366, Unigene10503, Unigene19342, Unigene10783, Unigene13327, Unigene3848, Unigene10527, Unigene20442, Unigene10703, Unigene9596
	nuclear membrane-endoplasmic reticulum network	12 out of 551 genes, 2.2%	42 out of 7194 genes, 0.6%	0.00766	Unigene18373, Unigene13377, Unigene3360, Unigene10503, Unigene19342, Unigene10783, Unigene13327, Unigene3848, Unigene10527, Unigene20442, Unigene10703, Unigene9596
	organelle membrane	42 out of 551 genes, 7.6%	327 out of 7194 genes, 4.5%	0.08962	Unigene13377, Unigene3360, Unigene21016, Unigene4204, Unigene10703, Unigene12054, Unigene9554, Unigene10899, Unigene12039, Unigene958, Unigene10508, Unigene5173, Unigene3453, Unigene10497, Unigene20442, Unigene22233, Unigene9596, Unigene18373, Unigene21333, Unigene24553, Unigene10503, Unigene10530, Unigene9583, Unigene19342, Unigene10836, Unigene13327, Unigene10783, Unigene10772, Unigene6856, Uni…
	microtubule cytoskeleton	61 out of 551 genes, 11.1%	529 out of 7194 genes, 7.4%	0.10481	Unigene3084, Unigene5261, Unigene18353, Unigene21016, Unigene17629, Unigene9704, Unigene10885, Unigene9977, Unigene10865, Unigene21926, Unigene10379, Unigene10832, Unigene4420, Unigene9684, Unigene9678, Unigene9603, Unigene10511, Unigene10442, Unigene9572, Unigene4161, Unigene20653, Unigene5133, Unigene3800, CL804.Contig1, Unigene10534, Unigene5000, Unigene11033, Unigene21350, CL717.Contig1, Unig…
	intracellular part	388 out of 551 genes, 70.4%	4618 out of 7194 genes, 64.2%	0.12649	Unigene12965, Unigene10958, Unigene9545, Unigene5261, Unigene17679, Unigene12878, Unigene3949, Unigene13566, Unigene12469, Unigene5129, Unigene4204, Unigene21823, Unigene10359, Unigene997, Unigene3002, CL906.Contig1, Unigene10269, Unigene8877, Unigene10606, Unigene10619, Unigene10782, Unigene10529, Unigene19563, Unigene19128, Unigene10368, Unigene4652, Unigene10987, Unigene3427, Unigene10667, Uni…
	myosin II complex	4 out of 551 genes, 0.7%	7 out of 7194 genes, 0.1%	0.16008	Unigene9632, CL186.Contig1, Unigene12014, Unigene10152
	endomembrane system	32 out of 551 genes, 5.8%	239 out of 7194 genes, 3.3%	0.20233	Unigene18373, CL879.Contig1, Unigene13377, Unigene3360, Unigene23333, Unigene24553, Unigene5261, Unigene10503, Unigene19342, Unigene10783, Unigene13327, Unigene17629, Unigene26713, Unigene10527, Unigene6856, Unigene4204, Unigene10703, Unigene4961, Unigene7360, Unigene10432, Unigene21477, Unigene958, Unigene3848, Unigene17012, Unigene5173, Unigene21824, Unigene10916, Unigene11010, Unigene3453, Uni…
	Golgi apparatus part	14 out of 551 genes, 2.5%	76 out of 7194 genes, 1.1%	0.26723	Unigene12455, Unigene23333, Unigene24553, Unigene20450, Unigene958, Unigene10282, Unigene17012, Unigene10916, Unigene6856, Unigene12738, Unigene3453, Unigene3410, Unigene10269, Unigene4204
	Golgi apparatus	14 out of 551 genes, 2.5%	80 out of 7194 genes, 1.1%	0.44176	Unigene12455, Unigene23333, Unigene24553, Unigene20450, Unigene958, Unigene10282, Unigene17012, Unigene10916, Unigene6856, Unigene12738, Unigene3453, Unigene3410, Unigene10269, Unigene4204
	mitochondrial respiratory chain	8 out of 551 genes, 1.5%	33 out of 7194 genes, 0.5%	0.4552	Unigene10772, Unigene9583, Unigene10311, Unigene12039, Unigene10899, Unigene10530, Unigene10497, Unigene10586
	respiratory chain	8 out of 551 genes, 1.5%	33 out of 7194 genes, 0.5%	0.4552	Unigene10772, Unigene9583, Unigene10311, Unigene12039, Unigene10899, Unigene10530, Unigene10497, Unigene10586
	intracellular	389 out of 551 genes, 70.6%	4699 out of 7194 genes, 65.3%	0.57661	Unigene12965, Unigene10958, Unigene9545, Unigene5261, Unigene17679, Unigene12878, Unigene3949, Unigene13566, Unigene12469, Unigene5129, Unigene4204, Unigene21823, Unigene10359, Unigene997, Unigene3002, CL906.Contig1, Unigene10269, Unigene8877, Unigene10606, Unigene10619, Unigene10782, Unigene10529, Unigene19563, Unigene19128, Unigene10368, Unigene4652, Unigene10987, Unigene3427, Unigene10667, Uni…
	cytoskeleton	71 out of 551 genes, 12.9%	685 out of 7194 genes, 9.5%	0.69492	Unigene5261, Unigene18353, Unigene9953, Unigene10379, Unigene4420, Unigene10442, Unigene4161, Unigene20653, Unigene5133, Unigene3002, Unigene10534, Unigene5000, Unigene12014, Unigene21350, Unigene22344, Unigene3545, Unigene10270, Unigene9639, Unigene10272, Unigene9988, Unigene9710, Unigene3325, Unigene10417, CL186.Contig1, Unigene20514, Unigene9747, Unigene9632, Unigene3084, Unigene21016, Unigene…
	myosin complex	5 out of 551 genes, 0.9%	16 out of 7194 genes, 0.2%	0.89972	Unigene9632, CL186.Contig1, Unigene12014, Unigene21350, Unigene10152
	cullin-RING ubiquitin ligase complex	5 out of 551 genes, 0.9%	16 out of 7194 genes, 0.2%	0.89972	Unigene5093, Unigene3486, Unigene26264, Unigene3949, Unigene20386
	translocon complex	2 out of 551 genes, 0.4%	2 out of 7194 genes, 0.0%	0.94874	Unigene10503, Unigene10527
	transport vesicle	4 out of 551 genes, 0.7%	11 out of 7194 genes, 0.2%	1	Unigene5173, CL906.Contig1, Unigene4204, Unigene10269
	intrinsic to organelle membrane	5 out of 551 genes, 0.9%	17 out of 7194 genes, 0.2%	1	Unigene4687, Unigene10503, Unigene9921, Unigene20442, Unigene958
	ribonucleoprotein complex	55 out of 551 genes, 10.0%	519 out of 7194 genes, 7.2%	1	Unigene10923, Unigene9545, Unigene13191, Unigene18426, CL726.Contig1, Unigene3224, Unigene12052, Unigene17679, Unigene9798, Unigene10626, Unigene13566, Unigene19704, Unigene10234, Unigene13072, Unigene21335, Unigene19831, Unigene12021, Unigene10402, Unigene4786, Unigene10482, Unigene22228, Unigene10511, Unigene11090, Unigene997, Unigene21616, Unigene8877, Unigene19798, Unigene10619, Unigene3825, …
	cytoplasmic vesicle	19 out of 551 genes, 3.4%	138 out of 7194 genes, 1.9%	1	Unigene4306, Unigene4623, Unigene19720, Unigene21851, Unigene4204, Unigene4961, Unigene21557, Unigene21823, CL804.Contig1, Unigene10282, CL906.Contig1, Unigene5173, Unigene17012, Unigene4008, Unigene21824, Unigene10916, Unigene21350, Unigene3453, Unigene10269
	mitochondrial membrane part	9 out of 551 genes, 1.6%	49 out of 7194 genes, 0.7%	1	Unigene9583, Unigene10311, Unigene12039, Unigene10899, Unigene10530, Unigene9921, Unigene10772, Unigene10497, Unigene10586
	cytoplasmic membrane-bounded vesicle	18 out of 551 genes, 3.3%	133 out of 7194 genes, 1.8%	1	Unigene4306, Unigene4623, Unigene19720, Unigene21851, Unigene4204, Unigene4961, Unigene21557, Unigene21823, CL804.Contig1, Unigene10282, CL906.Contig1, Unigene5173, Unigene17012, Unigene21824, Unigene10916, Unigene21350, Unigene3453, Unigene10269
	membrane-bounded vesicle	18 out of 551 genes, 3.3%	133 out of 7194 genes, 1.8%	1	Unigene4306, Unigene4623, Unigene19720, Unigene21851, Unigene4204, Unigene4961, Unigene21557, Unigene21823, CL804.Contig1, Unigene10282, CL906.Contig1, Unigene5173, Unigene17012, Unigene21824, Unigene10916, Unigene21350, Unigene3453, Unigene10269
	rough endoplasmic reticulum	3 out of 551 genes, 0.5%	7 out of 7194 genes, 0.1%	1	Unigene18373, Unigene10503, Unigene10527
	rough endoplasmic reticulum membrane	3 out of 551 genes, 0.5%	7 out of 7194 genes, 0.1%	1	Unigene18373, Unigene10503, Unigene10527
	organelle envelope	28 out of 551 genes, 5.1%	236 out of 7194 genes, 3.3%	1	CL879.Contig1, Unigene5261, Unigene9583, Unigene10530, Unigene21016, Unigene10836, Unigene17629, Unigene10772, Unigene19818, Unigene10586, Unigene331, Unigene12054, Unigene22242, Unigene10899, Unigene7360, Unigene12039, Unigene10311, Unigene10052, Unigene10532, Unigene10432, Unigene9921, Unigene10508, Unigene969, Unigene10916, Unigene11010, Unigene10497, Unigene22233, Unigene19378
	ubiquitin ligase complex	8 out of 551 genes, 1.5%	43 out of 7194 genes, 0.6%	1	Unigene12893, Unigene19387, Unigene5093, Unigene4151, Unigene3486, Unigene26264, Unigene3949, Unigene20386
	vesicle	20 out of 551 genes, 3.6%	156 out of 7194 genes, 2.2%	1	Unigene4306, Unigene4623, Unigene19720, Unigene21851, Unigene4204, Unigene4961, Unigene21557, Unigene21823, Unigene958, CL804.Contig1, Unigene10282, CL906.Contig1, Unigene5173, Unigene17012, Unigene4008, Unigene21824, Unigene10916, Unigene21350, Unigene3453, Unigene10269
	intracellular organelle part	150 out of 551 genes, 27.2%	1681 out of 7194 genes, 23.4%	1	Unigene9545, Unigene5261, Unigene17679, Unigene12878, Unigene9798, Unigene10688, Unigene13566, Unigene20355, Unigene21335, Unigene4204, Unigene10482, Unigene22228, Unigene10899, Unigene11090, Unigene5133, Unigene997, Unigene5000, Unigene12014, Unigene10497, Unigene10269, Unigene8877, Unigene10782, Unigene19128, Unigene10783, Unigene10667, Unigene10772, Unigene10527, Unigene10270, Unigene19818, Un…
	macromolecular complex	152 out of 551 genes, 27.6%	1708 out of 7194 genes, 23.7%	1	Unigene9545, Unigene3024, Unigene3224, Unigene17679, Unigene9798, Unigene10688, Unigene3949, Unigene13566, Unigene20355, Unigene21335, Unigene20386, Unigene21557, Unigene10482, Unigene22228, Unigene10442, Unigene11090, Unigene997, Unigene5000, Unigene3740, Unigene12014, Unigene8877, Unigene10619, Unigene10782, Unigene19128, Unigene4652, Unigene3486, Unigene19671, Unigene19352, Unigene10833, Unige…
	non-membrane-bounded organelle	115 out of 551 genes, 20.9%	1262 out of 7194 genes, 17.5%	1	Unigene9545, Unigene13191, Unigene5261, Unigene18353, Unigene12052, Unigene17679, Unigene12878, Unigene9798, Unigene10688, Unigene20355, Unigene12021, Unigene9953, Unigene10379, Unigene4420, Unigene10482, Unigene19431, Unigene12218, Unigene10442, Unigene4161, Unigene20653, Unigene11090, Unigene5133, Unigene3002, Unigene10534, Unigene953, Unigene5000, Unigene12014, Unigene21350, Unigene10782, Unig…
	intracellular non-membrane-bounded organelle	115 out of 551 genes, 20.9%	1262 out of 7194 genes, 17.5%	1	Unigene9545, Unigene13191, Unigene5261, Unigene18353, Unigene12052, Unigene17679, Unigene12878, Unigene9798, Unigene10688, Unigene20355, Unigene12021, Unigene9953, Unigene10379, Unigene4420, Unigene10482, Unigene19431, Unigene12218, Unigene10442, Unigene4161, Unigene20653, Unigene11090, Unigene5133, Unigene3002, Unigene10534, Unigene953, Unigene5000, Unigene12014, Unigene21350, Unigene10782, Unig…
	extrinsic to plasma membrane	5 out of 551 genes, 0.9%	22 out of 7194 genes, 0.3%	1	Unigene8269, Unigene10757, Unigene12377, Unigene20474, Unigene10436
	envelope	28 out of 551 genes, 5.1%	249 out of 7194 genes, 3.5%	1	CL879.Contig1, Unigene5261, Unigene9583, Unigene10530, Unigene21016, Unigene10836, Unigene17629, Unigene10772, Unigene19818, Unigene10586, Unigene331, Unigene12054, Unigene22242, Unigene10899, Unigene7360, Unigene12039, Unigene10311, Unigene10052, Unigene10532, Unigene10432, Unigene9921, Unigene10508, Unigene969, Unigene10916, Unigene11010, Unigene10497, Unigene22233, Unigene19378
	proteasome complex	5 out of 551 genes, 0.9%	23 out of 7194 genes, 0.3%	1	Unigene10431, Unigene9982, Unigene10913, Unigene10886, Unigene10551
	ER to Golgi transport vesicle membrane	2 out of 551 genes, 0.4%	4 out of 7194 genes, 0.1%	1	Unigene5173, Unigene4204
	signal recognition particle	2 out of 551 genes, 0.4%	4 out of 7194 genes, 0.1%	1	Unigene1134, Unigene10619
	mitochondrial inner membrane	9 out of 551 genes, 1.6%	59 out of 7194 genes, 0.8%	1	Unigene9583, Unigene10311, Unigene12039, Unigene10899, Unigene10530, Unigene9921, Unigene10772, Unigene10497, Unigene10586
	organelle part	155 out of 551 genes, 28.1%	1784 out of 7194 genes, 24.8%	1	Unigene9545, Unigene5261, Unigene17679, Unigene12878, Unigene9798, Unigene10688, Unigene13566, Unigene20355, Unigene21335, Unigene4204, Unigene9953, Unigene10482, Unigene22228, Unigene10899, Unigene11090, Unigene5133, Unigene997, Unigene5000, Unigene12014, Unigene10497, Unigene10269, Unigene8877, Unigene10782, Unigene19128, Unigene10783, Unigene10667, Unigene10772, Unigene10527, Unigene10270, Uni…
	small ribosomal subunit	8 out of 551 genes, 1.5%	50 out of 7194 genes, 0.7%	1	Unigene12052, Unigene10662, Unigene9639, Unigene10626, Unigene10788, Unigene11093, Unigene3931, Unigene11090
	mitochondrial envelope	12 out of 551 genes, 2.2%	91 out of 7194 genes, 1.3%	1	Unigene9583, Unigene10311, Unigene12039, Unigene10899, Unigene10530, Unigene9921, Unigene10508, Unigene10772, Unigene969, Unigene10497, Unigene19818, Unigene10586
	organelle inner membrane	16 out of 551 genes, 2.9%	132 out of 7194 genes, 1.8%	1	Unigene12054, Unigene9583, Unigene10311, Unigene12039, Unigene10899, Unigene10530, Unigene21016, Unigene10052, Unigene9921, Unigene10836, Unigene10772, Unigene10497, Unigene10586, Unigene331, Unigene22233, Unigene19378
	chromatin assembly complex	3 out of 551 genes, 0.5%	11 out of 7194 genes, 0.2%	1	Unigene10910, Unigene22176, Unigene16799
	rhabdomere	3 out of 551 genes, 0.5%	11 out of 7194 genes, 0.2%	1	Unigene8269, Unigene3597, Unigene20474
	proteasome core complex	2 out of 551 genes, 0.4%	5 out of 7194 genes, 0.1%	1	Unigene10886, Unigene10551
	muscle myosin complex	2 out of 551 genes, 0.4%	5 out of 7194 genes, 0.1%	1	CL186.Contig1, Unigene10152
	ER to Golgi transport vesicle	2 out of 551 genes, 0.4%	5 out of 7194 genes, 0.1%	1	Unigene5173, Unigene4204
	vesicle membrane	5 out of 551 genes, 0.9%	28 out of 7194 genes, 0.4%	1	Unigene4961, Unigene5173, Unigene21824, Unigene3453, Unigene4204
	extrinsic to membrane	5 out of 551 genes, 0.9%	28 out of 7194 genes, 0.4%	1	Unigene8269, Unigene10757, Unigene12377, Unigene20474, Unigene10436
	cytoplasmic vesicle membrane	5 out of 551 genes, 0.9%	28 out of 7194 genes, 0.4%	1	Unigene4961, Unigene5173, Unigene21824, Unigene3453, Unigene4204
	coated vesicle membrane	5 out of 551 genes, 0.9%	28 out of 7194 genes, 0.4%	1	Unigene4961, Unigene5173, Unigene21824, Unigene3453, Unigene4204
	cytoplasmic vesicle part	5 out of 551 genes, 0.9%	28 out of 7194 genes, 0.4%	1	Unigene4961, Unigene5173, Unigene21824, Unigene3453, Unigene4204
	microbody	7 out of 551 genes, 1.3%	46 out of 7194 genes, 0.6%	1	Unigene4687, Unigene4711, Unigene21769, CL22.Contig1, Unigene18353, Unigene4324, Unigene20877
	mitochondrial membrane	10 out of 551 genes, 1.8%	77 out of 7194 genes, 1.1%	1	Unigene9583, Unigene10311, Unigene12039, Unigene10899, Unigene10530, Unigene9921, Unigene10508, Unigene10772, Unigene10497, Unigene10586
	intrinsic to endoplasmic reticulum membrane	2 out of 551 genes, 0.4%	6 out of 7194 genes, 0.1%	1	Unigene10503, Unigene20442
	microbody part	2 out of 551 genes, 0.4%	6 out of 7194 genes, 0.1%	1	Unigene4687, Unigene21769
	peroxisomal part	2 out of 551 genes, 0.4%	6 out of 7194 genes, 0.1%	1	Unigene4687, Unigene21769
	nuclear body	4 out of 551 genes, 0.7%	22 out of 7194 genes, 0.3%	1	Unigene10222, Unigene4786, Unigene21692, Unigene4814
	nuclear chromatin	5 out of 551 genes, 0.9%	32 out of 7194 genes, 0.4%	1	Unigene20355, Unigene19431, Unigene12878, Unigene4613, Unigene20176
	spindle pole	2 out of 551 genes, 0.4%	7 out of 7194 genes, 0.1%	1	Unigene5133, Unigene9678
	nuclear speck	2 out of 551 genes, 0.4%	7 out of 7194 genes, 0.1%	1	Unigene10222, Unigene4814
	germ cell nucleus	2 out of 551 genes, 0.4%	7 out of 7194 genes, 0.1%	1	Unigene3839, Unigene13521
	intracellular organelle	304 out of 551 genes, 55.2%	3774 out of 7194 genes, 52.5%	1	Unigene12965, Unigene9545, Unigene5261, Unigene17679, Unigene12878, Unigene13566, Unigene12469, Unigene5129, Unigene4204, Unigene21823, Unigene997, Unigene3002, CL906.Contig1, Unigene10269, Unigene8877, Unigene10606, Unigene10782, Unigene10529, Unigene19563, Unigene19128, Unigene4652, Unigene10987, Unigene3427, Unigene10667, Unigene10772, Unigene10527, Unigene10270, Unigene10272, Unigene19818, Un…
	lytic vacuole	5 out of 551 genes, 0.9%	34 out of 7194 genes, 0.5%	1	Unigene12965, Unigene21414, Unigene9943, Unigene20659, Unigene10513
	coated vesicle	11 out of 551 genes, 2.0%	96 out of 7194 genes, 1.3%	1	Unigene4306, Unigene4961, Unigene21557, Unigene21823, Unigene19720, Unigene21851, CL804.Contig1, Unigene5173, Unigene21824, Unigene3453, Unigene4204
	transport vesicle membrane	2 out of 551 genes, 0.4%	8 out of 7194 genes, 0.1%	1	Unigene5173, Unigene4204
	histone deacetylase complex	2 out of 551 genes, 0.4%	9 out of 7194 genes, 0.1%	1	Unigene20355, Unigene3054
	peroxisome	2 out of 551 genes, 0.4%	9 out of 7194 genes, 0.1%	1	Unigene4687, Unigene21769
	Golgi-associated vesicle	2 out of 551 genes, 0.4%	9 out of 7194 genes, 0.1%	1	Unigene17012, Unigene10916
	actin filament	2 out of 551 genes, 0.4%	9 out of 7194 genes, 0.1%	1	Unigene20514, Unigene21350
	organelle	304 out of 551 genes, 55.2%	3813 out of 7194 genes, 53.0%	1	Unigene12965, Unigene9545, Unigene5261, Unigene17679, Unigene12878, Unigene13566, Unigene12469, Unigene5129, Unigene4204, Unigene21823, Unigene997, Unigene3002, CL906.Contig1, Unigene10269, Unigene8877, Unigene10606, Unigene10782, Unigene10529, Unigene19563, Unigene19128, Unigene4652, Unigene10987, Unigene3427, Unigene10667, Unigene10772, Unigene10527, Unigene10270, Unigene10272, Unigene19818, Un…
	vesicle coat	3 out of 551 genes, 0.5%	18 out of 7194 genes, 0.3%	1	Unigene4961, Unigene21824, Unigene3453
	nuclear chromosome part	5 out of 551 genes, 0.9%	38 out of 7194 genes, 0.5%	1	Unigene20355, Unigene19431, Unigene12878, Unigene4613, Unigene20176
	mitochondrial part	16 out of 551 genes, 2.9%	162 out of 7194 genes, 2.3%	1	Unigene10228, Unigene9583, Unigene10530, Unigene10667, Unigene10772, Unigene22440, Unigene19818, Unigene10586, Unigene10899, Unigene12039, Unigene10311, Unigene9921, Unigene10508, Unigene969, Unigene10497, Unigene10679
	protein complex	90 out of 551 genes, 16.3%	1072 out of 7194 genes, 14.9%	1	Unigene4706, Unigene3024, Unigene19720, Unigene10688, Unigene3949, Unigene3980, Unigene20355, Unigene22202, Unigene20386, Unigene21557, Unigene12218, Unigene10442, Unigene19714, Unigene5000, Unigene3740, Unigene12014, Unigene21350, Unigene18695, Unigene3453, Unigene3240, Unigene10782, Unigene13105, Unigene4652, Unigene3486, Unigene19671, Unigene17948, Unigene26264, Unigene6327, Unigene19352, Unig…
	nuclear chromosome	7 out of 551 genes, 1.3%	64 out of 7194 genes, 0.9%	1	Unigene20355, Unigene953, Unigene19431, Unigene12878, Unigene10688, Unigene4613, Unigene20176
	adherens junction	7 out of 551 genes, 1.3%	65 out of 7194 genes, 0.9%	1	Unigene3587, Unigene19195, CL801.Contig1, Unigene21588, Unigene10757, Unigene9953, Unigene10436
	actin cytoskeleton	11 out of 551 genes, 2.0%	111 out of 7194 genes, 1.5%	1	Unigene9632, Unigene3916, Unigene3002, CL186.Contig1, Unigene20514, Unigene12014, Unigene21350, Unigene5045, Unigene10152, Unigene10379, Unigene4631
	RNAi effector complex	2 out of 551 genes, 0.4%	12 out of 7194 genes, 0.2%	1	CL726.Contig1, Unigene10511
	mitochondrion	16 out of 551 genes, 2.9%	171 out of 7194 genes, 2.4%	1	Unigene10228, Unigene9583, Unigene10530, Unigene10667, Unigene10772, Unigene22440, Unigene19818, Unigene10586, Unigene10899, Unigene12039, Unigene10311, Unigene9921, Unigene10508, Unigene969, Unigene10497, Unigene10679
	protein serine/threonine phosphatase complex	3 out of 551 genes, 0.5%	23 out of 7194 genes, 0.3%	1	Unigene5000, Unigene10833, Unigene3700
	Golgi membrane	3 out of 551 genes, 0.5%	24 out of 7194 genes, 0.3%	1	Unigene24553, Unigene6856, Unigene958
	proteasome accessory complex	2 out of 551 genes, 0.4%	14 out of 7194 genes, 0.2%	1	Unigene10431, Unigene9982
	chromosome, centromeric region	4 out of 551 genes, 0.7%	36 out of 7194 genes, 0.5%	1	Unigene5133, Unigene9678, Unigene10688, Unigene4613
	sarcomere	4 out of 551 genes, 0.7%	36 out of 7194 genes, 0.5%	1	CL186.Contig1, Unigene10757, Unigene10152, Unigene9953
	vacuole	5 out of 551 genes, 0.9%	48 out of 7194 genes, 0.7%	1	Unigene12965, Unigene21414, Unigene9943, Unigene20659, Unigene10513
	cell-substrate adherens junction	5 out of 551 genes, 0.9%	48 out of 7194 genes, 0.7%	1	Unigene3587, Unigene19195, CL801.Contig1, Unigene21588, Unigene9953
	cell-substrate junction	5 out of 551 genes, 0.9%	48 out of 7194 genes, 0.7%	1	Unigene3587, Unigene19195, CL801.Contig1, Unigene21588, Unigene9953
	nuclear envelope	6 out of 551 genes, 1.1%	60 out of 7194 genes, 0.8%	1	Unigene17629, CL879.Contig1, Unigene5261, Unigene7360, Unigene11010, Unigene10432
	myofibril	4 out of 551 genes, 0.7%	38 out of 7194 genes, 0.5%	1	CL186.Contig1, Unigene10757, Unigene10152, Unigene9953
	contractile fiber part	4 out of 551 genes, 0.7%	39 out of 7194 genes, 0.5%	1	CL186.Contig1, Unigene10757, Unigene10152, Unigene9953
	condensed nuclear chromosome	2 out of 551 genes, 0.4%	16 out of 7194 genes, 0.2%	1	Unigene10688, Unigene4613
	intercellular bridge	4 out of 551 genes, 0.7%	40 out of 7194 genes, 0.6%	1	Unigene5133, Unigene3800, Unigene9941, Unigene21350
	extracellular region	15 out of 551 genes, 2.7%	177 out of 7194 genes, 2.5%	1	Unigene20802, Unigene21039, Unigene9941, Unigene12387, Unigene18450, Unigene10999, Unigene10796, Unigene16586, Unigene5133, Unigene3800, Unigene3834, CL907.Contig1, Unigene21350, Unigene3580, Unigene10730
	basolateral plasma membrane	5 out of 551 genes, 0.9%	53 out of 7194 genes, 0.7%	1	Unigene3587, Unigene19195, CL801.Contig1, Unigene21588, Unigene9953
	contractile fiber	4 out of 551 genes, 0.7%	42 out of 7194 genes, 0.6%	1	CL186.Contig1, Unigene10757, Unigene10152, Unigene9953
	membrane coat	3 out of 551 genes, 0.5%	32 out of 7194 genes, 0.4%	1	Unigene4961, Unigene21824, Unigene3453
	coated membrane	3 out of 551 genes, 0.5%	32 out of 7194 genes, 0.4%	1	Unigene4961, Unigene21824, Unigene3453
	polytene chromosome	7 out of 551 genes, 1.3%	84 out of 7194 genes, 1.2%	1	Unigene20355, Unigene5232, Unigene19431, Unigene12878, Unigene12218, Unigene4613, Unigene20176
	extracellular region part	13 out of 551 genes, 2.4%	162 out of 7194 genes, 2.3%	1	Unigene20802, Unigene21039, Unigene9941, Unigene12387, Unigene18450, Unigene10999, Unigene5133, Unigene3800, Unigene3834, CL907.Contig1, Unigene21350, Unigene3580, Unigene10730
	chromatin remodeling complex	4 out of 551 genes, 0.7%	46 out of 7194 genes, 0.6%	1	Unigene20355, Unigene3054, Unigene22176, Unigene16799
	cell-cell adherens junction	2 out of 551 genes, 0.4%	21 out of 7194 genes, 0.3%	1	Unigene10757, Unigene10436
	clathrin-coated vesicle	6 out of 551 genes, 1.1%	74 out of 7194 genes, 1.0%	1	Unigene4306, CL804.Contig1, Unigene21557, Unigene21823, Unigene19720, Unigene21851
	small nuclear ribonucleoprotein complex	5 out of 551 genes, 0.9%	61 out of 7194 genes, 0.8%	1	Unigene4479, Unigene21335, Unigene19831, Unigene8877, Unigene21259
	proton-transporting V-type ATPase complex	2 out of 551 genes, 0.4%	22 out of 7194 genes, 0.3%	1	Unigene10323, Unigene9751
	membrane-bounded organelle	233 out of 551 genes, 42.3%	3045 out of 7194 genes, 42.3%	1	Unigene12965, Unigene4711, Unigene5261, Unigene12878, Unigene5308, Unigene10688, Unigene13566, Unigene20355, Unigene12469, Unigene21335, Unigene5129, Unigene4204, Unigene21557, Unigene21823, Unigene21601, Unigene22228, Unigene10899, Unigene26182, Unigene5133, Unigene997, Unigene5000, CL906.Contig1, Unigene9650, Unigene9943, Unigene10497, Unigene10269, Unigene8877, Unigene10606, Unigene10782, Unig…
	I band	2 out of 551 genes, 0.4%	23 out of 7194 genes, 0.3%	1	Unigene10757, Unigene9953
	cell body	4 out of 551 genes, 0.7%	50 out of 7194 genes, 0.7%	1	Unigene10276, Unigene9678, Unigene17679, Unigene12021
	intracellular membrane-bounded organelle	226 out of 551 genes, 41.0%	2960 out of 7194 genes, 41.1%	1	Unigene12965, Unigene4711, Unigene5261, Unigene12878, Unigene5308, Unigene10688, Unigene13566, Unigene20355, Unigene12469, Unigene21335, Unigene5129, Unigene4204, Unigene21557, Unigene21823, Unigene21601, Unigene22228, Unigene10899, Unigene26182, Unigene5133, Unigene997, Unigene5000, CL906.Contig1, Unigene9650, Unigene9943, Unigene10497, Unigene10269, Unigene8877, Unigene10606, Unigene10782, Unig…
	spliceosomal complex	20 out of 551 genes, 3.6%	267 out of 7194 genes, 3.7%	1	Unigene18426, Unigene3825, Unigene19128, Unigene13566, Unigene19704, Unigene13072, Unigene21335, Unigene19831, Unigene19574, Unigene4951, Unigene10222, Unigene4786, Unigene4479, Unigene22228, Unigene5058, Unigene997, Unigene21616, Unigene8877, Unigene4851, Unigene21259
	anchoring junction	8 out of 551 genes, 1.5%	107 out of 7194 genes, 1.5%	1	Unigene3587, Unigene19195, CL801.Contig1, Unigene21588, Unigene10757, Unigene2957, Unigene9953, Unigene10436
	vesicular fraction	2 out of 551 genes, 0.4%	26 out of 7194 genes, 0.4%	1	Unigene18094, Unigene9554
	cell cortex part	5 out of 551 genes, 0.9%	69 out of 7194 genes, 1.0%	1	Unigene3717, Unigene22414, Unigene18414, Unigene3492, Unigene21624
	membrane part	124 out of 551 genes, 22.5%	1652 out of 7194 genes, 23.0%	1	Unigene13377, Unigene3360, Unigene4623, Unigene4706, Unigene2957, Unigene3906, Unigene204, Unigene9953, Unigene20099, Unigene21588, Unigene10899, Unigene958, Unigene20474, Unigene9650, Unigene13733, Unigene3453, Unigene10497, Unigene10606, Unigene9596, Unigene18373, Unigene4703, Unigene9733, Unigene13602, Unigene21333, Unigene10368, Unigene13821, Unigene10530, Unigene22278, Unigene19533, Unigene3…
	spindle	3 out of 551 genes, 0.5%	42 out of 7194 genes, 0.6%	1	Unigene5133, Unigene4306, Unigene9678
	cell cortex	5 out of 551 genes, 0.9%	71 out of 7194 genes, 1.0%	1	Unigene3717, Unigene22414, Unigene18414, Unigene3492, Unigene21624
	mitochondrial lumen	5 out of 551 genes, 0.9%	73 out of 7194 genes, 1.0%	1	Unigene10667, Unigene10228, Unigene10311, Unigene22440, Unigene10679
	cell-cell junction	7 out of 551 genes, 1.3%	102 out of 7194 genes, 1.4%	1	Unigene20099, Unigene10757, Unigene2957, Unigene3884, Unigene10436, Unigene21072, Unigene4953
	cytoskeletal part	17 out of 551 genes, 3.1%	243 out of 7194 genes, 3.4%	1	Unigene4306, Unigene9632, Unigene10270, Unigene18908, Unigene9678, Unigene10532, Unigene9572, Unigene3916, Unigene5133, CL186.Contig1, Unigene5000, Unigene20514, Unigene10916, Unigene21350, Unigene12014, CL717.Contig1, Unigene10152
	cell periphery	30 out of 551 genes, 5.4%	421 out of 7194 genes, 5.9%	1	Unigene19195, Unigene8269, Unigene10757, Unigene2957, Unigene21072, Unigene3587, Unigene22414, Unigene4218, Unigene18414, Unigene5208, Unigene21058, Unigene3492, Unigene5045, Unigene9953, Unigene4953, CL801.Contig1, Unigene21588, Unigene20099, Unigene9941, Unigene20474, Unigene3800, Unigene3717, Unigene10501, Unigene16814, Unigene4008, Unigene3884, Unigene21624, Unigene12377, Unigene10436, Unigen…
	membrane fraction	2 out of 551 genes, 0.4%	31 out of 7194 genes, 0.4%	1	Unigene18094, Unigene9554
	cell junction	13 out of 551 genes, 2.4%	190 out of 7194 genes, 2.6%	1	Unigene19195, CL801.Contig1, Unigene20099, Unigene21588, Unigene10757, Unigene2957, Unigene21072, Unigene3587, Unigene4008, Unigene3884, Unigene9953, Unigene10436, Unigene4953
	microtubule organizing center	4 out of 551 genes, 0.7%	67 out of 7194 genes, 0.9%	1	Unigene5133, Unigene5000, Unigene10916, Unigene18908
	organellar large ribosomal subunit	2 out of 551 genes, 0.4%	36 out of 7194 genes, 0.5%	1	Unigene13191, Unigene19798
	microtubule associated complex	4 out of 551 genes, 0.7%	69 out of 7194 genes, 1.0%	1	Unigene9678, Unigene10270, Unigene9572, Unigene3916
	transcription factor complex	5 out of 551 genes, 0.9%	87 out of 7194 genes, 1.2%	1	Unigene10782, Unigene13105, Unigene3839, Unigene12725, Unigene17948
	plasma membrane part	23 out of 551 genes, 4.2%	351 out of 7194 genes, 4.9%	1	Unigene19195, Unigene8269, Unigene10757, Unigene2957, Unigene21072, Unigene3587, Unigene4218, Unigene5208, Unigene21058, Unigene9953, Unigene4953, CL801.Contig1, Unigene21588, Unigene20099, Unigene9941, Unigene20474, Unigene3800, Unigene16814, Unigene4008, Unigene3884, Unigene12377, Unigene1102, Unigene10436
	condensed chromosome	2 out of 551 genes, 0.4%	40 out of 7194 genes, 0.6%	1	Unigene10688, Unigene4613
	cell fraction	3 out of 551 genes, 0.5%	58 out of 7194 genes, 0.8%	1	Unigene18094, Unigene9554, Unigene22176
	integral to plasma membrane	3 out of 551 genes, 0.5%	58 out of 7194 genes, 0.8%	1	Unigene19195, Unigene16814, Unigene1102
	intrinsic to plasma membrane	3 out of 551 genes, 0.5%	58 out of 7194 genes, 0.8%	1	Unigene19195, Unigene16814, Unigene1102
	proton-transporting two-sector ATPase complex	2 out of 551 genes, 0.4%	42 out of 7194 genes, 0.6%	1	Unigene10323, Unigene9751
	apical junction complex	3 out of 551 genes, 0.5%	60 out of 7194 genes, 0.8%	1	Unigene20099, Unigene21072, Unigene4953
	nucleoplasm	13 out of 551 genes, 2.4%	217 out of 7194 genes, 3.0%	1	Unigene10222, Unigene10782, Unigene13105, Unigene4786, Unigene3839, Unigene17948, Unigene12218, Unigene20355, Unigene19714, Unigene21692, Unigene3054, Unigene12725, Unigene4814
	nucleoplasm part	13 out of 551 genes, 2.4%	217 out of 7194 genes, 3.0%	1	Unigene10222, Unigene10782, Unigene13105, Unigene4786, Unigene3839, Unigene17948, Unigene12218, Unigene20355, Unigene19714, Unigene21692, Unigene3054, Unigene12725, Unigene4814
	plasma membrane	23 out of 551 genes, 4.2%	366 out of 7194 genes, 5.1%	1	Unigene19195, Unigene8269, Unigene10757, Unigene2957, Unigene21072, Unigene3587, Unigene4218, Unigene5208, Unigene21058, Unigene9953, Unigene4953, CL801.Contig1, Unigene21588, Unigene20099, Unigene9941, Unigene20474, Unigene3800, Unigene16814, Unigene4008, Unigene3884, Unigene12377, Unigene1102, Unigene10436
	membrane	161 out of 551 genes, 29.2%	2251 out of 7194 genes, 31.3%	1	Unigene3024, Unigene2957, Unigene5224, Unigene4204, Unigene9953, Unigene20099, Unigene21588, Unigene10899, Unigene10960, Unigene9650, Unigene13733, Unigene10497, Unigene10606, Unigene4703, Unigene13602, Unigene10368, Unigene13821, Unigene20998, Unigene22278, Unigene19533, Unigene3797, Unigene20877, Unigene10783, Unigene3994, Unigene10772, Unigene10527, Unigene4687, Unigene9941, Unigene4832, Unige…
	apicolateral plasma membrane	3 out of 551 genes, 0.5%	64 out of 7194 genes, 0.9%	1	Unigene20099, Unigene21072, Unigene4953
	intrinsic to membrane	87 out of 551 genes, 15.8%	1266 out of 7194 genes, 17.6%	1	Unigene3360, Unigene4623, Unigene4706, Unigene3906, Unigene204, Unigene958, Unigene9650, Unigene13733, Unigene10606, Unigene9596, Unigene4703, Unigene9733, Unigene13602, Unigene21333, Unigene10368, Unigene13821, Unigene22278, Unigene3797, Unigene19533, CL966.Contig1, Unigene10185, Unigene20877, Unigene20450, Unigene22190, Unigene18395, Unigene18646, Unigene19612, Unigene6856, Unigene4951, Unigene…
	organellar ribosome	3 out of 551 genes, 0.5%	66 out of 7194 genes, 0.9%	1	Unigene13191, Unigene19798, Unigene3931
	cell	528 out of 551 genes, 95.8%	6955 out of 7194 genes, 96.7%	1	Unigene9545, Unigene17679, Unigene19337, Unigene4204, Unigene20099, Unigene997, CL906.Contig1, Unigene13733, Unigene10619, Unigene10529, Unigene19563, Unigene10368, Unigene13821, Unigene3597, Unigene10667, Unigene10833, Unigene10527, Unigene10270, Unigene10272, Unigene20075, Unigene19009, Unigene3976, Unigene9941, Unigene4832, Unigene3325, Unigene20174, Unigene19822, Unigene4336, Unigene21247, Un…
	cell part	528 out of 551 genes, 95.8%	6955 out of 7194 genes, 96.7%	1	Unigene9545, Unigene17679, Unigene19337, Unigene4204, Unigene20099, Unigene997, CL906.Contig1, Unigene13733, Unigene10619, Unigene10529, Unigene19563, Unigene10368, Unigene13821, Unigene3597, Unigene10667, Unigene10833, Unigene10527, Unigene10270, Unigene10272, Unigene20075, Unigene19009, Unigene3976, Unigene9941, Unigene4832, Unigene3325, Unigene20174, Unigene19822, Unigene4336, Unigene21247, Un…
	organelle lumen	27 out of 551 genes, 4.9%	440 out of 7194 genes, 6.1%	1	Unigene10782, Unigene13105, CL879.Contig1, Unigene10228, Unigene12878, Unigene10116, Unigene17948, Unigene10688, Unigene20176, Unigene20355, Unigene10667, Unigene12725, Unigene22440, Unigene10671, Unigene10222, Unigene4786, Unigene10311, Unigene3839, Unigene12218, Unigene19714, Unigene953, Unigene21692, Unigene3054, Unigene3418, Unigene4814, Unigene25233, Unigene10679
	intracellular organelle lumen	27 out of 551 genes, 4.9%	440 out of 7194 genes, 6.1%	1	Unigene10782, Unigene13105, CL879.Contig1, Unigene10228, Unigene12878, Unigene10116, Unigene17948, Unigene10688, Unigene20176, Unigene20355, Unigene10667, Unigene12725, Unigene22440, Unigene10671, Unigene10222, Unigene4786, Unigene10311, Unigene3839, Unigene12218, Unigene19714, Unigene953, Unigene21692, Unigene3054, Unigene3418, Unigene4814, Unigene25233, Unigene10679
	nuclear lumen	22 out of 551 genes, 4.0%	367 out of 7194 genes, 5.1%	1	Unigene10782, Unigene13105, CL879.Contig1, Unigene12878, Unigene10116, Unigene17948, Unigene10688, Unigene20176, Unigene20355, Unigene12725, Unigene10671, Unigene10222, Unigene4786, Unigene3839, Unigene12218, Unigene19714, Unigene953, Unigene21692, Unigene3054, Unigene3418, Unigene4814, Unigene25233
	chromatin	5 out of 551 genes, 0.9%	105 out of 7194 genes, 1.5%	1	Unigene20355, Unigene19431, Unigene12878, Unigene4613, Unigene20176
	nuclear part	51 out of 551 genes, 9.3%	784 out of 7194 genes, 10.9%	1	Unigene18426, Unigene5261, Unigene12878, Unigene10688, Unigene13566, Unigene17629, Unigene20355, Unigene19704, Unigene13072, Unigene21335, Unigene19831, Unigene4786, Unigene19431, Unigene22228, Unigene3839, Unigene12218, Unigene997, Unigene19714, Unigene953, Unigene21692, Unigene3418, Unigene21616, Unigene8877, Unigene10782, CL879.Contig1, Unigene13105, Unigene3825, Unigene19128, Unigene10116, Un…
	insoluble fraction	2 out of 551 genes, 0.4%	53 out of 7194 genes, 0.7%	1	Unigene18094, Unigene9554
	membrane-enclosed lumen	27 out of 551 genes, 4.9%	446 out of 7194 genes, 6.2%	1	Unigene10782, Unigene13105, CL879.Contig1, Unigene10228, Unigene12878, Unigene10116, Unigene17948, Unigene10688, Unigene20176, Unigene20355, Unigene10667, Unigene12725, Unigene22440, Unigene10671, Unigene10222, Unigene4786, Unigene10311, Unigene3839, Unigene12218, Unigene19714, Unigene953, Unigene21692, Unigene3054, Unigene3418, Unigene4814, Unigene25233, Unigene10679
	nucleus	52 out of 551 genes, 9.4%	815 out of 7194 genes, 11.3%	1	Unigene18426, Unigene5261, Unigene12878, Unigene10688, Unigene13566, Unigene17629, Unigene20355, Unigene19704, Unigene13072, Unigene21335, Unigene19831, Unigene4786, Unigene19431, Unigene22228, Unigene3839, Unigene12218, Unigene997, Unigene19714, Unigene953, Unigene21692, Unigene3418, Unigene21616, Unigene8877, Unigene10782, CL879.Contig1, Unigene13105, Unigene3825, Unigene19128, Unigene10116, Un…
	cell projection	10 out of 551 genes, 1.8%	198 out of 7194 genes, 2.8%	1	Unigene21318, Unigene10782, Unigene8269, Unigene9678, Unigene3597, Unigene20474, Unigene10276, Unigene9743, Unigene10916, Unigene10102
	chromosomal part	13 out of 551 genes, 2.4%	255 out of 7194 genes, 3.5%	1	Unigene5232, Unigene9678, Unigene19431, Unigene12878, Unigene10688, Unigene20176, Unigene5133, Unigene20355, Unigene953, Unigene3054, Unigene14772, Unigene4814, Unigene4613
	neuron projection	5 out of 551 genes, 0.9%	128 out of 7194 genes, 1.8%	1	Unigene10782, Unigene10276, Unigene9743, Unigene9678, Unigene10916
	integral to membrane	9 out of 551 genes, 1.6%	258 out of 7194 genes, 3.6%	1	Unigene19195, Unigene4500, Unigene3030, Unigene4987, Unigene21072, Unigene204, Unigene16814, Unigene1102, Unigene20582
	chromosome	16 out of 551 genes, 2.9%	385 out of 7194 genes, 5.4%	1	Unigene10782, Unigene5232, Unigene12878, Unigene10688, Unigene20176, Unigene20355, Unigene19431, Unigene9678, Unigene3839, Unigene12218, Unigene5133, Unigene3054, Unigene953, Unigene4814, Unigene14772, Unigene4613
Molecular function	structural molecule activity	46 out of 758 genes, 6.1%	256 out of 9504 genes, 2.7%	2.8e-05	Unigene10923, Unigene9545, Unigene13191, Unigene10603, Unigene12052, Unigene17679, Unigene9798, Unigene9541, Unigene10626, Unigene10615, Unigene10902, Unigene10234, Unigene12021, Unigene9929, Unigene10379, Unigene10402, Unigene10482, Unigene21117, Unigene9603, Unigene11090, Unigene10443, Unigene3284, Unigene3909, Unigene10414, Unigene12091, Unigene10891, Unigene9949, Unigene8986, Unigene10167, Un…
	catalytic activity	447 out of 758 genes, 59.0%	4839 out of 9504 genes, 50.9%	0.0005	Unigene4910, Unigene17679, Unigene12878, Unigene20833, Unigene20515, Unigene3949, CL249.Contig1, Unigene10677, Unigene22022, Unigene12869, Unigene3611, Unigene12469, Unigene22264, Unigene17510, Unigene22442, Unigene21419, Unigene20099, Unigene21588, Unigene20437, Unigene10359, Unigene19493, Unigene4619, Unigene3002, CL906.Contig1, Unigene10606, Unigene16753, Unigene19563, Unigene19128, Unigene105…
	peptidase activity, acting on L-amino acid peptides	59 out of 758 genes, 7.8%	449 out of 9504 genes, 4.7%	0.01916	Unigene16807, Unigene5050, Unigene21039, Unigene4870, Unigene10999, Unigene20833, Unigene3744, CL41.Contig1, Unigene9704, Unigene3834, CL807.Contig1, Unigene17510, Unigene3125, Unigene22405, Unigene24363, Unigene3630, Unigene20437, CL855.Contig1, Unigene4262, Unigene10119, Unigene18695, Unigene10063, Unigene10606, Unigene23318, Unigene10730, Unigene19432, Unigene10917, Unigene355, Unigene20562, U…
	exopeptidase activity	13 out of 758 genes, 1.7%	51 out of 9504 genes, 0.5%	0.03143	Unigene10873, Unigene21039, Unigene10316, Unigene20437, Unigene4870, CL855.Contig1, Unigene4340, Unigene4262, CL907.Contig1, Unigene23068, Unigene23318, Unigene10730, Unigene9685
	peptidase activity	62 out of 758 genes, 8.2%	489 out of 9504 genes, 5.1%	0.03568	Unigene16807, Unigene5050, Unigene21039, Unigene4870, Unigene10999, Unigene20833, Unigene3744, CL41.Contig1, Unigene9704, Unigene3834, CL807.Contig1, Unigene17510, Unigene3125, Unigene18718, Unigene22405, Unigene24363, Unigene3630, Unigene20437, CL855.Contig1, Unigene4262, Unigene10119, Unigene18695, Unigene10063, Unigene10606, Unigene23318, Unigene10730, Unigene19432, Unigene10917, Unigene355, U…
	oxidoreductase activity	60 out of 758 genes, 7.9%	470 out of 9504 genes, 4.9%	0.03778	Unigene4711, Unigene10307, Unigene18353, Unigene23290, Unigene17462, Unigene10872, Unigene10136, Unigene714, Unigene12469, CL1078.Contig1, Unigene4483, Unigene10665, Unigene10865, Unigene12641, Unigene12054, Unigene20347, Unigene12039, Unigene10899, Unigene18784, Unigene3720, Unigene22177, Unigene9650, Unigene10497, Unigene10500, Unigene10228, CL22.Contig1, Unigene10609, Unigene20809, Unigene1053…
	transferase activity, transferring hexosyl groups	19 out of 758 genes, 2.5%	102 out of 9504 genes, 1.1%	0.09297	Unigene12455, Unigene13377, Unigene19563, Unigene505, Unigene3797, Unigene19342, Unigene20450, Unigene13327, Unigene6856, Unigene22442, Unigene4951, Unigene10703, Unigene19822, Unigene21194, Unigene21477, Unigene958, Unigene9565, Unigene12738, Unigene3410
	macrolide binding	3 out of 758 genes, 0.4%	3 out of 9504 genes, 0.0%	0.1208	Unigene4404, Unigene3357, Unigene3597
	cyclohydrolase activity	3 out of 758 genes, 0.4%	3 out of 9504 genes, 0.0%	0.1208	Unigene5119, Unigene12469, Unigene12035
	transferase activity, transferring glycosyl groups	27 out of 758 genes, 3.6%	175 out of 9504 genes, 1.8%	0.15556	Unigene12455, Unigene13377, Unigene19563, Unigene24553, Unigene505, Unigene12878, Unigene3797, Unigene19342, Unigene20450, Unigene20176, Unigene13327, Unigene9922, Unigene24816, Unigene6856, Unigene22442, Unigene4951, Unigene10379, Unigene10703, Unigene20730, Unigene21194, Unigene19822, Unigene21477, Unigene958, Unigene9565, Unigene12738, Unigene3410, Unigene16753
	drug binding	5 out of 758 genes, 0.7%	11 out of 9504 genes, 0.1%	0.23409	Unigene4404, Unigene3357, Unigene3597, Unigene22741, Unigene4612
	structural constituent of cuticle	7 out of 758 genes, 0.9%	23 out of 9504 genes, 0.2%	0.37612	Unigene10414, Unigene10443, Unigene3284, Unigene21117, Unigene9929, Unigene10675, Unigene3709
	small protein activating enzyme activity	3 out of 758 genes, 0.4%	4 out of 9504 genes, 0.0%	0.45443	Unigene21024, Unigene3250, Unigene21601
	hydroxymethyl-, formyl- and related transferase activity	3 out of 758 genes, 0.4%	4 out of 9504 genes, 0.0%	0.45443	Unigene10088, Unigene3154, Unigene12035
	heme-copper terminal oxidase activity	5 out of 758 genes, 0.7%	14 out of 9504 genes, 0.1%	0.82885	Unigene12054, Unigene10899, Unigene9650, Unigene10872, Unigene331
	oxidoreductase activity, acting on the CH-NH group of donors, NAD or NADP as acceptor	3 out of 758 genes, 0.4%	5 out of 9504 genes, 0.1%	1	Unigene12469, Unigene20353, Unigene4341
	isoprenoid binding	4 out of 758 genes, 0.5%	10 out of 9504 genes, 0.1%	1	Unigene22047, Unigene22374, Unigene10621, Unigene3658
	GDP-dissociation inhibitor activity	2 out of 758 genes, 0.3%	2 out of 9504 genes, 0.0%	1	CL804.Contig1, Unigene10420
	oxidoreductase activity, acting on a sulfur group of donors, oxygen as acceptor	2 out of 758 genes, 0.3%	2 out of 9504 genes, 0.0%	1	Unigene10136, Unigene19818
	ribonucleoprotein binding	4 out of 758 genes, 0.5%	11 out of 9504 genes, 0.1%	1	Unigene9780, Unigene18373, Unigene10276, Unigene9810
	cofactor binding	12 out of 758 genes, 1.6%	72 out of 9504 genes, 0.8%	1	Unigene10088, Unigene20809, Unigene18353, Unigene13003, Unigene3720, Unigene18962, Unigene5083, Unigene9565, Unigene10667, Unigene4037, Unigene22263, Unigene20442
	protein transporter activity	7 out of 758 genes, 0.9%	32 out of 9504 genes, 0.3%	1	Unigene17629, Unigene10137, Unigene10508, Unigene5261, Unigene10503, Unigene10432, Unigene10185
	transferase activity, transferring acyl groups other than amino-acyl groups	12 out of 758 genes, 1.6%	73 out of 9504 genes, 0.8%	1	Unigene3899, Unigene12191, Unigene4129, Unigene3837, Unigene10677, Unigene10417, Unigene3848, Unigene22263, Unigene10572, Unigene22440, Unigene16799, Unigene4329
	RNA binding	41 out of 758 genes, 5.4%	361 out of 9504 genes, 3.8%	1	Unigene18426, CL726.Contig1, Unigene3224, Unigene12052, Unigene20467, Unigene9798, Unigene10677, Unigene10276, Unigene20723, Unigene21335, Unigene3899, Unigene4735, Unigene21692, Unigene14772, Unigene17549, Unigene13105, Unigene10428, Unigene3825, Unigene6327, Unigene20911, Unigene11058, Unigene22176, Unigene10671, Unigene9504, Unigene10341, Unigene10222, Unigene4990, Unigene9780, Unigene4479, Un…
	oxidoreductase activity, acting on the CH-NH group of donors	3 out of 758 genes, 0.4%	7 out of 9504 genes, 0.1%	1	Unigene12469, Unigene20353, Unigene4341
	endopeptidase activity	29 out of 758 genes, 3.8%	240 out of 9504 genes, 2.5%	1	Unigene355, Unigene20998, Unigene10886, Unigene10999, Unigene19671, Unigene9723, Unigene20833, Unigene3744, Unigene9704, Unigene3834, Unigene10625, CL807.Contig1, Unigene17510, Unigene21046, Unigene3584, Unigene3125, Unigene3231, Unigene22405, Unigene24363, Unigene3630, Unigene12579, Unigene9553, Unigene3407, Unigene10913, Unigene10063, Unigene18695, Unigene10606, Unigene9677, Unigene10551
	retinoid binding	2 out of 758 genes, 0.3%	3 out of 9504 genes, 0.0%	1	Unigene10621, Unigene3658
	S-methyltransferase activity	2 out of 758 genes, 0.3%	3 out of 9504 genes, 0.0%	1	Unigene22245, Unigene21822
	trialkylsulfonium hydrolase activity	2 out of 758 genes, 0.3%	3 out of 9504 genes, 0.0%	1	Unigene4162, Unigene3626
	peptide N-acetyltransferase activity	2 out of 758 genes, 0.3%	3 out of 9504 genes, 0.0%	1	Unigene10677, Unigene3899
	iron ion binding	26 out of 758 genes, 3.4%	214 out of 9504 genes, 2.3%	1	Unigene10297, Unigene10500, Unigene23290, Unigene17462, Unigene714, Unigene13378, CL1078.Contig1, Unigene21735, Unigene19950, Unigene5135, Unigene9431, Unigene17866, Unigene19818, Unigene20594, Unigene19658, Unigene331, Unigene12641, Unigene12054, Unigene9554, Unigene12039, Unigene11044, Unigene23842, Unigene22645, Unigene10501, Unigene22177, Unigene10812
	transferase activity, transferring pentosyl groups	6 out of 758 genes, 0.8%	28 out of 9504 genes, 0.3%	1	Unigene9922, Unigene24816, Unigene12878, Unigene20176, Unigene16753, Unigene20730
	guanyl nucleotide binding	26 out of 758 genes, 3.4%	219 out of 9504 genes, 2.3%	1	Unigene18373, Unigene8269, CL106.Contig1, Unigene3224, Unigene19337, Unigene3900, Unigene10167, Unigene3978, Unigene4990, Unigene4550, Unigene5106, Unigene3528, Unigene9603, Unigene3595, Unigene19460, Unigene26584, Unigene3666, Unigene20474, Unigene9479, Unigene5133, CL906.Contig1, Unigene10916, Unigene9778, Unigene12377, Unigene17549, Unigene24936
	lipid binding	16 out of 758 genes, 2.1%	119 out of 9504 genes, 1.3%	1	Unigene10782, Unigene22047, Unigene20172, Unigene22374, Unigene16939, Unigene22741, Unigene22351, Unigene4612, Unigene5089, Unigene2934, Unigene10272, Unigene21912, Unigene10621, Unigene3025, Unigene10812, Unigene3658
	metallopeptidase activity	5 out of 758 genes, 0.7%	22 out of 9504 genes, 0.2%	1	Unigene4262, Unigene23068, Unigene4340, Unigene9685, Unigene10730
	ligase activity, forming carbon-nitrogen bonds	22 out of 758 genes, 2.9%	179 out of 9504 genes, 1.9%	1	Unigene3154, Unigene3535, Unigene10609, Unigene3486, Unigene3949, Unigene10637, Unigene10416, Unigene10834, Unigene10963, Unigene9743, Unigene4151, Unigene12007, Unigene3622, Unigene7945, Unigene19574, Unigene10706, Unigene20848, Unigene19416, Unigene3666, Unigene12893, Unigene21995, Unigene5093
	hydrolase activity	196 out of 758 genes, 25.9%	2193 out of 9504 genes, 23.1%	1	Unigene16807, Unigene21039, Unigene18743, Unigene3224, Unigene20833, Unigene20515, CL249.Contig1, Unigene20355, Unigene12469, Unigene17510, Unigene21419, Unigene18718, Unigene20437, Unigene10359, Unigene19715, Unigene3595, Unigene10442, Unigene19493, Unigene5054, Unigene4619, Unigene3002, Unigene5000, Unigene4262, CL906.Contig1, Unigene12014, Unigene10119, Unigene22757, Unigene20896, Unigene9943,…
	palmitoyltransferase activity	2 out of 758 genes, 0.3%	4 out of 9504 genes, 0.0%	1	Unigene3848, Unigene22263
	C-palmitoyltransferase activity	2 out of 758 genes, 0.3%	4 out of 9504 genes, 0.0%	1	Unigene3848, Unigene22263
	transferase activity, transferring acyl groups	15 out of 758 genes, 2.0%	113 out of 9504 genes, 1.2%	1	Unigene10920, Unigene3899, Unigene12191, Unigene12274, Unigene4129, Unigene3837, Unigene10677, Unigene10417, Unigene3848, Unigene22263, Unigene10572, Unigene4329, Unigene22440, CL1018.Contig1, Unigene16799
	guanyl ribonucleotide binding	25 out of 758 genes, 3.3%	216 out of 9504 genes, 2.3%	1	Unigene18373, CL106.Contig1, Unigene3224, Unigene19337, Unigene3900, Unigene10167, Unigene3978, Unigene4990, Unigene4550, Unigene5106, Unigene3528, Unigene9603, Unigene3595, Unigene19460, Unigene26584, Unigene3666, Unigene20474, Unigene9479, Unigene5133, CL906.Contig1, Unigene10916, Unigene9778, Unigene12377, Unigene17549, Unigene24936
	oxidoreductase activity, acting on NADH or NADPH	6 out of 758 genes, 0.8%	32 out of 9504 genes, 0.3%	1	Unigene10772, Unigene10535, Unigene9583, Unigene10311, Unigene10530, Unigene10497
	acyltransferase activity	9 out of 758 genes, 1.2%	58 out of 9504 genes, 0.6%	1	Unigene3899, Unigene12191, Unigene4129, Unigene3837, Unigene10677, Unigene3848, Unigene22263, Unigene16799, Unigene4329
	oxidoreductase activity, acting on the CH-NH2 group of donors	3 out of 758 genes, 0.4%	10 out of 9504 genes, 0.1%	1	Unigene10609, Unigene10228, Unigene5083
	oxidoreductase activity, acting on a sulfur group of donors	5 out of 758 genes, 0.7%	25 out of 9504 genes, 0.3%	1	Unigene10535, Unigene5183, Unigene3291, Unigene10136, Unigene19818
	ligase activity	32 out of 758 genes, 4.2%	296 out of 9504 genes, 3.1%	1	Unigene3154, Unigene3535, Unigene10609, Unigene12379, Unigene3486, Unigene3949, Unigene10637, Unigene10416, Unigene10834, Unigene13180, Unigene4151, Unigene10963, Unigene9743, Unigene12007, Unigene3622, Unigene7945, Unigene19574, Unigene10706, Unigene21139, Unigene3630, Unigene20848, Unigene10889, Unigene3325, Unigene19416, Unigene20337, Unigene3666, Unigene12893, Unigene21995, Unigene5093, CL720…
	NADH dehydrogenase activity	4 out of 758 genes, 0.5%	18 out of 9504 genes, 0.2%	1	Unigene10772, Unigene9583, Unigene10311, Unigene10530
	oxidoreductase activity, acting on NADH or NADPH, quinone or similar compound as acceptor	4 out of 758 genes, 0.5%	18 out of 9504 genes, 0.2%	1	Unigene10772, Unigene9583, Unigene10311, Unigene10530
	NADH dehydrogenase (quinone) activity	4 out of 758 genes, 0.5%	18 out of 9504 genes, 0.2%	1	Unigene10772, Unigene9583, Unigene10311, Unigene10530
	translation factor activity, nucleic acid binding	15 out of 758 genes, 2.0%	120 out of 9504 genes, 1.3%	1	Unigene9780, Unigene13105, Unigene4990, Unigene3899, Unigene10428, CL726.Contig1, Unigene21352, Unigene9710, Unigene10677, Unigene20911, Unigene10276, Unigene11058, Unigene10495, Unigene17549, Unigene9504
	C-acyltransferase activity	2 out of 758 genes, 0.3%	5 out of 9504 genes, 0.1%	1	Unigene3848, Unigene22263
	mannosyltransferase activity	3 out of 758 genes, 0.4%	12 out of 9504 genes, 0.1%	1	Unigene19342, Unigene21194, Unigene13327
	transaminase activity	3 out of 758 genes, 0.4%	12 out of 9504 genes, 0.1%	1	Unigene10667, Unigene19562, Unigene9468
	carbon-nitrogen ligase activity, with glutamine as amido-N-donor	3 out of 758 genes, 0.4%	12 out of 9504 genes, 0.1%	1	Unigene12007, Unigene3622, Unigene7945
	protein serine/threonine kinase activity	15 out of 758 genes, 2.0%	125 out of 9504 genes, 1.3%	1	Unigene4961, Unigene20090, Unigene3024, Unigene20365, Unigene12218, Unigene5313, Unigene13567, Unigene5089, Unigene3685, Unigene5000, Unigene3967, Unigene21422, Unigene21114, Unigene10979, Unigene21668
	lyase activity	12 out of 758 genes, 1.6%	95 out of 9504 genes, 1.0%	1	Unigene16602, CL106.Contig1, Unigene21016, Unigene9849, Unigene10416, Unigene9553, Unigene4037, Unigene3611, Unigene3418, Unigene9639, Unigene20442, Unigene6334
	fatty acid ligase activity	2 out of 758 genes, 0.3%	6 out of 9504 genes, 0.1%	1	Unigene12379, CL720.Contig1
	oxidoreductase activity, acting on the aldehyde or oxo group of donors, NAD or NADP as acceptor	2 out of 758 genes, 0.3%	6 out of 9504 genes, 0.1%	1	Unigene10865, Unigene10679
	carbon-sulfur lyase activity	2 out of 758 genes, 0.3%	6 out of 9504 genes, 0.1%	1	Unigene4037, Unigene9849
	vitamin binding	6 out of 758 genes, 0.8%	38 out of 9504 genes, 0.4%	1	Unigene26170, Unigene10307, Unigene21725, Unigene25053, Unigene18784, Unigene20561
	small conjugating protein ligase activity	10 out of 758 genes, 1.3%	76 out of 9504 genes, 0.8%	1	Unigene12893, Unigene10706, Unigene10834, Unigene20848, Unigene5093, Unigene4151, Unigene9743, Unigene3486, Unigene19574, Unigene3949
	hydrolase activity, acting on carbon-nitrogen (but not peptide) bonds, in cyclic amidines	3 out of 758 genes, 0.4%	13 out of 9504 genes, 0.1%	1	Unigene5119, Unigene12469, Unigene12035
	sequence-specific DNA binding	4 out of 758 genes, 0.5%	21 out of 9504 genes, 0.2%	1	Unigene10757, Unigene22176, Unigene4613, Unigene4601
	UDP-glycosyltransferase activity	9 out of 758 genes, 1.2%	68 out of 9504 genes, 0.7%	1	Unigene12455, Unigene19563, Unigene505, Unigene3797, Unigene20450, Unigene21477, Unigene12738, Unigene3410, Unigene10379
	actin binding	3 out of 758 genes, 0.4%	14 out of 9504 genes, 0.1%	1	Unigene20514, Unigene21350, Unigene10694
	protein transmembrane transporter activity	3 out of 758 genes, 0.4%	14 out of 9504 genes, 0.1%	1	Unigene10508, Unigene10503, Unigene10185
	macromolecule transmembrane transporter activity	3 out of 758 genes, 0.4%	14 out of 9504 genes, 0.1%	1	Unigene10508, Unigene10503, Unigene10185
	acetyltransferase activity	6 out of 758 genes, 0.8%	40 out of 9504 genes, 0.4%	1	Unigene10677, Unigene3899, Unigene12191, Unigene4129, Unigene16799, Unigene3837
	steroid binding	2 out of 758 genes, 0.3%	7 out of 9504 genes, 0.1%	1	Unigene10272, Unigene10812
	hydrolase activity, acting on ether bonds	2 out of 758 genes, 0.3%	7 out of 9504 genes, 0.1%	1	Unigene4162, Unigene3626
	acetylglucosaminyltransferase activity	4 out of 758 genes, 0.5%	23 out of 9504 genes, 0.2%	1	Unigene19563, Unigene12738, Unigene3797, Unigene20450
	metalloexopeptidase activity	3 out of 758 genes, 0.4%	15 out of 9504 genes, 0.2%	1	Unigene4340, Unigene9685, Unigene10730
	carboxylesterase activity	7 out of 758 genes, 0.9%	52 out of 9504 genes, 0.5%	1	Unigene15980, CL51.Contig2, Unigene10531, Unigene10803, Unigene726, Unigene23288, Unigene17889
	cyclic nucleotide-dependent protein kinase activity	2 out of 758 genes, 0.3%	8 out of 9504 genes, 0.1%	1	Unigene3024, Unigene20365
	oxidoreductase activity, acting on single donors with incorporation of molecular oxygen, incorporation of two atoms of oxygen	2 out of 758 genes, 0.3%	8 out of 9504 genes, 0.1%	1	Unigene2921, Unigene9849
	dioxygenase activity	2 out of 758 genes, 0.3%	8 out of 9504 genes, 0.1%	1	Unigene2921, Unigene9849
	prenyltransferase activity	3 out of 758 genes, 0.4%	16 out of 9504 genes, 0.2%	1	Unigene4306, Unigene17679, Unigene12021
	oxidoreductase activity, acting on single donors with incorporation of molecular oxygen	3 out of 758 genes, 0.4%	16 out of 9504 genes, 0.2%	1	Unigene21725, Unigene2921, Unigene9849
	N-acyltransferase activity	4 out of 758 genes, 0.5%	25 out of 9504 genes, 0.3%	1	Unigene10677, Unigene3899, Unigene4129, Unigene16799
	transferase activity	127 out of 758 genes, 16.8%	1459 out of 9504 genes, 15.4%	1	Unigene13377, Unigene16602, CL106.Contig1, Unigene3024, Unigene17679, Unigene2957, Unigene12878, Unigene4603, Unigene10677, Unigene204, Unigene22022, Unigene22264, Unigene10349, Unigene12021, Unigene4901, Unigene21232, Unigene22442, Unigene18796, Unigene10379, Unigene17335, Unigene3899, Unigene20099, Unigene9656, Unigene21588, Unigene4129, Unigene12218, Unigene3837, Unigene958, Unigene20653, Unig…
	peptide binding	4 out of 758 genes, 0.5%	26 out of 9504 genes, 0.3%	1	Unigene16602, Unigene9988, Unigene3224, Unigene10619
	transferase activity, transferring nitrogenous groups	3 out of 758 genes, 0.4%	17 out of 9504 genes, 0.2%	1	Unigene10667, Unigene19562, Unigene9468
	acid-amino acid ligase activity	13 out of 758 genes, 1.7%	119 out of 9504 genes, 1.3%	1	Unigene10706, Unigene20848, Unigene3486, Unigene3949, Unigene12893, Unigene10637, Unigene21995, Unigene10416, Unigene9743, Unigene4151, Unigene5093, Unigene10834, Unigene19574
	glucuronosyltransferase activity	2 out of 758 genes, 0.3%	9 out of 9504 genes, 0.1%	1	Unigene19563, Unigene505
	phosphotransferase activity, for other substituted phosphate groups	2 out of 758 genes, 0.3%	9 out of 9504 genes, 0.1%	1	Unigene20174, Unigene21072
	ligand-dependent nuclear receptor activity	4 out of 758 genes, 0.5%	27 out of 9504 genes, 0.3%	1	Unigene20071, Unigene10782, Unigene1683, Unigene5135
	carbohydrate binding	14 out of 758 genes, 1.8%	134 out of 9504 genes, 1.4%	1	Unigene4703, Unigene12455, CL801.Contig1, Unigene22795, Unigene22353, Unigene5749, Unigene20865, Unigene20071, Unigene19518, Unigene19612, Unigene19562, Unigene3410, Unigene10794, Unigene9892
	oxidoreductase activity, acting on the CH-CH group of donors	6 out of 758 genes, 0.8%	48 out of 9504 genes, 0.5%	1	CL22.Contig1, Unigene1351, Unigene12039, Unigene19585, Unigene18491, Unigene3381
	oxidoreductase activity, acting on paired donors, with incorporation or reduction of molecular oxygen	8 out of 758 genes, 1.1%	69 out of 9504 genes, 0.7%	1	Unigene20347, Unigene22278, Unigene26170, Unigene21725, Unigene22177, Unigene10665, Unigene25053, Unigene19950
	DNA secondary structure binding	2 out of 758 genes, 0.3%	10 out of 9504 genes, 0.1%	1	Unigene5149, Unigene22176
	fatty acid binding	2 out of 758 genes, 0.3%	10 out of 9504 genes, 0.1%	1	Unigene22741, Unigene4612
	monocarboxylic acid binding	2 out of 758 genes, 0.3%	10 out of 9504 genes, 0.1%	1	Unigene22741, Unigene4612
	carboxylic acid binding	3 out of 758 genes, 0.4%	20 out of 9504 genes, 0.2%	1	Unigene10171, Unigene22741, Unigene4612
	transferase activity, transferring alkyl or aryl (other than methyl) groups	4 out of 758 genes, 0.5%	30 out of 9504 genes, 0.3%	1	Unigene4306, Unigene9656, Unigene17679, Unigene12021
	disulfide oxidoreductase activity	2 out of 758 genes, 0.3%	11 out of 9504 genes, 0.1%	1	Unigene10535, Unigene3291
	identical protein binding	7 out of 758 genes, 0.9%	62 out of 9504 genes, 0.7%	1	Unigene22047, Unigene9565, Unigene15980, Unigene24363, CL186.Contig1, Unigene10535, Unigene10152
	protein binding transcription factor activity	6 out of 758 genes, 0.8%	52 out of 9504 genes, 0.5%	1	Unigene20355, Unigene18427, Unigene10757, Unigene5129, Unigene17948, Unigene10436
	transcription factor binding transcription factor activity	6 out of 758 genes, 0.8%	52 out of 9504 genes, 0.5%	1	Unigene20355, Unigene18427, Unigene10757, Unigene5129, Unigene17948, Unigene10436
	transcription cofactor activity	6 out of 758 genes, 0.8%	52 out of 9504 genes, 0.5%	1	Unigene20355, Unigene18427, Unigene10757, Unigene5129, Unigene17948, Unigene10436
	carbon-oxygen lyase activity	3 out of 758 genes, 0.4%	21 out of 9504 genes, 0.2%	1	Unigene3418, Unigene9639, Unigene6334
	phospholipid binding	6 out of 758 genes, 0.8%	53 out of 9504 genes, 0.6%	1	Unigene5089, Unigene2934, Unigene20172, Unigene16939, Unigene3025, Unigene22351
	kinase binding	2 out of 758 genes, 0.3%	12 out of 9504 genes, 0.1%	1	Unigene17012, Unigene10757
	hydrolase activity, acting on glycosyl bonds	14 out of 758 genes, 1.8%	145 out of 9504 genes, 1.5%	1	Unigene4703, Unigene23333, Unigene9955, Unigene12480, Unigene19715, Unigene10624, Unigene3977, Unigene4477, Unigene9557, Unigene3788, Unigene9639, Unigene9943, Unigene20477, Unigene10513
	metal cluster binding	5 out of 758 genes, 0.7%	44 out of 9504 genes, 0.5%	1	Unigene9810, CL243.Contig1, Unigene3740, Unigene18353, Unigene9583
	N-acetyltransferase activity	3 out of 758 genes, 0.4%	23 out of 9504 genes, 0.2%	1	Unigene10677, Unigene3899, Unigene16799
	intracellular ligand-gated ion channel activity	2 out of 758 genes, 0.3%	13 out of 9504 genes, 0.1%	1	Unigene5224, Unigene19385
	iron-sulfur cluster binding	4 out of 758 genes, 0.5%	34 out of 9504 genes, 0.4%	1	CL243.Contig1, Unigene3740, Unigene18353, Unigene9583
	mannosidase activity	3 out of 758 genes, 0.4%	24 out of 9504 genes, 0.3%	1	Unigene23333, Unigene9943, Unigene10513
	ligase activity, forming carbon-sulfur bonds	2 out of 758 genes, 0.3%	14 out of 9504 genes, 0.1%	1	Unigene12379, CL720.Contig1
	carbon-carbon lyase activity	3 out of 758 genes, 0.4%	25 out of 9504 genes, 0.3%	1	Unigene10416, CL106.Contig1, Unigene20442
	ligase activity, forming carbon-oxygen bonds	7 out of 758 genes, 0.9%	71 out of 9504 genes, 0.7%	1	Unigene21139, Unigene3630, Unigene10889, Unigene18352, Unigene3325, Unigene20337, Unigene25233
	ligase activity, forming aminoacyl-tRNA and related compounds	7 out of 758 genes, 0.9%	71 out of 9504 genes, 0.7%	1	Unigene21139, Unigene3630, Unigene10889, Unigene18352, Unigene3325, Unigene20337, Unigene25233
	protein kinase activity	40 out of 758 genes, 5.3%	468 out of 9504 genes, 4.9%	1	Unigene12152, Unigene3024, Unigene4603, Unigene13567, Unigene5295, Unigene204, Unigene22022, Unigene22264, Unigene10349, Unigene21422, Unigene18796, Unigene18847, Unigene17335, Unigene21588, Unigene12218, Unigene20653, Unigene24900, Unigene5089, Unigene5000, Unigene21114, Unigene10979, Unigene21668, Unigene4500, Unigene20090, Unigene20998, Unigene4063, Unigene20365, Unigene5313, Unigene10987, Uni…
	structure-specific DNA binding	5 out of 758 genes, 0.7%	51 out of 9504 genes, 0.5%	1	Unigene5149, Unigene3545, Unigene20376, Unigene22176, Unigene10671
	endopeptidase regulator activity	5 out of 758 genes, 0.7%	51 out of 9504 genes, 0.5%	1	Unigene20802, Unigene12387, Unigene4913, Unigene10019, Unigene9482
	cysteine-type peptidase activity	3 out of 758 genes, 0.4%	28 out of 9504 genes, 0.3%	1	Unigene3407, Unigene9521, Unigene20833
	oxidoreductase activity, acting on the CH-OH group of donors, NAD or NADP as acceptor	3 out of 758 genes, 0.4%	28 out of 9504 genes, 0.3%	1	Unigene20809, Unigene3720, Unigene18962
	chromatin binding	2 out of 758 genes, 0.3%	17 out of 9504 genes, 0.2%	1	Unigene3054, Unigene19431
	oxidoreductase activity, acting on the CH-CH group of donors, oxygen as acceptor	2 out of 758 genes, 0.3%	17 out of 9504 genes, 0.2%	1	CL22.Contig1, Unigene18491
	carboxy-lyase activity	2 out of 758 genes, 0.3%	17 out of 9504 genes, 0.2%	1	Unigene10416, CL106.Contig1
	hydro-lyase activity	2 out of 758 genes, 0.3%	17 out of 9504 genes, 0.2%	1	Unigene3418, Unigene6334
	single-stranded RNA binding	2 out of 758 genes, 0.3%	18 out of 9504 genes, 0.2%	1	Unigene21259, Unigene4851
	acetylgalactosaminyltransferase activity	2 out of 758 genes, 0.3%	18 out of 9504 genes, 0.2%	1	Unigene12455, Unigene3410
	antioxidant activity	3 out of 758 genes, 0.4%	30 out of 9504 genes, 0.3%	1	Unigene10535, Unigene13378, Unigene10501
	nucleotide binding	135 out of 758 genes, 17.8%	1667 out of 9504 genes, 17.5%	1	Unigene3024, Unigene3224, Unigene19337, Unigene12878, Unigene22022, Unigene22264, Unigene5129, Unigene21419, Unigene21139, Unigene21588, Unigene3595, Unigene10442, Unigene19460, Unigene5133, Unigene3002, CL906.Contig1, Unigene22757, Unigene21114, CL22.Contig1, Unigene19128, Unigene4063, Unigene20998, Unigene10987, Unigene10270, Unigene3113, Unigene4687, Unigene9941, CL243.Contig1, Unigene10889, U…
	organic acid transmembrane transporter activity	3 out of 758 genes, 0.4%	31 out of 9504 genes, 0.3%	1	Unigene13602, Unigene20651, Unigene25283
	protein dimerization activity	5 out of 758 genes, 0.7%	57 out of 9504 genes, 0.6%	1	Unigene10782, Unigene22047, Unigene17948, Unigene20430, Unigene21259
	oxidoreductase activity, acting on the aldehyde or oxo group of donors	2 out of 758 genes, 0.3%	20 out of 9504 genes, 0.2%	1	Unigene10865, Unigene10679
	small conjugating protein-specific protease activity	2 out of 758 genes, 0.3%	20 out of 9504 genes, 0.2%	1	Unigene9521, Unigene20833
	phosphotransferase activity, alcohol group as acceptor	41 out of 758 genes, 5.4%	506 out of 9504 genes, 5.3%	1	Unigene12152, Unigene3024, Unigene4603, Unigene13567, Unigene5295, Unigene26713, Unigene204, Unigene22022, Unigene22264, Unigene10349, Unigene21422, Unigene18796, Unigene18847, Unigene17335, Unigene21588, Unigene12218, Unigene20653, Unigene24900, Unigene5089, Unigene5000, Unigene21114, Unigene10979, Unigene21668, Unigene4500, Unigene20090, Unigene20998, Unigene4063, Unigene20365, Unigene5313, Uni…
	peptidase regulator activity	5 out of 758 genes, 0.7%	58 out of 9504 genes, 0.6%	1	Unigene20802, Unigene12387, Unigene4913, Unigene10019, Unigene9482
	kinase activity	50 out of 758 genes, 6.6%	624 out of 9504 genes, 6.6%	1	Unigene16602, Unigene12152, Unigene3024, Unigene4603, Unigene13567, Unigene17394, Unigene5295, Unigene26713, Unigene204, Unigene22022, Unigene22264, Unigene10349, Unigene10057, Unigene21422, Unigene18796, Unigene18847, Unigene17335, Unigene21588, Unigene12218, Unigene20653, Unigene24900, Unigene5089, Unigene19714, Unigene5000, Unigene21114, Unigene811, Unigene10979, Unigene21668, Unigene12727, Un…
	enzyme binding	8 out of 758 genes, 1.1%	99 out of 9504 genes, 1.0%	1	Unigene3800, Unigene17012, Unigene4151, Unigene10757, Unigene10432, Unigene3949, Unigene10436, Unigene24936
	phosphatase activity	15 out of 758 genes, 2.0%	188 out of 9504 genes, 2.0%	1	Unigene21894, Unigene20250, Unigene4679, Unigene20515, CL249.Contig1, Unigene953, Unigene5000, Unigene3068, Unigene3700, Unigene4171, Unigene9197, Unigene18908, Unigene3117, Unigene19721, Unigene21835
	purine nucleotide binding	115 out of 758 genes, 15.2%	1451 out of 9504 genes, 15.3%	1	Unigene16602, CL106.Contig1, Unigene4706, Unigene3024, Unigene3224, Unigene18353, Unigene19337, Unigene4603, Unigene3900, Unigene204, Unigene22022, Unigene22264, Unigene10349, Unigene18796, Unigene10379, Unigene5106, Unigene21139, Unigene21588, Unigene3595, Unigene12218, Unigene10442, Unigene4161, Unigene19460, Unigene20474, Unigene9479, Unigene5133, Unigene3002, Unigene969, CL906.Contig1, Unigen…
	transcription repressor activity	4 out of 758 genes, 0.5%	49 out of 9504 genes, 0.5%	1	Unigene4096, Unigene10529, Unigene10706, Unigene3475
	intramolecular transferase activity	2 out of 758 genes, 0.3%	23 out of 9504 genes, 0.2%	1	Unigene4539, Unigene3418
	hydrolase activity, acting on carbon-nitrogen (but not peptide) bonds	6 out of 758 genes, 0.8%	76 out of 9504 genes, 0.8%	1	Unigene10917, Unigene20355, Unigene5119, Unigene12469, Unigene9892, Unigene12035
	aminoacyl-tRNA ligase activity	5 out of 758 genes, 0.7%	63 out of 9504 genes, 0.7%	1	Unigene21139, Unigene3630, Unigene10889, Unigene18352, Unigene3325
	transition metal ion binding	91 out of 758 genes, 12.0%	1157 out of 9504 genes, 12.2%	1	Unigene13191, Unigene10307, Unigene21039, Unigene18353, Unigene23290, Unigene12878, Unigene10334, Unigene1683, Unigene4204, Unigene20594, Unigene9953, Unigene21139, Unigene21823, Unigene20376, Unigene10359, Unigene19431, Unigene26182, Unigene19714, Unigene19432, Unigene22243, Unigene6334, Unigene10782, Unigene10529, Unigene10500, Unigene4652, Unigene3486, Unigene20233, Unigene3427, Unigene3492, U…
	transferase activity, transferring one-carbon groups	12 out of 758 genes, 1.6%	156 out of 9504 genes, 1.6%	1	Unigene10088, Unigene3154, Unigene22245, Unigene21822, Unigene20, Unigene19813, Unigene13405, Unigene10171, Unigene20353, Unigene21751, Unigene24749, Unigene12035
	receptor signaling protein activity	2 out of 758 genes, 0.3%	25 out of 9504 genes, 0.3%	1	Unigene4096, Unigene5000
	endopeptidase inhibitor activity	3 out of 758 genes, 0.4%	39 out of 9504 genes, 0.4%	1	Unigene4913, Unigene10019, Unigene9482
	anion transmembrane transporter activity	5 out of 758 genes, 0.7%	66 out of 9504 genes, 0.7%	1	Unigene13602, Unigene18395, Unigene18646, Unigene7624, Unigene22326
	ion binding	151 out of 758 genes, 19.9%	1932 out of 9504 genes, 20.3%	1	Unigene12197, Unigene3568, Unigene21039, Unigene23290, Unigene12878, Unigene9798, Unigene22022, Unigene12469, Unigene5224, Unigene4204, Unigene20594, Unigene9953, Unigene21139, Unigene21823, Unigene10359, Unigene19715, Unigene26182, Unigene5000, Unigene4262, Unigene3740, Unigene12014, Unigene9943, Unigene19432, Unigene6334, Unigene10782, Unigene4703, Unigene10529, Unigene10500, Unigene4652, Unige…
	enzyme inhibitor activity	4 out of 758 genes, 0.5%	54 out of 9504 genes, 0.6%	1	Unigene4913, Unigene5308, Unigene10019, Unigene9482
	amine transmembrane transporter activity	4 out of 758 genes, 0.5%	55 out of 9504 genes, 0.6%	1	Unigene18395, CL966.Contig1, Unigene20659, Unigene21272
	ligand-gated ion channel activity	3 out of 758 genes, 0.4%	42 out of 9504 genes, 0.4%	1	Unigene4218, Unigene5224, Unigene19385
	ligand-gated channel activity	3 out of 758 genes, 0.4%	42 out of 9504 genes, 0.4%	1	Unigene4218, Unigene5224, Unigene19385
	glycosaminoglycan binding	2 out of 758 genes, 0.3%	28 out of 9504 genes, 0.3%	1	CL801.Contig1, Unigene22353
	hydrolase activity, acting on carbon-nitrogen (but not peptide) bonds, in linear amides	3 out of 758 genes, 0.4%	43 out of 9504 genes, 0.5%	1	Unigene10917, Unigene20355, Unigene9892
	peptidase inhibitor activity	3 out of 758 genes, 0.4%	43 out of 9504 genes, 0.5%	1	Unigene4913, Unigene10019, Unigene9482
	ribonucleotide binding	106 out of 758 genes, 14.0%	1378 out of 9504 genes, 14.5%	1	Unigene16602, CL106.Contig1, Unigene4706, Unigene3024, Unigene3224, Unigene19337, Unigene4603, Unigene3900, Unigene204, Unigene22022, Unigene22264, Unigene10349, Unigene18796, Unigene10379, Unigene5106, Unigene21139, Unigene21588, Unigene3595, Unigene12218, Unigene10442, Unigene4161, Unigene19460, Unigene20474, Unigene9479, Unigene5133, Unigene3002, CL906.Contig1, Unigene21350, Unigene22757, Unig…
	purine ribonucleotide binding	106 out of 758 genes, 14.0%	1378 out of 9504 genes, 14.5%	1	Unigene16602, CL106.Contig1, Unigene4706, Unigene3024, Unigene3224, Unigene19337, Unigene4603, Unigene3900, Unigene204, Unigene22022, Unigene22264, Unigene10349, Unigene18796, Unigene10379, Unigene5106, Unigene21139, Unigene21588, Unigene3595, Unigene12218, Unigene10442, Unigene4161, Unigene19460, Unigene20474, Unigene9479, Unigene5133, Unigene3002, CL906.Contig1, Unigene21350, Unigene22757, Unig…
	cation binding	145 out of 758 genes, 19.1%	1874 out of 9504 genes, 19.7%	1	Unigene12197, Unigene3568, Unigene21039, Unigene23290, Unigene12878, Unigene9798, Unigene22022, Unigene12469, Unigene5224, Unigene4204, Unigene20594, Unigene9953, Unigene21139, Unigene21823, Unigene10359, Unigene26182, Unigene5000, Unigene4262, Unigene3740, Unigene12014, Unigene9943, Unigene19432, Unigene6334, Unigene10782, Unigene10529, Unigene10500, Unigene4652, Unigene3486, Unigene20233, Unige…
	hydrolase activity, acting on ester bonds	40 out of 758 genes, 5.3%	535 out of 9504 genes, 5.6%	1	Unigene21894, Unigene10232, CL726.Contig1, Unigene10803, Unigene18627, Unigene20515, Unigene23288, Unigene4381, CL249.Contig1, Unigene20560, Unigene10531, Unigene17503, Unigene22202, Unigene19721, Unigene15980, Unigene4679, Unigene5054, Unigene4619, Unigene953, Unigene5000, Unigene13548, Unigene10129, Unigene21689, Unigene21414, Unigene4171, Unigene21059, Unigene18908, Unigene3117, Unigene21835, …
	carboxylic acid transmembrane transporter activity	2 out of 758 genes, 0.3%	30 out of 9504 genes, 0.3%	1	Unigene13602, Unigene20651
	polysaccharide binding	6 out of 758 genes, 0.8%	87 out of 9504 genes, 0.9%	1	Unigene20071, Unigene4703, CL801.Contig1, Unigene22795, Unigene22353, Unigene9892
	hydrolase activity, hydrolyzing O-glycosyl compounds	8 out of 758 genes, 1.1%	115 out of 9504 genes, 1.2%	1	Unigene4703, Unigene23333, Unigene9557, Unigene9955, Unigene19715, Unigene10624, Unigene9943, Unigene10513
	pattern binding	6 out of 758 genes, 0.8%	88 out of 9504 genes, 0.9%	1	Unigene20071, Unigene4703, CL801.Contig1, Unigene22795, Unigene22353, Unigene9892
	thiolester hydrolase activity	4 out of 758 genes, 0.5%	60 out of 9504 genes, 0.6%	1	Unigene10431, Unigene21414, Unigene9521, Unigene4381
	phosphoric ester hydrolase activity	18 out of 758 genes, 2.4%	251 out of 9504 genes, 2.6%	1	Unigene21894, Unigene18627, Unigene20515, CL249.Contig1, Unigene21689, Unigene20560, Unigene4171, Unigene18908, Unigene3117, Unigene19721, Unigene21835, Unigene20250, Unigene4679, Unigene3068, Unigene5000, Unigene953, Unigene3700, Unigene9197
	oxidoreductase activity, acting on CH-OH group of donors	3 out of 758 genes, 0.4%	47 out of 9504 genes, 0.5%	1	Unigene20809, Unigene3720, Unigene18962
	phosphoprotein phosphatase activity	7 out of 758 genes, 0.9%	105 out of 9504 genes, 1.1%	1	Unigene21894, Unigene5000, Unigene3700, Unigene4679, Unigene3117, Unigene18908, Unigene19721
	isomerase activity	5 out of 758 genes, 0.7%	77 out of 9504 genes, 0.8%	1	Unigene4539, Unigene25111, Unigene3418, Unigene3597, Unigene22176
	DNA helicase activity	4 out of 758 genes, 0.5%	63 out of 9504 genes, 0.7%	1	Unigene13105, Unigene3054, Unigene5149, Unigene19494
	solute:cation symporter activity	2 out of 758 genes, 0.3%	33 out of 9504 genes, 0.3%	1	Unigene18395, Unigene25283
	tubulin binding	7 out of 758 genes, 0.9%	107 out of 9504 genes, 1.1%	1	Unigene5133, Unigene3800, Unigene21350, Unigene10270, Unigene21926, Unigene12598, Unigene20653
	symporter activity	2 out of 758 genes, 0.3%	34 out of 9504 genes, 0.4%	1	Unigene18395, Unigene25283
	phosphoric diester hydrolase activity	3 out of 758 genes, 0.4%	51 out of 9504 genes, 0.5%	1	Unigene21689, Unigene20560, Unigene18627
	ATPase activity	25 out of 758 genes, 3.3%	359 out of 9504 genes, 3.8%	1	Unigene9632, Unigene13105, Unigene3084, Unigene5232, Unigene19128, Unigene3898, Unigene9704, Unigene5149, Unigene19831, Unigene4631, Unigene10189, Unigene9751, Unigene9678, Unigene4149, Unigene10442, Unigene9572, Unigene4161, Unigene21680, Unigene3002, CL186.Contig1, Unigene3054, Unigene12014, Unigene21350, Unigene22757, Unigene10152
	phospholipase activity	3 out of 758 genes, 0.4%	52 out of 9504 genes, 0.5%	1	Unigene13548, Unigene18627, Unigene23288
	lipase activity	3 out of 758 genes, 0.4%	52 out of 9504 genes, 0.5%	1	Unigene13548, Unigene18627, Unigene23288
	passive transmembrane transporter activity	12 out of 758 genes, 1.6%	183 out of 9504 genes, 1.9%	1	Unigene12382, Unigene5140, Unigene17400, Unigene22326, Unigene20790, Unigene4218, Unigene10582, Unigene16814, Unigene5224, Unigene3884, Unigene19385, Unigene1102
	gated channel activity	4 out of 758 genes, 0.5%	71 out of 9504 genes, 0.7%	1	Unigene4218, Unigene5224, Unigene19385, Unigene1102
	endonuclease activity	2 out of 758 genes, 0.3%	41 out of 9504 genes, 0.4%	1	Unigene4619, CL726.Contig1
	motor activity	4 out of 758 genes, 0.5%	75 out of 9504 genes, 0.8%	1	CL186.Contig1, Unigene12014, Unigene10270, Unigene10152
	cation channel activity	6 out of 758 genes, 0.8%	107 out of 9504 genes, 1.1%	1	Unigene20790, Unigene16814, Unigene5224, Unigene17400, Unigene19385, Unigene1102
	protein binding	78 out of 758 genes, 10.3%	1093 out of 9504 genes, 11.5%	1	Unigene12965, Unigene11092, Unigene12878, Unigene3949, Unigene10276, Unigene204, Unigene10349, Unigene1683, Unigene11008, Unigene9953, Unigene9773, Unigene10442, Unigene958, Unigene20653, Unigene5133, Unigene10418, Unigene21350, Unigene3240, Unigene12448, Unigene10782, Unigene17948, Unigene4151, Unigene10270, Unigene4022, Unigene12598, Unigene10910, CL186.Contig1, Unigene5093, Unigene20514, Unige…
	metal ion binding	124 out of 758 genes, 16.4%	1700 out of 9504 genes, 17.9%	1	Unigene12197, Unigene13191, Unigene10307, Unigene3568, Unigene21039, Unigene18353, Unigene17724, Unigene23290, Unigene12878, Unigene10334, Unigene22022, Unigene12469, Unigene5224, Unigene1683, Unigene4204, Unigene20594, Unigene9953, Unigene13499, Unigene21139, Unigene21823, Unigene20376, Unigene10359, Unigene19431, Unigene26182, Unigene4823, Unigene19714, Unigene4539, Unigene12014, Unigene19432, …
	methyltransferase activity	6 out of 758 genes, 0.8%	111 out of 9504 genes, 1.2%	1	Unigene19813, Unigene22245, Unigene10171, Unigene21751, Unigene21822, Unigene20
	S-adenosylmethionine-dependent methyltransferase activity	3 out of 758 genes, 0.4%	64 out of 9504 genes, 0.7%	1	Unigene19813, Unigene21751, Unigene20
	transferase activity, transferring phosphorus-containing groups	60 out of 758 genes, 7.9%	865 out of 9504 genes, 9.1%	1	Unigene16602, CL106.Contig1, Unigene12152, Unigene3024, Unigene2957, Unigene4603, Unigene13567, Unigene17394, Unigene21072, Unigene5295, Unigene26713, Unigene204, Unigene22022, Unigene22264, Unigene10349, Unigene10057, Unigene21422, Unigene18796, Unigene17335, Unigene18847, Unigene20099, Unigene21588, Unigene12218, Unigene20653, Unigene24900, Unigene5089, Unigene19714, Unigene5000, Unigene21114, …
	adenyl nucleotide binding	89 out of 758 genes, 11.7%	1251 out of 9504 genes, 13.2%	1	Unigene16602, Unigene4706, Unigene3024, Unigene18353, Unigene4603, Unigene204, Unigene22022, Unigene22264, Unigene10349, Unigene18796, Unigene10379, Unigene21139, Unigene21588, Unigene12218, Unigene10442, Unigene4161, Unigene3002, Unigene969, Unigene21350, Unigene22757, Unigene21114, Unigene22243, Unigene13105, CL22.Contig1, Unigene19128, Unigene4063, Unigene20998, Unigene10987, Unigene9743, Unig…
	purine nucleoside binding	89 out of 758 genes, 11.7%	1252 out of 9504 genes, 13.2%	1	Unigene16602, Unigene4706, Unigene3024, Unigene18353, Unigene4603, Unigene204, Unigene22022, Unigene22264, Unigene10349, Unigene18796, Unigene10379, Unigene21139, Unigene21588, Unigene12218, Unigene10442, Unigene4161, Unigene3002, Unigene969, Unigene21350, Unigene22757, Unigene21114, Unigene22243, Unigene13105, CL22.Contig1, Unigene19128, Unigene4063, Unigene20998, Unigene10987, Unigene9743, Unig…
	RNA helicase activity	3 out of 758 genes, 0.4%	66 out of 9504 genes, 0.7%	1	Unigene3898, Unigene19128, Unigene19831
	cytoskeletal protein binding	19 out of 758 genes, 2.5%	309 out of 9504 genes, 3.3%	1	Unigene22351, Unigene18414, Unigene10270, Unigene3733, Unigene9953, Unigene21926, Unigene4022, Unigene10485, Unigene10694, Unigene3916, Unigene20653, Unigene12598, Unigene3569, Unigene3800, Unigene5133, Unigene20514, Unigene17012, Unigene21350, Unigene10152
	channel activity	10 out of 758 genes, 1.3%	179 out of 9504 genes, 1.9%	1	Unigene5140, Unigene17400, Unigene22326, Unigene20790, Unigene4218, Unigene5224, Unigene16814, Unigene3884, Unigene19385, Unigene1102
	nucleoside binding	89 out of 758 genes, 11.7%	1266 out of 9504 genes, 13.3%	1	Unigene16602, Unigene4706, Unigene3024, Unigene18353, Unigene4603, Unigene204, Unigene22022, Unigene22264, Unigene10349, Unigene18796, Unigene10379, Unigene21139, Unigene21588, Unigene12218, Unigene10442, Unigene4161, Unigene3002, Unigene969, Unigene21350, Unigene22757, Unigene21114, Unigene22243, Unigene13105, CL22.Contig1, Unigene19128, Unigene4063, Unigene20998, Unigene10987, Unigene9743, Unig…
	pyrophosphatase activity	61 out of 758 genes, 8.0%	895 out of 9504 genes, 9.4%	1	Unigene9632, Unigene9828, Unigene3084, Unigene4706, Unigene3224, Unigene22062, Unigene9704, Unigene5149, Unigene10885, Unigene13072, Unigene19831, Unigene21419, Unigene4550, Unigene10189, Unigene9678, Unigene9603, Unigene3595, Unigene10442, Unigene9572, Unigene4161, Unigene26584, Unigene20474, Unigene4823, Unigene3002, Unigene10908, CL906.Contig1, Unigene12014, Unigene21350, Unigene22757, Unigene…
	hydrolase activity, acting on acid anhydrides, in phosphorus-containing anhydrides	61 out of 758 genes, 8.0%	896 out of 9504 genes, 9.4%	1	Unigene9632, Unigene9828, Unigene3084, Unigene4706, Unigene3224, Unigene22062, Unigene9704, Unigene5149, Unigene10885, Unigene13072, Unigene19831, Unigene21419, Unigene4550, Unigene10189, Unigene9678, Unigene9603, Unigene3595, Unigene10442, Unigene9572, Unigene4161, Unigene26584, Unigene20474, Unigene4823, Unigene3002, Unigene10908, CL906.Contig1, Unigene12014, Unigene21350, Unigene22757, Unigene…
	potassium channel activity	2 out of 758 genes, 0.3%	52 out of 9504 genes, 0.5%	1	Unigene16814, Unigene1102
	hydrolase activity, acting on acid anhydrides	61 out of 758 genes, 8.0%	900 out of 9504 genes, 9.5%	1	Unigene9632, Unigene9828, Unigene3084, Unigene4706, Unigene3224, Unigene22062, Unigene9704, Unigene5149, Unigene10885, Unigene13072, Unigene19831, Unigene21419, Unigene4550, Unigene10189, Unigene9678, Unigene9603, Unigene3595, Unigene10442, Unigene9572, Unigene4161, Unigene26584, Unigene20474, Unigene4823, Unigene3002, Unigene10908, CL906.Contig1, Unigene12014, Unigene21350, Unigene22757, Unigene…
	ion channel activity	9 out of 758 genes, 1.2%	170 out of 9504 genes, 1.8%	1	Unigene5140, Unigene17400, Unigene22326, Unigene20790, Unigene4218, Unigene5224, Unigene16814, Unigene19385, Unigene1102
	substrate-specific channel activity	9 out of 758 genes, 1.2%	170 out of 9504 genes, 1.8%	1	Unigene5140, Unigene17400, Unigene22326, Unigene20790, Unigene4218, Unigene5224, Unigene16814, Unigene19385, Unigene1102
	helicase activity	8 out of 758 genes, 1.1%	155 out of 9504 genes, 1.6%	1	Unigene13105, Unigene3898, Unigene3054, Unigene5149, Unigene13072, Unigene19128, Unigene19831, Unigene19494
	substrate-specific transporter activity	39 out of 758 genes, 5.1%	605 out of 9504 genes, 6.4%	1	Unigene5261, Unigene7624, Unigene19720, Unigene17629, Unigene20790, Unigene5224, Unigene21272, Unigene21557, Unigene10359, Unigene4362, Unigene9834, Unigene22326, Unigene10508, Unigene16814, Unigene25283, Unigene1102, Unigene13602, Unigene10503, Unigene10185, CL966.Contig1, Unigene20659, Unigene10137, Unigene18395, Unigene18646, Unigene4218, Unigene20651, Unigene10527, Unigene20353, Unigene5140, …
	nucleoside-triphosphatase activity	56 out of 758 genes, 7.4%	841 out of 9504 genes, 8.8%	1	Unigene9632, Unigene3084, Unigene4706, Unigene22062, Unigene9704, Unigene5149, Unigene10885, Unigene13072, Unigene19831, Unigene21419, Unigene4550, Unigene10189, Unigene9678, Unigene9603, Unigene3595, Unigene10442, Unigene9572, Unigene4161, Unigene26584, Unigene20474, Unigene4823, Unigene3002, Unigene10908, CL906.Contig1, Unigene12014, Unigene21350, Unigene22757, Unigene20896, Unigene17549, Unige…
	adenyl ribonucleotide binding	81 out of 758 genes, 10.7%	1181 out of 9504 genes, 12.4%	1	Unigene16602, Unigene4706, Unigene3024, Unigene4603, Unigene204, Unigene22022, Unigene22264, Unigene10349, Unigene18796, Unigene10379, Unigene21139, Unigene21588, Unigene12218, Unigene10442, Unigene4161, Unigene3002, Unigene21350, Unigene22757, Unigene21114, Unigene22243, Unigene13105, Unigene19128, Unigene4063, Unigene20998, Unigene10987, Unigene9743, Unigene10270, Unigene21912, Unigene3113, Uni…
	protein tyrosine kinase activity	4 out of 758 genes, 0.5%	93 out of 9504 genes, 1.0%	1	Unigene4500, Unigene204, Unigene20106, Unigene20998
	inorganic cation transmembrane transporter activity	4 out of 758 genes, 0.5%	93 out of 9504 genes, 1.0%	1	Unigene10323, Unigene9751, Unigene4149, Unigene25283
	receptor binding	5 out of 758 genes, 0.7%	111 out of 9504 genes, 1.2%	1	Unigene5089, Unigene8083, Unigene22353, Unigene19375, Unigene958
	Ras guanyl-nucleotide exchange factor activity	3 out of 758 genes, 0.4%	78 out of 9504 genes, 0.8%	1	Unigene4022, Unigene21123, Unigene20684
	transporter activity	52 out of 758 genes, 6.9%	798 out of 9504 genes, 8.4%	1	Unigene12382, Unigene5261, Unigene7624, Unigene19720, Unigene17629, Unigene20790, Unigene5224, Unigene21272, Unigene21557, Unigene10359, Unigene4362, Unigene9834, Unigene22326, Unigene10508, Unigene10908, Unigene16814, Unigene25283, Unigene22233, Unigene1102, Unigene13602, Unigene10503, CL966.Contig1, Unigene10185, Unigene20659, Unigene4150, Unigene3994, Unigene10137, Unigene3484, Unigene18395, U…
	enzyme activator activity	7 out of 758 genes, 0.9%	147 out of 9504 genes, 1.5%	1	Unigene21123, Unigene13527, Unigene12321, Unigene4204, Unigene21624, Unigene3900, Unigene23148
	N-methyltransferase activity	2 out of 758 genes, 0.3%	59 out of 9504 genes, 0.6%	1	Unigene10171, Unigene21751
	secondary active transmembrane transporter activity	4 out of 758 genes, 0.5%	99 out of 9504 genes, 1.0%	1	Unigene3484, Unigene18395, Unigene18646, Unigene25283
	nuclease activity	5 out of 758 genes, 0.7%	117 out of 9504 genes, 1.2%	1	Unigene4619, CL726.Contig1, Unigene17503, Unigene22202, Unigene18613
	monovalent inorganic cation transmembrane transporter activity	3 out of 758 genes, 0.4%	81 out of 9504 genes, 0.9%	1	Unigene10323, Unigene9751, Unigene25283
	Ras GTPase activator activity	2 out of 758 genes, 0.3%	62 out of 9504 genes, 0.7%	1	Unigene12321, Unigene3900
	GTPase activator activity	2 out of 758 genes, 0.3%	63 out of 9504 genes, 0.7%	1	Unigene12321, Unigene3900
	guanyl-nucleotide exchange factor activity	3 out of 758 genes, 0.4%	83 out of 9504 genes, 0.9%	1	Unigene4022, Unigene21123, Unigene20684
	small GTPase regulator activity	9 out of 758 genes, 1.2%	187 out of 9504 genes, 2.0%	1	Unigene4022, Unigene4306, Unigene21123, Unigene3017, Unigene10420, Unigene3900, CL804.Contig1, Unigene20684, Unigene12321
	GTPase regulator activity	14 out of 758 genes, 1.8%	269 out of 9504 genes, 2.8%	1	Unigene4022, Unigene4306, Unigene21123, Unigene21270, Unigene3017, Unigene10420, Unigene3900, Unigene23148, CL804.Contig1, Unigene12321, Unigene21912, Unigene20684, Unigene24936, Unigene7107
	nucleoside-triphosphatase regulator activity	14 out of 758 genes, 1.8%	269 out of 9504 genes, 2.8%	1	Unigene4022, Unigene4306, Unigene21123, Unigene21270, Unigene3017, Unigene10420, Unigene3900, Unigene23148, CL804.Contig1, Unigene12321, Unigene21912, Unigene20684, Unigene24936, Unigene7107
	enzyme regulator activity	26 out of 758 genes, 3.4%	453 out of 9504 genes, 4.8%	1	Unigene4306, Unigene20802, Unigene13527, Unigene21270, Unigene4429, Unigene5308, Unigene3017, Unigene4612, Unigene3900, Unigene12321, Unigene21912, Unigene4204, Unigene10019, Unigene7107, Unigene4022, Unigene21123, Unigene12387, Unigene4913, Unigene22741, Unigene10420, Unigene9482, Unigene23148, CL804.Contig1, Unigene20684, Unigene21624, Unigene24936
	hydrolase activity, acting on acid anhydrides, catalyzing transmembrane movement of substances	3 out of 758 genes, 0.4%	88 out of 9504 genes, 0.9%	1	Unigene9751, Unigene4149, Unigene21680
	RNA polymerase II transcription factor activity	9 out of 758 genes, 1.2%	205 out of 9504 genes, 2.2%	1	Unigene13105, Unigene10529, Unigene18427, Unigene10757, Unigene3839, Unigene20071, Unigene4499, Unigene12725, Unigene11007
	DNA binding	18 out of 758 genes, 2.4%	354 out of 9504 genes, 3.7%	1	Unigene10782, Unigene10757, Unigene10409, Unigene4601, Unigene20071, Unigene5149, Unigene3545, Unigene1683, Unigene5129, Unigene5135, Unigene22176, Unigene11007, Unigene20430, Unigene10671, Unigene4096, Unigene20376, Unigene4008, Unigene4613
	nucleic acid binding transcription factor activity	17 out of 758 genes, 2.2%	340 out of 9504 genes, 3.6%	1	Unigene10782, Unigene10529, Unigene3583, Unigene10409, Unigene3980, Unigene20071, Unigene1683, Unigene19585, Unigene5135, Unigene22176, Unigene11007, Unigene20430, Unigene4096, Unigene4043, Unigene19431, Unigene20376, Unigene4008
	ATPase activity, coupled to transmembrane movement of ions	2 out of 758 genes, 0.3%	80 out of 9504 genes, 0.8%	1	Unigene9751, Unigene4149
	cation transmembrane transporter activity	11 out of 758 genes, 1.5%	251 out of 9504 genes, 2.6%	1	Unigene10323, Unigene9751, Unigene17400, Unigene4149, Unigene20790, Unigene18395, Unigene16814, Unigene5224, Unigene19385, Unigene25283, Unigene1102
	ATPase activity, coupled to transmembrane movement of substances	2 out of 758 genes, 0.3%	85 out of 9504 genes, 0.9%	1	Unigene9751, Unigene4149
	ATPase activity, coupled to movement of substances	2 out of 758 genes, 0.3%	86 out of 9504 genes, 0.9%	1	Unigene9751, Unigene4149
	molecular transducer activity	31 out of 758 genes, 4.1%	575 out of 9504 genes, 6.1%	1	Unigene10782, Unigene18373, Unigene16602, Unigene19195, Unigene4500, Unigene18413, Unigene3030, Unigene21072, Unigene20071, Unigene10464, Unigene1683, Unigene5135, Unigene18796, Unigene4096, Unigene22047, Unigene9988, Unigene4987, Unigene13495, Unigene13792, Unigene20474, Unigene21247, Unigene5089, Unigene9553, Unigene5000, Unigene19385, Unigene10812, Unigene9724, Unigene22229, Unigene12377, Unig…
	nucleic acid binding	89 out of 758 genes, 11.7%	1414 out of 9504 genes, 14.9%	1	Unigene3224, Unigene12052, Unigene12878, Unigene9798, Unigene10677, Unigene10276, Unigene19704, Unigene20723, Unigene21335, Unigene1683, Unigene5129, Unigene11007, Unigene3899, Unigene4735, Unigene20376, Unigene19431, Unigene19714, Unigene21692, Unigene17549, Unigene22243, Unigene10782, Unigene13105, Unigene10529, Unigene6327, Unigene20911, Unigene13405, Unigene3545, Unigene9639, Unigene22176, Un…
	signal transducer activity	25 out of 758 genes, 3.3%	492 out of 9504 genes, 5.2%	1	Unigene10782, Unigene18373, Unigene16602, Unigene19195, Unigene4500, Unigene18413, Unigene3030, Unigene21072, Unigene20071, Unigene10464, Unigene1683, Unigene5135, Unigene18796, Unigene4096, Unigene9988, Unigene4987, Unigene13792, Unigene21247, Unigene9553, Unigene5000, Unigene19385, Unigene10812, Unigene9724, Unigene22229, Unigene19386
	receptor activity	13 out of 758 genes, 1.7%	301 out of 9504 genes, 3.2%	1	Unigene10782, Unigene16602, Unigene4500, Unigene3030, Unigene4987, Unigene13792, Unigene21072, Unigene21247, Unigene20071, Unigene1683, Unigene5135, Unigene19385, Unigene9724
	substrate-specific transmembrane transporter activity	24 out of 758 genes, 3.2%	484 out of 9504 genes, 5.1%	1	Unigene13602, Unigene10503, Unigene7624, CL966.Contig1, Unigene10185, Unigene20659, Unigene20790, Unigene18395, Unigene18646, Unigene4218, Unigene5224, Unigene20651, Unigene21272, Unigene5140, Unigene10323, Unigene9751, Unigene17400, Unigene4149, Unigene22326, Unigene10508, Unigene16814, Unigene19385, Unigene25283, Unigene1102
	ATPase activity, coupled	12 out of 758 genes, 1.6%	305 out of 9504 genes, 3.2%	1	Unigene13105, Unigene5232, Unigene19128, Unigene9751, Unigene4149, Unigene4161, Unigene3898, Unigene9704, Unigene5149, Unigene3054, Unigene22757, Unigene19831
	primary active transmembrane transporter activity	5 out of 758 genes, 0.7%	177 out of 9504 genes, 1.9%	1	Unigene4687, Unigene10908, Unigene9751, Unigene4149, Unigene4150
	P-P-bond-hydrolysis-driven transmembrane transporter activity	5 out of 758 genes, 0.7%	177 out of 9504 genes, 1.9%	1	Unigene4687, Unigene10908, Unigene9751, Unigene4149, Unigene4150
	binding	490 out of 758 genes, 64.6%	6611 out of 9504 genes, 69.6%	1	Unigene12965, Unigene10958, Unigene12197, Unigene3568, Unigene19337, Unigene12878, Unigene3949, Unigene10677, Unigene22022, Unigene3611, Unigene12469, Unigene22264, Unigene11008, Unigene5129, Unigene4204, Unigene21419, Unigene21823, Unigene20099, Unigene21588, Unigene10359, Unigene22374, Unigene19460, Unigene3002, Unigene3740, CL906.Contig1, Unigene10619, Unigene10782, Unigene10529, Unigene19563,…
	transcription regulator activity	24 out of 758 genes, 3.2%	516 out of 9504 genes, 5.4%	1	Unigene10782, Unigene13105, Unigene10529, Unigene18427, Unigene10757, Unigene23495, Unigene20071, Unigene3427, Unigene4499, Unigene12725, Unigene11007, Unigene20430, Unigene10341, Unigene4096, Unigene10706, Unigene4738, Unigene3839, Unigene3475, Unigene12218, Unigene4336, Unigene953, Unigene3054, Unigene4008, Unigene4613
	active transmembrane transporter activity	12 out of 758 genes, 1.6%	315 out of 9504 genes, 3.3%	1	Unigene4687, Unigene9751, Unigene4149, CL966.Contig1, Unigene20659, Unigene4150, Unigene3484, Unigene18395, Unigene18646, Unigene10908, Unigene25283, Unigene21272
	transmembrane transporter activity	32 out of 758 genes, 4.2%	647 out of 9504 genes, 6.8%	1	Unigene12382, Unigene7624, Unigene20790, Unigene5224, Unigene21272, Unigene22326, Unigene10508, Unigene10908, Unigene16814, Unigene25283, Unigene1102, Unigene13602, Unigene10503, Unigene10185, CL966.Contig1, Unigene4150, Unigene20659, Unigene18395, Unigene3484, Unigene4218, Unigene10582, Unigene18646, Unigene20651, Unigene4687, Unigene10323, Unigene5140, Unigene9751, Unigene17400, Unigene4149, Un…
	ion transmembrane transporter activity	17 out of 758 genes, 2.2%	406 out of 9504 genes, 4.3%	1	Unigene13602, Unigene7624, Unigene20790, Unigene18395, Unigene18646, Unigene4218, Unigene5224, Unigene5140, Unigene10323, Unigene9751, Unigene17400, Unigene4149, Unigene22326, Unigene16814, Unigene19385, Unigene25283, Unigene1102
	nucleotidyltransferase activity	2 out of 758 genes, 0.3%	119 out of 9504 genes, 1.3%	1	Unigene19714, Unigene20582
	transmembrane receptor activity	5 out of 758 genes, 0.7%	193 out of 9504 genes, 2.0%	1	Unigene4500, Unigene3030, Unigene4987, Unigene9724, Unigene21247
Biological process	cotranslational protein targeting to membrane	8 out of 698 genes, 1.1%	14 out of 8780 genes, 0.2%	0.00283	Unigene18373, Unigene4101, Unigene10503, Unigene3224, Unigene10185, Unigene1134, Unigene11020, Unigene4478
	protein localization in endoplasmic reticulum	5 out of 698 genes, 0.7%	6 out of 8780 genes, 0.1%	0.01663	Unigene9988, Unigene10503, Unigene3224, Unigene10185, Unigene10619
	metabolic process	424 out of 698 genes, 60.7%	4673 out of 8780 genes, 53.2%	0.01718	Unigene12965, Unigene9545, Unigene4910, Unigene17679, Unigene12878, Unigene20833, Unigene3949, Unigene13566, Unigene22022, Unigene3611, Unigene12469, Unigene22264, Unigene17510, Unigene22442, Unigene21588, Unigene9200, Unigene10359, Unigene22374, Unigene3740, Unigene8877, Unigene10606, Unigene16753, Unigene10782, Unigene10529, Unigene4695, Unigene19563, Unigene19128, Unigene13821, Unigene3597, Un…
	protein targeting to membrane	8 out of 698 genes, 1.1%	20 out of 8780 genes, 0.2%	0.07718	Unigene18373, Unigene4101, Unigene10503, Unigene3224, Unigene10185, Unigene1134, Unigene11020, Unigene4478
	protein metabolic process	166 out of 698 genes, 23.8%	1642 out of 8780 genes, 18.7%	0.26833	Unigene12965, Unigene9545, Unigene16807, Unigene21039, Unigene3024, Unigene12878, Unigene20833, Unigene3949, Unigene20355, Unigene22022, Unigene22264, Unigene17510, Unigene22442, Unigene20386, Unigene21557, Unigene21139, Unigene21588, Unigene21601, Unigene10442, Unigene5000, Unigene4262, Unigene21114, Unigene10606, Unigene19432, Unigene18801, Unigene4063, Unigene20998, Unigene3597, Unigene19671, …
	SRP-dependent cotranslational protein targeting to membrane	3 out of 698 genes, 0.4%	3 out of 8780 genes, 0.0%	0.47392	Unigene10503, Unigene3224, Unigene10185
	protein targeting to ER	3 out of 698 genes, 0.4%	3 out of 8780 genes, 0.0%	0.47392	Unigene10503, Unigene3224, Unigene10185
	organic acid metabolic process	36 out of 698 genes, 5.2%	256 out of 8780 genes, 2.9%	0.49389	Unigene12379, Unigene18353, Unigene10665, Unigene7945, Unigene19611, Unigene10088, Unigene21139, Unigene3630, Unigene9468, Unigene3720, Unigene21995, Unigene22177, Unigene19226, Unigene20442, Unigene10228, CL22.Contig1, Unigene10609, Unigene22278, Unigene18962, Unigene10667, Unigene4341, Unigene19950, Unigene3113, Unigene3622, Unigene9934, Unigene2921, Unigene20250, Unigene3325, Unigene10889, Uni…
	oxoacid metabolic process	36 out of 698 genes, 5.2%	256 out of 8780 genes, 2.9%	0.49389	Unigene12379, Unigene18353, Unigene10665, Unigene7945, Unigene19611, Unigene10088, Unigene21139, Unigene3630, Unigene9468, Unigene3720, Unigene21995, Unigene22177, Unigene19226, Unigene20442, Unigene10228, CL22.Contig1, Unigene10609, Unigene22278, Unigene18962, Unigene10667, Unigene4341, Unigene19950, Unigene3113, Unigene3622, Unigene9934, Unigene2921, Unigene20250, Unigene3325, Unigene10889, Uni…
	mitotic spindle organization	16 out of 698 genes, 2.3%	81 out of 8780 genes, 0.9%	0.51045	Unigene10923, Unigene10886, Unigene12052, Unigene17679, Unigene9798, Unigene9949, Unigene11058, Unigene12021, Unigene10788, Unigene10402, Unigene10482, Unigene11090, Unigene10852, Unigene5133, Unigene9663, Unigene10662
	purine ribonucleoside monophosphate metabolic process	5 out of 698 genes, 0.7%	10 out of 8780 genes, 0.1%	0.53282	Unigene10416, Unigene12007, Unigene4341, Unigene3622, Unigene12035
	purine ribonucleoside monophosphate biosynthetic process	5 out of 698 genes, 0.7%	10 out of 8780 genes, 0.1%	0.53282	Unigene10416, Unigene12007, Unigene4341, Unigene3622, Unigene12035
	carboxylic acid metabolic process	35 out of 698 genes, 5.0%	248 out of 8780 genes, 2.8%	0.54993	Unigene12379, Unigene18353, Unigene10665, Unigene7945, Unigene19611, Unigene10088, Unigene21139, Unigene3630, Unigene9468, Unigene3720, Unigene21995, Unigene22177, Unigene19226, Unigene10228, CL22.Contig1, Unigene10609, Unigene22278, Unigene18962, Unigene10667, Unigene4341, Unigene19950, Unigene3113, Unigene3622, Unigene9934, Unigene2921, Unigene20250, Unigene3325, Unigene10889, Unigene9849, Unig…
	protein transport	31 out of 698 genes, 4.4%	211 out of 8780 genes, 2.4%	0.56245	Unigene12965, Unigene4306, Unigene18373, Unigene10503, Unigene4652, Unigene3224, Unigene19720, Unigene10185, Unigene16848, Unigene20877, Unigene10688, Unigene17629, Unigene10137, Unigene4204, Unigene4478, Unigene9504, Unigene4961, Unigene21557, Unigene4101, Unigene9678, Unigene10432, Unigene1134, Unigene9834, CL906.Contig1, Unigene5173, Unigene11020, Unigene21824, Unigene17517, Unigene3453, Unige…
	establishment of protein localization	31 out of 698 genes, 4.4%	211 out of 8780 genes, 2.4%	0.56245	Unigene12965, Unigene4306, Unigene18373, Unigene10503, Unigene4652, Unigene3224, Unigene19720, Unigene10185, Unigene16848, Unigene20877, Unigene10688, Unigene17629, Unigene10137, Unigene4204, Unigene4478, Unigene9504, Unigene4961, Unigene21557, Unigene4101, Unigene9678, Unigene10432, Unigene1134, Unigene9834, CL906.Contig1, Unigene5173, Unigene11020, Unigene21824, Unigene17517, Unigene3453, Unige…
	protein localization	40 out of 698 genes, 5.7%	313 out of 8780 genes, 3.6%	1	Unigene12965, Unigene3224, Unigene19720, Unigene12878, Unigene16848, Unigene10688, Unigene17629, Unigene22414, Unigene18414, Unigene4204, Unigene21557, Unigene9678, Unigene9834, Unigene5133, CL906.Contig1, Unigene5173, Unigene21350, Unigene3453, Unigene21624, Unigene22131, Unigene10619, Unigene18373, Unigene4306, Unigene10503, Unigene4652, Unigene20176, Unigene20877, Unigene10185, Unigene10137, U…
	response to insecticide	3 out of 698 genes, 0.4%	4 out of 8780 genes, 0.0%	1	Unigene15980, Unigene10500, Unigene11044
	cellular ketone metabolic process	36 out of 698 genes, 5.2%	276 out of 8780 genes, 3.1%	1	Unigene12379, Unigene18353, Unigene10665, Unigene7945, Unigene19611, Unigene10088, Unigene21139, Unigene3630, Unigene9468, Unigene3720, Unigene21995, Unigene22177, Unigene19226, Unigene20442, Unigene10228, CL22.Contig1, Unigene10609, Unigene22278, Unigene18962, Unigene10667, Unigene4341, Unigene19950, Unigene3113, Unigene3622, Unigene9934, Unigene2921, Unigene20250, Unigene3325, Unigene10889, Uni…
	response to toxin	4 out of 698 genes, 0.6%	8 out of 8780 genes, 0.1%	1	Unigene15980, Unigene22645, Unigene10500, Unigene11044
	maintenance of protein location in cell	5 out of 698 genes, 0.7%	13 out of 8780 genes, 0.1%	1	Unigene5133, Unigene9988, Unigene12878, Unigene20176, Unigene10619
	maintenance of location in cell	5 out of 698 genes, 0.7%	13 out of 8780 genes, 0.1%	1	Unigene5133, Unigene9988, Unigene12878, Unigene20176, Unigene10619
	instar larval development	7 out of 698 genes, 1.0%	25 out of 8780 genes, 0.3%	1	Unigene5119, Unigene20413, CL906.Contig1, Unigene21350, Unigene3453, Unigene4204, Unigene21548
	cellular macromolecule localization	26 out of 698 genes, 3.7%	185 out of 8780 genes, 2.1%	1	Unigene12965, Unigene18373, Unigene10503, Unigene3024, Unigene3224, Unigene10185, Unigene20877, Unigene10688, Unigene17629, Unigene10137, Unigene9704, Unigene10270, Unigene4204, Unigene10671, Unigene4951, Unigene4478, Unigene4786, Unigene9988, Unigene4735, Unigene4101, Unigene9941, Unigene10432, Unigene1134, Unigene11020, Unigene3025, Unigene10619
	purine nucleoside monophosphate metabolic process	5 out of 698 genes, 0.7%	14 out of 8780 genes, 0.2%	1	Unigene10416, Unigene12007, Unigene4341, Unigene3622, Unigene12035
	purine nucleoside monophosphate biosynthetic process	5 out of 698 genes, 0.7%	14 out of 8780 genes, 0.2%	1	Unigene10416, Unigene12007, Unigene4341, Unigene3622, Unigene12035
	positive regulation of molecular function	10 out of 698 genes, 1.4%	48 out of 8780 genes, 0.5%	1	Unigene21318, Unigene3250, Unigene8269, Unigene24363, Unigene21601, Unigene3949, Unigene13567, Unigene20474, Unigene3717, Unigene5224
	folic acid-containing compound metabolic process	3 out of 698 genes, 0.4%	5 out of 8780 genes, 0.1%	1	Unigene5119, Unigene12469, Unigene20353
	cellular amine metabolic process	26 out of 698 genes, 3.7%	192 out of 8780 genes, 2.2%	1	Unigene10609, Unigene18353, Unigene10667, Unigene4341, Unigene10665, Unigene3622, Unigene3113, Unigene7945, Unigene2921, Unigene19611, Unigene20250, Unigene10088, Unigene15980, Unigene21139, Unigene3630, Unigene10921, Unigene10889, Unigene3325, Unigene9468, Unigene3720, Unigene9849, Unigene5083, Unigene21995, Unigene10171, Unigene19226, Unigene18352
	cellular amino acid metabolic process	24 out of 698 genes, 3.4%	173 out of 8780 genes, 2.0%	1	Unigene10609, Unigene18353, Unigene10667, Unigene4341, Unigene10665, Unigene3622, Unigene3113, Unigene7945, Unigene2921, Unigene19611, Unigene20250, Unigene10088, Unigene21139, Unigene3630, Unigene10889, Unigene3325, Unigene9468, Unigene3720, Unigene9849, Unigene5083, Unigene21995, Unigene10171, Unigene19226, Unigene18352
	macromolecule localization	58 out of 698 genes, 8.3%	523 out of 8780 genes, 6.0%	1	Unigene12965, Unigene3024, CL726.Contig1, Unigene3224, Unigene19720, Unigene12878, Unigene16848, Unigene10688, Unigene21072, Unigene17629, Unigene22414, Unigene9704, Unigene18414, Unigene4204, Unigene4786, Unigene21557, Unigene4735, Unigene9678, Unigene18784, CL855.Contig1, Unigene9834, Unigene5133, Unigene5173, CL906.Contig1, Unigene21350, Unigene3453, Unigene21624, Unigene22131, Unigene10619, U…
	cellular protein metabolic process	126 out of 698 genes, 18.1%	1285 out of 8780 genes, 14.6%	1	Unigene21894, Unigene12965, Unigene9545, Unigene13377, Unigene16602, Unigene3024, Unigene12878, Unigene4603, Unigene20833, Unigene3949, Unigene10276, Unigene20355, Unigene204, Unigene22022, Unigene22264, Unigene10349, Unigene22442, Unigene18796, Unigene20386, Unigene21557, Unigene4735, Unigene21139, Unigene21588, Unigene21601, Unigene4129, Unigene4679, Unigene12218, Unigene10442, Unigene958, Unig…
	cellular response to heat	2 out of 698 genes, 0.3%	2 out of 8780 genes, 0.0%	1	Unigene12878, Unigene20176
	positive regulation of DNA binding	2 out of 698 genes, 0.3%	2 out of 8780 genes, 0.0%	1	Unigene3250, Unigene21601
	tetrahydrofolate metabolic process	2 out of 698 genes, 0.3%	2 out of 8780 genes, 0.0%	1	Unigene12469, Unigene20353
	regulation of cuticle pigmentation	2 out of 698 genes, 0.3%	2 out of 8780 genes, 0.0%	1	CL906.Contig1, Unigene4204
	regulation of transcription factor activity	2 out of 698 genes, 0.3%	2 out of 8780 genes, 0.0%	1	Unigene3250, Unigene21601
	positive regulation of transcription factor activity	2 out of 698 genes, 0.3%	2 out of 8780 genes, 0.0%	1	Unigene3250, Unigene21601
	regulation of transcription regulator activity	2 out of 698 genes, 0.3%	2 out of 8780 genes, 0.0%	1	Unigene3250, Unigene21601
	positive regulation of transcription regulator activity	2 out of 698 genes, 0.3%	2 out of 8780 genes, 0.0%	1	Unigene3250, Unigene21601
	ribonucleoside monophosphate biosynthetic process	5 out of 698 genes, 0.7%	16 out of 8780 genes, 0.2%	1	Unigene10416, Unigene12007, Unigene4341, Unigene3622, Unigene12035
	ribonucleoside monophosphate metabolic process	5 out of 698 genes, 0.7%	16 out of 8780 genes, 0.2%	1	Unigene10416, Unigene12007, Unigene4341, Unigene3622, Unigene12035
	generation of precursor metabolites and energy	17 out of 698 genes, 2.4%	113 out of 8780 genes, 1.3%	1	Unigene10228, Unigene9583, Unigene10872, Unigene10688, Unigene20355, Unigene10772, Unigene22440, Unigene331, Unigene12054, Unigene10899, Unigene12039, Unigene10311, Unigene9554, Unigene9565, Unigene9650, Unigene10497, Unigene10716
	protein maturation by peptide bond cleavage	6 out of 698 genes, 0.9%	23 out of 8780 genes, 0.3%	1	Unigene3360, Unigene355, Unigene24363, Unigene18695, Unigene19671, Unigene9596
	autophagy	7 out of 698 genes, 1.0%	30 out of 8780 genes, 0.3%	1	Unigene12965, Unigene4101, Unigene10503, Unigene3224, Unigene10527, Unigene10185, Unigene16848
	IMP biosynthetic process	3 out of 698 genes, 0.4%	6 out of 8780 genes, 0.1%	1	Unigene10416, Unigene12007, Unigene4341
	IMP metabolic process	3 out of 698 genes, 0.4%	6 out of 8780 genes, 0.1%	1	Unigene10416, Unigene12007, Unigene4341
	regulation of gene-specific transcription from RNA polymerase II promoter	7 out of 698 genes, 1.0%	31 out of 8780 genes, 0.4%	1	Unigene4096, Unigene18427, Unigene10757, Unigene4008, Unigene11007, Unigene20430, Unigene10436
	molting cycle, chitin-based cuticle	6 out of 698 genes, 0.9%	24 out of 8780 genes, 0.3%	1	Unigene10782, Unigene20413, CL906.Contig1, Unigene5135, Unigene4204, Unigene21548
	cellular protein localization	18 out of 698 genes, 2.6%	125 out of 8780 genes, 1.4%	1	Unigene12965, Unigene18373, Unigene10503, Unigene3224, Unigene10185, Unigene20877, Unigene10688, Unigene10137, Unigene17629, Unigene4204, Unigene4478, Unigene9988, Unigene4101, Unigene10432, Unigene1134, Unigene11020, Unigene3025, Unigene10619
	glycoprotein metabolic process	13 out of 698 genes, 1.9%	80 out of 8780 genes, 0.9%	1	Unigene12455, Unigene23333, Unigene19563, Unigene20809, Unigene505, Unigene19342, Unigene21194, Unigene20450, Unigene19822, Unigene958, Unigene13327, Unigene12738, Unigene10379
	spindle organization	19 out of 698 genes, 2.7%	135 out of 8780 genes, 1.5%	1	Unigene10923, Unigene10886, Unigene12052, Unigene17679, Unigene9798, Unigene9949, Unigene11058, Unigene12021, Unigene10788, Unigene20075, Unigene10402, Unigene7360, Unigene10482, Unigene9678, Unigene11090, Unigene10852, Unigene5133, Unigene9663, Unigene10662
	maintenance of location	8 out of 698 genes, 1.1%	39 out of 8780 genes, 0.4%	1	Unigene4786, Unigene9988, Unigene9941, Unigene12878, Unigene20176, Unigene5133, Unigene21624, Unigene10619
	amine metabolic process	35 out of 698 genes, 5.0%	295 out of 8780 genes, 3.4%	1	Unigene18353, Unigene20071, Unigene10665, Unigene7945, Unigene19611, Unigene10379, Unigene10088, Unigene15980, Unigene21139, Unigene3630, Unigene19715, Unigene9468, Unigene3720, Unigene21995, Unigene19226, Unigene9892, Unigene4703, Unigene19563, Unigene10609, Unigene20809, Unigene3797, Unigene10667, Unigene4341, Unigene3113, Unigene3622, Unigene2921, Unigene20250, Unigene10921, Unigene3325, Unige…
	glycoprotein biosynthetic process	12 out of 698 genes, 1.7%	73 out of 8780 genes, 0.8%	1	Unigene12455, Unigene23333, Unigene19563, Unigene20809, Unigene19342, Unigene21194, Unigene20450, Unigene19822, Unigene958, Unigene13327, Unigene12738, Unigene10379
	protein targeting	15 out of 698 genes, 2.1%	101 out of 8780 genes, 1.2%	1	Unigene12965, Unigene18373, Unigene4101, Unigene10503, Unigene3224, Unigene10432, Unigene10185, Unigene20877, Unigene10688, Unigene1134, Unigene10137, Unigene17629, Unigene11020, Unigene3025, Unigene4478
	protein glycosylation	9 out of 698 genes, 1.3%	49 out of 8780 genes, 0.6%	1	Unigene12455, Unigene23333, Unigene12738, Unigene19342, Unigene21194, Unigene20450, Unigene19822, Unigene958, Unigene13327
	macromolecule glycosylation	9 out of 698 genes, 1.3%	49 out of 8780 genes, 0.6%	1	Unigene12455, Unigene23333, Unigene12738, Unigene19342, Unigene21194, Unigene20450, Unigene19822, Unigene958, Unigene13327
	glycosylation	9 out of 698 genes, 1.3%	49 out of 8780 genes, 0.6%	1	Unigene12455, Unigene23333, Unigene12738, Unigene19342, Unigene21194, Unigene20450, Unigene19822, Unigene958, Unigene13327
	cellular aromatic compound metabolic process	11 out of 698 genes, 1.6%	66 out of 8780 genes, 0.8%	1	Unigene4711, Unigene5119, Unigene16618, Unigene18353, Unigene12469, Unigene20353, Unigene4341, Unigene10665, Unigene19226, Unigene2921, Unigene20730
	response to temperature stimulus	5 out of 698 genes, 0.7%	19 out of 8780 genes, 0.2%	1	Unigene8269, Unigene12878, Unigene20176, Unigene20582, Unigene20474
	protein-based cuticle development	4 out of 698 genes, 0.6%	13 out of 8780 genes, 0.1%	1	Unigene20413, CL906.Contig1, Unigene4204, Unigene21548
	larval chitin-based cuticle development	4 out of 698 genes, 0.6%	13 out of 8780 genes, 0.1%	1	Unigene20413, CL906.Contig1, Unigene4204, Unigene21548
	molting cycle process	4 out of 698 genes, 0.6%	13 out of 8780 genes, 0.1%	1	Unigene20413, CL906.Contig1, Unigene4204, Unigene21548
	cuticle development involved in protein-based cuticle molting cycle	4 out of 698 genes, 0.6%	13 out of 8780 genes, 0.1%	1	Unigene20413, CL906.Contig1, Unigene4204, Unigene21548
	cuticle development involved in chitin-based cuticle molting cycle	4 out of 698 genes, 0.6%	13 out of 8780 genes, 0.1%	1	Unigene20413, CL906.Contig1, Unigene4204, Unigene21548
	chitin-based cuticle development	8 out of 698 genes, 1.1%	42 out of 8780 genes, 0.5%	1	Unigene10782, Unigene20413, Unigene3797, CL906.Contig1, Unigene21548, Unigene4204, Unigene3453, Unigene3025
	catabolic process	43 out of 698 genes, 6.2%	389 out of 8780 genes, 4.4%	1	Unigene12965, Unigene9828, Unigene3224, Unigene18353, Unigene16848, Unigene3949, Unigene10865, Unigene20386, Unigene4786, Unigene15980, Unigene21601, Unigene19715, Unigene3720, Unigene958, Unigene21692, Unigene969, Unigene18695, Unigene10606, Unigene22243, Unigene10782, Unigene10529, Unigene4703, Unigene3535, CL22.Contig1, Unigene10503, Unigene10886, Unigene4063, Unigene10185, Unigene18962, Unige…
	regulation of gene-specific transcription	9 out of 698 genes, 1.3%	51 out of 8780 genes, 0.6%	1	Unigene4096, Unigene18427, Unigene10757, Unigene10057, Unigene4008, Unigene16799, Unigene11007, Unigene20430, Unigene10436
	organ induction	2 out of 698 genes, 0.3%	3 out of 8780 genes, 0.0%	1	Unigene10757, Unigene10436
	heart induction	2 out of 698 genes, 0.3%	3 out of 8780 genes, 0.0%	1	Unigene10757, Unigene10436
	trehalose metabolic process	2 out of 698 genes, 0.3%	3 out of 8780 genes, 0.0%	1	Unigene10846, Unigene10312
	regulation of translational elongation	2 out of 698 genes, 0.3%	3 out of 8780 genes, 0.0%	1	Unigene9780, Unigene1134
	L-serine metabolic process	2 out of 698 genes, 0.3%	3 out of 8780 genes, 0.0%	1	Unigene10088, Unigene20250
	response to heat	2 out of 698 genes, 0.3%	3 out of 8780 genes, 0.0%	1	Unigene12878, Unigene20176
	response to symbiont	2 out of 698 genes, 0.3%	3 out of 8780 genes, 0.0%	1	Unigene21039, CL907.Contig1
	skeletal myofibril assembly	2 out of 698 genes, 0.3%	3 out of 8780 genes, 0.0%	1	CL186.Contig1, Unigene10152
	myofibril assembly	2 out of 698 genes, 0.3%	3 out of 8780 genes, 0.0%	1	CL186.Contig1, Unigene10152
	developmental induction	2 out of 698 genes, 0.3%	3 out of 8780 genes, 0.0%	1	Unigene10757, Unigene10436
	maintenance of protein localization in endoplasmic reticulum	2 out of 698 genes, 0.3%	3 out of 8780 genes, 0.0%	1	Unigene9988, Unigene10619
	establishment of mitotic spindle localization	2 out of 698 genes, 0.3%	3 out of 8780 genes, 0.0%	1	Unigene22414, Unigene21624
	ethanolamine-containing compound metabolic process	2 out of 698 genes, 0.3%	3 out of 8780 genes, 0.0%	1	Unigene15980, Unigene10921
	bicoid mRNA localization	2 out of 698 genes, 0.3%	3 out of 8780 genes, 0.0%	1	Unigene3024, Unigene4951
	intracellular transport	35 out of 698 genes, 5.0%	308 out of 8780 genes, 3.5%	1	Unigene12965, Unigene4623, Unigene3224, Unigene10688, Unigene17629, Unigene26713, Unigene4204, Unigene4786, Unigene9678, Unigene11033, Unigene5173, Unigene21350, Unigene3453, CL879.Contig1, Unigene18373, Unigene10503, Unigene16608, Unigene4652, Unigene20877, Unigene10185, Unigene10137, Unigene10270, Unigene4478, Unigene4961, Unigene4101, Unigene3914, Unigene10432, Unigene10052, Unigene4832, Unige…
	oxidation-reduction process	15 out of 698 genes, 2.1%	106 out of 8780 genes, 1.2%	1	Unigene12054, Unigene10228, Unigene9583, Unigene10311, Unigene12039, Unigene10899, Unigene10872, Unigene10688, Unigene20355, Unigene9565, Unigene9650, Unigene10497, Unigene22440, Unigene331, Unigene10716
	ovarian nurse cell to oocyte transport	8 out of 698 genes, 1.1%	44 out of 8780 genes, 0.5%	1	Unigene17629, Unigene3825, Unigene21333, Unigene21350, Unigene9678, Unigene10270, Unigene18695, Unigene3733
	electron transport chain	9 out of 698 genes, 1.3%	53 out of 8780 genes, 0.6%	1	Unigene12054, Unigene9583, Unigene10311, Unigene10899, Unigene10872, Unigene20355, Unigene9650, Unigene10497, Unigene10716
	coenzyme metabolic process	8 out of 698 genes, 1.1%	45 out of 8780 genes, 0.5%	1	Unigene12727, Unigene5119, Unigene10228, Unigene3740, Unigene12469, Unigene20353, Unigene22440, Unigene16753
	microtubule-based process	39 out of 698 genes, 5.6%	356 out of 8780 genes, 4.1%	1	Unigene10923, Unigene3024, Unigene12052, Unigene17679, Unigene9798, Unigene22414, Unigene9704, Unigene22155, Unigene12021, Unigene10832, Unigene10402, Unigene4786, Unigene10482, Unigene9678, Unigene9603, Unigene10442, Unigene9572, Unigene11090, Unigene5133, Unigene5000, Unigene21350, Unigene21624, Unigene21333, Unigene10886, Unigene9949, Unigene10167, Unigene11058, Unigene10270, Unigene10788, Uni…
	oligosaccharide metabolic process	5 out of 698 genes, 0.7%	22 out of 8780 genes, 0.3%	1	Unigene12455, Unigene10846, Unigene10312, Unigene12738, Unigene3410
	protein N-linked glycosylation	4 out of 698 genes, 0.6%	15 out of 8780 genes, 0.2%	1	Unigene12738, Unigene19342, Unigene21194, Unigene13327
	ribonucleoprotein complex assembly	4 out of 698 genes, 0.6%	15 out of 8780 genes, 0.2%	1	Unigene10222, Unigene3898, Unigene18426, Unigene4814
	cellular localization	53 out of 698 genes, 7.6%	514 out of 8780 genes, 5.9%	1	Unigene12965, Unigene4623, Unigene3024, Unigene3224, Unigene12878, Unigene10688, Unigene21851, Unigene21072, Unigene17629, Unigene26713, Unigene22414, Unigene9704, Unigene4204, Unigene4786, Unigene4735, Unigene9678, Unigene5133, Unigene11033, Unigene5173, Unigene21350, Unigene3453, Unigene21624, Unigene10619, Unigene18373, CL879.Contig1, Unigene21333, Unigene10503, Unigene16608, Unigene4652, Unig…
	protein modification process	88 out of 698 genes, 12.6%	912 out of 8780 genes, 10.4%	1	Unigene21894, Unigene12965, Unigene13377, Unigene16602, Unigene3024, Unigene12878, Unigene4603, Unigene20833, Unigene3949, Unigene20355, Unigene204, Unigene22022, Unigene22264, Unigene10349, Unigene22442, Unigene18796, Unigene21557, Unigene21588, Unigene21601, Unigene4129, Unigene4679, Unigene12218, Unigene958, Unigene20474, Unigene20653, Unigene5000, Unigene21114, Unigene18801, Unigene23333, Uni…
	vacuole organization	8 out of 698 genes, 1.1%	47 out of 8780 genes, 0.5%	1	Unigene12965, Unigene21557, Unigene4101, Unigene10503, Unigene3224, Unigene19720, Unigene10185, Unigene10527
	cellular respiration	12 out of 698 genes, 1.7%	83 out of 8780 genes, 0.9%	1	Unigene10228, Unigene9583, Unigene10311, Unigene12039, Unigene10899, Unigene10872, Unigene10688, Unigene20355, Unigene9650, Unigene10497, Unigene22440, Unigene331
	maintenance of protein location	5 out of 698 genes, 0.7%	23 out of 8780 genes, 0.3%	1	Unigene5133, Unigene9988, Unigene12878, Unigene20176, Unigene10619
	positive regulation of hydrolase activity	5 out of 698 genes, 0.7%	23 out of 8780 genes, 0.3%	1	Unigene8269, Unigene24363, Unigene3949, Unigene13567, Unigene20474
	disaccharide metabolic process	2 out of 698 genes, 0.3%	4 out of 8780 genes, 0.0%	1	Unigene10846, Unigene10312
	ER-nucleus signaling pathway	2 out of 698 genes, 0.3%	4 out of 8780 genes, 0.0%	1	Unigene10534, Unigene10185
	DNA damage response, signal transduction resulting in induction of apoptosis	2 out of 698 genes, 0.3%	4 out of 8780 genes, 0.0%	1	Unigene20090, Unigene3475
	positive regulation of catalytic activity	7 out of 698 genes, 1.0%	40 out of 8780 genes, 0.5%	1	Unigene21318, Unigene3717, Unigene8269, Unigene24363, Unigene3949, Unigene13567, Unigene20474
	energy derivation by oxidation of organic compounds	13 out of 698 genes, 1.9%	95 out of 8780 genes, 1.1%	1	Unigene10228, Unigene9583, Unigene10311, Unigene12039, Unigene10899, Unigene10872, Unigene10688, Unigene9565, Unigene20355, Unigene9650, Unigene10497, Unigene22440, Unigene331
	salivary gland morphogenesis	6 out of 698 genes, 0.9%	32 out of 8780 genes, 0.4%	1	Unigene10782, Unigene10529, Unigene24363, Unigene4008, Unigene18695, Unigene19671
	gland morphogenesis	6 out of 698 genes, 0.9%	32 out of 8780 genes, 0.4%	1	Unigene10782, Unigene10529, Unigene24363, Unigene4008, Unigene18695, Unigene19671
	protein localization to organelle	8 out of 698 genes, 1.1%	49 out of 8780 genes, 0.6%	1	Unigene17629, Unigene9988, Unigene10503, Unigene3224, Unigene10432, Unigene10185, Unigene3025, Unigene10619
	spliceosome assembly	3 out of 698 genes, 0.4%	10 out of 8780 genes, 0.1%	1	Unigene10222, Unigene18426, Unigene4814
	serine family amino acid metabolic process	4 out of 698 genes, 0.6%	17 out of 8780 genes, 0.2%	1	Unigene10088, Unigene20250, Unigene4341, Unigene5083
	ribonucleoprotein complex subunit organization	4 out of 698 genes, 0.6%	17 out of 8780 genes, 0.2%	1	Unigene10222, Unigene3898, Unigene18426, Unigene4814
	intracellular protein transport	15 out of 698 genes, 2.1%	116 out of 8780 genes, 1.3%	1	Unigene12965, Unigene18373, Unigene4101, Unigene10503, Unigene3224, Unigene10432, Unigene10185, Unigene20877, Unigene10688, Unigene1134, Unigene10137, Unigene17629, Unigene11020, Unigene3025, Unigene4478
	fatty acid metabolic process	8 out of 698 genes, 1.1%	50 out of 8780 genes, 0.6%	1	CL22.Contig1, Unigene12379, Unigene22278, Unigene10417, Unigene22177, CL720.Contig1, Unigene19950, Unigene9934
	sulfur compound metabolic process	6 out of 698 genes, 0.9%	33 out of 8780 genes, 0.4%	1	Unigene21995, Unigene19563, Unigene10171, Unigene16618, Unigene20809, Unigene3113
	cellular catabolic process	32 out of 698 genes, 4.6%	295 out of 8780 genes, 3.4%	1	Unigene10782, Unigene12965, Unigene10529, Unigene3535, Unigene10503, CL22.Contig1, Unigene4063, Unigene3224, Unigene18353, Unigene10886, Unigene10185, Unigene16848, Unigene3949, Unigene4151, Unigene10527, Unigene20386, Unigene4786, Unigene10431, Unigene9982, Unigene15980, Unigene4101, Unigene21601, Unigene9521, Unigene5083, Unigene10417, Unigene21692, Unigene969, Unigene18695, Unigene23779, Unige…
	microtubule cytoskeleton organization	25 out of 698 genes, 3.6%	220 out of 8780 genes, 2.5%	1	Unigene10923, Unigene10886, Unigene12052, Unigene17679, Unigene9798, Unigene9949, Unigene22414, Unigene11058, Unigene12021, Unigene10788, Unigene20075, Unigene10832, Unigene10402, Unigene7360, Unigene10482, Unigene9678, Unigene10442, Unigene11090, Unigene5133, Unigene12893, Unigene10852, Unigene9663, Unigene21350, Unigene10662, Unigene21624
	intracellular mRNA localization involved in pattern specification process	8 out of 698 genes, 1.1%	51 out of 8780 genes, 0.6%	1	Unigene4786, Unigene4735, Unigene9941, Unigene3024, Unigene9704, Unigene10270, Unigene4951, Unigene10671
	intracellular mRNA localization involved in anterior/posterior axis specification	8 out of 698 genes, 1.1%	51 out of 8780 genes, 0.6%	1	Unigene4786, Unigene4735, Unigene9941, Unigene3024, Unigene9704, Unigene10270, Unigene4951, Unigene10671
	autophagic cell death	13 out of 698 genes, 1.9%	99 out of 8780 genes, 1.1%	1	Unigene10782, Unigene17335, Unigene3899, Unigene10529, Unigene24363, CL726.Contig1, Unigene3839, Unigene3030, Unigene4987, Unigene10677, Unigene11055, Unigene1683, Unigene18695
	protein lipidation	4 out of 698 genes, 0.6%	18 out of 8780 genes, 0.2%	1	Unigene13377, Unigene4129, Unigene19342, Unigene13327
	lipoprotein metabolic process	4 out of 698 genes, 0.6%	18 out of 8780 genes, 0.2%	1	Unigene13377, Unigene4129, Unigene19342, Unigene13327
	lipoprotein biosynthetic process	4 out of 698 genes, 0.6%	18 out of 8780 genes, 0.2%	1	Unigene13377, Unigene4129, Unigene19342, Unigene13327
	regulation of Toll signaling pathway	3 out of 698 genes, 0.4%	11 out of 8780 genes, 0.1%	1	Unigene4652, Unigene4531, Unigene10019
	positive regulation of developmental process	3 out of 698 genes, 0.4%	11 out of 8780 genes, 0.1%	1	Unigene10757, Unigene18796, Unigene10436
	macromolecule modification	93 out of 698 genes, 13.3%	996 out of 8780 genes, 11.3%	1	Unigene21894, Unigene12965, Unigene13377, Unigene16602, Unigene3024, Unigene12878, Unigene4603, Unigene20833, Unigene10688, Unigene4381, Unigene3949, Unigene20355, Unigene204, Unigene22022, Unigene22264, Unigene10349, Unigene22442, Unigene18796, Unigene21557, Unigene21588, Unigene21601, Unigene4129, Unigene4679, Unigene12218, Unigene958, Unigene20474, Unigene20653, Unigene5000, Unigene21114, Unig…
	specification of symmetry	2 out of 698 genes, 0.3%	5 out of 8780 genes, 0.1%	1	Unigene3002, Unigene4631
	determination of bilateral symmetry	2 out of 698 genes, 0.3%	5 out of 8780 genes, 0.1%	1	Unigene3002, Unigene4631
	regulation of phospholipase activity	2 out of 698 genes, 0.3%	5 out of 8780 genes, 0.1%	1	Unigene8269, Unigene20474
	positive regulation of phospholipase activity	2 out of 698 genes, 0.3%	5 out of 8780 genes, 0.1%	1	Unigene8269, Unigene20474
	positive regulation of phospholipase C activity	2 out of 698 genes, 0.3%	5 out of 8780 genes, 0.1%	1	Unigene8269, Unigene20474
	embryonic heart tube development	2 out of 698 genes, 0.3%	5 out of 8780 genes, 0.1%	1	Unigene10782, Unigene11007
	embryonic heart tube anterior/posterior pattern formation	2 out of 698 genes, 0.3%	5 out of 8780 genes, 0.1%	1	Unigene10782, Unigene11007
	regulation of lipase activity	2 out of 698 genes, 0.3%	5 out of 8780 genes, 0.1%	1	Unigene8269, Unigene20474
	positive regulation of lipase activity	2 out of 698 genes, 0.3%	5 out of 8780 genes, 0.1%	1	Unigene8269, Unigene20474
	monocarboxylic acid metabolic process	10 out of 698 genes, 1.4%	72 out of 8780 genes, 0.8%	1	CL22.Contig1, Unigene12379, Unigene22278, Unigene18962, Unigene10417, Unigene22177, CL720.Contig1, Unigene19950, Unigene9934, Unigene10679
	positive regulation of transcription factor import into nucleus	5 out of 698 genes, 0.7%	27 out of 8780 genes, 0.3%	1	Unigene5261, Unigene4151, Unigene5224, Unigene3700, Unigene10379
	glycosaminoglycan biosynthetic process	3 out of 698 genes, 0.4%	12 out of 8780 genes, 0.1%	1	Unigene19563, Unigene20809, Unigene10379
	molting cycle, protein-based cuticle	8 out of 698 genes, 1.1%	55 out of 8780 genes, 0.6%	1	Unigene10782, Unigene10958, Unigene20413, CL906.Contig1, Unigene5135, Unigene21548, Unigene4204, Unigene19385
	molting cycle	8 out of 698 genes, 1.1%	55 out of 8780 genes, 0.6%	1	Unigene10782, Unigene10958, Unigene20413, CL906.Contig1, Unigene5135, Unigene21548, Unigene4204, Unigene19385
	cuticle development	8 out of 698 genes, 1.1%	55 out of 8780 genes, 0.6%	1	Unigene10782, Unigene20413, Unigene3797, CL906.Contig1, Unigene21548, Unigene4204, Unigene3453, Unigene3025
	cell fate specification	9 out of 698 genes, 1.3%	65 out of 8780 genes, 0.7%	1	Unigene4500, Unigene20090, Unigene10757, Unigene2957, Unigene10432, Unigene3475, Unigene4008, Unigene11007, Unigene10436
	establishment of localization in cell	42 out of 698 genes, 6.0%	422 out of 8780 genes, 4.8%	1	Unigene12965, Unigene4623, Unigene3224, Unigene10688, Unigene21851, Unigene21072, Unigene17629, Unigene26713, Unigene22414, Unigene4204, Unigene4786, Unigene9678, Unigene11033, Unigene5173, Unigene21350, Unigene3453, Unigene21624, CL879.Contig1, Unigene18373, Unigene21333, Unigene10503, Unigene16608, Unigene4652, Unigene20877, Unigene10185, Unigene4831, Unigene10137, Unigene10270, Unigene22176, U…
	macromolecule catabolic process	25 out of 698 genes, 3.6%	233 out of 8780 genes, 2.7%	1	Unigene4703, Unigene9828, Unigene3535, Unigene10886, Unigene3949, Unigene4151, Unigene19818, Unigene18908, Unigene20386, Unigene4972, Unigene4786, Unigene10431, Unigene9982, Unigene21601, Unigene9521, Unigene19715, Unigene958, Unigene21370, Unigene21692, Unigene969, Unigene18695, Unigene23779, Unigene10606, Unigene10551, Unigene22243
	positive regulation of intracellular transport	5 out of 698 genes, 0.7%	29 out of 8780 genes, 0.3%	1	Unigene5261, Unigene4151, Unigene5224, Unigene3700, Unigene10379
	positive regulation of transmembrane transport	5 out of 698 genes, 0.7%	29 out of 8780 genes, 0.3%	1	Unigene5261, Unigene4151, Unigene5224, Unigene3700, Unigene10379
	positive regulation of protein import into nucleus	5 out of 698 genes, 0.7%	29 out of 8780 genes, 0.3%	1	Unigene5261, Unigene4151, Unigene5224, Unigene3700, Unigene10379
	positive regulation of nucleocytoplasmic transport	5 out of 698 genes, 0.7%	29 out of 8780 genes, 0.3%	1	Unigene5261, Unigene4151, Unigene5224, Unigene3700, Unigene10379
	positive regulation of protein transport	5 out of 698 genes, 0.7%	29 out of 8780 genes, 0.3%	1	Unigene5261, Unigene4151, Unigene5224, Unigene3700, Unigene10379
	positive regulation of intracellular protein transport	5 out of 698 genes, 0.7%	29 out of 8780 genes, 0.3%	1	Unigene5261, Unigene4151, Unigene5224, Unigene3700, Unigene10379
	tyrosine metabolic process	2 out of 698 genes, 0.3%	6 out of 8780 genes, 0.1%	1	Unigene19226, Unigene2921
	cellular modified amino acid metabolic process	2 out of 698 genes, 0.3%	6 out of 8780 genes, 0.1%	1	Unigene21995, Unigene10667
	response to mechanical stimulus	2 out of 698 genes, 0.3%	6 out of 8780 genes, 0.1%	1	Unigene10921, Unigene19432
	glycoside metabolic process	2 out of 698 genes, 0.3%	6 out of 8780 genes, 0.1%	1	Unigene10846, Unigene10312
	regulation of developmental pigmentation	2 out of 698 genes, 0.3%	6 out of 8780 genes, 0.1%	1	CL906.Contig1, Unigene4204
	positive regulation of binding	2 out of 698 genes, 0.3%	6 out of 8780 genes, 0.1%	1	Unigene3250, Unigene21601
	protein processing	6 out of 698 genes, 0.9%	38 out of 8780 genes, 0.4%	1	Unigene3360, Unigene355, Unigene24363, Unigene18695, Unigene19671, Unigene9596
	cofactor metabolic process	10 out of 698 genes, 1.4%	76 out of 8780 genes, 0.9%	1	Unigene12727, Unigene5119, Unigene10228, Unigene3740, Unigene12469, Unigene20353, Unigene21016, Unigene18491, Unigene22440, Unigene16753
	response to biotic stimulus	15 out of 698 genes, 2.1%	127 out of 8780 genes, 1.4%	1	Unigene13525, Unigene10529, Unigene20802, Unigene4602, Unigene21039, Unigene12387, Unigene12878, Unigene20176, Unigene10137, Unigene4691, CL907.Contig1, Unigene4008, Unigene4531, Unigene19009, Unigene9773
	response to other organism	15 out of 698 genes, 2.1%	127 out of 8780 genes, 1.4%	1	Unigene13525, Unigene10529, Unigene20802, Unigene4602, Unigene21039, Unigene12387, Unigene12878, Unigene20176, Unigene10137, Unigene4691, CL907.Contig1, Unigene4008, Unigene4531, Unigene19009, Unigene9773
	pteridine-containing compound metabolic process	3 out of 698 genes, 0.4%	13 out of 8780 genes, 0.1%	1	Unigene5119, Unigene12469, Unigene20353
	cellular macromolecular complex subunit organization	14 out of 698 genes, 2.0%	117 out of 8780 genes, 1.3%	1	Unigene10222, Unigene18426, Unigene5232, Unigene9603, Unigene23495, Unigene12893, Unigene3898, Unigene10167, Unigene10910, Unigene3054, Unigene4814, Unigene16799, Unigene9778, Unigene13521
	pole plasm mRNA localization	7 out of 698 genes, 1.0%	49 out of 8780 genes, 0.6%	1	Unigene4786, Unigene9704, Unigene4735, Unigene9941, Unigene10270, Unigene10671, Unigene4951
	regulation of organ formation	3 out of 698 genes, 0.4%	14 out of 8780 genes, 0.2%	1	Unigene4096, Unigene10757, Unigene10436
	amine biosynthetic process	3 out of 698 genes, 0.4%	14 out of 8780 genes, 0.2%	1	Unigene10921, Unigene3113, Unigene9468
	lipid storage	3 out of 698 genes, 0.4%	14 out of 8780 genes, 0.2%	1	Unigene4961, Unigene21824, Unigene3453
	proteolysis	19 out of 698 genes, 2.7%	174 out of 8780 genes, 2.0%	1	Unigene3360, Unigene3535, Unigene355, Unigene10886, Unigene19671, Unigene3949, Unigene4151, Unigene20386, Unigene10431, Unigene9982, Unigene24363, Unigene9521, Unigene21601, Unigene5093, Unigene10913, Unigene18695, Unigene10606, Unigene10551, Unigene9596
	nucleoside monophosphate biosynthetic process	7 out of 698 genes, 1.0%	50 out of 8780 genes, 0.6%	1	Unigene10416, Unigene16602, Unigene3611, Unigene12007, Unigene4341, Unigene3622, Unigene12035
	intracellular mRNA localization	8 out of 698 genes, 1.1%	60 out of 8780 genes, 0.7%	1	Unigene4786, Unigene4735, Unigene9941, Unigene3024, Unigene9704, Unigene10270, Unigene4951, Unigene10671
	macroautophagy	2 out of 698 genes, 0.3%	7 out of 8780 genes, 0.1%	1	Unigene12965, Unigene16848
	photoreceptor cell fate specification	2 out of 698 genes, 0.3%	7 out of 8780 genes, 0.1%	1	Unigene20090, Unigene3475
	neuron fate specification	2 out of 698 genes, 0.3%	7 out of 8780 genes, 0.1%	1	Unigene20090, Unigene3475
	respiratory electron transport chain	6 out of 698 genes, 0.9%	41 out of 8780 genes, 0.5%	1	Unigene9583, Unigene10311, Unigene10899, Unigene9650, Unigene10497, Unigene10872
	protein modification by small protein conjugation or removal	14 out of 698 genes, 2.0%	122 out of 8780 genes, 1.4%	1	Unigene12965, Unigene21024, Unigene10431, Unigene21557, Unigene3937, Unigene21601, Unigene9521, Unigene20833, Unigene3949, Unigene12893, Unigene10834, Unigene9743, Unigene4151, Unigene19574
	regulation of cellular component biogenesis	11 out of 698 genes, 1.6%	91 out of 8780 genes, 1.0%	1	Unigene4096, Unigene4786, Unigene9941, Unigene3024, Unigene9704, Unigene10916, Unigene10270, Unigene3733, Unigene9747, Unigene4951, Unigene10671
	RNA localization	15 out of 698 genes, 2.1%	133 out of 8780 genes, 1.5%	1	CL879.Contig1, Unigene4786, Unigene4735, Unigene3528, Unigene9941, Unigene3024, CL726.Contig1, Unigene9678, CL855.Contig1, Unigene9704, Unigene10160, Unigene11020, Unigene10270, Unigene4951, Unigene10671
	lysosomal transport	3 out of 698 genes, 0.4%	15 out of 8780 genes, 0.2%	1	Unigene12965, Unigene26713, Unigene4652
	coenzyme biosynthetic process	4 out of 698 genes, 0.6%	24 out of 8780 genes, 0.3%	1	Unigene12727, Unigene5119, Unigene3740, Unigene16753
	neuron maturation	4 out of 698 genes, 0.6%	24 out of 8780 genes, 0.3%	1	Unigene10782, Unigene9743, Unigene19585, Unigene13567
	cellular macromolecular complex assembly	7 out of 698 genes, 1.0%	53 out of 8780 genes, 0.6%	1	Unigene10222, Unigene10167, Unigene3898, Unigene18426, Unigene9603, Unigene4814, Unigene9778
	carbohydrate metabolic process	32 out of 698 genes, 4.6%	327 out of 8780 genes, 3.7%	1	Unigene4703, Unigene12455, Unigene23333, Unigene19563, CL106.Contig1, Unigene20809, Unigene18627, Unigene3797, Unigene19342, Unigene20450, Unigene18962, Unigene13327, Unigene20071, Unigene10312, Unigene20560, Unigene10865, Unigene10379, Unigene10513, Unigene10846, Unigene19715, Unigene20932, Unigene22795, Unigene19822, Unigene3720, Unigene21194, Unigene958, Unigene9565, Unigene12738, Unigene19562…
	cell maturation	16 out of 698 genes, 2.3%	148 out of 8780 genes, 1.7%	1	Unigene10782, Unigene21024, Unigene4500, Unigene3024, Unigene13567, Unigene9704, Unigene9743, Unigene19585, Unigene10270, Unigene4951, Unigene10671, Unigene4786, Unigene9941, Unigene4735, Unigene5133, Unigene11033
	regulation of localization	12 out of 698 genes, 1.7%	105 out of 8780 genes, 1.2%	1	Unigene18373, Unigene5261, Unigene3597, Unigene4987, Unigene23148, Unigene4151, Unigene5224, Unigene3700, Unigene19385, Unigene4329, Unigene4204, Unigene10379
	cell-matrix adhesion	2 out of 698 genes, 0.3%	8 out of 8780 genes, 0.1%	1	Unigene19195, Unigene9953
	induction of apoptosis by intracellular signals	2 out of 698 genes, 0.3%	8 out of 8780 genes, 0.1%	1	Unigene20090, Unigene3475
	cellular amino acid biosynthetic process	2 out of 698 genes, 0.3%	8 out of 8780 genes, 0.1%	1	Unigene3113, Unigene9468
	ATP-dependent chromatin remodeling	2 out of 698 genes, 0.3%	8 out of 8780 genes, 0.1%	1	Unigene5232, Unigene13521
	histone exchange	2 out of 698 genes, 0.3%	8 out of 8780 genes, 0.1%	1	Unigene5232, Unigene13521
	regulation of secretion	2 out of 698 genes, 0.3%	8 out of 8780 genes, 0.1%	1	Unigene18373, Unigene4204
	regulation of transport	10 out of 698 genes, 1.4%	84 out of 8780 genes, 1.0%	1	Unigene18373, Unigene5261, Unigene3597, Unigene4987, Unigene23148, Unigene4151, Unigene5224, Unigene3700, Unigene4204, Unigene10379
	eye pigmentation	5 out of 698 genes, 0.7%	34 out of 8780 genes, 0.4%	1	Unigene12965, Unigene21557, Unigene5119, Unigene19720, Unigene22374
	smoothened signaling pathway	3 out of 698 genes, 0.4%	16 out of 8780 genes, 0.2%	1	Unigene5093, Unigene3024, Unigene21668
	cellular lipid metabolic process	21 out of 698 genes, 3.0%	204 out of 8780 genes, 2.3%	1	CL22.Contig1, Unigene13821, Unigene12379, Unigene18353, Unigene17679, Unigene22278, Unigene26713, Unigene20235, Unigene19950, Unigene12021, Unigene10572, Unigene9934, Unigene9773, Unigene10921, Unigene19822, Unigene20174, Unigene10417, Unigene22177, CL720.Contig1, Unigene4329, Unigene20442
	developmental pigmentation	6 out of 698 genes, 0.9%	44 out of 8780 genes, 0.5%	1	Unigene12965, Unigene21557, Unigene5119, Unigene19720, Unigene22374, Unigene19226
	cytoskeleton organization	49 out of 698 genes, 7.0%	526 out of 8780 genes, 6.0%	1	Unigene10923, Unigene5261, Unigene10757, Unigene12052, Unigene17679, Unigene9798, Unigene13567, Unigene22414, Unigene9704, Unigene12021, Unigene10832, Unigene10402, Unigene21318, Unigene10707, Unigene4786, Unigene21823, Unigene21588, Unigene9678, Unigene10482, Unigene10442, Unigene11090, Unigene5133, Unigene3800, Unigene5000, Unigene11033, Unigene21350, Unigene18695, Unigene21624, Unigene10436, U…
	developmental maturation	16 out of 698 genes, 2.3%	150 out of 8780 genes, 1.7%	1	Unigene10782, Unigene21024, Unigene4500, Unigene3024, Unigene13567, Unigene9704, Unigene9743, Unigene19585, Unigene10270, Unigene4951, Unigene10671, Unigene4786, Unigene9941, Unigene4735, Unigene5133, Unigene11033
	small molecule metabolic process	66 out of 698 genes, 9.5%	729 out of 8780 genes, 8.3%	1	Unigene4711, Unigene16602, CL106.Contig1, Unigene12379, Unigene18353, Unigene3611, Unigene9773, Unigene21139, Unigene19226, Unigene16753, Unigene18801, Unigene19563, CL22.Contig1, Unigene16618, Unigene22278, Unigene20450, Unigene18962, Unigene9922, Unigene10667, Unigene3113, Unigene10170, Unigene20730, Unigene20250, Unigene10921, Unigene9751, Unigene10889, Unigene3325, Unigene20, Unigene10417, Un…
	glycosaminoglycan metabolic process	3 out of 698 genes, 0.4%	17 out of 8780 genes, 0.2%	1	Unigene19563, Unigene20809, Unigene10379
	lipid metabolic process	25 out of 698 genes, 3.6%	253 out of 8780 genes, 2.9%	1	CL22.Contig1, Unigene13821, Unigene12379, Unigene18353, Unigene17679, Unigene22278, Unigene23288, Unigene26713, Unigene20235, CL1078.Contig1, Unigene19950, Unigene12021, Unigene10572, Unigene9934, Unigene9773, Unigene10921, Unigene19822, Unigene20174, Unigene10417, Unigene10160, Unigene22177, CL720.Contig1, Unigene4329, Unigene20442, Unigene20183
	protein folding	2 out of 698 genes, 0.3%	9 out of 8780 genes, 0.1%	1	Unigene22344, Unigene1366
	substrate-dependent cell migration	2 out of 698 genes, 0.3%	9 out of 8780 genes, 0.1%	1	Unigene19195, Unigene21270
	regulation of metal ion transport	2 out of 698 genes, 0.3%	9 out of 8780 genes, 0.1%	1	Unigene5224, Unigene3597
	genitalia morphogenesis	2 out of 698 genes, 0.3%	9 out of 8780 genes, 0.1%	1	Unigene10529, Unigene19195
	signal transduction in response to DNA damage	2 out of 698 genes, 0.3%	9 out of 8780 genes, 0.1%	1	Unigene20090, Unigene3475
	regulation of ion transport	2 out of 698 genes, 0.3%	9 out of 8780 genes, 0.1%	1	Unigene5224, Unigene3597
	programmed cell death	26 out of 698 genes, 3.7%	267 out of 8780 genes, 3.0%	1	Unigene10782, Unigene10529, Unigene22395, Unigene22304, Unigene4299, CL726.Contig1, Unigene10757, Unigene3030, Unigene10677, Unigene20723, Unigene5221, Unigene1683, Unigene11007, Unigene3899, Unigene17335, Unigene24363, Unigene3839, Unigene4987, Unigene3800, Unigene953, Unigene11055, Unigene969, Unigene3967, Unigene18695, Unigene4613, Unigene10436
	pole plasm RNA localization	7 out of 698 genes, 1.0%	57 out of 8780 genes, 0.6%	1	Unigene4786, Unigene9704, Unigene4735, Unigene9941, Unigene10270, Unigene10671, Unigene4951
	nucleic acid transport	7 out of 698 genes, 1.0%	57 out of 8780 genes, 0.6%	1	CL879.Contig1, Unigene4786, Unigene3528, Unigene10160, Unigene11020, CL726.Contig1, CL855.Contig1
	RNA transport	7 out of 698 genes, 1.0%	57 out of 8780 genes, 0.6%	1	CL879.Contig1, Unigene4786, Unigene3528, Unigene10160, Unigene11020, CL726.Contig1, CL855.Contig1
	establishment of RNA localization	7 out of 698 genes, 1.0%	57 out of 8780 genes, 0.6%	1	CL879.Contig1, Unigene4786, Unigene3528, Unigene10160, Unigene11020, CL726.Contig1, CL855.Contig1
	cytoplasm organization	9 out of 698 genes, 1.3%	78 out of 8780 genes, 0.9%	1	Unigene4786, Unigene21333, Unigene4735, Unigene9941, Unigene9704, Unigene10270, Unigene4951, Unigene10671, Unigene21668
	protein maturation	6 out of 698 genes, 0.9%	47 out of 8780 genes, 0.5%	1	Unigene3360, Unigene355, Unigene24363, Unigene18695, Unigene19671, Unigene9596
	response to bacterium	10 out of 698 genes, 1.4%	89 out of 8780 genes, 1.0%	1	Unigene13525, Unigene20802, Unigene4602, Unigene12878, Unigene20176, Unigene4691, Unigene4008, Unigene4531, Unigene19009, Unigene9773
	water-soluble vitamin metabolic process	3 out of 698 genes, 0.4%	18 out of 8780 genes, 0.2%	1	Unigene16618, Unigene10170, Unigene16753
	positive regulation of peptidase activity	3 out of 698 genes, 0.4%	18 out of 8780 genes, 0.2%	1	Unigene24363, Unigene3949, Unigene13567
	regulation of cell adhesion	3 out of 698 genes, 0.4%	18 out of 8780 genes, 0.2%	1	Unigene12455, Unigene10757, Unigene10436
	pigmentation	7 out of 698 genes, 1.0%	58 out of 8780 genes, 0.7%	1	Unigene12965, Unigene21557, Unigene5119, Unigene19720, Unigene22374, Unigene19226, Unigene16848
	primary metabolic process	309 out of 698 genes, 44.3%	3734 out of 8780 genes, 42.5%	1	Unigene12965, Unigene9545, Unigene17679, Unigene12878, Unigene20833, Unigene3949, Unigene13566, Unigene22022, Unigene3611, Unigene12469, Unigene22264, Unigene17510, Unigene22442, Unigene21588, Unigene9200, Unigene8877, Unigene10606, Unigene16753, Unigene10529, Unigene4695, Unigene19563, Unigene19128, Unigene13821, Unigene3597, Unigene19671, Unigene10987, Unigene23754, Unigene10667, Unigene10833, …
	regulation of organ morphogenesis	10 out of 698 genes, 1.4%	90 out of 8780 genes, 1.0%	1	Unigene4096, Unigene8269, Unigene4500, Unigene21270, Unigene24363, Unigene10757, Unigene19671, Unigene20474, Unigene18695, Unigene10436
	humoral immune response	11 out of 698 genes, 1.6%	101 out of 8780 genes, 1.2%	1	Unigene9941, Unigene3221, Unigene12878, Unigene4429, Unigene10987, Unigene20176, Unigene10137, Unigene21962, Unigene10916, Unigene4008, Unigene5135
	regulation of compound eye retinal cell programmed cell death	6 out of 698 genes, 0.9%	48 out of 8780 genes, 0.5%	1	Unigene8269, Unigene4500, Unigene24363, Unigene18695, Unigene19671, Unigene20474
	positive regulation of transport	5 out of 698 genes, 0.7%	38 out of 8780 genes, 0.4%	1	Unigene5261, Unigene4151, Unigene5224, Unigene3700, Unigene10379
	stem cell differentiation	9 out of 698 genes, 1.3%	80 out of 8780 genes, 0.9%	1	Unigene4096, Unigene19195, Unigene4500, Unigene21270, Unigene10757, Unigene3595, Unigene4008, Unigene20075, Unigene10436
	protein modification by small protein conjugation	10 out of 698 genes, 1.4%	91 out of 8780 genes, 1.0%	1	Unigene12965, Unigene21557, Unigene3937, Unigene21601, Unigene3949, Unigene12893, Unigene9743, Unigene4151, Unigene10834, Unigene19574
	regulation of apoptosis	11 out of 698 genes, 1.6%	102 out of 8780 genes, 1.2%	1	Unigene9810, Unigene4500, Unigene24363, Unigene20090, Unigene10432, Unigene3475, Unigene3949, Unigene5093, Unigene9639, Unigene4329, Unigene3025
	nucleoside monophosphate metabolic process	7 out of 698 genes, 1.0%	59 out of 8780 genes, 0.7%	1	Unigene10416, Unigene16602, Unigene3611, Unigene12007, Unigene4341, Unigene3622, Unigene12035
	purine base metabolic process	2 out of 698 genes, 0.3%	10 out of 8780 genes, 0.1%	1	Unigene18353, Unigene20730
	dorsal/ventral axis specification	2 out of 698 genes, 0.3%	10 out of 8780 genes, 0.1%	1	Unigene4500, Unigene4735
	regulation of DNA binding	2 out of 698 genes, 0.3%	10 out of 8780 genes, 0.1%	1	Unigene3250, Unigene21601
	sulfur compound biosynthetic process	3 out of 698 genes, 0.4%	19 out of 8780 genes, 0.2%	1	Unigene19563, Unigene20809, Unigene3113
	oocyte anterior/posterior axis specification	8 out of 698 genes, 1.1%	70 out of 8780 genes, 0.8%	1	Unigene4786, Unigene4735, Unigene9941, Unigene3024, Unigene9704, Unigene10270, Unigene4951, Unigene10671
	maternal determination of anterior/posterior axis, embryo	8 out of 698 genes, 1.1%	70 out of 8780 genes, 0.8%	1	Unigene4786, Unigene4735, Unigene9941, Unigene3024, Unigene9704, Unigene10270, Unigene4951, Unigene10671
	cofactor biosynthetic process	6 out of 698 genes, 0.9%	49 out of 8780 genes, 0.6%	1	Unigene12727, Unigene5119, Unigene3740, Unigene21016, Unigene18491, Unigene16753
	aminoglycan biosynthetic process	4 out of 698 genes, 0.6%	29 out of 8780 genes, 0.3%	1	Unigene19563, Unigene20809, Unigene3797, Unigene10379
	mitotic cell cycle	36 out of 698 genes, 5.2%	391 out of 8780 genes, 4.5%	1	Unigene10923, Unigene3084, Unigene12052, Unigene17679, Unigene9798, Unigene10688, Unigene3980, Unigene22414, Unigene18414, Unigene12021, Unigene10832, Unigene10402, Unigene10482, Unigene10532, Unigene10442, Unigene11090, Unigene5133, Unigene5000, Unigene21350, Unigene21624, Unigene5119, Unigene10886, Unigene4429, Unigene10987, Unigene9949, Unigene3545, Unigene11058, Unigene22176, Unigene10788, Un…
	protein catabolic process	12 out of 698 genes, 1.7%	115 out of 8780 genes, 1.3%	1	Unigene10431, Unigene3535, Unigene9982, Unigene21601, Unigene9521, Unigene10886, Unigene3949, Unigene4151, Unigene18695, Unigene10606, Unigene10551, Unigene20386
	cellular protein catabolic process	12 out of 698 genes, 1.7%	115 out of 8780 genes, 1.3%	1	Unigene10431, Unigene3535, Unigene9982, Unigene21601, Unigene9521, Unigene10886, Unigene3949, Unigene4151, Unigene18695, Unigene10606, Unigene10551, Unigene20386
	proteolysis involved in cellular protein catabolic process	12 out of 698 genes, 1.7%	115 out of 8780 genes, 1.3%	1	Unigene10431, Unigene3535, Unigene9982, Unigene21601, Unigene9521, Unigene10886, Unigene3949, Unigene4151, Unigene18695, Unigene10606, Unigene10551, Unigene20386
	regulation of transcription factor import into nucleus	5 out of 698 genes, 0.7%	40 out of 8780 genes, 0.5%	1	Unigene5261, Unigene4151, Unigene5224, Unigene3700, Unigene10379
	membrane budding	3 out of 698 genes, 0.4%	20 out of 8780 genes, 0.2%	1	Unigene4961, Unigene21557, Unigene19720
	neuroblast differentiation	3 out of 698 genes, 0.4%	20 out of 8780 genes, 0.2%	1	Unigene10757, Unigene11007, Unigene10436
	polysaccharide biosynthetic process	4 out of 698 genes, 0.6%	30 out of 8780 genes, 0.3%	1	Unigene19563, Unigene20809, Unigene3797, Unigene10379
	proteoglycan metabolic process	4 out of 698 genes, 0.6%	30 out of 8780 genes, 0.3%	1	Unigene19563, Unigene20809, Unigene505, Unigene10379
	regulation of translation	4 out of 698 genes, 0.6%	30 out of 8780 genes, 0.3%	1	Unigene9780, Unigene10671, Unigene9773, Unigene1134
	cell death	26 out of 698 genes, 3.7%	277 out of 8780 genes, 3.2%	1	Unigene10782, Unigene10529, Unigene22395, Unigene22304, Unigene4299, CL726.Contig1, Unigene10757, Unigene3030, Unigene10677, Unigene20723, Unigene5221, Unigene1683, Unigene11007, Unigene3899, Unigene17335, Unigene24363, Unigene3839, Unigene4987, Unigene3800, Unigene953, Unigene11055, Unigene969, Unigene3967, Unigene18695, Unigene4613, Unigene10436
	death	26 out of 698 genes, 3.7%	277 out of 8780 genes, 3.2%	1	Unigene10782, Unigene10529, Unigene22395, Unigene22304, Unigene4299, CL726.Contig1, Unigene10757, Unigene3030, Unigene10677, Unigene20723, Unigene5221, Unigene1683, Unigene11007, Unigene3899, Unigene17335, Unigene24363, Unigene3839, Unigene4987, Unigene3800, Unigene953, Unigene11055, Unigene969, Unigene3967, Unigene18695, Unigene4613, Unigene10436
	glycine metabolic process	2 out of 698 genes, 0.3%	11 out of 8780 genes, 0.1%	1	Unigene4341, Unigene5083
	cellular response to starvation	2 out of 698 genes, 0.3%	11 out of 8780 genes, 0.1%	1	Unigene12965, Unigene16848
	cellular carbohydrate metabolic process	18 out of 698 genes, 2.6%	185 out of 8780 genes, 2.1%	1	Unigene12455, Unigene23333, Unigene10846, Unigene19563, CL106.Contig1, Unigene18627, Unigene19342, Unigene21194, Unigene3720, Unigene20450, Unigene19822, Unigene18962, Unigene958, Unigene13327, Unigene9565, Unigene10312, Unigene12738, Unigene10865
	regulation of cell death	16 out of 698 genes, 2.3%	163 out of 8780 genes, 1.9%	1	Unigene9810, Unigene8269, Unigene4500, Unigene24363, Unigene20090, Unigene10432, Unigene19671, Unigene3475, Unigene3949, Unigene20474, Unigene953, Unigene5093, Unigene18695, Unigene9639, Unigene4329, Unigene3025
	regulation of programmed cell death	16 out of 698 genes, 2.3%	163 out of 8780 genes, 1.9%	1	Unigene9810, Unigene8269, Unigene4500, Unigene24363, Unigene20090, Unigene10432, Unigene19671, Unigene3475, Unigene3949, Unigene20474, Unigene953, Unigene5093, Unigene18695, Unigene9639, Unigene4329, Unigene3025
	protein modification by small protein removal	4 out of 698 genes, 0.6%	31 out of 8780 genes, 0.4%	1	Unigene21024, Unigene10431, Unigene9521, Unigene20833
	vitamin metabolic process	3 out of 698 genes, 0.4%	21 out of 8780 genes, 0.2%	1	Unigene16618, Unigene10170, Unigene16753
	regulation of retinal cell programmed cell death	6 out of 698 genes, 0.9%	53 out of 8780 genes, 0.6%	1	Unigene8269, Unigene4500, Unigene24363, Unigene18695, Unigene19671, Unigene20474
	nucleobase, nucleoside, nucleotide and nucleic acid transport	7 out of 698 genes, 1.0%	64 out of 8780 genes, 0.7%	1	CL879.Contig1, Unigene4786, Unigene3528, Unigene10160, Unigene11020, CL726.Contig1, CL855.Contig1
	sulfur amino acid metabolic process	2 out of 698 genes, 0.3%	12 out of 8780 genes, 0.1%	1	Unigene10171, Unigene3113
	translational initiation	2 out of 698 genes, 0.3%	12 out of 8780 genes, 0.1%	1	Unigene10428, Unigene11058
	porphyrin biosynthetic process	2 out of 698 genes, 0.3%	12 out of 8780 genes, 0.1%	1	Unigene21016, Unigene18491
	determination of imaginal disc primordium	2 out of 698 genes, 0.3%	12 out of 8780 genes, 0.1%	1	Unigene4500, Unigene11007
	organic acid biosynthetic process	2 out of 698 genes, 0.3%	12 out of 8780 genes, 0.1%	1	Unigene3113, Unigene9468
	regulation of cell-cell adhesion	2 out of 698 genes, 0.3%	12 out of 8780 genes, 0.1%	1	Unigene10757, Unigene10436
	negative regulation of cell-cell adhesion	2 out of 698 genes, 0.3%	12 out of 8780 genes, 0.1%	1	Unigene10757, Unigene10436
	tetrapyrrole biosynthetic process	2 out of 698 genes, 0.3%	12 out of 8780 genes, 0.1%	1	Unigene21016, Unigene18491
	carboxylic acid biosynthetic process	2 out of 698 genes, 0.3%	12 out of 8780 genes, 0.1%	1	Unigene3113, Unigene9468
	establishment of spindle localization	2 out of 698 genes, 0.3%	12 out of 8780 genes, 0.1%	1	Unigene22414, Unigene21624
	spindle localization	2 out of 698 genes, 0.3%	12 out of 8780 genes, 0.1%	1	Unigene22414, Unigene21624
	glutamine family amino acid metabolic process	3 out of 698 genes, 0.4%	22 out of 8780 genes, 0.3%	1	Unigene10609, Unigene18353, Unigene3622
	genitalia development	3 out of 698 genes, 0.4%	22 out of 8780 genes, 0.3%	1	Unigene10529, Unigene19195, Unigene21270
	defense response to bacterium	9 out of 698 genes, 1.3%	87 out of 8780 genes, 1.0%	1	Unigene20802, Unigene4602, Unigene12878, Unigene20176, Unigene4691, Unigene4008, Unigene4531, Unigene19009, Unigene9773
	nucleus organization	5 out of 698 genes, 0.7%	43 out of 8780 genes, 0.5%	1	Unigene21039, CL907.Contig1, Unigene12878, Unigene10532, Unigene20176
	regulation of protein localization	5 out of 698 genes, 0.7%	43 out of 8780 genes, 0.5%	1	Unigene5261, Unigene4151, Unigene5224, Unigene3700, Unigene10379
	regulation of intracellular protein transport	5 out of 698 genes, 0.7%	43 out of 8780 genes, 0.5%	1	Unigene5261, Unigene4151, Unigene5224, Unigene3700, Unigene10379
	regulation of transmembrane transport	5 out of 698 genes, 0.7%	43 out of 8780 genes, 0.5%	1	Unigene5261, Unigene4151, Unigene5224, Unigene3700, Unigene10379
	regulation of protein import into nucleus	5 out of 698 genes, 0.7%	43 out of 8780 genes, 0.5%	1	Unigene5261, Unigene4151, Unigene5224, Unigene3700, Unigene10379
	regulation of protein transport	5 out of 698 genes, 0.7%	43 out of 8780 genes, 0.5%	1	Unigene5261, Unigene4151, Unigene5224, Unigene3700, Unigene10379
	regulation of establishment of protein localization	5 out of 698 genes, 0.7%	43 out of 8780 genes, 0.5%	1	Unigene5261, Unigene4151, Unigene5224, Unigene3700, Unigene10379
	Golgi vesicle transport	7 out of 698 genes, 1.0%	65 out of 8780 genes, 0.7%	1	Unigene4961, Unigene4623, Unigene11033, Unigene5173, Unigene21824, Unigene3453, Unigene4204
	multicellular organismal aging	16 out of 698 genes, 2.3%	168 out of 8780 genes, 1.9%	1	Unigene10782, Unigene12965, Unigene22344, Unigene19195, Unigene21557, Unigene24363, Unigene18450, Unigene18353, Unigene21247, Unigene10464, Unigene20355, Unigene21414, Unigene10535, Unigene10497, Unigene9773, Unigene4420
	anterior/posterior pattern formation	12 out of 698 genes, 1.7%	122 out of 8780 genes, 1.4%	1	Unigene10782, Unigene4096, Unigene4786, Unigene4735, Unigene9941, Unigene3024, Unigene9704, Unigene4008, Unigene10270, Unigene11007, Unigene4951, Unigene10671
	production of molecular mediator of immune response	4 out of 698 genes, 0.6%	33 out of 8780 genes, 0.4%	1	Unigene10137, Unigene4008, Unigene12878, Unigene20176
	antimicrobial peptide production	4 out of 698 genes, 0.6%	33 out of 8780 genes, 0.4%	1	Unigene10137, Unigene4008, Unigene12878, Unigene20176
	carbohydrate biosynthetic process	4 out of 698 genes, 0.6%	33 out of 8780 genes, 0.4%	1	Unigene19563, Unigene20809, Unigene3797, Unigene10379
	antimicrobial humoral response	4 out of 698 genes, 0.6%	33 out of 8780 genes, 0.4%	1	Unigene10137, Unigene4008, Unigene12878, Unigene20176
	regulation of cellular protein metabolic process	5 out of 698 genes, 0.7%	44 out of 8780 genes, 0.5%	1	Unigene9780, Unigene20515, Unigene10671, Unigene9773, Unigene1134
	chromatin remodeling	3 out of 698 genes, 0.4%	23 out of 8780 genes, 0.3%	1	Unigene5232, Unigene4613, Unigene13521
	cellular pigmentation	3 out of 698 genes, 0.4%	23 out of 8780 genes, 0.3%	1	Unigene12965, Unigene21557, Unigene16848
	pigment granule organization	3 out of 698 genes, 0.4%	23 out of 8780 genes, 0.3%	1	Unigene12965, Unigene21557, Unigene16848
	tripartite regional subdivision	9 out of 698 genes, 1.3%	89 out of 8780 genes, 1.0%	1	Unigene4786, Unigene4735, Unigene9941, Unigene3024, Unigene9704, Unigene4008, Unigene10270, Unigene4951, Unigene10671
	anterior/posterior axis specification, embryo	9 out of 698 genes, 1.3%	89 out of 8780 genes, 1.0%	1	Unigene4786, Unigene4735, Unigene9941, Unigene3024, Unigene9704, Unigene4008, Unigene10270, Unigene4951, Unigene10671
	anterior/posterior axis specification	9 out of 698 genes, 1.3%	89 out of 8780 genes, 1.0%	1	Unigene4786, Unigene4735, Unigene9941, Unigene3024, Unigene9704, Unigene4008, Unigene10270, Unigene4951, Unigene10671
	aromatic amino acid family metabolic process	2 out of 698 genes, 0.3%	13 out of 8780 genes, 0.1%	1	Unigene19226, Unigene2921
	heparan sulfate proteoglycan biosynthetic process	2 out of 698 genes, 0.3%	13 out of 8780 genes, 0.1%	1	Unigene19563, Unigene20809
	heparan sulfate proteoglycan metabolic process	2 out of 698 genes, 0.3%	13 out of 8780 genes, 0.1%	1	Unigene19563, Unigene20809
	oocyte construction	12 out of 698 genes, 1.7%	124 out of 8780 genes, 1.4%	1	Unigene21024, Unigene4786, Unigene4500, Unigene4735, Unigene9941, Unigene3024, Unigene5133, Unigene9704, Unigene11033, Unigene10270, Unigene4951, Unigene10671
	oocyte differentiation	12 out of 698 genes, 1.7%	124 out of 8780 genes, 1.4%	1	Unigene21024, Unigene4786, Unigene4500, Unigene4735, Unigene9941, Unigene3024, Unigene5133, Unigene9704, Unigene11033, Unigene10270, Unigene4951, Unigene10671
	oocyte development	12 out of 698 genes, 1.7%	124 out of 8780 genes, 1.4%	1	Unigene21024, Unigene4786, Unigene4500, Unigene4735, Unigene9941, Unigene3024, Unigene5133, Unigene9704, Unigene11033, Unigene10270, Unigene4951, Unigene10671
	asymmetric protein localization	4 out of 698 genes, 0.6%	34 out of 8780 genes, 0.4%	1	Unigene22414, Unigene18414, Unigene21350, Unigene21624
	cellular macromolecule catabolic process	17 out of 698 genes, 2.4%	183 out of 8780 genes, 2.1%	1	Unigene3535, Unigene10886, Unigene3949, Unigene4151, Unigene20386, Unigene4786, Unigene10431, Unigene9982, Unigene9521, Unigene21601, Unigene21692, Unigene969, Unigene18695, Unigene10606, Unigene23779, Unigene10551, Unigene22243
	organelle organization	94 out of 698 genes, 13.5%	1117 out of 8780 genes, 12.7%	1	Unigene12965, Unigene5261, Unigene21039, Unigene3224, Unigene19720, Unigene12052, Unigene17679, Unigene12878, Unigene9798, Unigene16848, Unigene22414, Unigene12021, Unigene4204, Unigene10379, Unigene21318, Unigene21557, Unigene4735, Unigene21823, Unigene21588, Unigene10482, Unigene10442, Unigene11090, Unigene5133, Unigene953, Unigene5000, Unigene969, CL906.Contig1, Unigene21350, Unigene18695, Uni…
	stem cell maintenance	8 out of 698 genes, 1.1%	79 out of 8780 genes, 0.9%	1	Unigene4096, Unigene19195, Unigene4500, Unigene21270, Unigene10757, Unigene3595, Unigene20075, Unigene10436
	stem cell development	8 out of 698 genes, 1.1%	79 out of 8780 genes, 0.9%	1	Unigene4096, Unigene19195, Unigene4500, Unigene21270, Unigene10757, Unigene3595, Unigene20075, Unigene10436
	pole plasm assembly	7 out of 698 genes, 1.0%	68 out of 8780 genes, 0.8%	1	Unigene4786, Unigene9704, Unigene4735, Unigene9941, Unigene10270, Unigene10671, Unigene4951
	oocyte axis specification	11 out of 698 genes, 1.6%	114 out of 8780 genes, 1.3%	1	Unigene21024, Unigene4786, Unigene4500, Unigene4735, Unigene9941, Unigene3024, Unigene9704, Unigene11033, Unigene10270, Unigene4951, Unigene10671
	vacuolar transport	3 out of 698 genes, 0.4%	24 out of 8780 genes, 0.3%	1	Unigene12965, Unigene26713, Unigene4652
	heterocycle biosynthetic process	3 out of 698 genes, 0.4%	24 out of 8780 genes, 0.3%	1	Unigene5119, Unigene21016, Unigene18491
	proteoglycan biosynthetic process	3 out of 698 genes, 0.4%	24 out of 8780 genes, 0.3%	1	Unigene19563, Unigene20809, Unigene10379
	regulation of protein stability	3 out of 698 genes, 0.4%	24 out of 8780 genes, 0.3%	1	Unigene21024, Unigene18573, Unigene10349
	aging	16 out of 698 genes, 2.3%	173 out of 8780 genes, 2.0%	1	Unigene10782, Unigene12965, Unigene22344, Unigene19195, Unigene21557, Unigene24363, Unigene18450, Unigene18353, Unigene21247, Unigene10464, Unigene20355, Unigene21414, Unigene10535, Unigene10497, Unigene9773, Unigene4420
	protein import	5 out of 698 genes, 0.7%	46 out of 8780 genes, 0.5%	1	Unigene17629, Unigene10432, Unigene20877, Unigene3025, Unigene9834
	regulation of nucleocytoplasmic transport	5 out of 698 genes, 0.7%	46 out of 8780 genes, 0.5%	1	Unigene5261, Unigene4151, Unigene5224, Unigene3700, Unigene10379
	macromolecule metabolic process	265 out of 698 genes, 38.0%	3248 out of 8780 genes, 37.0%	1	Unigene12965, Unigene9545, Unigene12878, Unigene20833, Unigene3949, Unigene13566, Unigene22022, Unigene22264, Unigene17510, Unigene22442, Unigene21588, Unigene9200, Unigene8877, Unigene10606, Unigene10529, Unigene19563, Unigene19128, Unigene3597, Unigene19671, Unigene10987, Unigene23754, Unigene10833, Unigene19818, Unigene10788, Unigene20075, Unigene9780, Unigene9941, Unigene22795, Unigene3325, U…
	protein O-linked glycosylation	2 out of 698 genes, 0.3%	14 out of 8780 genes, 0.2%	1	Unigene12455, Unigene19822
	induction of apoptosis	2 out of 698 genes, 0.3%	14 out of 8780 genes, 0.2%	1	Unigene20090, Unigene3475
	negative regulation of cell adhesion	2 out of 698 genes, 0.3%	14 out of 8780 genes, 0.2%	1	Unigene10757, Unigene10436
	amine catabolic process	2 out of 698 genes, 0.3%	14 out of 8780 genes, 0.2%	1	Unigene15980, Unigene5083
	pyridine nucleotide metabolic process	2 out of 698 genes, 0.3%	14 out of 8780 genes, 0.2%	1	Unigene10228, Unigene16753
	protein complex disassembly	2 out of 698 genes, 0.3%	14 out of 8780 genes, 0.2%	1	Unigene12893, Unigene23495
	cellular protein complex disassembly	2 out of 698 genes, 0.3%	14 out of 8780 genes, 0.2%	1	Unigene12893, Unigene23495
	nicotinamide nucleotide metabolic process	2 out of 698 genes, 0.3%	14 out of 8780 genes, 0.2%	1	Unigene10228, Unigene16753
	negative regulation of apoptosis	7 out of 698 genes, 1.0%	69 out of 8780 genes, 0.8%	1	Unigene9810, Unigene4500, Unigene5093, Unigene20090, Unigene10432, Unigene9639, Unigene3025
	negative regulation of programmed cell death	7 out of 698 genes, 1.0%	69 out of 8780 genes, 0.8%	1	Unigene9810, Unigene4500, Unigene5093, Unigene20090, Unigene10432, Unigene9639, Unigene3025
	negative regulation of cell death	7 out of 698 genes, 1.0%	69 out of 8780 genes, 0.8%	1	Unigene9810, Unigene4500, Unigene5093, Unigene20090, Unigene10432, Unigene9639, Unigene3025
	regulation of intracellular transport	5 out of 698 genes, 0.7%	47 out of 8780 genes, 0.5%	1	Unigene5261, Unigene4151, Unigene5224, Unigene3700, Unigene10379
	nucleosome organization	5 out of 698 genes, 0.7%	47 out of 8780 genes, 0.5%	1	Unigene10910, Unigene3054, Unigene5232, Unigene16799, Unigene13521
	heterocycle metabolic process	21 out of 698 genes, 3.0%	235 out of 8780 genes, 2.7%	1	Unigene3154, Unigene4711, Unigene16602, Unigene5119, Unigene16618, Unigene18353, Unigene21016, Unigene10416, Unigene12469, Unigene20353, Unigene4341, Unigene12007, Unigene3622, Unigene10170, Unigene12035, Unigene20730, Unigene10323, Unigene9751, Unigene18491, Unigene4149, Unigene3666
	aggressive behavior	6 out of 698 genes, 0.9%	59 out of 8780 genes, 0.7%	1	Unigene4404, Unigene10416, Unigene9638, Unigene20809, Unigene21549, Unigene1175
	vesicle organization	6 out of 698 genes, 0.9%	59 out of 8780 genes, 0.7%	1	Unigene12965, Unigene4961, Unigene21557, Unigene19720, Unigene10916, Unigene16848
	porphyrin metabolic process	2 out of 698 genes, 0.3%	15 out of 8780 genes, 0.2%	1	Unigene21016, Unigene18491
	fatty acid catabolic process	2 out of 698 genes, 0.3%	15 out of 8780 genes, 0.2%	1	Unigene10417, CL22.Contig1
	lipid catabolic process	2 out of 698 genes, 0.3%	15 out of 8780 genes, 0.2%	1	Unigene10417, CL22.Contig1
	tetrapyrrole metabolic process	2 out of 698 genes, 0.3%	15 out of 8780 genes, 0.2%	1	Unigene21016, Unigene18491
	ion transmembrane transport	2 out of 698 genes, 0.3%	15 out of 8780 genes, 0.2%	1	Unigene10323, Unigene17400
	response to starvation	2 out of 698 genes, 0.3%	15 out of 8780 genes, 0.2%	1	Unigene12965, Unigene16848
	cellular lipid catabolic process	2 out of 698 genes, 0.3%	15 out of 8780 genes, 0.2%	1	Unigene10417, CL22.Contig1
	transmembrane transport	2 out of 698 genes, 0.3%	15 out of 8780 genes, 0.2%	1	Unigene10323, Unigene17400
	monocarboxylic acid catabolic process	2 out of 698 genes, 0.3%	15 out of 8780 genes, 0.2%	1	Unigene10417, CL22.Contig1
	microtubule-based transport	4 out of 698 genes, 0.6%	37 out of 8780 genes, 0.4%	1	Unigene17012, Unigene9678, Unigene3914, Unigene10270
	cytoskeleton-dependent intracellular transport	4 out of 698 genes, 0.6%	37 out of 8780 genes, 0.4%	1	Unigene17012, Unigene9678, Unigene3914, Unigene10270
	immune response	13 out of 698 genes, 1.9%	142 out of 8780 genes, 1.6%	1	Unigene8269, Unigene9941, Unigene3221, Unigene12878, Unigene4429, Unigene10987, Unigene20176, Unigene20474, Unigene10137, Unigene21962, Unigene10916, Unigene4008, Unigene5135
	small molecule catabolic process	7 out of 698 genes, 1.0%	72 out of 8780 genes, 0.8%	1	Unigene10417, CL22.Contig1, Unigene18353, Unigene10865, Unigene3720, Unigene18962, Unigene5083
	peptide metabolic process	4 out of 698 genes, 0.6%	38 out of 8780 genes, 0.4%	1	Unigene10137, Unigene21995, Unigene12878, Unigene20176
	cell-substrate adhesion	4 out of 698 genes, 0.6%	38 out of 8780 genes, 0.4%	1	Unigene19195, Unigene21588, Unigene3254, Unigene9953
	muscle system process	3 out of 698 genes, 0.4%	27 out of 8780 genes, 0.3%	1	CL186.Contig1, Unigene12014, Unigene10152
	isoprenoid metabolic process	3 out of 698 genes, 0.4%	27 out of 8780 genes, 0.3%	1	Unigene17679, Unigene12021, Unigene10572
	cellular component assembly involved in morphogenesis	3 out of 698 genes, 0.4%	27 out of 8780 genes, 0.3%	1	Unigene10707, CL186.Contig1, Unigene10152
	modification-dependent protein catabolic process	10 out of 698 genes, 1.4%	109 out of 8780 genes, 1.2%	1	Unigene10431, Unigene3535, Unigene9982, Unigene21601, Unigene9521, Unigene10886, Unigene3949, Unigene4151, Unigene10551, Unigene20386
	modification-dependent macromolecule catabolic process	10 out of 698 genes, 1.4%	109 out of 8780 genes, 1.2%	1	Unigene10431, Unigene3535, Unigene9982, Unigene21601, Unigene9521, Unigene10886, Unigene3949, Unigene4151, Unigene10551, Unigene20386
	cell fate determination	11 out of 698 genes, 1.6%	121 out of 8780 genes, 1.4%	1	Unigene4500, Unigene20774, Unigene9678, Unigene10757, Unigene22414, Unigene18414, Unigene10916, Unigene11007, Unigene20430, Unigene21624, Unigene10436
	regulation of S phase of mitotic cell cycle	2 out of 698 genes, 0.3%	16 out of 8780 genes, 0.2%	1	Unigene4096, Unigene4500
	meiosis I	2 out of 698 genes, 0.3%	16 out of 8780 genes, 0.2%	1	Unigene20075, Unigene19494
	response to ionizing radiation	2 out of 698 genes, 0.3%	16 out of 8780 genes, 0.2%	1	Unigene18695, Unigene19671
	negative regulation of cell projection organization	2 out of 698 genes, 0.3%	16 out of 8780 genes, 0.2%	1	CL906.Contig1, Unigene4204
	macromolecular complex disassembly	2 out of 698 genes, 0.3%	16 out of 8780 genes, 0.2%	1	Unigene12893, Unigene23495
	regulation of S phase	2 out of 698 genes, 0.3%	16 out of 8780 genes, 0.2%	1	Unigene4096, Unigene4500
	positive regulation of kinase activity	2 out of 698 genes, 0.3%	16 out of 8780 genes, 0.2%	1	Unigene21318, Unigene3717
	cellular macromolecular complex disassembly	2 out of 698 genes, 0.3%	16 out of 8780 genes, 0.2%	1	Unigene12893, Unigene23495
	positive regulation of caspase activity	2 out of 698 genes, 0.3%	16 out of 8780 genes, 0.2%	1	Unigene24363, Unigene3949
	regulation of caspase activity	2 out of 698 genes, 0.3%	16 out of 8780 genes, 0.2%	1	Unigene24363, Unigene3949
	positive regulation of transferase activity	2 out of 698 genes, 0.3%	16 out of 8780 genes, 0.2%	1	Unigene21318, Unigene3717
	regulation of endopeptidase activity	2 out of 698 genes, 0.3%	16 out of 8780 genes, 0.2%	1	Unigene24363, Unigene3949
	purine nucleotide metabolic process	12 out of 698 genes, 1.7%	133 out of 8780 genes, 1.5%	1	Unigene3154, Unigene16602, Unigene10323, Unigene9751, Unigene4149, Unigene3666, Unigene10416, Unigene4341, Unigene12007, Unigene3622, Unigene20730, Unigene12035
	nucleocytoplasmic transport	6 out of 698 genes, 0.9%	62 out of 8780 genes, 0.7%	1	Unigene17629, CL879.Contig1, Unigene4786, Unigene10432, Unigene3025, Unigene21259
	regulation of cellular localization	6 out of 698 genes, 0.9%	62 out of 8780 genes, 0.7%	1	Unigene5261, Unigene4151, Unigene5224, Unigene3700, Unigene4204, Unigene10379
	aerobic respiration	4 out of 698 genes, 0.6%	39 out of 8780 genes, 0.4%	1	Unigene20355, Unigene12039, Unigene10688, Unigene22440
	cellular nitrogen compound biosynthetic process	18 out of 698 genes, 2.6%	207 out of 8780 genes, 2.4%	1	Unigene3154, Unigene16602, Unigene5119, Unigene21016, Unigene10416, Unigene3611, Unigene4341, Unigene12007, Unigene3622, Unigene3113, Unigene12035, Unigene10323, Unigene10921, Unigene9751, Unigene18491, Unigene9468, Unigene4149, Unigene16753
	organic acid transport	5 out of 698 genes, 0.7%	51 out of 8780 genes, 0.6%	1	Unigene13602, Unigene18395, Unigene13733, CL966.Contig1, Unigene20659
	carboxylic acid transport	5 out of 698 genes, 0.7%	51 out of 8780 genes, 0.6%	1	Unigene13602, Unigene18395, Unigene13733, CL966.Contig1, Unigene20659
	regulation of protein metabolic process	5 out of 698 genes, 0.7%	51 out of 8780 genes, 0.6%	1	Unigene9780, Unigene20515, Unigene10671, Unigene9773, Unigene1134
	epithelial structure maintenance	3 out of 698 genes, 0.4%	28 out of 8780 genes, 0.3%	1	Unigene19195, Unigene4500, Unigene13567
	organic acid catabolic process	3 out of 698 genes, 0.4%	28 out of 8780 genes, 0.3%	1	Unigene10417, CL22.Contig1, Unigene5083
	eye pigment metabolic process	3 out of 698 genes, 0.4%	28 out of 8780 genes, 0.3%	1	Unigene21557, Unigene19720, Unigene22374
	carboxylic acid catabolic process	3 out of 698 genes, 0.4%	28 out of 8780 genes, 0.3%	1	Unigene10417, CL22.Contig1, Unigene5083
	cellular component assembly at cellular level	27 out of 698 genes, 3.9%	318 out of 8780 genes, 3.6%	1	Unigene18426, Unigene10757, Unigene21072, Unigene10167, Unigene3898, Unigene9704, Unigene10270, Unigene10671, Unigene20075, Unigene4951, Unigene10222, Unigene21318, Unigene10707, Unigene4786, Unigene4735, Unigene21823, Unigene9941, Unigene20099, Unigene9603, Unigene3800, Unigene3717, CL186.Contig1, Unigene20514, Unigene4814, Unigene10152, Unigene9778, Unigene10436
	cellular biogenic amine metabolic process	4 out of 698 genes, 0.6%	40 out of 8780 genes, 0.5%	1	Unigene15980, Unigene10921, Unigene18353, Unigene10665
	regulation of phosphorylation	4 out of 698 genes, 0.6%	40 out of 8780 genes, 0.5%	1	Unigene21318, Unigene3717, Unigene10688, Unigene20515
	neutral lipid metabolic process	2 out of 698 genes, 0.3%	17 out of 8780 genes, 0.2%	1	Unigene4329, Unigene9773
	acylglycerol metabolic process	2 out of 698 genes, 0.3%	17 out of 8780 genes, 0.2%	1	Unigene4329, Unigene9773
	glycerol ether metabolic process	2 out of 698 genes, 0.3%	17 out of 8780 genes, 0.2%	1	Unigene4329, Unigene9773
	sphingolipid metabolic process	2 out of 698 genes, 0.3%	17 out of 8780 genes, 0.2%	1	Unigene13821, Unigene20442
	vesicle coating	2 out of 698 genes, 0.3%	17 out of 8780 genes, 0.2%	1	Unigene21557, Unigene19720
	male courtship behavior	2 out of 698 genes, 0.3%	17 out of 8780 genes, 0.2%	1	Unigene19226, Unigene4851
	male mating behavior	2 out of 698 genes, 0.3%	17 out of 8780 genes, 0.2%	1	Unigene19226, Unigene4851
	translation	17 out of 698 genes, 2.4%	197 out of 8780 genes, 2.2%	1	Unigene9545, Unigene9810, Unigene10428, Unigene10276, Unigene3978, Unigene11058, Unigene4786, Unigene4990, Unigene3630, Unigene21139, Unigene4735, Unigene3325, Unigene9710, Unigene10889, Unigene10117, Unigene18352, Unigene17549
	multi-organism process	25 out of 698 genes, 3.6%	295 out of 8780 genes, 3.4%	1	Unigene4404, Unigene10529, Unigene20802, Unigene4602, Unigene9638, Unigene21039, Unigene10228, Unigene20809, Unigene12878, Unigene20176, Unigene10137, Unigene10416, Unigene4691, CL907.Contig1, Unigene10665, Unigene4531, Unigene9773, Unigene19009, Unigene13525, Unigene12387, Unigene21549, Unigene4008, Unigene19226, Unigene1175, Unigene4851
	negative regulation of cell differentiation	9 out of 698 genes, 1.3%	100 out of 8780 genes, 1.1%	1	Unigene4096, Unigene19195, Unigene4500, Unigene21270, Unigene10757, Unigene3595, Unigene4008, Unigene20075, Unigene10436
	negative regulation of developmental process	9 out of 698 genes, 1.3%	100 out of 8780 genes, 1.1%	1	Unigene4096, Unigene19195, Unigene4500, Unigene21270, Unigene10757, Unigene3595, Unigene4008, Unigene20075, Unigene10436
	germ cell development	19 out of 698 genes, 2.7%	222 out of 8780 genes, 2.5%	1	Unigene10782, Unigene21024, Unigene4500, Unigene3024, Unigene10757, Unigene9704, Unigene10270, Unigene10671, Unigene20075, Unigene4951, Unigene4786, Unigene4096, Unigene4735, Unigene9941, Unigene9678, Unigene5133, Unigene11033, Unigene10916, Unigene21350
	membrane lipid metabolic process	3 out of 698 genes, 0.4%	29 out of 8780 genes, 0.3%	1	Unigene13821, Unigene19822, Unigene20442
	cellular component disassembly	3 out of 698 genes, 0.4%	29 out of 8780 genes, 0.3%	1	Unigene12893, Unigene18695, Unigene23495
	cellular component disassembly at cellular level	3 out of 698 genes, 0.4%	29 out of 8780 genes, 0.3%	1	Unigene12893, Unigene18695, Unigene23495
	microtubule-based movement	4 out of 698 genes, 0.6%	41 out of 8780 genes, 0.5%	1	Unigene17012, Unigene9678, Unigene3914, Unigene10270
	regulation of phosphate metabolic process	4 out of 698 genes, 0.6%	41 out of 8780 genes, 0.5%	1	Unigene21318, Unigene3717, Unigene10688, Unigene20515
	regulation of phosphorus metabolic process	4 out of 698 genes, 0.6%	41 out of 8780 genes, 0.5%	1	Unigene21318, Unigene3717, Unigene10688, Unigene20515
	positive regulation of cellular process	12 out of 698 genes, 1.7%	138 out of 8780 genes, 1.6%	1	Unigene24363, Unigene5261, Unigene20090, Unigene16682, Unigene3475, Unigene953, Unigene4151, Unigene5224, Unigene3700, Unigene18796, Unigene3733, Unigene10379
	cellular component organization at cellular level	111 out of 698 genes, 15.9%	1367 out of 8780 genes, 15.6%	1	Unigene12965, Unigene5261, Unigene21039, Unigene3224, Unigene19720, Unigene12052, Unigene17679, Unigene12878, Unigene9798, Unigene16848, Unigene22414, Unigene12021, Unigene4204, Unigene10379, Unigene21318, Unigene21557, Unigene4735, Unigene21823, Unigene20099, Unigene21588, Unigene10482, Unigene10442, Unigene11090, Unigene5133, Unigene953, Unigene5000, Unigene969, CL906.Contig1, Unigene21350, Uni…
	establishment of localization	153 out of 698 genes, 21.9%	1892 out of 8780 genes, 21.5%	1	Unigene12965, Unigene7624, Unigene3224, Unigene10688, Unigene22414, Unigene4204, Unigene18466, Unigene21557, Unigene21823, Unigene10960, Unigene19460, CL906.Contig1, Unigene13733, Unigene21114, Unigene13602, Unigene4652, Unigene4063, Unigene20877, Unigene10137, Unigene19352, Unigene9718, Unigene10270, Unigene22440, Unigene2930, Unigene4687, Unigene18507, CL59.Contig1, Unigene4832, Unigene4987, Un…
	organ or tissue specific immune response	2 out of 698 genes, 0.3%	18 out of 8780 genes, 0.2%	1	Unigene8269, Unigene20474
	imaginal disc-derived genitalia development	2 out of 698 genes, 0.3%	18 out of 8780 genes, 0.2%	1	Unigene19195, Unigene21270
	synaptic vesicle exocytosis	2 out of 698 genes, 0.3%	18 out of 8780 genes, 0.2%	1	Unigene4652, Unigene21851
	positive regulation of apoptosis	2 out of 698 genes, 0.3%	18 out of 8780 genes, 0.2%	1	Unigene20090, Unigene3475
	regulation of binding	2 out of 698 genes, 0.3%	18 out of 8780 genes, 0.2%	1	Unigene3250, Unigene21601
	nucleobase metabolic process	3 out of 698 genes, 0.4%	30 out of 8780 genes, 0.3%	1	Unigene4711, Unigene18353, Unigene20730
	peptidyl-amino acid modification	3 out of 698 genes, 0.4%	30 out of 8780 genes, 0.3%	1	Unigene19813, Unigene9780, Unigene4613
	pigment metabolic process involved in developmental pigmentation	3 out of 698 genes, 0.4%	30 out of 8780 genes, 0.3%	1	Unigene21557, Unigene19720, Unigene22374
	pigment metabolic process involved in pigmentation	3 out of 698 genes, 0.4%	30 out of 8780 genes, 0.3%	1	Unigene21557, Unigene19720, Unigene22374
	tube development	10 out of 698 genes, 1.4%	116 out of 8780 genes, 1.3%	1	Unigene10782, Unigene20809, Unigene10757, Unigene2957, Unigene3453, Unigene18796, Unigene4204, Unigene11007, Unigene10436, Unigene20582
	lipid localization	5 out of 698 genes, 0.7%	55 out of 8780 genes, 0.6%	1	Unigene4961, Unigene9743, Unigene21824, Unigene3453, Unigene3025
	nuclear-transcribed mRNA catabolic process	4 out of 698 genes, 0.6%	43 out of 8780 genes, 0.5%	1	Unigene4786, Unigene21692, Unigene23779, Unigene22243
	antimicrobial peptide biosynthetic process	3 out of 698 genes, 0.4%	31 out of 8780 genes, 0.4%	1	Unigene10137, Unigene12878, Unigene20176
	RNA export from nucleus	2 out of 698 genes, 0.3%	19 out of 8780 genes, 0.2%	1	CL879.Contig1, Unigene4786
	mitochondrion organization	2 out of 698 genes, 0.3%	19 out of 8780 genes, 0.2%	1	Unigene3914, Unigene10270
	organic ether metabolic process	2 out of 698 genes, 0.3%	19 out of 8780 genes, 0.2%	1	Unigene4329, Unigene9773
	cellular response to extracellular stimulus	2 out of 698 genes, 0.3%	19 out of 8780 genes, 0.2%	1	Unigene12965, Unigene16848
	cellular response to nutrient levels	2 out of 698 genes, 0.3%	19 out of 8780 genes, 0.2%	1	Unigene12965, Unigene16848
	salivary gland histolysis	2 out of 698 genes, 0.3%	19 out of 8780 genes, 0.2%	1	Unigene10782, Unigene10529
	salivary gland cell autophagic cell death	2 out of 698 genes, 0.3%	19 out of 8780 genes, 0.2%	1	Unigene10782, Unigene10529
	cellular response to external stimulus	2 out of 698 genes, 0.3%	19 out of 8780 genes, 0.2%	1	Unigene12965, Unigene16848
	polysaccharide metabolic process	10 out of 698 genes, 1.4%	117 out of 8780 genes, 1.3%	1	Unigene4703, Unigene19563, Unigene20809, Unigene19715, Unigene22795, Unigene3797, Unigene20071, Unigene9565, Unigene9892, Unigene10379
	nucleobase, nucleoside and nucleotide metabolic process	19 out of 698 genes, 2.7%	229 out of 8780 genes, 2.6%	1	Unigene3154, Unigene4711, Unigene16602, Unigene10228, Unigene10323, Unigene18353, Unigene9751, Unigene4149, Unigene3666, Unigene9922, Unigene10416, Unigene24816, Unigene3611, Unigene4341, Unigene12007, Unigene3622, Unigene16753, Unigene12035, Unigene20730
	aminoglycan metabolic process	9 out of 698 genes, 1.3%	105 out of 8780 genes, 1.2%	1	Unigene4703, Unigene19563, Unigene20809, Unigene19715, Unigene22795, Unigene3797, Unigene20071, Unigene9892, Unigene10379
	amino acid transport	4 out of 698 genes, 0.6%	44 out of 8780 genes, 0.5%	1	Unigene18395, Unigene13733, CL966.Contig1, Unigene20659
	response to abiotic stimulus	16 out of 698 genes, 2.3%	193 out of 8780 genes, 2.2%	1	Unigene8269, Unigene20090, Unigene3597, Unigene12878, Unigene19671, Unigene20176, Unigene10167, Unigene17629, Unigene10921, Unigene3475, Unigene20474, Unigene5089, Unigene18695, Unigene19432, Unigene4851, Unigene20582
	oxidoreduction coenzyme metabolic process	2 out of 698 genes, 0.3%	20 out of 8780 genes, 0.2%	1	Unigene10228, Unigene16753
	histolysis	2 out of 698 genes, 0.3%	20 out of 8780 genes, 0.2%	1	Unigene10782, Unigene10529
	tissue death	2 out of 698 genes, 0.3%	20 out of 8780 genes, 0.2%	1	Unigene10782, Unigene10529
	tube formation	2 out of 698 genes, 0.3%	20 out of 8780 genes, 0.2%	1	Unigene3453, Unigene4204
	posttranscriptional regulation of gene expression	11 out of 698 genes, 1.6%	132 out of 8780 genes, 1.5%	1	Unigene9780, Unigene21024, Unigene18573, CL726.Contig1, Unigene10511, Unigene1134, Unigene10349, Unigene23779, Unigene9773, Unigene10671, Unigene22243
	peptide biosynthetic process	3 out of 698 genes, 0.4%	33 out of 8780 genes, 0.4%	1	Unigene10137, Unigene12878, Unigene20176
	cellular protein complex assembly	3 out of 698 genes, 0.4%	33 out of 8780 genes, 0.4%	1	Unigene10167, Unigene9603, Unigene9778
	larval development	10 out of 698 genes, 1.4%	121 out of 8780 genes, 1.4%	1	Unigene5119, Unigene20413, CL906.Contig1, Unigene4008, Unigene21350, Unigene3453, Unigene4204, Unigene18796, Unigene21548, Unigene17870
	actomyosin structure organization	4 out of 698 genes, 0.6%	46 out of 8780 genes, 0.5%	1	Unigene3800, Unigene10707, CL186.Contig1, Unigene10152
	nuclear export	2 out of 698 genes, 0.3%	21 out of 8780 genes, 0.2%	1	CL879.Contig1, Unigene4786
	regulation of multicellular organismal development	17 out of 698 genes, 2.4%	210 out of 8780 genes, 2.4%	1	Unigene4096, Unigene8269, Unigene4500, Unigene21270, Unigene3825, Unigene24363, Unigene10757, Unigene19671, Unigene20474, CL906.Contig1, Unigene18414, Unigene18695, Unigene11007, Unigene18796, Unigene4204, Unigene3025, Unigene10436
	pigment metabolic process	4 out of 698 genes, 0.6%	47 out of 8780 genes, 0.5%	1	Unigene21557, Unigene19720, Unigene22374, Unigene19226
	cellular metabolic process	277 out of 698 genes, 39.7%	3487 out of 8780 genes, 39.7%	1	Unigene12965, Unigene9545, Unigene17679, Unigene12878, Unigene20833, Unigene3949, Unigene13566, Unigene22022, Unigene3611, Unigene12469, Unigene22264, Unigene22442, Unigene21588, Unigene9200, Unigene3740, Unigene8877, Unigene10606, Unigene16753, Unigene10782, Unigene10529, Unigene19563, Unigene19128, Unigene13821, Unigene3597, Unigene10987, Unigene10137, Unigene10667, Unigene10772, Unigene10833, …
	purine ribonucleotide biosynthetic process	8 out of 698 genes, 1.1%	98 out of 8780 genes, 1.1%	1	Unigene10416, Unigene10323, Unigene12007, Unigene4341, Unigene9751, Unigene3622, Unigene4149, Unigene12035
	establishment of organelle localization	5 out of 698 genes, 0.7%	60 out of 8780 genes, 0.7%	1	Unigene22414, Unigene9678, Unigene22176, Unigene21624, Unigene21072
	blastoderm segmentation	15 out of 698 genes, 2.1%	187 out of 8780 genes, 2.1%	1	Unigene4096, Unigene4786, Unigene4500, Unigene4735, Unigene9941, Unigene3024, CL726.Contig1, Unigene10757, Unigene9704, Unigene4008, Unigene10270, Unigene11007, Unigene4951, Unigene10671, Unigene10436
	nuclear transport	6 out of 698 genes, 0.9%	73 out of 8780 genes, 0.8%	1	Unigene17629, CL879.Contig1, Unigene4786, Unigene10432, Unigene3025, Unigene21259
	purine nucleotide biosynthetic process	10 out of 698 genes, 1.4%	124 out of 8780 genes, 1.4%	1	Unigene3154, Unigene16602, Unigene10323, Unigene9751, Unigene4149, Unigene10416, Unigene4341, Unigene12007, Unigene3622, Unigene12035
[truncated: 511 more rows]

## Sheet: SOF vs LOF
	Gene Ontology term	Cluster frequency	Genome frequency of use	Corrected P-value	Genes annotated to the term
[truncated: 426 more rows]
