# Supplementary material for: Analysis of the Transcriptome of Blowfly Chrysomya megacephala (Fabricius) Larvae in Responses to Different Edible Oils
Source: PLoS One. 2013 May 14;8(5):e63168. doi: 10.1371/journal.pone.0063168 (PMC3653882; doi:10.1371/journal.pone.0063168)
Supplement: Table S6 — The differentially expressed genes related to lipid metabolism. (XLSX) [file pone.0063168.s008.xlsx]

## Sheet: LOFvsNC
relative unigenes in kongbaizuVSdongwuzu
	GO term	gene ID	RawIntensity-LOF	RawIntensity-NC	TPM-LOF	TPM-NC	log2 Ratio(LOF/NC)	P-Value	FDR	GO Component	GO Function	GO Process	blast nr
Biological Process	lipid metabolic process	Unigene13821	16	0	4.4	0.01	8.78136	2.71698e-05	0.000174834	GO:0031224//intrinsic to membrane	-	GO:0006684//sphingomyelin metabolic process	gi|158294933|ref|XP_001688744.1|/5.28895e-108/AGAP005884-PA [Anopheles gambiae str. PEST]
		Unigene12379	15	0	4.13	0.01	8.69	5.25262e-05	0.000315972	-	GO:0015645//fatty-acid ligase activity	GO:0006631//fatty acid metabolic process;GO:0009888//tissue development	gi|194761050|ref|XP_001962745.1|/1.48424e-159/GF14277 [Drosophila ananassae]
		Unigene18353	90	0	24.75	0.01	11.2732	1.7724e-26	5.20575e-25	GO:0015630//microtubule cytoskeleton;GO:0042579//microbody	GO:0030554//adenyl nucleotide binding;GO:0051536//iron-sulfur cluster binding;GO:0046914//transition metal ion binding;GO:0016726//oxidoreductase activity, acting on CH or CH2 groups, NAD or NADP as acceptor;GO:0016727;GO:0050662//coenzyme binding	GO:0006644//phospholipid metabolic process;GO:0006145//purine base catabolic process;GO:0009064//glutamine family amino acid metabolic process;GO:0010259//multicellular organismal aging;GO:0006586	gi|156146|gb|AAA27880.1|/0/xanthine dehydrogenase (AA at 2538) [Calliphora vicina]
		Unigene26713	13	39	3.58	11.49	-1.68235	0.000100045	0.00057251	GO:0043231//intracellular membrane-bounded organelle;GO:0012505//endomembrane system	GO:0046914//transition metal ion binding;GO:0016307//phosphatidylinositol phosphate kinase activity;GO:0032559//adenyl ribonucleotide binding	GO:0007041//lysosomal transport;GO:0023033;GO:0030384//phosphoinositide metabolic process;GO:0019538//protein metabolic process	gi|4200304|emb|CAA22949.1|/8.44977e-66/EG:52C10.5 [Drosophila melanogaster]
		CL1078.Contig1	32	6	8.8	1.77	2.31375	3.59978e-05	0.000225831	GO:0044464//cell part	GO:0016491//oxidoreductase activity;GO:0005506//iron ion binding	GO:0008202//steroid metabolic process	gi|195481443|ref|XP_002101649.1|/0/GE15501 [Drosophila yakuba]
		Unigene19950	261	39	71.78	11.49	2.6432	1.85761e-38	6.859e-37	GO:0043231//intracellular membrane-bounded organelle;GO:0044444//cytoplasmic part	GO:0005506//iron ion binding;GO:0016705//oxidoreductase activity, acting on paired donors, with incorporation or reduction of molecular oxygen	GO:0006631//fatty acid metabolic process	gi|198474042|ref|XP_001356535.2|/1.82986e-36/GA12166 [Drosophila pseudoobscura pseudoobscura]
		Unigene10572	47	5	12.93	1.47	3.13683	3.05088e-09	3.41364e-08	-	GO:0046912//transferase activity, transferring acyl groups, acyl groups converted into alkyl on transfer;GO:0016747//transferase activity, transferring acyl groups other than amino-acyl groups	GO:0006694//steroid biosynthetic process;GO:0006720//isoprenoid metabolic process	gi|289741255|gb|ADD19375.1|/0/hydroxymethylglutaryl-CoA synthase [Glossina morsitans morsitans]
		Unigene22178	16	0	4.4	0.01	8.78136	2.71698e-05	0.000174544	GO:0043231//intracellular membrane-bounded organelle;GO:0044444//cytoplasmic part	GO:0016491//oxidoreductase activity;GO:0005506//iron ion binding	GO:0006629//lipid metabolic process	gi|195436764|ref|XP_002066325.1|/1.08004e-66/GK18156 [Drosophila willistoni]
		Unigene9773	1437	195	395.18	57.46	2.78188	7.63138e-216	5.05758e-214	-	GO:0031369//translation initiation factor binding	GO:0016049//cell growth;GO:0042742//defense response to bacterium;GO:0010259//multicellular organismal aging;GO:0002376//immune system process;GO:0006446//regulation of translational initiation;GO:0006639//acylglycerol metabolic process	gi|83595297|gb|ABC25100.1|/5.39673e-44/Thor [Glossina morsitans morsitans]
		Unigene10921	187	15	51.43	4.42	3.54049	1.09178e-36	3.91929e-35	-	GO:0016301//kinase activity	GO:0007613//memory;GO:0006796//phosphate metabolic process;GO:0007420//brain development;GO:0045165//cell fate commitment;GO:0006650//glycerophospholipid metabolic process;GO:0046335//ethanolamine biosynthetic process;GO:0046958//nonassociative learning;GO:0009612//response to mechanical stimulus	gi|195041459|ref|XP_001991260.1|/1.4495e-146/GH12558 [Drosophila grimshawi]
		Unigene10417	1222	2534	336.05	746.68	-1.15181	5.11146e-12	7.25902e-11	GO:0043231//intracellular membrane-bounded organelle;GO:0044444//cytoplasmic part;GO:0015630//microtubule cytoskeleton	GO:0016747//transferase activity, transferring acyl groups other than amino-acyl groups	GO:0009062//fatty acid catabolic process	gi|194859374|ref|XP_001969362.1|/0/GG10063 [Drosophila erecta]
		Unigene22177	180	5	49.5	1.47	5.07354	1.44108e-44	5.7011e-43	GO:0043231//intracellular membrane-bounded organelle;GO:0044444//cytoplasmic part	GO:0005506//iron ion binding;GO:0016705//oxidoreductase activity, acting on paired donors, with incorporation or reduction of molecular oxygen	GO:0006631//fatty acid metabolic process	gi|195483990|ref|XP_002090516.1|/0/GE13163 [Drosophila yakuba]
		CL720.Contig1	135	16	37.13	4.71	2.97879	3.9452e-23	1.04764e-21	-	GO:0015645//fatty-acid ligase activity	GO:0006631//fatty acid metabolic process;GO:0009888//tissue development	gi|194761050|ref|XP_001962745.1|/0/GF14277 [Drosophila ananassae]
		Unigene20762	80	18	22	5.3	2.05344	8.5629e-10	1.00449e-08	GO:0016021//integral to membrane	GO:0016500//protein-hormone receptor activity;GO:0008528//peptide receptor activity, G-protein coupled	GO:0006629//lipid metabolic process;GO:0055088//lipid homeostasis;GO:0007166//cell surface receptor linked signaling pathway;GO:0023060	gi|334904105|gb|AEH25943.1|/9.25341e-35/adipokinetic hormone receptor [Glossina morsitans morsitans]
		Unigene4329	53	16	14.58	4.71	1.63019	2.14344e-05	0.000140374	GO:0031224//intrinsic to membrane	GO:0016411//acylglycerol O-acyltransferase activity	GO:0042981//regulation of apoptosis;GO:0006641//triglyceride metabolic process;GO:0010883//regulation of lipid storage	gi|289741359|gb|ADD19427.1|/0/sterol O-acyltransferase/diacylglycerol O-acyltransferase [Glossina morsitans morsitans]
		Unigene20442	23	0	6.33	0.01	9.30606	2.69184e-07	2.38543e-06	GO:0031227//intrinsic to endoplasmic reticulum membrane	GO:0048037//cofactor binding;GO:0016832//aldehyde-lyase activity	GO:0043436;GO:0006665//sphingolipid metabolic process	gi|195488831|ref|XP_002092479.1|/4.73989e-111/GE14215 [Drosophila yakuba]
	regulation of lipid storage	Unigene4329	53	16	14.58	4.71	1.63019	2.14344e-05	0.000140374	GO:0031224//intrinsic to membrane	GO:0016411//acylglycerol O-acyltransferase activity	GO:0042981//regulation of apoptosis;GO:0006641//triglyceride metabolic process;GO:0010883//regulation of lipid storage	gi|289741359|gb|ADD19427.1|/0/sterol O-acyltransferase/diacylglycerol O-acyltransferase [Glossina morsitans morsitans]
		Unigene10734	872	309	239.8	91.05	1.3971	1.56812e-54	6.64436e-53	GO:0016020//membrane	GO:0015556//C4-dicarboxylate transmembrane transporter activity;GO:0015142//tricarboxylic acid transmembrane transporter activity	GO:0006259//DNA metabolic process;GO:0010259//multicellular organismal aging;GO:0010883//regulation of lipid storage;GO:0030001//metal ion transport	gi|198465076|ref|XP_002134905.1|/0/GA23740 [Drosophila pseudoobscura pseudoobscura]
	lipid homeostasis	Unigene18450	25	0	6.88	0.01	9.42626	7.20224e-08	6.99827e-07	GO:0044421//extracellular region part	GO:0005488//binding	GO:0006950//response to stress;GO:0010259//multicellular organismal aging;GO:0055088//lipid homeostasis	gi|194759248|ref|XP_001961861.1|/9.44705e-53/GF14723 [Drosophila ananassae]
		Unigene20762	80	18	22	5.3	2.05344	8.5629e-10	1.00449e-08	GO:0016021//integral to membrane	GO:0016500//protein-hormone receptor activity;GO:0008528//peptide receptor activity, G-protein coupled	GO:0006629//lipid metabolic process;GO:0055088//lipid homeostasis;GO:0007166//cell surface receptor linked signaling pathway;GO:0023060	gi|334904105|gb|AEH25943.1|/9.25341e-35/adipokinetic hormone receptor [Glossina morsitans morsitans]
	lipid localization	Unigene4961	78	3	21.45	0.88	4.60733	5.01172e-19	1.17404e-17	GO:0030120//vesicle coat	GO:0005488//binding;GO:0004683//calmodulin-dependent protein kinase activity	GO:0006900//membrane budding;GO:0019915//lipid storage;GO:0048193//Golgi vesicle transport;GO:0015031//protein transport	gi|195115172|ref|XP_002002138.1|/0/GI17217 [Drosophila mojavensis]
		Unigene21824	34	4	9.35	1.18	2.98618	9.63654e-07	8.0606e-06	GO:0030120//vesicle coat	GO:0005488//binding	GO:0006909//phagocytosis;GO:0019915//lipid storage;GO:0048193//Golgi vesicle transport;GO:0015031//protein transport	gi|198467315|ref|XP_001354355.2|/0/GA19453 [Drosophila pseudoobscura pseudoobscura]
		Unigene3025	45	14	12.38	4.13	1.5838	0.000126528	0.00069829	GO:0016020//membrane;GO:0044424//intracellular part	GO:0004672//protein kinase activity;GO:0005543//phospholipid binding;GO:0032559//adenyl ribonucleotide binding	GO:0040003//chitin-based cuticle development;GO:0010975//regulation of neuron projection development;GO:0007169//transmembrane receptor protein tyrosine kinase signaling pathway;GO:0045927//positive regulation of growth;GO:0006464//protein modification process;GO:0016049//cell growth;GO:0035264//multicellular organism growth;GO:0060541//respiratory system development;GO:0010876;GO:0006606//protei…	gi|289740877|gb|ADD19186.1|/0/serine/threonine protein kinase [Glossina morsitans morsitans]
Molecular Function	lipid binding	Unigene10782	81	14	22.28	4.13	2.43154	7.26128e-12	1.01632e-10	GO:0043005//neuron projection;GO:0008230//ecdysone receptor holocomplex;GO:0005694//chromosome	GO:0008289//lipid binding;GO:0030528//transcription regulator activity;GO:0003707//steroid hormone receptor activity;GO:0001071;GO:0003677//DNA binding;GO:0046914//transition metal ion binding;GO:0046983//protein dimerization activity	GO:0007472//wing disc morphogenesis;GO:0006915//apoptosis;GO:0035071//salivary gland cell autophagic cell death;GO:0044248//cellular catabolic process;GO:0042551//neuron maturation;GO:0007420//brain development;GO:0014706//striated muscle tissue development;GO:0008345//larval locomotory behavior;GO:0010259//multicellular organismal aging;GO:0007613//memory;GO:0040003//chitin-based cuticle develop…	gi|12034940|gb|AAG46050.1|AF325360_1/0/ecdysone receptor [Calliphora vicina]
		Unigene22047	30	4	8.25	1.18	2.80561	8.70448e-06	6.14145e-05	GO:0043231//intracellular membrane-bounded organelle	GO:0003676//nucleic acid binding;GO:0060089//molecular transducer activity;GO:0042802//identical protein binding;GO:0046983//protein dimerization activity;GO:0019840//isoprenoid binding	GO:0023060;GO:0010468//regulation of gene expression;GO:0006351//transcription, DNA-dependent	gi|195448457|ref|XP_002071666.1|/8.59237e-15/GK10105 [Drosophila willistoni]
		Unigene20172	91	9	25.03	2.65	3.23959	3.03634e-17	6.78495e-16	-	GO:0005543//phospholipid binding	GO:0009987//cellular process;GO:0023060	gi|195565257|ref|XP_002106218.1|/0/GD16238 [Drosophila simulans]
		Unigene22374	250	110	68.75	32.41	1.08492	9.28394e-12	1.2901e-10	-	GO:0019840//isoprenoid binding	GO:0006726//eye pigment biosynthetic process;GO:0007165//signal transduction	gi|194744620|ref|XP_001954791.1|/7.23088e-104/GF16567 [Drosophila ananassae]
		Unigene22741	7	52	1.93	15.32	-2.98874	1.17359e-05	8.11777e-05	-	GO:0008144//drug binding;GO:0030234//enzyme regulator activity;GO:0005504//fatty acid binding	GO:0055082//cellular chemical homeostasis	gi|289742835|gb|ADD20165.1|/8.50296e-31/acyl-CoA-binding protein [Glossina morsitans morsitans]
		Unigene2934	279	36	76.73	10.61	2.85437	2.16286e-44	8.5131e-43	-	GO:0005543//phospholipid binding	GO:0009987//cellular process	gi|195035429|ref|XP_001989180.1|/0/GH11581 [Drosophila grimshawi]
		Unigene4529	25	63	6.88	18.56	-1.43172	1.02673e-05	7.1594e-05	-	GO:0043169//cation binding;GO:0008289//lipid binding;GO:0004672//protein kinase activity;GO:0032559//adenyl ribonucleotide binding	GO:0006464//protein modification process;GO:0023033	gi|221329866|ref|NP_572797.2|/0/protein kinase C delta, isoform B [Drosophila melanogaster]
		Unigene21912	108	38	29.7	11.2	1.40696	4.28166e-08	4.28387e-07	-	GO:0043169//cation binding;GO:0030695//GTPase regulator activity;GO:0004672//protein kinase activity;GO:0008289//lipid binding;GO:0032559//adenyl ribonucleotide binding	GO:0007015//actin filament organization;GO:0023033;GO:0030832//regulation of actin filament length;GO:0006464//protein modification process	gi|194756860|ref|XP_001960688.1|/0/GF13479 [Drosophila ananassae]
		Unigene10812	257	726	70.68	213.93	-1.59776	4.13892e-13	6.74227e-12	GO:0016020//membrane	GO:0004871//signal transducer activity;GO:0005506//iron ion binding;GO:0005496//steroid binding	-	gi|289743747|gb|ADD20621.1|/1.04366e-78/putative progesterone receptor membrane component 1 [Glossina morsitans morsitans]
		Unigene3025	45	14	12.38	4.13	1.5838	0.000126528	0.00069829	GO:0016020//membrane;GO:0044424//intracellular part	GO:0004672//protein kinase activity;GO:0005543//phospholipid binding;GO:0032559//adenyl ribonucleotide binding	GO:0040003//chitin-based cuticle development;GO:0010975//regulation of neuron projection development;GO:0007169//transmembrane receptor protein tyrosine kinase signaling pathway;GO:0045927//positive regulation of growth;GO:0006464//protein modification process;GO:0016049//cell growth;GO:0035264//multicellular organism growth;GO:0060541//respiratory system development;GO:0010876;GO:0006606//protei…	gi|289740877|gb|ADD19186.1|/0/serine/threonine protein kinase [Glossina morsitans morsitans]
	fatty acid ligase activity	Unigene12379	15	0	4.13	0.01	8.69	5.25262e-05	0.000315972	-	GO:0015645//fatty-acid ligase activity	GO:0006631//fatty acid metabolic process;GO:0009888//tissue development	gi|194761050|ref|XP_001962745.1|/1.48424e-159/GF14277 [Drosophila ananassae]
		CL720.Contig1	135	16	37.13	4.71	2.97879	3.9452e-23	1.04764e-21	-	GO:0015645//fatty-acid ligase activity	GO:0006631//fatty acid metabolic process;GO:0009888//tissue development	gi|194761050|ref|XP_001962745.1|/0/GF14277 [Drosophila ananassae]

## Sheet: SOFvsNC
relative unigenes in kongbaizuVSzhiwuzu
	GO term	gene ID	RawIntensity-SOF	RawIntensity-NC	TPM-SOF	TPM-NC	log2 Ratio(SOF/NC)	P-Value	FDR	GO Component	GO Function	GO Process	blast nr
Biological Process	lipid metabolic process	CL22.Contig1	26	3	7.6	0.88	3.11042	9.23218e-06	5.47168e-05	GO:0042579//microbody	GO:0030554//adenyl nucleotide binding;GO:0003997//acyl-CoA oxidase activity	GO:0009062//fatty acid catabolic process	gi|195384028|ref|XP_002050726.1|/0/GJ20049 [Drosophila virilis]
		Unigene13821	28	0	8.19	0.01	9.67772	4.15366e-09	3.8978e-08	GO:0031224//intrinsic to membrane	-	GO:0006684//sphingomyelin metabolic process	gi|158294933|ref|XP_001688744.1|/5.28895e-108/AGAP005884-PA [Anopheles gambiae str. PEST]
		Unigene12379	14	0	4.09	0.01	8.67596	6.457e-05	0.000323938	-	GO:0015645//fatty-acid ligase activity	GO:0006631//fatty acid metabolic process;GO:0009888//tissue development	gi|194761050|ref|XP_001962745.1|/1.48424e-159/GF14277 [Drosophila ananassae]
		Unigene18353	108	0	31.59	0.01	11.6253	4.6391e-33	1.59742e-31	GO:0015630//microtubule cytoskeleton;GO:0042579//microbody	GO:0030554//adenyl nucleotide binding;GO:0051536//iron-sulfur cluster binding;GO:0046914//transition metal ion binding;GO:0016726//oxidoreductase activity, acting on CH or CH2 groups, NAD or NADP as acceptor;GO:0016727;GO:0050662//coenzyme binding	GO:0006644//phospholipid metabolic process;GO:0006145//purine base catabolic process;GO:0009064//glutamine family amino acid metabolic process;GO:0010259//multicellular organismal aging;GO:0006586	gi|156146|gb|AAA27880.1|/0/xanthine dehydrogenase (AA at 2538) [Calliphora vicina]
		Unigene17679	20	2	5.85	0.59	3.30965	7.09666e-05	0.00034992	GO:0044297//cell body;GO:0015934//large ribosomal subunit	GO:0005198//structural molecule activity;GO:0004659//prenyltransferase activity	GO:0007276//gamete generation;GO:0007052//mitotic spindle organization;GO:0006720//isoprenoid metabolic process;GO:0009790//embryonic development	gi|195428727|ref|XP_002062417.1|/1.87153e-50/GK17525 [Drosophila willistoni]
		Unigene22278	51	8	14.92	2.36	2.66039	6.14756e-09	5.64803e-08	GO:0043231//intracellular membrane-bounded organelle;GO:0031224//intrinsic to membrane	GO:0016215	GO:0006631//fatty acid metabolic process;GO:0048232//male gamete generation	gi|17136246|ref|NP_476594.1|/1.21243e-180/infertile crescent [Drosophila melanogaster]
		Unigene23288	0	13	0.01	3.83	-8.5812	0.000115799	0.000551401	-	GO:0004623//phospholipase A2 activity	GO:0006629//lipid metabolic process	gi|195149327|ref|XP_002015609.1|/3.36413e-35/GL11167 [Drosophila persimilis]
		Unigene26713	8	39	2.34	11.49	-2.2958	8.32206e-06	4.95695e-05	GO:0043231//intracellular membrane-bounded organelle;GO:0012505//endomembrane system	GO:0046914//transition metal ion binding;GO:0016307//phosphatidylinositol phosphate kinase activity;GO:0032559//adenyl ribonucleotide binding	GO:0007041//lysosomal transport;GO:0023033;GO:0030384//phosphoinositide metabolic process;GO:0019538//protein metabolic process	gi|4200304|emb|CAA22949.1|/8.44977e-66/EG:52C10.5 [Drosophila melanogaster]
		Unigene20235	52	17	15.21	5.01	1.60214	2.2042e-05	0.000122044	-	-	GO:0006658//phosphatidylserine metabolic process	gi|195348307|ref|XP_002040690.1|/1.8829e-101/GM22203 [Drosophila sechellia]
		CL1078.Contig1	32	6	9.36	1.77	2.40276	1.58464e-05	9.11305e-05	GO:0044464//cell part	GO:0016491//oxidoreductase activity;GO:0005506//iron ion binding	GO:0008202//steroid metabolic process	gi|195481443|ref|XP_002101649.1|/0/GE15501 [Drosophila yakuba]
		Unigene19950	244	39	71.36	11.49	2.63474	2.51702e-37	9.28068e-36	GO:0043231//intracellular membrane-bounded organelle;GO:0044444//cytoplasmic part	GO:0005506//iron ion binding;GO:0016705//oxidoreductase activity, acting on paired donors, with incorporation or reduction of molecular oxygen	GO:0006631//fatty acid metabolic process	gi|198474042|ref|XP_001356535.2|/1.82986e-36/GA12166 [Drosophila pseudoobscura pseudoobscura]
		Unigene12021	3431	7697	1003.42	2268.04	-1.17652	0	0	GO:0044297//cell body;GO:0015934//large ribosomal subunit	GO:0005198//structural molecule activity;GO:0004659//prenyltransferase activity	GO:0007276//gamete generation;GO:0007052//mitotic spindle organization;GO:0006720//isoprenoid metabolic process;GO:0010467//gene expression;GO:0009790//embryonic development	gi|194767515|ref|XP_001965861.1|/7.91029e-126/GF20520 [Drosophila ananassae]
		Unigene10572	80	5	23.4	1.47	3.99262	1.27458e-18	2.7659e-17	-	GO:0046912//transferase activity, transferring acyl groups, acyl groups converted into alkyl on transfer;GO:0016747//transferase activity, transferring acyl groups other than amino-acyl groups	GO:0006694//steroid biosynthetic process;GO:0006720//isoprenoid metabolic process	gi|289741255|gb|ADD19375.1|/0/hydroxymethylglutaryl-CoA synthase [Glossina morsitans morsitans]
		Unigene9934	23	0	6.73	0.01	9.39446	1.30446e-07	1.02451e-06	-	-	GO:0006631//fatty acid metabolic process	gi|198454448|ref|XP_001359593.2|/4.00971e-153/GA16297 [Drosophila pseudoobscura pseudoobscura]
		Unigene9773	2005	195	586.38	57.46	3.35121	0	0	-	GO:0031369//translation initiation factor binding	GO:0016049//cell growth;GO:0042742//defense response to bacterium;GO:0010259//multicellular organismal aging;GO:0002376//immune system process;GO:0006446//regulation of translational initiation;GO:0006639//acylglycerol metabolic process	gi|83595297|gb|ABC25100.1|/5.39673e-44/Thor [Glossina morsitans morsitans]
		Unigene10921	221	15	64.63	4.42	3.87009	4.29368e-48	1.82547e-46	-	GO:0016301//kinase activity	GO:0007613//memory;GO:0006796//phosphate metabolic process;GO:0007420//brain development;GO:0045165//cell fate commitment;GO:0006650//glycerophospholipid metabolic process;GO:0046335//ethanolamine biosynthetic process;GO:0046958//nonassociative learning;GO:0009612//response to mechanical stimulus	gi|195041459|ref|XP_001991260.1|/1.4495e-146/GH12558 [Drosophila grimshawi]
		Unigene19822	64	26	18.72	7.66	1.28916	6.17428e-05	0.000313913	GO:0031224//intrinsic to membrane	GO:0048531//beta-1,3-galactosyltransferase activity	GO:0016266//O-glycan processing;GO:0009653//anatomical structure morphogenesis;GO:0006664//glycolipid metabolic process	gi|19920978|ref|NP_609258.1|/1.51754e-97/core 1 galactosyltransferase A, isoform B [Drosophila melanogaster]
		Unigene20174	25	3	7.31	0.88	3.0543	1.66237e-05	9.36612e-05	GO:0044464//cell part	GO:0017169//CDP-alcohol phosphatidyltransferase activity	GO:0006644//phospholipid metabolic process;GO:0007165//signal transduction	gi|289741837|gb|ADD19666.1|/1.88223e-68/phosphatidylinositol synthase [Glossina morsitans morsitans]
		Unigene10417	822	2534	240.4	746.68	-1.63505	0	0	GO:0043231//intracellular membrane-bounded organelle;GO:0044444//cytoplasmic part;GO:0015630//microtubule cytoskeleton	GO:0016747//transferase activity, transferring acyl groups other than amino-acyl groups	GO:0009062//fatty acid catabolic process	gi|194859374|ref|XP_001969362.1|/0/GG10063 [Drosophila erecta]
		Unigene10160	146	69	42.7	20.33	1.07063	1.60093e-07	1.21943e-06	GO:0044444//cytoplasmic part	-	GO:0050658//RNA transport;GO:0006629//lipid metabolic process	gi|195390893|ref|XP_002054102.1|/0/GJ22975 [Drosophila virilis]
		Unigene22177	129	5	37.73	1.47	4.68182	2.64574e-32	8.92589e-31	GO:0043231//intracellular membrane-bounded organelle;GO:0044444//cytoplasmic part	GO:0005506//iron ion binding;GO:0016705//oxidoreductase activity, acting on paired donors, with incorporation or reduction of molecular oxygen	GO:0006631//fatty acid metabolic process	gi|195483990|ref|XP_002090516.1|/0/GE13163 [Drosophila yakuba]
		CL720.Contig1	133	16	38.9	4.71	3.04597	3.39032e-24	9.17258e-23	-	GO:0015645//fatty-acid ligase activity	GO:0006631//fatty acid metabolic process;GO:0009888//tissue development	gi|194761050|ref|XP_001962745.1|/0/GF14277 [Drosophila ananassae]
		Unigene4329	83	16	24.27	4.71	2.36538	3.36852e-12	4.29203e-11	GO:0031224//intrinsic to membrane	GO:0016411//acylglycerol O-acyltransferase activity	GO:0042981//regulation of apoptosis;GO:0006641//triglyceride metabolic process;GO:0010883//regulation of lipid storage	gi|289741359|gb|ADD19427.1|/0/sterol O-acyltransferase/diacylglycerol O-acyltransferase [Glossina morsitans morsitans]
		Unigene20442	26	0	7.6	0.01	9.56986	1.64904e-08	1.44343e-07	GO:0031227//intrinsic to endoplasmic reticulum membrane	GO:0048037//cofactor binding;GO:0016832//aldehyde-lyase activity	GO:0043436;GO:0006665//sphingolipid metabolic process	gi|195488831|ref|XP_002092479.1|/4.73989e-111/GE14215 [Drosophila yakuba]
		Unigene20183	53	8	15.5	2.36	2.71541	2.0337e-09	1.98208e-08	-	-	GO:0006810//transport;GO:0006629//lipid metabolic process	gi|195383934|ref|XP_002050680.1|/0/GJ20077 [Drosophila virilis]
	protein lipidation	Unigene13377	14	0	4.09	0.01	8.67596	6.457e-05	0.00032316	GO:0005789//endoplasmic reticulum membrane	GO:0016758//transferase activity, transferring hexosyl groups	GO:0006497//protein amino acid lipidation	gi|24656973|ref|NP_647832.1|/3.47299e-105/CG12006, isoform A [Drosophila melanogaster]
		Unigene4129	29	0	8.48	0.01	9.72792	2.08464e-09	2.0129e-08	-	GO:0016410//N-acyltransferase activity;GO:0016407//acetyltransferase activity	GO:0001700//embryonic development via the syncytial blastoderm;GO:0006498//N-terminal protein lipidation	gi|195588639|ref|XP_002084065.1|/0/GD13014 [Drosophila simulans]
		Unigene19342	15	0	4.39	0.01	8.77808	3.24064e-05	0.000173661	GO:0005789//endoplasmic reticulum membrane	GO:0000030//mannosyltransferase activity	GO:0006497//protein amino acid lipidation;GO:0006487//protein amino acid N-linked glycosylation	gi|194764697|ref|XP_001964465.1|/6.39338e-108/GF23035 [Drosophila ananassae]
		Unigene13327	14	0	4.09	0.01	8.67596	6.457e-05	0.000321423	GO:0005789//endoplasmic reticulum membrane	GO:0000030//mannosyltransferase activity	GO:0006497//protein amino acid lipidation;GO:0006487//protein amino acid N-linked glycosylation	gi|194764697|ref|XP_001964465.1|/4.74359e-71/GF23035 [Drosophila ananassae]
	lipid localization	Unigene4961	102	3	29.83	0.88	5.08312	7.12674e-27	2.0911e-25	GO:0030120//vesicle coat	GO:0005488//binding;GO:0004683//calmodulin-dependent protein kinase activity	GO:0006900//membrane budding;GO:0019915//lipid storage;GO:0048193//Golgi vesicle transport;GO:0015031//protein transport	gi|195115172|ref|XP_002002138.1|/0/GI17217 [Drosophila mojavensis]
		Unigene9743	808	267	236.31	78.68	1.58661	5.24738e-63	2.78512e-61	GO:0043005//neuron projection	GO:0019787//small conjugating protein ligase activity;GO:0032559//adenyl ribonucleotide binding	GO:0032446//protein modification by small protein conjugation;GO:0007420//brain development;GO:0042551//neuron maturation;GO:0010876;GO:0051056//regulation of small GTPase mediated signal transduction	gi|195124517|ref|XP_002006739.1|/0/GI21231 [Drosophila mojavensis]
		Unigene21824	44	4	12.87	1.18	3.44715	9.5998e-10	9.66125e-09	GO:0030120//vesicle coat	GO:0005488//binding	GO:0006909//phagocytosis;GO:0019915//lipid storage;GO:0048193//Golgi vesicle transport;GO:0015031//protein transport	gi|198467315|ref|XP_001354355.2|/0/GA19453 [Drosophila pseudoobscura pseudoobscura]
		Unigene3453	185	86	54.1	25.34	1.09421	1.86514e-09	1.82421e-08	GO:0030120//vesicle coat;GO:0044431//Golgi apparatus part	GO:0005488//binding	GO:0043062//extracellular structure organization;GO:0035151//regulation of tube size, open tracheal system;GO:0006909//phagocytosis;GO:0035148//tube formation;GO:0002168//instar larval development;GO:0040003//chitin-based cuticle development;GO:0051301//cell division;GO:0019915//lipid storage;GO:0048193//Golgi vesicle transport;GO:0015031//protein transport;GO:0035146	gi|194764949|ref|XP_001964590.1|/0/GF22968 [Drosophila ananassae]
		Unigene3025	69	14	20.18	4.13	2.28871	5.02736e-10	5.1656e-09	GO:0016020//membrane;GO:0044424//intracellular part	GO:0004672//protein kinase activity;GO:0005543//phospholipid binding;GO:0032559//adenyl ribonucleotide binding	GO:0040003//chitin-based cuticle development;GO:0010975//regulation of neuron projection development;GO:0007169//transmembrane receptor protein tyrosine kinase signaling pathway;GO:0045927//positive regulation of growth;GO:0006464//protein modification process;GO:0016049//cell growth;GO:0035264//multicellular organism growth;GO:0060541//respiratory system development;GO:0010876;GO:0006606//protei…	gi|289740877|gb|ADD19186.1|/0/serine/threonine protein kinase [Glossina morsitans morsitans]
Molecular Function	lipid binding	Unigene10782	112	14	32.76	4.13	2.98772	3.0075e-20	6.96153e-19	GO:0043005//neuron projection;GO:0008230//ecdysone receptor holocomplex;GO:0005694//chromosome	GO:0008289//lipid binding;GO:0030528//transcription regulator activity;GO:0003707//steroid hormone receptor activity;GO:0001071;GO:0003677//DNA binding;GO:0046914//transition metal ion binding;GO:0046983//protein dimerization activity	GO:0007472//wing disc morphogenesis;GO:0006915//apoptosis;GO:0035071//salivary gland cell autophagic cell death;GO:0044248//cellular catabolic process;GO:0042551//neuron maturation;GO:0007420//brain development;GO:0014706//striated muscle tissue development;GO:0008345//larval locomotory behavior;GO:0010259//multicellular organismal aging;GO:0007613//memory;GO:0040003//chitin-based cuticle develop…	gi|12034940|gb|AAG46050.1|AF325360_1/0/ecdysone receptor [Calliphora vicina]
		Unigene22047	32	4	9.36	1.18	2.98772	1.21015e-06	8.34091e-06	GO:0043231//intracellular membrane-bounded organelle	GO:0003676//nucleic acid binding;GO:0060089//molecular transducer activity;GO:0042802//identical protein binding;GO:0046983//protein dimerization activity;GO:0019840//isoprenoid binding	GO:0023060;GO:0010468//regulation of gene expression;GO:0006351//transcription, DNA-dependent	gi|195448457|ref|XP_002071666.1|/8.59237e-15/GK10105 [Drosophila willistoni]
		Unigene20172	59	9	17.26	2.65	2.70337	2.721e-10	2.86289e-09	-	GO:0005543//phospholipid binding	GO:0009987//cellular process;GO:0023060	gi|195565257|ref|XP_002106218.1|/0/GD16238 [Drosophila simulans]
		Unigene22374	233	110	68.14	32.41	1.07206	3.2416e-11	3.68516e-10	-	GO:0019840//isoprenoid binding	GO:0006726//eye pigment biosynthetic process;GO:0007165//signal transduction	gi|194744620|ref|XP_001954791.1|/7.23088e-104/GF16567 [Drosophila ananassae]
		Unigene16939	19	0	5.56	0.01	9.11894	2.05604e-06	1.37947e-05	-	GO:0005543//phospholipid binding	GO:0009987//cellular process	gi|194761670|ref|XP_001963051.1|/1.50573e-22/GF14132 [Drosophila ananassae]
		Unigene22741	20	52	5.85	15.32	-1.38891	0.000124553	0.000585723	-	GO:0008144//drug binding;GO:0030234//enzyme regulator activity;GO:0005504//fatty acid binding	GO:0055082//cellular chemical homeostasis	gi|289742835|gb|ADD20165.1|/8.50296e-31/acyl-CoA-binding protein [Glossina morsitans morsitans]
		Unigene22351	66	28	19.3	8.25	1.22613	9.0742e-05	0.000438858	-	GO:0046872//metal ion binding;GO:0005543//phospholipid binding;GO:0008092//cytoskeletal protein binding	GO:0065008;GO:0006355//regulation of transcription, DNA-dependent	gi|195167295|ref|XP_002024469.1|/0/GL15887 [Drosophila persimilis]
		Unigene4612	105	15	30.71	4.42	2.79659	6.64206e-18	1.40478e-16	-	GO:0005504//fatty acid binding;GO:0008144//drug binding;GO:0030234//enzyme regulator activity	-	gi|195428775|ref|XP_002062441.1|/2.24228e-31/GK16652 [Drosophila willistoni]
		Unigene5089	32	6	9.36	1.77	2.40276	1.58464e-05	9.11934e-05	-	GO:0004674//protein serine/threonine kinase activity;GO:0060089//molecular transducer activity;GO:0005543//phospholipid binding;GO:0005102//receptor binding;GO:0032559//adenyl ribonucleotide binding	GO:0003002;GO:0006796//phosphate metabolic process;GO:0016059//deactivation of rhodopsin mediated signaling;GO:0006464//protein modification process	gi|116007484|ref|NP_001036438.1|/0/G protein-coupled receptor kinase 1, isoform A [Drosophila melanogaster]
		Unigene2934	298	36	87.15	10.61	3.03808	2.6548e-52	1.20231e-50	-	GO:0005543//phospholipid binding	GO:0009987//cellular process	gi|195035429|ref|XP_001989180.1|/0/GH11581 [Drosophila grimshawi]
		Unigene10272	1460	3290	426.99	969.45	-1.18296	3.67884e-12	4.65186e-11	GO:0015630//microtubule cytoskeleton;GO:0044444//cytoplasmic part	GO:0003824//catalytic activity;GO:0005496//steroid binding	GO:0008152//metabolic process	gi|194745680|ref|XP_001955315.1|/1.78312e-162/GF16296 [Drosophila ananassae]
		Unigene21912	141	38	41.24	11.2	1.88055	3.73456e-15	6.96199e-14	-	GO:0043169//cation binding;GO:0030695//GTPase regulator activity;GO:0004672//protein kinase activity;GO:0008289//lipid binding;GO:0032559//adenyl ribonucleotide binding	GO:0007015//actin filament organization;GO:0023033;GO:0030832//regulation of actin filament length;GO:0006464//protein modification process	gi|194756860|ref|XP_001960688.1|/0/GF13479 [Drosophila ananassae]
		Unigene10621	915	390	267.6	114.92	1.21945	2.78998e-48	1.19225e-46	GO:0044464//cell part	GO:0005501//retinoid binding	GO:0051234//establishment of localization	gi|24585230|ref|NP_724195.1|/2.2507e-118/CG10026, isoform A [Drosophila melanogaster]
		Unigene3025	69	14	20.18	4.13	2.28871	5.02736e-10	5.1656e-09	GO:0016020//membrane;GO:0044424//intracellular part	GO:0004672//protein kinase activity;GO:0005543//phospholipid binding;GO:0032559//adenyl ribonucleotide binding	GO:0040003//chitin-based cuticle development;GO:0010975//regulation of neuron projection development;GO:0007169//transmembrane receptor protein tyrosine kinase signaling pathway;GO:0045927//positive regulation of growth;GO:0006464//protein modification process;GO:0016049//cell growth;GO:0035264//multicellular organism growth;GO:0060541//respiratory system development;GO:0010876;GO:0006606//protei…	gi|289740877|gb|ADD19186.1|/0/serine/threonine protein kinase [Glossina morsitans morsitans]
		Unigene10812	188	726	54.98	213.93	-1.96016	1.64535e-13	2.5772e-12	GO:0016020//membrane	GO:0004871//signal transducer activity;GO:0005506//iron ion binding;GO:0005496//steroid binding	-	gi|289743747|gb|ADD20621.1|/1.04366e-78/putative progesterone receptor membrane component 1 [Glossina morsitans morsitans]
		Unigene3658	53	137	15.5	40.37	-1.38102	4.60852e-10	4.78838e-09	GO:0044464//cell part	GO:0005501//retinoid binding	GO:0051234//establishment of localization	gi|195117324|ref|XP_002003199.1|/8.0414e-107/GI23782 [Drosophila mojavensis]
	fatty acid ligase activity	Unigene12379	14	0	4.09	0.01	8.67596	6.457e-05	0.000323938	-	GO:0015645//fatty-acid ligase activity	GO:0006631//fatty acid metabolic process;GO:0009888//tissue development	gi|194761050|ref|XP_001962745.1|/1.48424e-159/GF14277 [Drosophila ananassae]
		CL720.Contig1	133	16	38.9	4.71	3.04597	3.39032e-24	9.17258e-23	-	GO:0015645//fatty-acid ligase activity	GO:0006631//fatty acid metabolic process;GO:0009888//tissue development	gi|194761050|ref|XP_001962745.1|/0/GF14277 [Drosophila ananassae]
