# Supplementary material for: Analysis of the Transcriptome of Blowfly Chrysomya megacephala (Fabricius) Larvae in Responses to Different Edible Oils
Source: PLoS One. 2013 May 14;8(5):e63168. doi: 10.1371/journal.pone.0063168 (PMC3653882; doi:10.1371/journal.pone.0063168)
Supplement: Table S7 — Pathway analysis of differentially expressed genes. (XLS) [file pone.0063168.s009.xls]

## Sheet: Soya-bean oil vs control group
1. soya-bean oil-fed group vs control group
#	Pathway	DEGs with pathway annotation (669)	All genes with pathway annotation (11162)	Pvalue	Qvalue	Pathway ID	Differentially expressed genes
1	Ribosome	33	99	1.04482e-11	2.2777e-09	ko03010	Unigene10852, Unigene10544, Unigene11771, Unigene9990, Unigene11996, Unigene11752, Unigene12021, Unigene9663, Unigene10402, Unigene10117, Unigene12052, Unigene11347, Unigene9639, Unigene11614, Unigene9514, Unigene9545, Unigene11759, Unigene10923, Unigene10234, Unigene11093, Unigene9798, Unigene9949, Unigene9462, Unigene11090, Unigene10788, Unigene10662, Unigene11846, Unigene10626, Unigene10509, U…
2	Protein processing in endoplasmic reticulum	53	242	6.19857e-10	6.75645e-08	ko04141	Unigene10603, Unigene10539, Unigene9704, Unigene21356, Unigene12043, Unigene19431, Unigene355, Unigene10269, Unigene20774, Unigene12448, Unigene21370, Unigene21477, Unigene20413, Unigene9977, Unigene10534, Unigene10958, Unigene4420, Unigene9753, Unigene5212, Unigene10503, Unigene11686, Unigene4325, Unigene9988, Unigene9557, Unigene22344, Unigene22131, Unigene4204, Unigene22442, Unigene11010, Unig…
3	One carbon pool by folate	7	12	2.45004e-05	0.00178036	ko00670	Unigene20353, Unigene4341, Unigene12469, Unigene3154, Unigene11399, Unigene10088, Unigene12035
4	Metabolic pathways	213	1853	3.4749e-05	0.00189382	ko01100	Unigene21059, Unigene17873, Unigene24982, Unigene23290, Unigene14447, Unigene20508, CL51.Contig2, Unigene23288, Unigene12455, Unigene2921, Unigene13795, Unigene22645, Unigene17866, Unigene11044, Unigene11502, Unigene10624, Unigene17724, CL350.Contig1, Unigene23167, Unigene22440, Unigene4483, Unigene19658, Unigene10667, Unigene11115, Unigene4910, Unigene4934, Unigene726, Unigene19611, Unigene11309…
5	Protein export	11	33	8.84444e-05	0.00385617	ko03060	Unigene11020, Unigene10503, Unigene18373, Unigene4101, Unigene3360, Unigene9596, Unigene1134, Unigene11736, Unigene10527, Unigene3224, Unigene10185
6	Proteasome	13	47	0.000178855	0.00571851	ko03050	Unigene11433, Unigene11160, Unigene11666, Unigene10913, Unigene10886, Unigene11519, Unigene9982, Unigene9504, Unigene11223, Unigene11692, Unigene11970, Unigene10551, Unigene9828
7	Protein digestion and absorption	33	191	0.000183622	0.00571851	ko04974	Unigene21896, CL41.Contig1, Unigene20562, Unigene23754, CL807.Contig1, Unigene11174, Unigene3231, Unigene3834, Unigene9677, Unigene9503, Unigene9685, Unigene21046, Unigene19600, Unigene11635, Unigene11143, Unigene4531, Unigene3125, Unigene11530, Unigene17510, Unigene11520, Unigene10960, Unigene10999, Unigene4134, Unigene13525, Unigene4149, Unigene22072, CL966.Contig1, Unigene21272, Unigene21398, …
8	Lysosome	36	226	0.000491649	0.0133974	ko04142	Unigene21059, Unigene10625, Unigene23483, Unigene9482, Unigene21046, Unigene4477, Unigene3203, Unigene9063, Unigene3099, Unigene10623, Unigene10513, CL810.Contig1, Unigene10263, Unigene16608, Unigene4695, Unigene19720, Unigene5264, Unigene3030, Unigene21414, Unigene10368, Unigene20896, Unigene11157, Unigene11258, Unigene10232, Unigene9723, Unigene11764, Unigene645, Unigene4381, Unigene20659, Unig…
9	Pancreatic secretion	37	240	0.000779773	0.0188878	ko04972	Unigene21896, CL41.Contig1, Unigene20562, CL51.Contig2, Unigene23288, CL807.Contig1, Unigene11174, Unigene10624, Unigene3231, Unigene3834, Unigene9677, Unigene9503, Unigene9685, Unigene8269, Unigene19600, Unigene11635, Unigene11143, Unigene4531, Unigene3125, Unigene17510, Unigene11520, Unigene10999, Unigene9481, Unigene4134, Unigene6334, Unigene18395, Unigene3611, Unigene4149, Unigene22072, Unige…
10	Nitrogen metabolism	7	19	0.00088765	0.0193508	ko00910	Unigene10228, Unigene6334, Unigene7945, Unigene4037, Unigene10609, Unigene20445, Unigene3244
11	Phagosome	35	234	0.0018241	0.0361504	ko04145	Unigene10625, Unigene9616, CL801.Contig1, Unigene26713, Unigene11757, Unigene10379, Unigene9778, Unigene19195, Unigene7561, Unigene11697, Unigene10167, Unigene11523, Unigene3030, Unigene13577, Unigene11461, Unigene10503, Unigene12598, Unigene21442, Unigene21237, Unigene3152, Unigene9723, Unigene4652, Unigene10501, Unigene9751, CL913.Contig1, Unigene11152, Unigene12409, Unigene4987, Unigene11831, …
12	Valine, leucine and isoleucine degradation	13	65	0.00459222	0.0777518	ko00280	Unigene22440, Unigene10667, Unigene10417, Unigene10468, Unigene10679, Unigene18111, Unigene3232, Unigene10572, CL22.Contig1, Unigene9468, Unigene11803, Unigene3720, Unigene18962
13	Oxidative phosphorylation	23	144	0.00463658	0.0777518	ko00190	Unigene11309, Unigene10772, Unigene11925, Unigene12054, Unigene10497, Unigene11743, Unigene10899, Unigene9650, Unigene10872, Unigene26112, Unigene19798, Unigene11523, Unigene331, Unigene9583, Unigene10530, Unigene9751, Unigene12039, Unigene11166, Unigene10586, Unigene10311, Unigene10323, Unigene5242, Unigene10716
14	Parkinson's disease	22	137	0.0051963	0.0801502	ko05012	Unigene22242, Unigene10772, Unigene11925, Unigene12054, Unigene10497, Unigene11743, Unigene10899, Unigene9650, Unigene10872, Unigene19798, Unigene10665, Unigene331, Unigene9583, Unigene3800, Unigene10530, Unigene12039, Unigene11166, Unigene9743, Unigene10586, Unigene10311, Unigene18805, Unigene10716
15	Phototransduction - fly	12	59	0.00551492	0.0801502	ko04745	Unigene19385, Unigene8269, Unigene19752, Unigene11017, Unigene10379, Unigene17889, Unigene21442, Unigene5089, Unigene19750, Unigene11165, Unigene3916, Unigene20474
16	Fatty acid elongation in mitochondria	4	10	0.00875064	0.119227	ko00062	Unigene10417, Unigene21414, Unigene4381, CL193.Contig1
17	Proximal tubule bicarbonate reclamation	7	28	0.010207	0.128756	ko04964	Unigene10228, CL106.Contig1, Unigene6334, Unigene4149, Unigene11884, Unigene20445, Unigene3244
18	Alzheimer's disease	34	252	0.0106313	0.128756	ko05010	Unigene17873, CL51.Contig2, Unigene8269, Unigene19752, Unigene726, Unigene11017, Unigene10772, Unigene11925, Unigene12054, Unigene10497, Unigene11743, Unigene9481, Unigene10899, Unigene9650, Unigene10872, Unigene19798, Unigene4869, Unigene331, Unigene9583, Unigene4305, Unigene10530, Unigene19750, Unigene10865, CL88.Contig1, Unigene11165, Unigene12039, Unigene3700, Unigene11166, Unigene4835, Unige…
19	Limonene and pinene degradation	24	165	0.0123717	0.141949	ko00903	Unigene23290, Unigene13795, Unigene22645, Unigene17866, Unigene11044, Unigene17724, Unigene23167, Unigene10920, Unigene19658, Unigene714, Unigene10468, Unigene10297, Unigene10679, Unigene13499, Unigene9431, Unigene16910, Unigene18094, Unigene12641, Unigene18111, Unigene18807, Unigene21735, Unigene23842, Unigene9891, Unigene10500
20	Glycerolipid metabolism	17	107	0.0144123	0.157094	ko00561	Unigene21059, Unigene17873, Unigene20508, CL51.Contig2, Unigene4910, Unigene726, Unigene10468, Unigene9481, Unigene10679, Unigene4695, Unigene5264, Unigene17645, Unigene10232, Unigene3051, Unigene4329, Unigene10803, Unigene4901
21	Steroid biosynthesis	5	18	0.0184423	0.191448	ko00100	Unigene21059, CL350.Contig1, Unigene4695, Unigene5264, Unigene10232
22	Fatty acid metabolism	14	86	0.0205254	0.194545	ko00071	Unigene4483, Unigene10417, Unigene22741, Unigene10468, Unigene10679, Unigene3381, Unigene18111, Unigene1351, Unigene12379, CL22.Contig1, CL720.Contig1, Unigene18550, Unigene11803, Unigene21429
23	Fat digestion and absorption	14	86	0.0205254	0.194545	ko04975	Unigene20508, CL51.Contig2, Unigene23288, CL1018.Contig1, Unigene9481, Unigene5264, Unigene3030, Unigene11461, Unigene17645, Unigene3051, Unigene4329, Unigene10803, Unigene11803, Unigene4987
24	Alanine, aspartate and glutamate metabolism	9	47		0.202346	ko00250	Unigene10667, Unigene3666, Unigene10331, Unigene10228, Unigene11524, Unigene7945, Unigene20730, Unigene10609, Unigene19562
25	N-Glycan biosynthesis	12	71	0.0234162	0.204189	ko00510	Unigene21194, Unigene12738, Unigene21232, Unigene19342, Unigene23333, Unigene13327, Unigene5212, Unigene9557, Unigene22442, Unigene3977, Unigene10703, Unigene10783
26	alpha-Linolenic acid metabolism	12	75	0.0344334	0.288711	ko00592	Unigene21059, Unigene17873, Unigene20508, CL51.Contig2, Unigene23288, Unigene726, Unigene4695, Unigene5264, CL22.Contig1, Unigene10232, Unigene3051, Unigene10803
27	Antigen processing and presentation	8	44	0.0400225	0.313358	ko04612	Unigene10625, Unigene9977, Unigene11686, Unigene9723, Unigene12034, Unigene9490, Unigene11152, Unigene11736
28	Caffeine metabolism	3	9	0.0402478	0.313358	ko00232	Unigene4711, Unigene18353, CL243.Contig1
29	Gastric acid secretion	15	104	0.0446598	0.335718	ko04971	Unigene8269, Unigene19752, Unigene11017, Unigene10379, Unigene3024, Unigene6334, Unigene3611, Unigene4149, Unigene21442, Unigene19750, Unigene11165, Unigene20445, Unigene3244, Unigene3916, Unigene20474
30	Olfactory transduction	8	46	0.0503629	0.357095	ko04740	Unigene19752, Unigene11017, Unigene3024, Unigene10052, Unigene5089, Unigene19750, Unigene11165, Unigene20365
31	ECM-receptor interaction	23	179	0.0507795	0.357095	ko04512	Unigene13835, CL801.Contig1, Unigene16588, Unigene11530, Unigene11559, Unigene16586, Unigene3580, Unigene19195, Unigene1737, Unigene19533, Unigene22738, Unigene21602, Unigene13577, Unigene5201, Unigene4396, Unigene22355, Unigene3236, Unigene11421, Unigene25447, CL913.Contig1, Unigene4357, Unigene9733, Unigene20855
32	Cardiac muscle contraction	17	125	0.0549183	0.374131	ko04260	Unigene10152, Unigene10707, CL186.Contig1, Unigene12054, Unigene11743, Unigene10899, Unigene9650, Unigene10872, Unigene4534, Unigene11379, Unigene1295, Unigene19533, Unigene4149, Unigene13495, Unigene331, Unigene21442, Unigene11166
33	Glycolysis / Gluconeogenesis	10	65	0.0634756	0.419324	ko00010	Unigene4483, Unigene4910, Unigene10468, Unigene10679, CL106.Contig1, Unigene12881, Unigene4539, Unigene10865, Unigene4109, Unigene11762
34	Pathogenic Escherichia coli infection	13	92	0.0671743	0.428287	ko05130	Unigene10379, Unigene9778, Unigene19195, Unigene22122, Unigene10167, Unigene3717, Unigene10757, Unigene21442, Unigene10436, CL913.Contig1, Unigene18805, Unigene3916, Unigene9603
35	Arginine and proline metabolism	10	66	0.0690797	0.428287	ko00330	Unigene10468, Unigene10679, Unigene10228, Unigene11524, Unigene10917, Unigene10963, Unigene21725, Unigene11500, Unigene10609, Unigene20347
36	PPAR signaling pathway	16	120	0.0707263	0.428287	ko03320	Unigene17873, CL51.Contig2, Unigene726, Unigene22741, Unigene9684, Unigene9481, CL106.Contig1, Unigene21588, Unigene12379, Unigene10572, CL22.Contig1, CL720.Contig1, Unigene4612, Unigene11859, Unigene18550, Unigene21429
37	Glycerophospholipid metabolism	19	151	0.0833962	0.491362	ko00564	Unigene21059, Unigene17873, Unigene20508, CL51.Contig2, Unigene23288, Unigene10920, Unigene726, Unigene4695, Unigene15980, Unigene5264, Unigene20582, Unigene17645, Unigene10921, Unigene20174, Unigene10232, Unigene3051, Unigene10803, Unigene4901, Unigene20235
38	Cysteine and methionine metabolism	7	44	0.0955634	0.541438	ko00270	Unigene3626, Unigene22245, Unigene24816, Unigene4162, Unigene21822, Unigene20911, Unigene4037
39	Folate biosynthesis	6	36	0.0992572	0.541438	ko00790	Unigene4341, CL249.Contig1, Unigene9197, Unigene5119, Unigene11196, Unigene11879
40	Vibrio cholerae infection	13	98	0.0993465	0.541438	ko05110	Unigene10379, Unigene3024, Unigene12043, Unigene2957, Unigene18395, Unigene11523, Unigene10503, Unigene21442, Unigene9751, Unigene3916, Unigene10527, Unigene10323, Unigene10185
41	Phototransduction	4	21	0.113698	0.604539	ko04744	Unigene19752, Unigene11017, Unigene19750, Unigene11165
42	Collecting duct acid secretion	6	39	0.133044	0.690563	ko04966	Unigene6334, Unigene11523, Unigene9751, Unigene20445, Unigene3244, Unigene10323
43	Synthesis and degradation of ketone bodies	3	15	0.146281	0.74161	ko00072	Unigene10572, Unigene11803, Unigene18024
44	Huntington's disease	26	235	0.155937	0.745119	ko05016	Unigene8269, Unigene22242, Unigene10772, Unigene11925, Unigene12054, Unigene10497, Unigene11743, Unigene10899, Unigene9650, Unigene10872, Unigene19798, Unigene331, Unigene9583, Unigene11157, Unigene21548, Unigene10530, Unigene4150, Unigene12039, Unigene11166, Unigene19714, Unigene10586, Unigene10311, Unigene20355, Unigene18805, Unigene20474, Unigene3839
45	Glycosphingolipid biosynthesis - lacto and neolacto series	2	8	0.157227	0.745119	ko00601	Unigene21549, Unigene4951
46	Staphylococcus aureus infection	2	8	0.157227	0.745119	ko05150	Unigene11174, Unigene9677
47	Renin-angiotensin system	8	60	0.167463	0.748393	ko04614	Unigene14447, Unigene20437, Unigene19432, Unigene789, Unigene21039, CL907.Contig1, Unigene10148, Unigene11621
48	Sulfur metabolism	3	16	0.168684	0.748393	ko00920	Unigene20912, Unigene19818, Unigene9554
49	D-Glutamine and D-glutamate metabolism	1	2	0.17165	0.748393	ko00471	Unigene10228
50	Thiamine metabolism	1	2	0.17165	0.748393	ko00730	Unigene16618
51	Viral myocarditis	13	110	0.18716	0.800017	ko05416	Unigene10152, CL186.Contig1, Unigene10379, Unigene4534, Unigene11379, Unigene1295, Unigene19533, Unigene10677, Unigene21442, Unigene21058, Unigene10276, Unigene4274, Unigene3916
52	Glycine, serine and threonine metabolism	7	53	0.19519	0.805127	ko00260	Unigene10171, Unigene20250, Unigene11753, Unigene13003, Unigene4037, Unigene5083, Unigene10088
53	Vitamin digestion and absorption	10	82	0.199221	0.805127	ko04977	CL51.Contig2, CL1052.Contig1, Unigene889, Unigene6518, Unigene3030, Unigene11461, Unigene13636, Unigene10803, Unigene20410, Unigene4987
54	Sphingolipid metabolism	6	44	0.199435	0.805127	ko00600	Unigene13821, Unigene20442, Unigene13548, Unigene17645, Unigene22278, Unigene22263
55	Valine, leucine and isoleucine biosynthesis	7	54	0.208202	0.825236	ko00290	Unigene11626, Unigene11765, Unigene21139, Unigene21730, Unigene22795, Unigene9468, Unigene3630
56	Selenocompound metabolism	3	18	0.216036	0.840997	ko00450	Unigene10535, Unigene4037, Unigene3113
57	Tyrosine metabolism	10	85	0.231143	0.875057	ko00350	Unigene2921, Unigene11502, Unigene10920, Unigene4483, Unigene19611, Unigene9849, Unigene24749, Unigene10665, Unigene9656, CL59.Contig1
58	Chagas disease (American trypanosomiasis)	9	76	0.241121	0.875057	ko05142	Unigene8269, Unigene3980, Unigene21039, Unigene3025, CL907.Contig1, Unigene11152, Unigene10148, Unigene20474, Unigene11621
59	Salivary secretion	13	116	0.241466	0.875057	ko04970	Unigene10624, Unigene8269, Unigene19752, Unigene11017, Unigene3024, Unigene18395, Unigene3611, Unigene4149, Unigene19750, Unigene10501, Unigene11165, Unigene20474, Unigene20365
60	Lysine biosynthesis	1	3	0.246097	0.875057	ko00300	Unigene22368
61	Bacterial invasion of epithelial cells	13	117	0.251068	0.875057	ko05100	Unigene21962, Unigene10379, Unigene19195, Unigene21588, Unigene20106, Unigene22122, Unigene9953, Unigene10757, Unigene11157, Unigene21442, Unigene10436, CL913.Contig1, Unigene3916
62	Melanogenesis	13	117	0.251068	0.875057	ko04916	Unigene8269, Unigene19752, Unigene11017, Unigene3024, Unigene12099, Unigene3611, Unigene10757, Unigene21548, Unigene10436, Unigene19750, Unigene11165, CL59.Contig1, Unigene20474
63	Hypertrophic cardiomyopathy (HCM)	20	189	0.252883	0.875057	ko05410	Unigene10152, Unigene10707, CL186.Contig1, Unigene10379, Unigene4534, Unigene11737, Unigene11379, Unigene19195, Unigene1295, Unigene19533, Unigene13495, Unigene21039, Unigene21442, CL907.Contig1, Unigene21058, CL913.Contig1, Unigene10148, Unigene3916, Unigene3685, Unigene11621
64	Propanoate metabolism	6	48	0.259596	0.877643	ko00640	Unigene10667, Unigene10468, Unigene10679, Unigene18111, CL22.Contig1, Unigene11803
65	Pyruvate metabolism	7	58	0.263149	0.877643	ko00620	Unigene11115, Unigene4910, Unigene10468, Unigene10679, CL106.Contig1, Unigene11884, Unigene11803
66	Ubiquinone and other terpenoid-quinone biosynthesis	3	20	0.265708	0.877643	ko00130	Unigene24982, Unigene9849, Unigene18550
67	Mucin type O-Glycan biosynthesis	4	30	0.281436	0.915717	ko00512	Unigene12455, Unigene19612, Unigene3410, Unigene19822
68	Terpenoid backbone biosynthesis	3	21	0.291043	0.933051	ko00900	Unigene10572, Unigene17679, Unigene11803
69	Insulin signaling pathway	21	205	0.295889	0.934838	ko04910	Unigene19752, Unigene11017, Unigene9565, Unigene3024, Unigene3978, CL106.Contig1, Unigene11737, Unigene20515, Unigene11376, Unigene3847, Unigene11660, Unigene9773, Unigene5208, Unigene3025, Unigene19750, Unigene11165, Unigene11430, Unigene10359, Unigene21835, Unigene11965, Unigene3685
70	Long-term potentiation	10	92	0.311941	0.952443	ko04720	Unigene8269, Unigene19752, Unigene11017, Unigene3024, Unigene10958, Unigene19750, Unigene11165, Unigene3700, Unigene20474, Unigene11965
71	Fatty acid biosynthesis	3	22	0.316532	0.952443	ko00061	Unigene3847, Unigene11660, Unigene10359
72	Histidine metabolism	3	22	0.316532	0.952443	ko00340	Unigene10468, Unigene10679, Unigene24749
73	Thyroid cancer	4	32	0.323306	0.952443	ko05216	Unigene18847, Unigene10757, Unigene4909, Unigene10436
74	Bladder cancer	4	32	0.323306	0.952443	ko05219	CL801.Contig1, Unigene13577, Unigene22092, Unigene4500
75	Peroxisome	17	167	0.330994	0.962089	ko04146	Unigene21769, Unigene20877, Unigene22741, Unigene10272, Unigene18353, Unigene13117, Unigene12379, Unigene4832, Unigene4383, CL22.Contig1, CL720.Contig1, Unigene4687, Unigene18550, Unigene21429, CL243.Contig1, Unigene4324, Unigene20726
76	mTOR signaling pathway	9	84	0.341247	0.978839	ko04150	Unigene3978, Unigene9710, Unigene20515, Unigene11376, Unigene9773, Unigene22092, Unigene3025, Unigene4971, Unigene3685
77	Lysine degradation	9	85	0.354285	0.997545	ko00310	Unigene10468, Unigene10679, Unigene18111, Unigene21751, Unigene10307, Unigene21926, Unigene18801, Unigene11803, Unigene22368
78	Hedgehog signaling pathway	8	75	0.360357	0.997545	ko04340	Unigene11626, Unigene3024, Unigene4603, Unigene4382, Unigene13010, Unigene5093, CL88.Contig1, Unigene11755
79	Butanoate metabolism	5	44	0.361496	0.997545	ko00650	Unigene10667, Unigene18111, Unigene10572, Unigene11803, Unigene18024
80	Rheumatoid arthritis	6	55	0.373214	0.999277	ko05323	Unigene10625, Unigene11523, Unigene22092, Unigene9723, Unigene9751, Unigene10323
81	Glutathione metabolism	10	98	0.385564	0.999277	ko00480	Unigene14447, Unigene11502, Unigene20437, Unigene19432, Unigene789, Unigene21995, Unigene3720, Unigene11673, Unigene9656, Unigene18962
82	Neuroactive ligand-receptor interaction	19	196	0.399285	0.999277	ko04080	CL41.Contig1, Unigene20562, CL807.Contig1, Unigene11174, Unigene3231, Unigene3834, Unigene9677, Unigene9503, Unigene19600, Unigene11143, Unigene4531, Unigene3125, Unigene17510, Unigene11520, Unigene10999, Unigene4134, Unigene4218, Unigene22072, Unigene3744
83	beta-Alanine metabolism	5	47	0.416721	0.999277	ko00410	Unigene10667, Unigene10468, Unigene10679, Unigene18111, CL22.Contig1
84	Complement and coagulation cascades	5	47	0.416721	0.999277	ko04610	Unigene11174, Unigene11648, Unigene3231, Unigene9677, Unigene11559
85	Pantothenate and CoA biosynthesis	3	26	0.417751	0.999277	ko00770	Unigene12727, Unigene9468, Unigene17394
86	Tight junction	20	210	0.426734	0.999277	ko04530	Unigene10152, CL186.Contig1, Unigene10379, Unigene9632, Unigene4534, Unigene11379, Unigene2957, Unigene1295, Unigene19533, Unigene22122, Unigene10757, Unigene19352, Unigene9921, Unigene21442, Unigene10436, Unigene3025, Unigene20099, Unigene11375, Unigene3916, Unigene4488
87	Type I diabetes mellitus	1	6	0.431676	0.999277	ko04940	Unigene11877
88	Vitamin B6 metabolism	1	6	0.431676	0.999277	ko00750	Unigene10170
89	Riboflavin metabolism	3	27	0.442396	0.999277	ko00740	Unigene10033, CL59.Contig1, Unigene11963
90	Regulation of autophagy	3	27	0.442396	0.999277	ko04140	Unigene4063, Unigene10464, Unigene3685
91	Adipocytokine signaling pathway	8	81	0.444704	0.999277	ko04920	CL106.Contig1, Unigene11737, Unigene12379, CL720.Contig1, Unigene3025, Unigene18550, Unigene5130, Unigene3685
92	Pentose phosphate pathway	4	38	0.449175	0.999277	ko00030	Unigene4539, Unigene3720, Unigene11762, Unigene18962
93	Arrhythmogenic right ventricular cardiomyopathy (ARVC)	8	82	0.45868	0.999277	ko05412	Unigene10379, Unigene19195, Unigene10757, Unigene21442, Unigene10436, Unigene21058, CL913.Contig1, Unigene3916
94	Gap junction	10	105	0.472592	0.999277	ko04540	Unigene8269, Unigene3024, Unigene9778, Unigene2957, Unigene3611, Unigene10167, Unigene4500, Unigene20474, Unigene20365, Unigene9603
95	Vascular smooth muscle contraction	20	216	0.478667	0.999277	ko04270	Unigene23288, Unigene10152, Unigene8269, Unigene19752, Unigene11017, CL186.Contig1, Unigene3024, Unigene4534, Unigene11379, Unigene16602, Unigene1295, Unigene3611, Unigene19533, Unigene21398, Unigene19750, Unigene11165, Unigene18805, Unigene20474, Unigene11965, Unigene20365
96	Cyanoamino acid metabolism	2	18	0.490157	0.999277	ko00460	Unigene10963, Unigene10088
97	Phenylalanine metabolism	4	42	0.528985	0.999277	ko00360	Unigene24982, Unigene9849, Unigene10963, Unigene18550
98	Primary bile acid biosynthesis	1	8	0.529279	0.999277	ko00120	Unigene10272
99	Adherens junction	11	121	0.530375	0.999277	ko04520	Unigene4022, Unigene10379, Unigene2957, Unigene3569, Unigene3980, Unigene10757, Unigene11581, Unigene21442, Unigene10436, Unigene4500, Unigene3916
100	Hematopoietic cell lineage	6	65	0.535344	0.999277	ko04640	Unigene14447, Unigene20437, Unigene19432, Unigene789, Unigene3236, Unigene4357
101	Renal cell carcinoma	8	88	0.540601	0.999277	ko05211	Unigene21962, Unigene12893, Unigene21422, Unigene20430, Unigene22092, Unigene3025, Unigene18784, Unigene5313
102	Retinol metabolism	7	77	0.545173	0.999277	ko00830	Unigene23290, Unigene17866, Unigene4483, CL884.Contig1, Unigene10272, Unigene9759, Unigene4329
103	Glyoxylate and dicarboxylate metabolism	2	20	0.54771	0.999277	ko00630	Unigene11884, Unigene11803
104	MAPK signaling pathway - fly	4	43	0.548052	0.999277	ko04013	Unigene18667, Unigene18796, Unigene8083, Unigene4500
105	Glycosaminoglycan biosynthesis - keratan sulfate	1	9	0.571607	0.999277	ko00533	Unigene21549
106	Circadian rhythm - mammal	2	21	0.574727	0.999277	ko04710	Unigene4382, Unigene5093
107	Toll-like receptor signaling pathway	6	68	0.580683	0.999277	ko04620	Unigene10625, Unigene13567, Unigene4623, Unigene3025, Unigene3201, Unigene4357
108	Amino sugar and nucleotide sugar metabolism	12	137	0.581218	0.999277	ko00520	Unigene3837, Unigene4934, Unigene11478, Unigene3797, Unigene11959, Unigene20809, Unigene4539, Unigene4703, Unigene21730, Unigene22795, Unigene19562, Unigene11158
109	GnRH signaling pathway	11	126	0.586054	0.999277	ko04912	Unigene23288, Unigene8269, Unigene19752, Unigene11017, Unigene3024, Unigene3611, Unigene10958, Unigene19750, Unigene4500, Unigene11165, Unigene20474
110	Nicotinate and nicotinamide metabolism	3	34	0.60035	0.999277	ko00760	Unigene16753, Unigene4171, Unigene9922
111	Focal adhesion	34	391	0.607604	0.999277	ko04510	CL801.Contig1, Unigene16588, Unigene11530, Unigene11559, Unigene10379, Unigene9632, Unigene16586, Unigene21422, Unigene3580, Unigene19195, Unigene21588, Unigene20106, Unigene21602, Unigene21610, Unigene9953, Unigene13577, Unigene10757, Unigene4396, Unigene22355, Unigene20865, Unigene11421, Unigene22092, Unigene21442, Unigene25447, Unigene10436, Unigene3025, Unigene4500, Unigene5313, CL913.Contig1…
112	Phosphatidylinositol signaling system	12	140	0.612051	0.999277	ko04070	Unigene19385, Unigene19752, Unigene26713, Unigene11017, Unigene20582, Unigene20174, Unigene11837, Unigene19750, Unigene21143, Unigene11165, Unigene21835, Unigene21823
113	Apoptosis	7	82	0.613406	0.999277	ko04210	Unigene3024, Unigene969, Unigene3025, Unigene3700, Unigene3103, Unigene5130, Unigene18805
114	Citrate cycle (TCA cycle)	4	47	0.619999	0.999277	ko00020	Unigene11925, CL106.Contig1, Unigene11884, Unigene12039
115	Calcium signaling pathway	13	153	0.626019	0.999277	ko04020	Unigene19385, Unigene8269, Unigene19752, Unigene11017, Unigene22242, Unigene3024, Unigene3611, Unigene13495, Unigene19750, Unigene4500, Unigene11165, Unigene3700, Unigene20474
116	Shigellosis	9	107	0.63238	0.999277	ko05131	Unigene10379, Unigene19195, Unigene4382, Unigene22122, Unigene21442, Unigene5093, CL913.Contig1, Unigene18805, Unigene3916
117	Aminoacyl-tRNA biosynthesis	9	107	0.63238	0.999277	ko00970	Unigene11626, Unigene11765, Unigene21139, Unigene21730, Unigene22795, Unigene18352, Unigene10889, Unigene3630, Unigene3325
118	Hepatitis C	8	96	0.641204	0.999277	ko05160	Unigene3524, Unigene13567, Unigene3030, Unigene11461, Unigene3025, Unigene4500, Unigene4987, Unigene4357
119	Prostate cancer	10	122	0.66677	0.999277	ko05215	Unigene11502, Unigene10958, Unigene10757, Unigene11686, Unigene21548, Unigene10436, Unigene3025, Unigene4500, Unigene9656, Unigene11236
120	Fructose and mannose metabolism	4	50	0.668974	0.999277	ko00051	Unigene4910, Unigene4934, Unigene4539, Unigene11762
121	Epithelial cell signaling in Helicobacter pylori infection	7	87	0.675728	0.999277	ko05120	Unigene21422, Unigene2957, Unigene11523, Unigene4500, Unigene9751, Unigene5313, Unigene10323
122	Ascorbate and aldarate metabolism	3	38	0.676289	0.999277	ko00053	Unigene10468, Unigene10679, Unigene20809
123	RNA degradation	12	148	0.688481	0.999277	ko03018	Unigene3557, Unigene10738, Unigene11997, Unigene20233, Unigene10341, Unigene10885, Unigene11877, Unigene12833, Unigene3898, Unigene22202, Unigene19362, Unigene9524
124	Tryptophan metabolism	5	64	0.692915	0.999277	ko00380	Unigene10468, Unigene10679, Unigene18111, Unigene10963, Unigene11803
125	Starch and sucrose metabolism	9	113	0.696558	0.999277	ko00500	Unigene10624, Unigene10312, Unigene10846, Unigene9565, Unigene20809, Unigene12480, Unigene4539, Unigene3977, Unigene10540
126	Oocyte meiosis	13	161	0.698261	0.999277	ko04114	Unigene19752, Unigene11017, Unigene19387, Unigene3024, Unigene13566, Unigene4382, Unigene3611, Unigene5093, Unigene3587, Unigene19750, Unigene11165, Unigene3700, Unigene11965
127	Pancreatic cancer	4	52	0.699118	0.999277	ko05212	Unigene3980, Unigene22092, Unigene3025, Unigene4500
128	African trypanosomiasis	2	27	0.711889	0.999277	ko05143	Unigene8269, Unigene20474
129	Malaria	5	66	0.71878	0.999277	ko05144	CL801.Contig1, Unigene4869, Unigene13577, Unigene4305, CL88.Contig1
130	Leukocyte transendothelial migration	12	152	0.723125	0.999277	ko04670	Unigene10379, Unigene9632, Unigene12641, Unigene19195, Unigene20106, Unigene9953, Unigene10757, Unigene21442, Unigene10436, CL913.Contig1, Unigene18805, Unigene3916
131	Dilated cardiomyopathy	16	200	0.724353	0.999277	ko05414	Unigene10152, Unigene10707, CL186.Contig1, Unigene10379, Unigene3024, Unigene4534, Unigene11379, Unigene19195, Unigene1295, Unigene3611, Unigene19533, Unigene13495, Unigene21442, Unigene21058, CL913.Contig1, Unigene3916
132	Biosynthesis of unsaturated fatty acids	3	41	0.725867	0.999277	ko01040	Unigene18919, CL22.Contig1, Unigene11859
133	Endometrial cancer	5	67	0.731116	0.999277	ko05213	Unigene21588, Unigene10757, Unigene10436, Unigene3025, Unigene4500
134	Sulfur relay system	1	14	0.732591	0.999277	ko04122	Unigene3740
135	Basal cell carcinoma	5	68	0.743055	0.999277	ko05217	Unigene11626, Unigene12099, Unigene13010, Unigene10757, Unigene10436
136	Endocytosis	21	263	0.748007	0.999277	ko04144	Unigene21263, Unigene7561, Unigene18847, Unigene3980, Unigene21668, Unigene3717, Unigene4550, Unigene11624, Unigene11157, Unigene12598, Unigene5001, Unigene5089, Unigene11092, Unigene4652, Unigene4500, Unigene3017, Unigene9508, Unigene12409, Unigene11831, Unigene18805, Unigene10916
137	Linoleic acid metabolism	3	43	0.755484	0.999277	ko00591	Unigene23290, Unigene23288, Unigene17866
138	Base excision repair	3	43	0.755484	0.999277	ko03410	Unigene4429, Unigene12878, Unigene20176
139	Glycosphingolipid biosynthesis - globo series	1	15	0.756651	0.999277	ko00603	Unigene4951
140	Chronic myeloid leukemia	6	82	0.757546	0.999277	ko05220	Unigene21962, Unigene12633, Unigene3980, Unigene3025, Unigene21123, Unigene20355
141	Arachidonic acid metabolism	2	30	0.765347	0.999277	ko00590	Unigene23288, CL1078.Contig1
142	Glycosaminoglycan biosynthesis - chondroitin sulfate	2	30	0.765347	0.999277	ko00532	Unigene505, Unigene24553
143	RNA transport	24	303	0.77275	0.999277	ko03013	Unigene4786, Unigene11774, Unigene9710, Unigene5261, Unigene9934, Unigene23779, Unigene11376, CL879.Contig1, Unigene19386, CL717.Contig1, Unigene10688, Unigene20413, Unigene5064, Unigene21692, Unigene22243, Unigene9773, Unigene10677, Unigene10428, Unigene11251, Unigene11058, Unigene10276, Unigene19390, Unigene4274, Unigene5142
144	Glioma	6	84	0.777665	0.999277	ko05214	Unigene19752, Unigene11017, Unigene3025, Unigene19750, Unigene4500, Unigene11165
145	RIG-I-like receptor signaling pathway	2	31	0.781148	0.999277	ko04622	Unigene13567, Unigene18886
146	Long-term depression	5	73	0.796896	0.999277	ko04730	Unigene23288, Unigene8269, Unigene21398, Unigene20474, Unigene20365
147	Non-homologous end-joining	1	17	0.798475	0.999277	ko03450	Unigene5308
148	Galactose metabolism	6	87	0.805447	0.999277	ko00052	Unigene4910, Unigene20477, Unigene4539, Unigene3788, Unigene3977, Unigene10540
149	Osteoclast differentiation	5	74	0.806525	0.999277	ko04380	Unigene10625, Unigene21962, Unigene3025, Unigene9676, Unigene3700
150	p53 signaling pathway	5	74	0.806525	0.999277	ko04115	CL801.Contig1, Unigene22693, Unigene11748, Unigene13577, Unigene18805
151	Other glycan degradation	3	47	0.80694	0.999277	ko00511	Unigene4477, Unigene10513, Unigene9943
152	Systemic lupus erythematosus	2	33	0.809968	0.999277	ko05322	Unigene11263, Unigene4336
153	Neurotrophin signaling pathway	10	139	0.812021	0.999277	ko04722	Unigene19752, Unigene21962, Unigene11017, Unigene10420, Unigene10958, Unigene3221, Unigene3025, Unigene19750, Unigene11165, Unigene10979
154	Carbohydrate digestion and absorption	5	75	0.815788	0.999277	ko04973	Unigene10624, Unigene20477, Unigene4149, Unigene3788, Unigene3025
155	Regulation of actin cytoskeleton	25	326	0.826416	0.999277	ko04810	Unigene10152, Unigene26713, CL186.Contig1, Unigene10379, Unigene9632, Unigene21422, Unigene4534, Unigene11379, Unigene19195, Unigene1295, Unigene3492, Unigene19533, Unigene20106, Unigene11981, Unigene9953, Unigene21398, Unigene11581, Unigene21442, Unigene4500, Unigene5313, CL913.Contig1, Unigene21318, Unigene18805, Unigene3916, Unigene11965
156	NOD-like receptor signaling pathway	4	63	0.829671	0.999277	ko04621	Unigene20006, Unigene11686, Unigene3103, Unigene11236
157	SNARE interactions in vesicular transport	2	35	0.835353	0.999277	ko04130	Unigene12892, Unigene4862
158	ErbB signaling pathway	8	117	0.836437	0.999277	ko04012	Unigene21962, Unigene21422, Unigene20106, Unigene3717, Unigene9773, Unigene3025, Unigene4500, Unigene5313
159	Inositol phosphate metabolism	7	105	0.843776	0.999277	ko00562	Unigene26713, Unigene3068, Unigene20174, Unigene11837, Unigene21143, Unigene21835, Unigene21823
160	VEGF signaling pathway	7	105	0.843776	0.999277	ko04370	Unigene23288, Unigene20106, Unigene9953, Unigene22092, Unigene3025, Unigene3700, Unigene10979
161	Ether lipid metabolism	3	51	0.848955	0.999277	ko00565	Unigene23288, Unigene17645, Unigene9678
162	Ubiquitin mediated proteolysis	22	295	0.850004	0.999277	ko04120	Unigene12893, Unigene3486, Unigene3949, Unigene19387, Unigene20848, Unigene3524, Unigene19416, Unigene13180, Unigene13566, Unigene12842, Unigene4382, Unigene5093, Unigene21601, Unigene3250, Unigene19574, Unigene4151, Unigene3103, Unigene18908, Unigene9743, Unigene11272, Unigene3535, Unigene9554
163	Small cell lung cancer	9	133	0.85551	0.999277	ko05222	Unigene3524, Unigene3580, Unigene19195, Unigene20106, Unigene11421, Unigene3025, CL913.Contig1, Unigene3103, Unigene18805
164	Bile secretion	14	199	0.86547	0.999277	ko04976	Unigene23290, Unigene17866, Unigene3024, Unigene6334, Unigene21051, Unigene3611, Unigene4149, Unigene3030, Unigene11461, Unigene1108, Unigene10582, Unigene20445, Unigene3244, Unigene4987
165	Melanoma	2	38	0.867707	0.999277	ko05218	Unigene3025, Unigene4500
166	Taste transduction	1	22	0.87425	0.999277	ko04742	Unigene3024
167	Colorectal cancer	4	69	0.878433	0.999277	ko05210	Unigene3980, Unigene10757, Unigene10436, Unigene3025
168	Jak-STAT signaling pathway	3	55	0.882779	0.999277	ko04630	Unigene3524, Unigene3025, Unigene9508
169	Amoebiasis	8	125	0.88412	0.999277	ko05146	Unigene8269, Unigene3024, Unigene3580, Unigene20106, Unigene20425, Unigene11421, Unigene10019, Unigene20474
170	Mismatch repair	2	40	0.885916	0.999277	ko03430	Unigene4429, Unigene3545
171	Metabolism of xenobiotics by cytochrome P450	5	85	0.890015	0.999277	ko00980	Unigene23290, Unigene17866, Unigene11502, Unigene4483, Unigene9656
172	TGF-beta signaling pathway	5	85	0.890015	0.999277	ko04350	CL801.Contig1, Unigene3980, Unigene13577, Unigene4096, Unigene18805
173	Homologous recombination	3	56	0.890105	0.999277	ko03440	Unigene20263, Unigene5149, Unigene3545
174	Drug metabolism - cytochrome P450	5	86	0.895787	0.999277	ko00982	Unigene23290, Unigene17866, Unigene11502, Unigene4483, Unigene9656
175	Porphyrin and chlorophyll metabolism	3	57	0.897019	0.999277	ko00860	Unigene10889, Unigene18491, Unigene21016
176	Prion diseases	6	101	0.900844	0.999277	ko05020	Unigene3024, Unigene3580, Unigene18663, Unigene11736, Unigene11592, Unigene11169
177	Glycosylphosphatidylinositol(GPI)-anchor biosynthesis	2	42	0.90178	0.999277	ko00563	Unigene25053, Unigene13377
178	MAPK signaling pathway	20	287	0.909706	0.999277	ko04010	Unigene23288, Unigene3024, Unigene21422, Unigene21057, Unigene17012, Unigene10958, Unigene3117, Unigene20090, Unigene21398, Unigene20865, Unigene3025, Unigene4500, Unigene21926, Unigene5313, Unigene19721, Unigene3700, Unigene4679, Unigene3967, Unigene21270, Unigene10979
179	Pentose and glucuronate interconversions	4	75	0.914607	0.999277	ko00040	Unigene4910, Unigene10468, Unigene10679, Unigene20809
180	Fc gamma R-mediated phagocytosis	7	118	0.914995	0.999277	ko04666	Unigene23288, Unigene21962, Unigene21422, Unigene1105, Unigene17645, Unigene3025, Unigene5313
181	mRNA surveillance pathway	10	159	0.915383	0.999277	ko03015	Unigene4786, Unigene20075, Unigene23779, CL879.Contig1, Unigene11261, Unigene21692, Unigene22243, Unigene21561, Unigene10671, Unigene19390
182	Steroid hormone biosynthesis	3	60	0.91547	0.999277	ko00140	Unigene23290, Unigene20912, Unigene17866
183	Insect hormone biosynthesis	1	27	0.92155	0.999277	ko00981	Unigene22645
184	Cytokine-cytokine receptor interaction	2	46	0.927516	0.999277	ko04060	Unigene22092, Unigene4500
185	Circadian rhythm - fly	1	28	0.928617	0.999277	ko04711	Unigene11008
186	Cytosolic DNA-sensing pathway	1	29	0.935047	0.999277	ko04623	Unigene13567
187	T cell receptor signaling pathway	5	95	0.936932	0.999277	ko04660	Unigene21422, Unigene3717, Unigene3025, Unigene5313, Unigene3700
188	Leishmaniasis	2	48	0.937858	0.999277	ko05140	Unigene19195, CL913.Contig1
189	Purine metabolism	20	299	0.939525	0.999277	ko00230	Unigene3666, Unigene4711, Unigene18353, Unigene20006, Unigene16602, Unigene3611, Unigene4539, Unigene20730, Unigene10153, Unigene4171, Unigene3154, Unigene12007, Unigene21061, Unigene9922, Unigene21689, Unigene19714, CL243.Contig1, Unigene3622, Unigene12035, Unigene10416
190	Dorso-ventral axis formation	8	143	0.950577	0.999277	ko04320	Unigene10529, Unigene18667, Unigene18796, Unigene4499, Unigene4500, Unigene11592, Unigene4738, Unigene11169
191	Non-small cell lung cancer	2	52	0.954488	0.999277	ko05223	Unigene3025, Unigene4500
192	Drug metabolism - other enzymes	7	131	0.95628	0.999277	ko00983	Unigene23290, Unigene17866, Unigene10129, Unigene18353, CL243.Contig1, Unigene10531, Unigene3622
193	Wnt signaling pathway	13	215	0.956281	0.999277	ko04310	Unigene3024, Unigene3583, Unigene12099, Unigene25767, Unigene17220, Unigene4382, Unigene3980, Unigene10757, Unigene12197, Unigene5093, Unigene10436, Unigene3700, Unigene18805
194	Ribosome biogenesis in eukaryotes	10	175	0.958871	0.999277	ko03008	Unigene8003, CL879.Contig1, Unigene21761, Unigene22062, Unigene21463, Unigene26584, Unigene3418, Unigene10116, Unigene19846, Unigene20337
195	Aldosterone-regulated sodium reabsorption	1	34	0.959492	0.999277	ko04960	Unigene4149
196	Nucleotide excision repair	4	87	0.959538	0.999277	ko03420	Unigene20015, Unigene4429, Unigene4151, Unigene3545
197	Cell adhesion molecules (CAMs)	4	87	0.959538	0.999277	ko04514	Unigene21072, Unigene19195, Unigene18663, CL913.Contig1
198	Vasopressin-regulated water reabsorption	5	104	0.96287	0.999277	ko04962	Unigene10420, Unigene3024, Unigene11697, Unigene21548, Unigene10916
199	Other types of O-glycan biosynthesis	2	55	0.964071	0.999277	ko00514	Unigene20450, Unigene958
200	Natural killer cell mediated cytotoxicity	3	73	0.965405	0.999277	ko04650	Unigene21422, Unigene5313, Unigene3700
201	Fc epsilon RI signaling pathway	3	74	0.967774	0.999277	ko04664	Unigene23288, Unigene21962, Unigene3025
202	DNA replication	3	75	0.969989	0.999277	ko03030	Unigene4429, Unigene19494, Unigene3545
203	Chemokine signaling pathway	10	183	0.972012	0.999277	ko04062	Unigene3024, Unigene21422, Unigene3611, Unigene20106, Unigene21668, Unigene9953, Unigene5089, Unigene3025, Unigene5313, Unigene18805
204	Toxoplasmosis	7	141	0.974637	0.999277	ko05145	Unigene23288, Unigene3580, Unigene19195, Unigene11421, Unigene3025, CL913.Contig1, Unigene3103
205	Acute myeloid leukemia	2	60	0.975889	0.999277	ko05221	Unigene9773, Unigene3025
206	Pathways in cancer	28	432	0.977939	0.999277	ko05200	Unigene11626, Unigene11502, Unigene12893, Unigene3524, Unigene3580, Unigene19195, Unigene18847, Unigene12099, Unigene12633, Unigene3980, Unigene20430, Unigene13010, Unigene20106, Unigene10757, Unigene4909, Unigene11686, Unigene11421, Unigene22092, Unigene10436, Unigene3025, Unigene18784, Unigene4500, CL913.Contig1, Unigene21123, Unigene3103, Unigene9656, Unigene11236, Unigene20355
207	ABC transporters	6	130	0.980207	0.999277	ko02010	Unigene4706, Unigene20896, Unigene1108, Unigene4687, Unigene4150, Unigene11600
208	Progesterone-mediated oocyte maturation	7	148	0.982937	0.999277	ko04914	Unigene19387, Unigene3024, Unigene13566, Unigene3611, Unigene11686, Unigene3025, Unigene18908
209	Glycosaminoglycan biosynthesis - heparan sulfate	1	44	0.984255	0.999277	ko00534	Unigene505
210	Amyotrophic lateral sclerosis (ALS)	2	71	0.990151	0.999277	ko05014	Unigene3700, Unigene18805
211	Basal transcription factors	3	93	0.992015	0.999277	ko03022	Unigene12725, Unigene13105, Unigene3839
212	Spliceosome	17	315	0.993934	0.999277	ko03040	Unigene13072, Unigene21259, Unigene4786, Unigene10222, Unigene18426, Unigene19128, Unigene19831, Unigene22155, Unigene8877, Unigene4161, Unigene19574, Unigene4479, CL895.Contig1, Unigene21335, Unigene22190, Unigene21616, Unigene4814
213	B cell receptor signaling pathway	2	77	0.994008	0.999277	ko04662	Unigene3025, Unigene3700
214	Axon guidance	9	199	0.994603	0.999277	ko04360	Unigene21422, Unigene19195, Unigene20106, Unigene3717, Unigene5313, CL913.Contig1, Unigene11838, Unigene3700, Unigene18805
215	Notch signaling pathway	4	118	0.995124	0.999277	ko04330	Unigene20450, Unigene11592, Unigene20355, Unigene11169
216	Cell cycle	9	226	0.998918	0.999277	ko04110	Unigene19387, Unigene21114, Unigene13566, Unigene4429, Unigene3980, Unigene3587, Unigene19494, Unigene18908, Unigene20355
217	RNA polymerase	1	75	0.999163	0.999277	ko03020	Unigene19714
218	Pyrimidine metabolism	6	181	0.999277	0.999277	ko00240	Unigene10535, Unigene4171, Unigene21061, Unigene9922, Unigene19714, CL14.Contig1

## Sheet: Lard oil vs control group
2. Lard oil-fed group vs control group
#	Pathway	DEGs with pathway annotation (669)	All genes with pathway annotation (11162)	Pvalue	Qvalue	Pathway ID	Unigenes
1	Protein digestion and absorption	35	191	2.27617e-09	4.71167e-07	ko04974	Unigene21046, Unigene11174, CL41.Contig1, Unigene20562, Unigene23754, Unigene21896, CL807.Contig1, Unigene3834, Unigene9677, Unigene3125, Unigene9685, Unigene10999, Unigene11635, Unigene9503, Unigene11143, CL678.Contig1, Unigene4531, Unigene11530, Unigene9630, Unigene10960, Unigene11520, Unigene5132, Unigene4134, Unigene18502, Unigene22072, CL966.Contig1, Unigene13733, Unigene4761, Unigene3672, U…
2	Metabolic pathways	168	1853	4.59443e-09	4.75523e-07	ko01100	Unigene21059, Unigene17873, Unigene22645, Unigene23290, Unigene14447, CL51.Contig2, Unigene20508, Unigene14695, Unigene23167, Unigene19515, Unigene22440, Unigene4711, Unigene24982, Unigene726, Unigene10624, Unigene11502, Unigene2921, Unigene11925, Unigene17496, Unigene9849, Unigene17866, Unigene13795, Unigene19658, Unigene11044, Unigene10667, Unigene9481, Unigene20335, Unigene11309, Unigene4483, …
3	Pancreatic secretion	36	240	2.87374e-07	1.98288e-05	ko04972	Unigene11174, CL41.Contig1, Unigene20562, CL51.Contig2, Unigene21896, CL807.Contig1, Unigene3834, Unigene9677, Unigene3125, Unigene9685, Unigene10999, Unigene11635, Unigene10624, Unigene9503, Unigene11143, CL678.Contig1, Unigene10106, Unigene4531, Unigene9481, CL680.Contig1, Unigene9630, Unigene11520, Unigene5132, Unigene10181, Unigene4134, Unigene6334, Unigene22072, Unigene3672, Unigene19599, Un…
4	One carbon pool by folate	7	12	1.63701e-06	8.47154e-05	ko00670	Unigene20353, Unigene4341, Unigene12469, Unigene3154, Unigene12035, Unigene11399, Unigene10088
5	Protein processing in endoplasmic reticulum	33	242	7.56797e-06	0.000313314	ko04141	Unigene10603, Unigene161, Unigene21356, Unigene12043, Unigene20413, Unigene355, Unigene9977, Unigene4420, Unigene10958, Unigene10534, Unigene5212, Unigene17298, Unigene9753, Unigene22131, Unigene10503, Unigene11686, Unigene9988, Unigene4325, Unigene9557, Unigene10409, Unigene22442, Unigene11010, Unigene3977, Unigene11503, Unigene5130, Unigene11736, Unigene9490, Unigene10619, Unigene9796, Unigene1…
6	Lysosome	28	226	0.000199727	0.00689058	ko04142	Unigene21059, Unigene21046, Unigene10625, CL810.Contig1, Unigene9482, Unigene3203, Unigene10623, Unigene3099, Unigene10513, Unigene4477, Unigene5132, Unigene9496, Unigene10263, Unigene5316, Unigene5264, Unigene3030, Unigene10368, Unigene20896, Unigene19300, Unigene11258, Unigene9723, Unigene4713, Unigene20659, Unigene9597, Unigene19690, Unigene10085, Unigene4381, Unigene13398
7	Tyrosine metabolism	14	85	0.000485532	0.0143579	ko00350	Unigene10920, Unigene11502, Unigene2921, Unigene9849, Unigene4483, Unigene11366, Unigene19611, Unigene9523, Unigene10665, Unigene13156, Unigene3046, Unigene10744, Unigene12265, Unigene9648
8	Nitrogen metabolism	6	19	0.000626893	0.0162209	ko00910	Unigene10106, Unigene6334, Unigene10609, Unigene4037, Unigene3244, Unigene20445
9	Antigen processing and presentation	9	44	0.0010086	0.0217854	ko04612	Unigene10625, Unigene13791, Unigene9977, Unigene11686, Unigene12034, Unigene9723, Unigene11736, Unigene9490, Unigene11152
10	Proximal tubule bicarbonate reclamation	7	28	0.00105244	0.0217854	ko04964	Unigene10106, CL106.Contig1, Unigene6334, Unigene11884, Unigene3244, Unigene20445, Unigene11447
11	Fat digestion and absorption	13	86	0.00173094	0.0298798	ko04975	CL51.Contig2, Unigene20508, Unigene9481, Unigene9496, CL1018.Contig1, Unigene11461, Unigene17645, Unigene5264, Unigene3030, Unigene3051, Unigene4329, Unigene4987, Unigene9648
12	Glycerolipid metabolism	15	107	0.00173216	0.0298798	ko00561	Unigene21059, Unigene17873, CL51.Contig2, Unigene20508, Unigene14695, Unigene726, Unigene17496, Unigene9481, Unigene4910, Unigene17645, Unigene5264, Unigene3051, Unigene4329, Unigene4901, Unigene11039
13	Limonene and pinene degradation	20	165	0.00203936	0.032473	ko00903	Unigene22645, Unigene23290, Unigene23167, Unigene10920, Unigene17866, Unigene13795, Unigene19658, Unigene11044, Unigene10297, Unigene18094, Unigene13499, Unigene16910, Unigene12641, Unigene9431, Unigene21735, Unigene23842, Unigene9891, Unigene19674, Unigene10500, Unigene10435
14	Ribosome	14	99	0.00224107	0.0329737	ko03010	Unigene11752, Unigene11771, Unigene9663, Unigene10402, Unigene10117, Unigene9639, Unigene11347, Unigene9545, Unigene9514, Unigene11090, Unigene12052, Unigene11614, Unigene10662, Unigene10626
15	Alzheimer's disease	27	252	0.0023894	0.0329737	ko05010	Unigene17873, CL51.Contig2, Unigene19752, Unigene726, Unigene11925, Unigene17496, Unigene9481, Unigene11017, Unigene10872, Unigene12054, Unigene11002, Unigene11743, Unigene9857, Unigene10497, Unigene10772, Unigene9650, Unigene12025, Unigene4869, Unigene13598, Unigene331, Unigene4305, Unigene22272, Unigene19750, Unigene5130, Unigene11165, Unigene10865, Unigene20474
16	Renin-angiotensin system	10	60	0.00276363	0.0357545	ko04614	Unigene14447, Unigene17363, CL809.Contig1, Unigene5132, Unigene20437, Unigene21168, Unigene19432, Unigene789, Unigene21039, CL907.Contig1
17	Olfactory transduction	8	46	0.00549081	0.0668587	ko04740	Unigene19752, CL680.Contig1, Unigene11017, Unigene3024, Unigene10181, Unigene10052, Unigene19750, Unigene11165
18	Pentose phosphate pathway	7	38	0.00666489	0.0766462	ko00030	Unigene19558, Unigene10685, Unigene4539, Unigene18962, Unigene11762, Unigene18588, Unigene3720
19	Oxidative phosphorylation	16	144	0.0123651	0.123398	ko00190	Unigene11925, Unigene11309, Unigene10872, Unigene12054, Unigene11002, Unigene11743, Unigene9857, Unigene10497, Unigene10772, Unigene9808, Unigene9650, Unigene12025, Unigene26112, Unigene11523, Unigene19343, Unigene331
20	PPAR signaling pathway	14	120	0.0124825	0.123398	ko03320	Unigene17873, CL51.Contig2, Unigene22741, Unigene726, Unigene17496, Unigene9481, Unigene11700, Unigene9684, CL106.Contig1, Unigene12379, Unigene10572, CL720.Contig1, Unigene11859, Unigene18550
21	Protein export	6	33	0.0125187	0.123398	ko03060	Unigene21208, Unigene11020, Unigene10503, Unigene1134, Unigene9596, Unigene11736
22	Glutathione metabolism	12	98	0.0139384	0.131148	ko00480	Unigene14447, Unigene11502, Unigene11366, Unigene4201, Unigene20437, Unigene21168, Unigene19432, Unigene789, Unigene10744, Unigene18962, Unigene3720, Unigene11673
23	Alanine, aspartate and glutamate metabolism	7	47	0.0208937	0.180208	ko00250	Unigene10667, Unigene3666, Unigene11524, Unigene20730, Unigene10609, Unigene19562, Unigene9648
24	Complement and coagulation cascades	7	47	0.0208937	0.180208	ko04610	Unigene11174, Unigene9677, Unigene11365, Unigene11648, Unigene3672, Unigene19599, CL821.Contig1
25	Adipocytokine signaling pathway	10	81	0.0224324	0.18574	ko04920	Unigene4529, Unigene11882, CL106.Contig1, Unigene11737, Unigene12379, CL720.Contig1, Unigene3025, Unigene18550, Unigene5130, Unigene3685
26	Neuroactive ligand-receptor interaction	19	196	0.0260331	0.207264	ko04080	Unigene11174, CL41.Contig1, Unigene20562, CL807.Contig1, Unigene3834, Unigene9677, Unigene3125, Unigene10999, Unigene9503, Unigene11143, CL678.Contig1, Unigene4531, Unigene11520, Unigene5132, Unigene4134, Unigene22072, Unigene3672, Unigene19599, Unigene20762
27	Phototransduction	4	21	0.0338642	0.243905	ko04744	Unigene19752, Unigene11017, Unigene19750, Unigene11165
28	alpha-Linolenic acid metabolism	9	75	0.0346183	0.243905	ko00592	Unigene21059, Unigene17873, CL51.Contig2, Unigene20508, Unigene14695, Unigene726, Unigene17496, Unigene5264, Unigene3051
29	Parkinson's disease	14	137	0.0350604	0.243905	ko05012	Unigene11925, Unigene22242, Unigene10872, Unigene12054, Unigene11002, Unigene11743, Unigene9857, Unigene10497, Unigene10772, Unigene9808, Unigene9650, Unigene12025, Unigene10665, Unigene331
30	Cardiac muscle contraction	13	125	0.0365417	0.243905	ko04260	Unigene10152, CL186.Contig1, Unigene10707, Unigene9566, Unigene10872, Unigene12054, Unigene11002, Unigene11743, Unigene9650, Unigene12025, Unigene13495, Unigene331, Unigene22272
31	Glycerophospholipid metabolism	15	151	0.0370831	0.243905	ko00564	Unigene21059, Unigene17873, CL51.Contig2, Unigene20508, Unigene14695, Unigene10920, Unigene726, Unigene17496, Unigene17645, Unigene5264, Unigene10921, Unigene20344, Unigene3051, Unigene4901, Unigene18953
32	Glycine, serine and threonine metabolism	7	53	0.0377051	0.243905	ko00260	Unigene10685, Unigene20250, Unigene11753, Unigene13003, Unigene4037, Unigene5083, Unigene10088
33	Glycolysis / Gluconeogenesis	8	65	0.0395038	0.247796	ko00010	Unigene4483, Unigene10029, Unigene4910, Unigene9667, CL106.Contig1, Unigene4539, Unigene10865, Unigene11762
34	Phagosome	21	234	0.0416763	0.253735	ko04145	Unigene10625, Unigene23282, CL801.Contig1, Unigene10379, Unigene9616, Unigene11757, Unigene26713, Unigene9496, Unigene22103, Unigene9778, Unigene11697, Unigene11523, Unigene11461, Unigene3030, Unigene13577, Unigene10503, Unigene4652, Unigene9723, Unigene11152, Unigene3152, Unigene4987
35	Cysteine and methionine metabolism	6	44	0.0459524	0.2686	ko00270	Unigene3626, Unigene22245, Unigene4162, Unigene21822, Unigene4037, Unigene9648
36	Gastric acid secretion	11	104	0.046713	0.2686	ko04971	Unigene19752, Unigene10106, Unigene10379, Unigene11017, Unigene3024, Unigene6334, Unigene19750, Unigene11165, Unigene20474, Unigene3244, Unigene20445
37	Pyruvate metabolism	7	58	0.0570955	0.319426	ko00620	Unigene11700, Unigene4910, Unigene11115, Unigene9667, CL106.Contig1, Unigene11884, Unigene11039
38	Folate biosynthesis	5	36	0.0617188	0.336205	ko00790	Unigene4341, Unigene9197, CL249.Contig1, Unigene11196, Unigene11879
39	Regulation of autophagy	4	27	0.0750456	0.398319	ko04140	Unigene4063, Unigene13078, Unigene10464, Unigene3685
40	Staphylococcus aureus infection	2	8	0.0789521	0.408577	ko05150	Unigene11174, Unigene9677
41	Collecting duct acid secretion	5	39	0.0816028	0.411995	ko04966	Unigene10106, Unigene6334, Unigene11523, Unigene3244, Unigene20445
42	Steroid biosynthesis	3	18	0.0894139	0.440683	ko00100	Unigene21059, CL350.Contig1, Unigene5264
43	Valine, leucine and isoleucine degradation	7	65	0.0930253	0.447819	ko00280	Unigene22440, Unigene10667, Unigene9530, Unigene10417, Unigene10572, Unigene18962, Unigene3720
44	Caffeine metabolism	2	9	0.097592	0.459126	ko00232	Unigene4711, Unigene18353
45	Valine, leucine and isoleucine biosynthesis	6	54	0.102693	0.47014	ko00290	CL680.Contig1, Unigene11626, Unigene11765, Unigene10181, CL557.Contig1, Unigene22795
46	Phenylalanine metabolism	5	42	0.104475	0.47014	ko00360	Unigene24982, Unigene9849, Unigene3046, Unigene18550, Unigene9648
47	Ubiquinone and other terpenoid-quinone biosynthesis	3	20	0.114529	0.485654	ko00130	Unigene24982, Unigene9849, Unigene18550
48	Thiamine metabolism	1	2	0.116284	0.485654	ko00730	Unigene16618
49	Vitamin digestion and absorption	8	82	0.11726	0.485654	ko04977	CL51.Contig2, Unigene20335, Unigene9496, CL1052.Contig1, Unigene889, Unigene11461, Unigene3030, Unigene4987
50	Fatty acid elongation in mitochondria	2	10	0.117308	0.485654	ko00062	Unigene10417, Unigene4381
51	GnRH signaling pathway	11	126	0.134342	0.54527	ko04912	Unigene19752, Unigene11017, Unigene4529, Unigene3024, Unigene10958, Unigene19750, Unigene20762, Unigene4500, Unigene11165, Unigene11496, Unigene20474
52	Phototransduction - fly	6	59	0.140486	0.557615	ko04745	Unigene19752, Unigene10379, Unigene11017, Unigene19750, Unigene11165, Unigene20474
53	Fatty acid metabolism	8	86	0.142771	0.557615	ko00071	Unigene22741, Unigene4483, Unigene9530, Unigene10417, Unigene3381, Unigene12379, CL720.Contig1, Unigene18550
54	Insulin signaling pathway	16	205	0.1685	0.639723	ko04910	Unigene19752, Unigene11017, Unigene9565, Unigene11882, Unigene3024, CL106.Contig1, Unigene20515, Unigene11737, Unigene11376, Unigene3847, Unigene9773, Unigene19750, Unigene10359, Unigene3025, Unigene11165, Unigene3685
55	Huntington's disease	18	235	0.169975	0.639723	ko05016	Unigene11925, Unigene22242, Unigene10872, Unigene12054, Unigene11002, Unigene11743, Unigene9857, Unigene10497, Unigene10772, Unigene9650, Unigene12025, Unigene331, Unigene21548, Unigene4150, Unigene22382, Unigene13450, Unigene20474, Unigene3839
56	Retinol metabolism	7	77	0.177491	0.648064	ko00830	Unigene23290, Unigene19515, Unigene17866, Unigene4483, CL884.Contig1, Unigene9759, Unigene4329
57	Fructose and mannose metabolism	5	50	0.178452	0.648064	ko00051	Unigene4934, Unigene4910, Unigene4539, Unigene11762, Unigene11039
58	Long-term potentiation	8	92	0.185651	0.662584	ko04720	Unigene19752, Unigene11017, Unigene3024, Unigene10958, Unigene13598, Unigene19750, Unigene11165, Unigene20474
59	Hematopoietic cell lineage	6	65	0.192968	0.67373	ko04640	Unigene14447, Unigene20437, Unigene21168, Unigene19432, Unigene789, Unigene3236
60	Prostate cancer	10	122	0.195605	0.67373	ko05215	Unigene11502, Unigene11366, Unigene4459, Unigene10958, Unigene11686, Unigene21548, Unigene4500, Unigene10744, Unigene3025, Unigene11236
61	Amino sugar and nucleotide sugar metabolism	11	137	0.198539	0.67373	ko00520	Unigene3837, CL680.Contig1, Unigene4934, Unigene3797, Unigene11478, Unigene10813, Unigene4539, Unigene22795, Unigene13536, Unigene12561, Unigene19562
62	Arginine and proline metabolism	6	66	0.202366	0.67564	ko00330	Unigene11524, Unigene10917, Unigene10609, Unigene21725, Unigene11500, Unigene9648
63	Bile secretion	15	199	0.213859	0.7017	ko04976	Unigene23290, Unigene17866, Unigene10106, Unigene9475, Unigene9496, Unigene3024, Unigene6334, Unigene11461, Unigene1108, Unigene3030, Unigene10582, Unigene19979, Unigene3244, Unigene20445, Unigene4987
64	Hepatitis C	8	96	0.216951	0.7017	ko05160	Unigene18966, Unigene9496, Unigene3524, Unigene11461, Unigene3030, Unigene4500, Unigene3025, Unigene4987
65	Toll-like receptor signaling pathway	6	68	0.221639	0.705835	ko04620	Unigene10625, Unigene18966, Unigene4623, Unigene3025, Unigene11496, Unigene3201
66	Synthesis and degradation of ketone bodies	2	15	0.225833	0.708294	ko00072	Unigene10572, Unigene18024
67	Glioma	7	84	0.2378	0.734695	ko05214	Unigene19752, Unigene11017, Unigene4459, Unigene19750, Unigene4500, Unigene3025, Unigene11165
68	Hypertrophic cardiomyopathy (HCM)	14	189	0.243297	0.740625	ko05410	Unigene10152, CL186.Contig1, Unigene10707, Unigene9566, Unigene10379, Unigene10332, Unigene11882, Unigene13495, Unigene11737, Unigene21039, CL907.Contig1, Unigene22272, Unigene21058, Unigene3685
69	Sulfur metabolism	2	16	0.248528	0.745583	ko00920	Unigene20912, Unigene4989
70	Sphingolipid metabolism	4	44	0.269348	0.7965	ko00600	Unigene20442, Unigene13821, Unigene13548, Unigene17645
71	ECM-receptor interaction	13	179	0.276536	0.806238	ko04512	Unigene13835, Unigene11916, CL801.Contig1, Unigene11530, Unigene16588, Unigene3580, Unigene1737, Unigene21602, Unigene22355, Unigene5201, Unigene13577, Unigene3236, Unigene11421
72	Selenocompound metabolism	2	18	0.29402	0.823806	ko00450	Unigene10535, Unigene4037
73	Cyanoamino acid metabolism	2	18	0.29402	0.823806	ko00460	Unigene4201, Unigene10088
74	Bladder cancer	3	32	0.300281	0.823806	ko05219	CL801.Contig1, Unigene13577, Unigene4500
75	Type I diabetes mellitus	1	6	0.309905	0.823806	ko04940	Unigene11877
76	Citrate cycle (TCA cycle)	4	47	0.310367	0.823806	ko00020	Unigene11925, Unigene9667, CL106.Contig1, Unigene11884
77	Proteasome	4	47	0.310367	0.823806	ko03050	Unigene11160, Unigene10913, Unigene9504, Unigene11970
78	Calcium signaling pathway	11	153	0.31042	0.823806	ko04020	Unigene19752, Unigene22242, Unigene11017, Unigene3024, Unigene13495, Unigene13598, Unigene22272, Unigene19750, Unigene4500, Unigene11165, Unigene20474
79	Systemic lupus erythematosus	3	33	0.317025	0.830686	ko05322	Unigene5132, Unigene4991, Unigene4336
80	Viral myocarditis	8	110	0.338591	0.876105	ko05416	Unigene10152, CL186.Contig1, Unigene9566, Unigene10379, Unigene10677, Unigene21058, Unigene10276, Unigene4274
81	Taurine and hypotaurine metabolism	1	7	0.351289	0.876106	ko00430	Unigene4201
82	Phenylalanine, tyrosine and tryptophan biosynthesis	1	7	0.351289	0.876106	ko00400	Unigene9648
83	Biotin metabolism	1	7	0.351289	0.876106	ko00780	Unigene20335
84	Fatty acid biosynthesis	2	22	0.383273	0.927159	ko00061	Unigene3847, Unigene10359
85	Histidine metabolism	2	22	0.383273	0.927159	ko00340	Unigene3046, Unigene12265
86	Glycosphingolipid biosynthesis - lacto and neolacto series	1	8	0.390194	0.927159	ko00601	Unigene4951
87	mTOR signaling pathway	6	84	0.390224	0.927159	ko04150	Unigene20515, Unigene9710, Unigene11376, Unigene9773, Unigene3025, Unigene3685
88	Melanoma	3	38	0.400341	0.927159	ko05218	Unigene4459, Unigene4500, Unigene3025
89	Metabolism of xenobiotics by cytochrome P450	6	85	0.401108	0.927159	ko00980	Unigene23290, Unigene11502, Unigene17866, Unigene4483, Unigene11366, Unigene10744
90	Melanogenesis	8	117	0.403113	0.927159	ko04916	Unigene19752, Unigene11017, Unigene9523, Unigene3024, Unigene19750, Unigene21548, Unigene11165, Unigene20474
91	Drug metabolism - cytochrome P450	6	86	0.411979	0.931129	ko00982	Unigene23290, Unigene11502, Unigene17866, Unigene4483, Unigene11366, Unigene10744
92	Vascular smooth muscle contraction	14	216	0.420675	0.931129	ko04270	Unigene10152, Unigene19752, CL186.Contig1, Unigene9566, Unigene11017, Unigene4529, Unigene3024, Unigene16602, Unigene19750, Unigene21398, CL821.Contig1, Unigene11165, Unigene20474, Unigene22018
93	N-Glycan biosynthesis	5	71	0.422552	0.931129	ko00510	Unigene21232, Unigene5212, Unigene9557, Unigene22442, Unigene3977
94	Galactose metabolism	6	87	0.422831	0.931129	ko00052	Unigene4910, Unigene4539, Unigene3788, Unigene3977, Unigene10540, Unigene11039
95	p53 signaling pathway	5	74	0.458358	0.996255	ko04115	CL801.Contig1, Unigene22693, Unigene4459, Unigene11748, Unigene13577
96	Aminoacyl-tRNA biosynthesis	7	107	0.462031	0.996255	ko00970	CL680.Contig1, Unigene11626, Unigene11765, Unigene10181, CL557.Contig1, Unigene22795, Unigene18352
97	MAPK signaling pathway - fly	3	43	0.480594	0.999908	ko04013	Unigene18667, Unigene8083, Unigene4500
98	Chagas disease (American trypanosomiasis)	5	76	0.481878	0.999908	ko05142	Unigene21039, CL907.Contig1, Unigene3025, Unigene20474, Unigene11152
99	Steroid hormone biosynthesis	4	60	0.488191	0.999908	ko00140	Unigene23290, Unigene17866, Unigene20912, Unigene4989
100	Butanoate metabolism	3	44	0.496051	0.999908	ko00650	Unigene10667, Unigene10572, Unigene18024
101	T cell receptor signaling pathway	6	95	0.508059	0.999908	ko04660	Unigene4529, Unigene21422, Unigene3717, Unigene13598, Unigene3025, Unigene5313
102	Mucin type O-Glycan biosynthesis	2	30	0.544242	0.999908	ko00512	Unigene12455, Unigene19612
103	Arachidonic acid metabolism	2	30	0.544242	0.999908	ko00590	Unigene4201, CL1078.Contig1
104	Glycosaminoglycan biosynthesis - chondroitin sulfate	2	30	0.544242	0.999908	ko00532	Unigene505, Unigene24553
105	Salivary secretion	7	116	0.548343	0.999908	ko04970	Unigene19752, Unigene10624, Unigene11017, Unigene3024, Unigene19750, Unigene11165, Unigene20474
106	Malaria	4	66	0.564226	0.999908	ko05144	CL801.Contig1, Unigene4869, Unigene13577, Unigene4305
107	Vasopressin-regulated water reabsorption	6	104	0.59779	0.999908	ko04962	Unigene10420, Unigene3024, Unigene11697, Unigene21548, Unigene22382, Unigene10916
108	Neurotrophin signaling pathway	8	139	0.598813	0.999908	ko04722	Unigene19752, Unigene11017, Unigene10420, Unigene4529, Unigene10958, Unigene19750, Unigene3025, Unigene11165
109	Glycosphingolipid biosynthesis - globo series	1	15	0.604539	0.999908	ko00603	Unigene4951
110	Phosphatidylinositol signaling system	8	140	0.606995	0.999908	ko04070	Unigene19752, Unigene26713, Unigene11017, Unigene4459, Unigene19750, Unigene21143, Unigene11165, Unigene11837
111	Tight junction	12	210	0.610498	0.999908	ko04530	Unigene10152, CL186.Contig1, Unigene9566, Unigene10379, Unigene9632, Unigene4529, Unigene4991, Unigene4459, Unigene11375, Unigene9921, Unigene3025, Unigene20099
112	Nicotinate and nicotinamide metabolism	2	34	0.613054	0.999908	ko00760	Unigene16753, Unigene9922
113	Amoebiasis	7	125	0.628219	0.999908	ko05146	Unigene5132, Unigene3024, Unigene3580, Unigene4991, Unigene11421, Unigene20405, Unigene20474
114	SNARE interactions in vesicular transport	2	35	0.628965	0.999908	ko04130	Unigene12892, Unigene19046
115	Jak-STAT signaling pathway	3	55	0.648555	0.999908	ko04630	Unigene3524, Unigene21116, Unigene3025
116	Rheumatoid arthritis	3	55	0.648555	0.999908	ko05323	Unigene10625, Unigene11523, Unigene9723
117	RNA degradation	8	148	0.669198	0.999908	ko03018	Unigene3557, Unigene10738, Unigene20233, Unigene19959, Unigene11997, Unigene19089, Unigene12833, Unigene11877
118	Porphyrin and chlorophyll metabolism	3	57	0.672466	0.999908	ko00860	Unigene19343, Unigene18491, Unigene21016
119	Drug metabolism - other enzymes	7	131	0.676802	0.999908	ko00983	Unigene23290, Unigene17866, Unigene3343, Unigene18353, Unigene8217, Unigene10275, Unigene3622
120	Starch and sucrose metabolism	6	113	0.678007	0.999908	ko00500	Unigene10624, Unigene10312, Unigene9565, Unigene4539, Unigene3977, Unigene10540
121	Vibrio cholerae infection	5	98	0.706902	0.999908	ko05110	Unigene10379, Unigene3024, Unigene12043, Unigene11523, Unigene10503
122	Glyoxylate and dicarboxylate metabolism	1	20	0.709811	0.999908	ko00630	Unigene11884
123	ErbB signaling pathway	6	117	0.710143	0.999908	ko04012	Unigene21422, Unigene3717, Unigene9773, Unigene4500, Unigene3025, Unigene5313
124	Biosynthesis of unsaturated fatty acids	2	41	0.713835	0.999908	ko01040	Unigene18919, Unigene11859
125	Fc gamma R-mediated phagocytosis	6	118	0.717825	0.999908	ko04666	Unigene4529, Unigene21422, Unigene1105, Unigene17645, Unigene3025, Unigene5313
126	Circadian rhythm - mammal	1	21	0.727235	0.999908	ko04710	Unigene5093
127	Terpenoid backbone biosynthesis	1	21	0.727235	0.999908	ko00900	Unigene10572
128	Focal adhesion	21	391	0.731918	0.999908	ko04510	CL801.Contig1, Unigene11893, Unigene11530, Unigene10379, Unigene16588, Unigene9632, Unigene21422, Unigene3580, Unigene4991, Unigene4459, Unigene21602, Unigene21610, Unigene22355, Unigene9953, Unigene13577, Unigene20865, Unigene11421, Unigene4500, Unigene3025, Unigene5313, Unigene4682
129	Arrhythmogenic right ventricular cardiomyopathy (ARVC)	4	82	0.732387	0.999908	ko05412	Unigene10379, Unigene4991, Unigene22272, Unigene21058
130	Apoptosis	4	82	0.732387	0.999908	ko04210	Unigene3024, Unigene13598, Unigene3025, Unigene5130
131	NOD-like receptor signaling pathway	3	63	0.736941	0.999908	ko04621	Unigene20006, Unigene11686, Unigene11236
132	Linoleic acid metabolism	2	43	0.738266	0.999908	ko00591	Unigene23290, Unigene17866
133	Base excision repair	2	43	0.738266	0.999908	ko03410	Unigene4429, Unigene20176
134	Adherens junction	6	121	0.740021	0.999908	ko04520	Unigene10379, Unigene4022, Unigene4991, Unigene3569, Unigene11581, Unigene4500
135	Taste transduction	1	22	0.743614	0.999908	ko04742	Unigene3024
136	Oocyte meiosis	8	161	0.75661	0.999908	ko04114	Unigene19752, Unigene11017, Unigene19387, Unigene3024, Unigene13598, Unigene19750, Unigene5093, Unigene11165
137	Regulation of actin cytoskeleton	17	326	0.759215	0.999908	ko04810	Unigene10152, CL186.Contig1, Unigene9566, Unigene10379, Unigene26713, Unigene9632, Unigene21422, Unigene4991, Unigene11981, Unigene9953, Unigene11581, Unigene21398, Unigene4500, CL821.Contig1, Unigene5313, Unigene21318, Unigene22018
138	Inositol phosphate metabolism	5	105	0.762117	0.999908	ko00562	Unigene3068, Unigene26713, Unigene4459, Unigene21143, Unigene11837
139	Dilated cardiomyopathy	10	200	0.766924	0.999908	ko05414	Unigene10152, CL186.Contig1, Unigene10707, Unigene9566, Unigene10379, Unigene10332, Unigene3024, Unigene13495, Unigene22272, Unigene21058
140	Epithelial cell signaling in Helicobacter pylori infection	4	87	0.773644	0.999908	ko05120	Unigene21422, Unigene11523, Unigene4500, Unigene5313
141	Endometrial cancer	3	67	0.774059	0.999908	ko05213	Unigene4459, Unigene4500, Unigene3025
142	Other glycan degradation	2	47	0.781808	0.999908	ko00511	Unigene10513, Unigene4477
143	Peroxisome	8	167	0.79096	0.999908	ko04146	Unigene22741, Unigene18353, Unigene21115, Unigene12379, Unigene4383, Unigene4832, CL720.Contig1, Unigene18550
144	Purine metabolism	15	299	0.798277	0.999908	ko00230	Unigene4711, Unigene3666, Unigene18353, Unigene16602, Unigene20006, Unigene4539, Unigene20730, Unigene10153, Unigene12007, Unigene3154, Unigene9922, Unigene12035, Unigene10416, Unigene10275, Unigene3622
145	Pantothenate and CoA biosynthesis	1	26	0.799879	0.999908	ko00770	Unigene20335
146	Insect hormone biosynthesis	1	27	0.811902	0.999908	ko00981	Unigene22645
147	Riboflavin metabolism	1	27	0.811902	0.999908	ko00740	Unigene9523
148	African trypanosomiasis	1	27	0.811902	0.999908	ko05143	Unigene20474
149	Ether lipid metabolism	2	51	0.818863	0.999908	ko00565	Unigene17645, Unigene9678
150	Natural killer cell mediated cytotoxicity	3	73	0.82158	0.999908	ko04650	Unigene21422, Unigene13598, Unigene5313
151	Long-term depression	3	73	0.82158	0.999908	ko04730	Unigene21398, CL821.Contig1, Unigene20474
152	Circadian rhythm - fly	1	28	0.823203	0.999908	ko04711	Unigene11008
153	MAPK signaling pathway	14	287	0.823596	0.999908	ko04010	Unigene3024, Unigene21422, Unigene21057, Unigene10958, Unigene13598, Unigene20090, Unigene20865, Unigene21398, Unigene4500, CL821.Contig1, Unigene19721, Unigene3025, Unigene11496, Unigene5313
154	Non-small cell lung cancer	2	52	0.827201	0.999908	ko05223	Unigene4500, Unigene3025
155	Pancreatic cancer	2	52	0.827201	0.999908	ko05212	Unigene4500, Unigene3025
156	Osteoclast differentiation	3	74	0.828614	0.999908	ko04380	Unigene10625, Unigene13598, Unigene3025
157	Fc epsilon RI signaling pathway	3	74	0.828614	0.999908	ko04664	Unigene4529, Unigene3025, Unigene11496
158	Hedgehog signaling pathway	3	75	0.835408	0.999908	ko04340	Unigene11626, Unigene3024, Unigene5093
159	Pentose and glucuronate interconversions	3	75	0.835408	0.999908	ko00040	Unigene4910, Unigene18588, Unigene11039
160	Carbohydrate digestion and absorption	3	75	0.835408	0.999908	ko04973	Unigene10624, Unigene3788, Unigene3025
161	Thyroid cancer	1	32	0.862021	0.999908	ko05216	Unigene4909
162	Gap junction	4	105	0.881964	0.999908	ko04540	Unigene3024, Unigene9778, Unigene4500, Unigene20474
163	Acute myeloid leukemia	2	60	0.882367	0.999908	ko05221	Unigene9773, Unigene3025
164	TGF-beta signaling pathway	3	85	0.891468	0.999908	ko04350	CL801.Contig1, Unigene13577, Unigene4096
165	ABC transporters	5	130	0.896472	0.999908	ko02010	Unigene9475, Unigene4706, Unigene1108, Unigene20896, Unigene4150
166	Renal cell carcinoma	3	88	0.904584	0.999908	ko05211	Unigene21422, Unigene3025, Unigene5313
167	Ribosome biogenesis in eukaryotes	7	175	0.906568	0.999908	ko03008	Unigene8003, Unigene22062, Unigene4459, Unigene19089, Unigene3418, Unigene10116, Unigene20337
168	Small cell lung cancer	5	133	0.907045	0.999908	ko05222	Unigene3524, Unigene3580, Unigene4459, Unigene11421, Unigene3025
169	Mismatch repair	1	40	0.915983	0.999908	ko03430	Unigene4429
170	Pathogenic Escherichia coli infection	3	92	0.919841	0.999908	ko05130	Unigene10379, Unigene9778, Unigene3717
171	Type II diabetes mellitus	1	43	0.930252	0.999908	ko04930	Unigene4529
172	Amyotrophic lateral sclerosis (ALS)	2	71	0.931946	0.999908	ko05014	Unigene13598, Unigene11496
173	Glycosaminoglycan biosynthesis - heparan sulfate	1	44	0.934448	0.999908	ko00534	Unigene505
174	Dorso-ventral axis formation	5	143	0.93577	0.999908	ko04320	Unigene10529, Unigene18667, Unigene4499, Unigene4500, Unigene4738
175	Glycosaminoglycan degradation	1	45	0.938393	0.999908	ko00531	Unigene19690
176	Cytokine-cytokine receptor interaction	1	46	0.9421	0.999908	ko04060	Unigene4500
177	beta-Alanine metabolism	1	47	0.945585	0.999908	ko00410	Unigene10667
178	Prion diseases	3	101	0.946355	0.999908	ko05020	Unigene3024, Unigene3580, Unigene11736
179	Progesterone-mediated oocyte maturation	5	148	0.946913	0.999908	ko04914	Unigene19387, Unigene3024, Unigene11686, Unigene18908, Unigene3025
180	Propanoate metabolism	1	48	0.94886	0.999908	ko00640	Unigene10667
181	B cell receptor signaling pathway	2	77	0.949881	0.999908	ko04662	Unigene13598, Unigene3025
182	Leukocyte transendothelial migration	5	152	0.954535	0.999908	ko04670	Unigene10379, Unigene9632, Unigene12641, Unigene4991, Unigene9953
183	VEGF signaling pathway	3	105	0.955299	0.999908	ko04370	Unigene9953, Unigene13598, Unigene3025
184	Axon guidance	7	199	0.958284	0.999908	ko04360	Unigene21422, Unigene3717, Unigene13598, Unigene11838, Unigene5313, Unigene22018, Unigene10726
185	Chemokine signaling pathway	6	183	0.966851	0.999908	ko04062	Unigene4529, Unigene3024, Unigene21422, Unigene9953, Unigene3025, Unigene5313
186	Other types of O-glycan biosynthesis	1	55	0.966889	0.999908	ko00514	Unigene958
187	Homologous recombination	1	56	0.968883	0.999908	ko03440	Unigene5149
188	Ubiquitin mediated proteolysis	11	295	0.97006	0.999908	ko04120	Unigene19387, Unigene3486, Unigene3524, Unigene20848, Unigene19416, Unigene5093, Unigene19574, Unigene18908, Unigene4151, Unigene11272, Unigene21601
189	Nucleotide excision repair	2	87	0.970184	0.999908	ko03420	Unigene4429, Unigene4151
190	Toxoplasmosis	4	141	0.973008	0.999908	ko05145	Unigene3580, Unigene11421, Unigene3025, Unigene11496
191	RNA transport	11	303	0.976736	0.999908	ko03013	Unigene20413, Unigene9710, Unigene11376, Unigene10688, Unigene4459, Unigene10677, Unigene9773, Unigene10428, Unigene10276, Unigene11058, Unigene4274
192	Basal transcription factors	2	93	0.978275	0.999908	ko03022	Unigene13105, Unigene3839
193	Endocytosis	9	263	0.979211	0.999908	ko04144	Unigene21263, Unigene4550, Unigene3717, Unigene11624, Unigene4652, Unigene11092, Unigene4500, Unigene3017, Unigene10916
194	Tryptophan metabolism	1	64	0.981074	0.999908	ko00380	Unigene3046
195	Spliceosome	11	315	0.984246	0.999908	ko03040	Unigene21259, Unigene13072, Unigene19831, Unigene18426, Unigene10222, Unigene8877, Unigene19574, Unigene4479, Unigene21616, Unigene4424, Unigene4814
196	Basal cell carcinoma	1	68	0.985241	0.999908	ko05217	Unigene11626
197	Pyrimidine metabolism	5	181	0.986082	0.999908	ko00240	Unigene3343, Unigene8217, Unigene10535, Unigene9922, CL14.Contig1
198	Colorectal cancer	1	69	0.986131	0.999908	ko05210	Unigene3025
199	mRNA surveillance pathway	4	159	0.98789	0.999908	ko03015	Unigene20075, Unigene4459, Unigene11261, Unigene10671
200	Shigellosis	2	107	0.989746	0.999908	ko05131	Unigene10379, Unigene5093
201	DNA replication	1	75	0.990452	0.999908	ko03030	Unigene4429
202	Chronic myeloid leukemia	1	82	0.993825	0.999908	ko05220	Unigene3025
203	Bacterial invasion of epithelial cells	2	117	0.994056	0.999908	ko05100	Unigene10379, Unigene9953
204	Lysine degradation	1	85	0.994877	0.999908	ko00310	Unigene19843
205	Pathways in cancer	13	432	0.998732	0.999908	ko05200	Unigene11502, Unigene11366, Unigene11626, Unigene3524, Unigene3580, Unigene4459, Unigene4909, Unigene11686, Unigene11421, Unigene4500, Unigene10744, Unigene3025, Unigene11236
206	Wnt signaling pathway	4	215	0.999169	0.999908	ko04310	Unigene3024, Unigene13598, Unigene12197, Unigene5093
207	Cell cycle	3	226	0.999908	0.999908	ko04110	Unigene19387, Unigene4429, Unigene18908

## Sheet: Lard oil vs Soya-bean oil
3. Lard oil-fed group vs Soya-bean oil-fed group
#	Pathway	DEGs with pathway annotation (669)	All genes with pathway annotation (11162)	Pvalue	Qvalue	Pathway ID	Differentially expressed genes
1	Pancreatic secretion	17	240	3.41823e-09	4.47788e-07	ko04972	Unigene3125, Unigene10999, Unigene10106, CL680.Contig1, CL678.Contig1, Unigene9630, Unigene9855, Unigene19891, Unigene9677, Unigene3834, Unigene21398, Unigene9685, Unigene3672, Unigene3231, Unigene22272, Unigene8269, Unigene19599
2	Protein digestion and absorption	13	191	4.25394e-07	2.78633e-05	ko04974	Unigene3125, Unigene10999, CL678.Contig1, Unigene9630, Unigene19891, Unigene9677, Unigene3834, Unigene21398, Unigene9685, Unigene3672, Unigene3231, Unigene19599, Unigene17429
3	Valine, leucine and isoleucine biosynthesis	5	54	0.000441105	0.0180661	ko00290	Unigene21730, Unigene4588, CL680.Contig1, Unigene9855, Unigene11626
4	Neuroactive ligand-receptor interaction	9	196	0.000551638	0.0180661	ko04080	Unigene3125, Unigene10999, CL678.Contig1, Unigene19891, Unigene9677, Unigene3834, Unigene3672, Unigene3231, Unigene19599
5	Steroid biosynthesis	3	18	0.00118391	0.0270759	ko00100	Unigene10232, Unigene5264, CL350.Contig1
6	Amino sugar and nucleotide sugar metabolism	7	137	0.00124012	0.0270759	ko00520	Unigene4703, Unigene21730, Unigene10813, Unigene4588, CL680.Contig1, Unigene4539, Unigene9855
7	Aminoacyl-tRNA biosynthesis	6	107	0.00172805	0.0323393	ko00970	Unigene21730, Unigene4588, Unigene10889, CL680.Contig1, Unigene9855, Unigene11626
8	Complement and coagulation cascades	4	47	0.00231147	0.0378503	ko04610	Unigene9677, Unigene3672, Unigene3231, Unigene19599
9	Caffeine metabolism	2	9	0.00480248	0.0699027	ko00232	Unigene4711, CL243.Contig1
10	Lysosome	7	226	0.0184361	0.241513	ko04142	Unigene10232, Unigene5264, Unigene5316, Unigene3030, CL810.Contig1, Unigene9943, Unigene13398
11	Nitrogen metabolism	2	19	0.021106	0.251353	ko00910	Unigene10106, Unigene10609
12	Ribosome	4	99	0.0304405	0.319386	ko03010	Unigene10117, Unigene10852, Unigene10544, Unigene11996
13	Bile secretion	6	199	0.0316948	0.319386	ko04976	Unigene10106, Unigene9475, Unigene3386, Unigene3030, CL170.Contig1, Unigene19979
14	Protein export	2	33	0.0585241	0.478841	ko03060	Unigene11020, Unigene9596
15	alpha-Linolenic acid metabolism	3	75	0.0601175	0.478841	ko00592	Unigene10232, Unigene5264, Unigene21645
16	Phagosome	6	234	0.0609253	0.478841	ko04145	Unigene23282, Unigene22103, Unigene11523, Unigene3152, Unigene3030, Unigene20458
17	Cardiac muscle contraction	4	125	0.0621396	0.478841	ko04260	Unigene4534, Unigene9566, Unigene331, Unigene22272
18	Vitamin digestion and absorption	3	82	0.0743419	0.494707	ko04977	Unigene11392, Unigene20335, Unigene3030
19	Arrhythmogenic right ventricular cardiomyopathy (ARVC)	3	82	0.0743419	0.494707	ko05412	Unigene10757, Unigene4991, Unigene22272
20	Collecting duct acid secretion	2	39	0.0784694	0.494707	ko04966	Unigene10106, Unigene11523
21	Biotin metabolism	1	7	0.0805059	0.494707	ko00780	Unigene20335
22	Fat digestion and absorption	3	86	0.0830805	0.494707	ko04975	Unigene5264, Unigene11392, Unigene3030
23	Toxoplasmosis	4	141	0.0878178	0.499268	ko05145	Unigene3386, Unigene3103, Unigene11496, CL170.Contig1
24	Staphylococcus aureus infection	1	8	0.0914689	0.499268	ko05150	Unigene9677
25	Olfactory transduction	2	46	0.103957	0.537695	ko04740	CL680.Contig1, Unigene9855
26	Hepatitis C	3	96	0.106718	0.537695	ko05160	Unigene3386, Unigene3030, CL170.Contig1
27	Melanogenesis	3	117	0.163407	0.747771	ko04916	Unigene10757, CL59.Contig1, Unigene8269
28	PPAR signaling pathway	3	120	0.172143	0.747771	ko03320	Unigene4612, Unigene11700, Unigene21645
29	Adherens junction	3	121	0.175084	0.747771	ko04520	Unigene3980, Unigene10757, Unigene4991
30	Alzheimer's disease	5	252	0.182219	0.747771	ko05010	Unigene3386, Unigene3700, Unigene331, Unigene22272, Unigene8269
31	Amoebiasis	3	125	0.186989	0.747771	ko05146	Unigene4991, Unigene8269, Unigene20405
32	Basal cell carcinoma	2	68	0.194255	0.747771	ko05217	Unigene10757, Unigene11626
33	Colorectal cancer	2	69	0.19859	0.747771	ko05210	Unigene3980, Unigene10757
34	Amyotrophic lateral sclerosis (ALS)	2	71	0.207292	0.747771	ko05014	Unigene3700, Unigene11496
35	Long-term depression	2	73	0.216034	0.747771	ko04730	Unigene21398, Unigene8269
36	Hedgehog signaling pathway	2	75	0.224811	0.747771	ko04340	Unigene11626, CL170.Contig1
37	Chagas disease (American trypanosomiasis)	2	76	0.229209	0.747771	ko05142	Unigene3980, Unigene8269
38	Fatty acid biosynthesis	1	22	0.231998	0.747771	ko00061	Unigene11660
39	Tight junction	4	210	0.241208	0.747771	ko04530	Unigene4534, Unigene10757, Unigene9566, Unigene4991
40	Wnt signaling pathway	4	215	0.25418	0.747771	ko04310	Unigene3980, Unigene3583, Unigene10757, Unigene3700
41	Apoptosis	2	82	0.2557	0.747771	ko04210	Unigene3700, Unigene3103
42	Vascular smooth muscle contraction	4	216	0.256793	0.747771	ko04270	Unigene4534, Unigene21398, Unigene9566, Unigene8269
43	Pantothenate and CoA biosynthesis	1	26	0.268028	0.747771	ko00770	Unigene20335
44	Tyrosine metabolism	2	85	0.268977	0.747771	ko00350	CL59.Contig1, Unigene10665
45	Fatty acid metabolism	2	86	0.273404	0.747771	ko00071	Unigene3381, Unigene21645
46	Calcium signaling pathway	3	153	0.274915	0.747771	ko04020	Unigene3700, Unigene22272, Unigene8269
47	Riboflavin metabolism	1	27	0.27677	0.747771	ko00740	CL59.Contig1
48	African trypanosomiasis	1	27	0.27677	0.747771	ko05143	Unigene8269
49	Circadian rhythm - fly	1	28	0.285409	0.747771	ko04711	Unigene11008
50	Proximal tubule bicarbonate reclamation	1	28	0.285409	0.747771	ko04964	Unigene10106
51	Long-term potentiation	2	92	0.299921	0.770385	ko04720	Unigene3700, Unigene8269
52	Limonene and pinene degradation	3	165	0.313977	0.77834	ko00903	Unigene19674, Unigene714, Unigene11044
53	Thyroid cancer	1	32	0.318951	0.77834	ko05216	Unigene10757
54	Systemic lupus erythematosus	1	33	0.327089	0.77834	ko05322	Unigene4991
55	SNARE interactions in vesicular transport	1	35	0.343077	0.77834	ko04130	Unigene4852
56	Folate biosynthesis	1	36	0.350929	0.77834	ko00790	Unigene11196
57	Gastric acid secretion	2	104	0.352389	0.77834	ko04971	Unigene10106, Unigene8269
58	Metabolic pathways	24	1853	0.361096	0.77834	ko01100	Unigene19515, Unigene11660, Unigene10232, Unigene10889, Unigene4711, Unigene5264, Unigene3381, CL243.Contig1, Unigene20335, Unigene4539, Unigene11523, Unigene3343, Unigene11700, CL59.Contig1, Unigene331, Unigene19674, Unigene20250, Unigene10665, Unigene714, Unigene21645, CL350.Contig1, Unigene11044, Unigene10609, Unigene11196
59	Glycerolipid metabolism	2	107	0.365316	0.77834	ko00561	Unigene10232, Unigene5264
60	Pentose phosphate pathway	1	38	0.366355	0.77834	ko00030	Unigene4539
61	Viral myocarditis	2	110	0.378144	0.77834	ko05416	Unigene4534, Unigene9566
62	Biosynthesis of unsaturated fatty acids	1	41	0.388814	0.77834	ko01040	Unigene21645
63	Hypertrophic cardiomyopathy (HCM)	3	189	0.392147	0.77834	ko05410	Unigene4534, Unigene9566, Unigene22272
64	Base excision repair	1	43	0.403346	0.77834	ko03410	Unigene12878
65	Antigen processing and presentation	1	44	0.410483	0.77834	ko04612	Unigene19866
66	Dilated cardiomyopathy	3	200	0.427349	0.77834	ko05414	Unigene4534, Unigene9566, Unigene22272
67	beta-Alanine metabolism	1	47	0.431389	0.77834	ko00410	Unigene21645
68	Other glycan degradation	1	47	0.431389	0.77834	ko00511	Unigene9943
69	Alanine, aspartate and glutamate metabolism	1	47	0.431389	0.77834	ko00250	Unigene10609
70	Propanoate metabolism	1	48	0.438193	0.77834	ko00640	Unigene21645
71	GnRH signaling pathway	2	126	0.444564	0.77834	ko04912	Unigene8269, Unigene11496
72	Fructose and mannose metabolism	1	50	0.45156	0.77834	ko00051	Unigene4539
73	Drug metabolism - other enzymes	2	131	0.464524	0.77834	ko00983	CL243.Contig1, Unigene3343
74	Pancreatic cancer	1	52	0.46461	0.77834	ko05212	Unigene3980
75	Glycine, serine and threonine metabolism	1	53	0.471019	0.77834	ko00260	Unigene20250
76	Rheumatoid arthritis	1	55	0.48361	0.77834	ko05323	Unigene11523
77	Parkinson's disease	2	137	0.487916	0.77834	ko05012	Unigene331, Unigene10665
78	Porphyrin and chlorophyll metabolism	1	57	0.495904	0.77834	ko00860	Unigene10889
79	Focal adhesion	5	391	0.500668	0.77834	ko04510	Unigene10757, Unigene26158, Unigene3103, Unigene20855, Unigene4991
80	Pyruvate metabolism	1	58	0.501941	0.77834	ko00620	Unigene11700
81	Phototransduction - fly	1	59	0.507907	0.77834	ko04745	Unigene8269
82	Oxidative phosphorylation	2	144	0.514395	0.77834	ko00190	Unigene11523, Unigene331
83	RNA degradation	2	148	0.52912	0.77834	ko03018	Unigene11997, Unigene10738
84	NOD-like receptor signaling pathway	1	63	0.531068	0.77834	ko04621	Unigene3103
85	Glycerophospholipid metabolism	2	151	0.539966	0.77834	ko00564	Unigene10232, Unigene5264
86	Valine, leucine and isoleucine degradation	1	65	0.54224	0.77834	ko00280	Unigene21645
87	Glycolysis / Gluconeogenesis	1	65	0.54224	0.77834	ko00010	Unigene4539
88	Leukocyte transendothelial migration	2	152	0.543543	0.77834	ko04670	Unigene10757, Unigene4991
89	Regulation of actin cytoskeleton	4	326	0.547313	0.77834	ko04810	Unigene4534, Unigene21398, Unigene9566, Unigene4991
90	Malaria	1	66	0.547726	0.77834	ko05144	Unigene3386
91	Arginine and proline metabolism	1	66	0.547726	0.77834	ko00330	Unigene10609
92	Endometrial cancer	1	67	0.553147	0.77834	ko05213	Unigene10757
93	Protein processing in endoplasmic reticulum	3	242	0.553686	0.77834	ko04141	Unigene161, CL906.Contig1, Unigene10539
94	Toll-like receptor signaling pathway	1	68	0.558504	0.77834	ko04620	Unigene11496
95	Natural killer cell mediated cytotoxicity	1	73	0.584346	0.78332	ko04650	Unigene3700
96	Osteoclast differentiation	1	74	0.589331	0.78332	ko04380	Unigene3700
97	Fc epsilon RI signaling pathway	1	74	0.589331	0.78332	ko04664	Unigene11496
98	Pathways in cancer	5	432	0.590002	0.78332	ko05200	Unigene3980, Unigene20430, Unigene10757, Unigene3103, Unigene11626
99	Peroxisome	2	167	0.594878	0.78332	ko04146	CL243.Contig1, Unigene21645
100	Retinol metabolism	1	77	0.603934	0.78332	ko00830	Unigene19515
101	B cell receptor signaling pathway	1	77	0.603934	0.78332	ko04662	Unigene3700
102	Endocytosis	3	263	0.610432	0.783986	ko04144	Unigene3980, Unigene3386, CL170.Contig1
103	Chronic myeloid leukemia	1	82	0.627135	0.79231	ko05220	Unigene3980
104	ECM-receptor interaction	2	179	0.632781	0.79231	ko04512	Unigene26158, Unigene20855
105	TGF-beta signaling pathway	1	85	0.640403	0.79231	ko04350	Unigene3980
106	Galactose metabolism	1	87	0.648987	0.79231	ko00052	Unigene4539
107	Epithelial cell signaling in Helicobacter pylori infection	1	87	0.648987	0.79231	ko05120	Unigene11523
108	Renal cell carcinoma	1	88	0.653202	0.79231	ko05211	Unigene20430
109	MAPK signaling pathway	3	287	0.669204	0.796607	ko04010	Unigene3700, Unigene21398, Unigene11496
110	Pathogenic Escherichia coli infection	1	92	0.669567	0.796607	ko05130	Unigene10757
111	T cell receptor signaling pathway	1	95	0.681335	0.796607	ko04660	Unigene3700
112	Ubiquitin mediated proteolysis	3	295	0.687311	0.796607	ko04120	Unigene21601, Unigene3103, Unigene3949
113	Vibrio cholerae infection	1	98	0.692687	0.796607	ko05110	Unigene11523
114	Purine metabolism	3	299	0.696087	0.796607	ko00230	Unigene4711, CL243.Contig1, Unigene4539
115	Prion diseases	1	101	0.703638	0.796607	ko05020	Unigene11592
116	Insulin signaling pathway	2	205	0.705392	0.796607	ko04910	Unigene11660, Unigene11430
117	Gap junction	1	105	0.717639	0.796701	ko04540	Unigene8269
118	VEGF signaling pathway	1	105	0.717639	0.796701	ko04370	Unigene3700
119	Starch and sucrose metabolism	1	113	0.743702	0.814737	ko00500	Unigene4539
120	Salivary secretion	1	116	0.752847	0.814737	ko04970	Unigene8269
121	Bacterial invasion of epithelial cells	1	117	0.755823	0.814737	ko05100	Unigene10757
122	Notch signaling pathway	1	118	0.758763	0.814737	ko04330	Unigene11592
123	Prostate cancer	1	122	0.770177	0.817712	ko05215	Unigene10757
124	Huntington's disease	2	235	0.774017	0.817712	ko05016	Unigene331, Unigene8269
125	ABC transporters	1	130	0.791421	0.829409	ko02010	Unigene9475
126	Small cell lung cancer	1	133	0.798875	0.830576	ko05222	Unigene3103
127	Dorso-ventral axis formation	1	143	0.821863	0.847748	ko04320	Unigene11592
128	Oocyte meiosis	1	161	0.856863	0.876946	ko04114	Unigene3700
129	Pyrimidine metabolism	1	181	0.887796	0.90156	ko00240	Unigene3343
130	Axon guidance	1	199	0.90991	0.91691	ko04360	Unigene3700
131	Cell cycle	1	226	0.93523	0.93523	ko04110	Unigene3980
